# Supplementary material for: Full-Length Transcriptome Sequencing Reveals the Impact of Cold Stress on Alternative Splicing in Quinoa
Source: Int J Mol Sci. 2022 May 20;23(10):5724. doi: 10.3390/ijms23105724 (PMC9144462; doi:10.3390/ijms23105724)
Supplement: Supplementary file 1 [file ijms-23-05724-s001.zip]

Archive with 8 entries (8 files):
- Table S1.pdf
- Table S2.xls
- Table S3.xls
- Table S4.xls
- Table S5.xls
- Table S6.xls
- Table S7.xls
- Zheng et al., figures S1-S6.pdf
