# Supplementary material for: Full-Length Transcriptome Sequencing Reveals the Impact of Cold Stress on Alternative Splicing in Quinoa
Source: Int J Mol Sci. 2022 May 20;23(10):5724. doi: 10.3390/ijms23105724 (PMC9144462; doi:10.3390/ijms23105724)
Supplement: Supplementary file 1 [file ijms-23-05724-s001.zip › Table S2.xls]

## Sheet: new-iso-counts
All identified novel isoforms in this transcriptome
#GeneID	COG_class	COG_class_annotation	GO_annotation	KEGG_annotation	KEGG_pathway_annotation	KOG_class	KOG_class_annotation	Pfam_annotation	Swissprot_annotation	eggNOG_class	eggNOG_class_annotation	nr_annotation
ONT.1713.4	--	--	--	--	--	--	--	--	--	--	--	ruvB-like helicase 1 [Chenopodium quinoa]
ONT.24507.1	--	--	--	--	--	--	--	--	--	--	--	uncharacterized protein LOC110794438 [Spinacia oleracea]
ONT.24378.1	--	--	Molecular Function: transcription factor activity, sequence-specific DNA binding (GO:0003700);; Cellular Component: nucleus (GO:0005634);; Molecular Function: zinc ion binding (GO:0008270);; Molecular Function: sequence-specific DNA binding (GO:0043565);; Biological Process: positive regulation of transcription, DNA-templated (GO:0045893);;	--	--	[K]	Transcription	--	GATA transcription factor 5 OS=Arabidopsis thaliana OX=3702 GN=GATA5 PE=2 SV=1	K	Transcription	GATA transcription factor 5-like [Chenopodium quinoa]
ONT.2861.2	--	--	Cellular Component: chloroplast thylakoid membrane (GO:0009535);;	--	--	--	--	--	Light-harvesting complex-like protein OHP1, chloroplastic OS=Arabidopsis thaliana OX=3702 GN=OHP1 PE=1 SV=1	S	Function unknown	light-harvesting complex-like protein OHP1, chloroplastic isoform X1 [Chenopodium quinoa]
ONT.30044.2	--	--	--	--	--	--	--	--	--	S	Function unknown	uncharacterized protein LOC110684092 [Chenopodium quinoa]
ONT.5574.1	[J]	Translation, ribosomal structure and biogenesis	Molecular Function: structural constituent of ribosome (GO:0003735);; Biological Process: translation (GO:0006412);; Cellular Component: cytosolic small ribosomal subunit (GO:0022627);;	K02984|4.92843e-90|aip:107638621|K02984 small subunit ribosomal protein S3Ae | (RefSeq) 40S ribosomal protein S3a-2-like	Ribosome (ko03010)	[J]	Translation, ribosomal structure and biogenesis	Ribosomal S3Ae family;; Ribosomal S3Ae family	40S ribosomal protein S3a OS=Tortula ruralis OX=38588 GN=RPS3A PE=2 SV=3	J	Translation, ribosomal structure and biogenesis	Ribosomal protein [Trema orientalis]
ONT.24445.3	--	--	Cellular Component: Golgi membrane (GO:0000139);; Molecular Function: structural molecule activity (GO:0005198);; Biological Process: intracellular protein transport (GO:0006886);; Biological Process: vesicle-mediated transport (GO:0016192);; Cellular Component: COPI vesicle coat (GO:0030126);;	K17267|0|bvg:104904367|K17267 coatomer subunit gamma | (RefSeq) coatomer subunit gamma	--	[U]	Intracellular trafficking, secretion, and vesicular transport	Coatomer subunit gamma-1 C-terminal appendage platform	Coatomer subunit gamma OS=Arabidopsis thaliana OX=3702 GN=At4g34450 PE=1 SV=2	U	Intracellular trafficking, secretion, and vesicular transport	LOW QUALITY PROTEIN: coatomer subunit gamma-like [Chenopodium quinoa]
ONT.26871.2	--	--	--	--	--	--	--	Staygreen protein;; Staygreen protein	Protein STAY-GREEN 2, chloroplastic OS=Arabidopsis thaliana OX=3702 GN=SGR2 PE=2 SV=1	S	Function unknown	protein STAY-GREEN 1, chloroplastic-like [Chenopodium quinoa]
ONT.23401.3	--	--	Cellular Component: endoplasmic reticulum (GO:0005783);; Cellular Component: integral component of membrane (GO:0016021);;	K13250|4.56478e-20|bvg:104897744|K13250 translocon-associated protein subunit beta | (RefSeq) translocon-associated protein subunit beta-like	Protein processing in endoplasmic reticulum (ko04141)	[U]	Intracellular trafficking, secretion, and vesicular transport	Translocon-associated protein beta (TRAPB)	--	U	Intracellular trafficking, secretion, and vesicular transport	translocon-associated protein subunit beta-like [Chenopodium quinoa]
ONT.20319.2	--	--	--	--	--	--	--	--	--	--	--	uncharacterized protein LOC110738207 [Chenopodium quinoa]
ONT.7118.2	--	--	Cellular Component: integral component of membrane (GO:0016021);;	--	--	--	--	CXCXC repeat	--	S	Function unknown	uncharacterized protein LOC110783479 [Spinacia oleracea]
ONT.13861.1	[T]	Signal transduction mechanisms	Molecular Function: protein kinase activity (GO:0004672);; Molecular Function: ubiquitin-protein transferase activity (GO:0004842);; Molecular Function: ATP binding (GO:0005524);; Biological Process: protein phosphorylation (GO:0006468);; Biological Process: protein ubiquitination (GO:0016567);;	--	--	--	--	U-box domain	U-box domain-containing protein 32 OS=Arabidopsis thaliana OX=3702 GN=PUB32 PE=2 SV=1	T	Signal transduction mechanisms	U-box domain-containing protein 33-like isoform X2 [Chenopodium quinoa]
ONT.30167.2	[M]	Cell wall/membrane/envelope biogenesis	Molecular Function: calmodulin-dependent protein kinase activity (GO:0004683);; Molecular Function: calmodulin binding (GO:0005516);; Molecular Function: ATP binding (GO:0005524);; Biological Process: protein phosphorylation (GO:0006468);;	K04733|1.71295e-176|bvg:104900009|K04733 interleukin-1 receptor-associated kinase 4 [EC:2.7.11.1] | (RefSeq) calmodulin-binding receptor-like cytoplasmic kinase 2	--	[T]	Signal transduction mechanisms	Protein kinase domain;; Protein tyrosine kinase	Calmodulin-binding receptor-like cytoplasmic kinase 1 OS=Arabidopsis thaliana OX=3702 GN=CRCK1 PE=1 SV=1	T	Signal transduction mechanisms	calmodulin-binding receptor-like cytoplasmic kinase 2 [Chenopodium quinoa]
ONT.20353.4	--	--	Cellular Component: integral component of membrane (GO:0016021);;	--	--	--	--	Neprosin;; Neprosin activation peptide	--	S	Function unknown	uncharacterized protein LOC110682898 [Chenopodium quinoa]
ONT.24315.4	--	--	--	--	--	--	--	Peptidase of plants and bacteria	Basic secretory protease (Fragments) OS=Boswellia serrata OX=613112 PE=1 SV=1	S	Function unknown	uncharacterized protein LOC110718815 [Chenopodium quinoa]
ONT.23124.1	--	--	--	--	--	--	--	--	--	--	--	cold and drought-regulated protein CORA-like isoform X1 [Chenopodium quinoa]
ONT.25985.13	[C]	Energy production and conversion	Biological Process: tRNA processing (GO:0008033);; Cellular Component: chloroplast (GO:0009507);; Biological Process: vitamin E biosynthetic process (GO:0010189);; Biological Process: photosynthesis (GO:0015979);; Biological Process: chlorophyll biosynthetic process (GO:0015995);; Molecular Function: oxidoreductase activity, acting on the CH-CH group of donors, NAD or NADP as acceptor (GO:0016628…	K10960|1.00981e-38|bvg:104894042|K10960 geranylgeranyl diphosphate/geranylgeranyl-bacteriochlorophyllide a reductase [EC:1.3.1.83 1.3.1.111] | (RefSeq) geranylgeranyl diphosphate reductase, chloroplastic	Porphyrin and chlorophyll metabolism (ko00860);Terpenoid backbone biosynthesis (ko00900)	--	--	--	Geranylgeranyl diphosphate reductase, chloroplastic OS=Nicotiana tabacum OX=4097 GN=CHLP PE=2 SV=1	C	Energy production and conversion	geranylgeranyl diphosphate reductase, chloroplastic-like [Chenopodium quinoa]
ONT.29203.2	--	--	--	--	--	[S]	Function unknown	Costars	Costars family protein OS=Oryza sativa subsp. japonica OX=39947 GN=Os03g0690000 PE=3 SV=1	S	Function unknown	costars family protein-like [Chenopodium quinoa]
ONT.383.1	--	--	Cellular Component: chloroplast (GO:0009507);;	--	--	--	--	Protein of unknown function (DUF1997)	--	S	Function unknown	uncharacterized protein LOC110730926 isoform X2 [Chenopodium quinoa]
ONT.9823.2	--	--	Cellular Component: nucleus (GO:0005634);; Molecular Function: methyltransferase activity (GO:0008168);; Molecular Function: zinc ion binding (GO:0008270);; Biological Process: methylation (GO:0032259);;	--	--	[BK]	--	--	Histone-lysine N-methyltransferase ATX5 OS=Arabidopsis thaliana OX=3702 GN=ATX5 PE=2 SV=1	S	Function unknown	histone-lysine N-methyltransferase ATX3-like [Chenopodium quinoa]
ONT.3370.2	[R]	General function prediction only	Cellular Component: nucleus (GO:0005634);; Cellular Component: cytosol (GO:0005829);; Biological Process: cytokinin biosynthetic process (GO:0009691);; Molecular Function: hydrolase activity, hydrolyzing N-glycosyl compounds (GO:0016799);;	K06966|7.79492e-54|mdm:103440774|K06966 uncharacterized protein | (RefSeq) cytokinin riboside 5'-monophosphate phosphoribohydrolase LOG8-like	--	--	--	Possible lysine decarboxylase	Probable cytokinin riboside 5&apos;-monophosphate phosphoribohydrolase LOGL7 OS=Oryza sativa subsp. japonica OX=39947 GN=LOGL7 PE=2 SV=1	S	Function unknown	PREDICTED: cytokinin riboside 5&apos;-monophosphate phosphoribohydrolase LOG8-like [Camelina sativa]
ONT.22868.3	--	--	--	--	--	[YU]	--	--	--	O	Posttranslational modification, protein turnover, chaperones	importin-11-like [Chenopodium quinoa]
ONT.1080.1	[T]	Signal transduction mechanisms	Molecular Function: protein serine/threonine kinase activity (GO:0004674);; Molecular Function: ubiquitin-protein transferase activity (GO:0004842);; Molecular Function: ATP binding (GO:0005524);; Biological Process: protein phosphorylation (GO:0006468);; Biological Process: response to stress (GO:0006950);; Biological Process: protein ubiquitination (GO:0016567);;	--	--	--	--	U-box domain;; Protein tyrosine kinase;; Universal stress protein family	U-box domain-containing protein 34 OS=Arabidopsis thaliana OX=3702 GN=PUB34 PE=3 SV=1	T	Signal transduction mechanisms	U-box domain-containing protein 34-like [Chenopodium quinoa]
ONT.8496.4	[L]	Replication, recombination and repair	Biological Process: base-excision repair (GO:0006284);; Molecular Function: DNA-3-methyladenine glycosylase activity (GO:0008725);;	K01246|8.97553e-47|bvg:104887122|K01246 DNA-3-methyladenine glycosylase I [EC:3.2.2.20] | (RefSeq) hypothetical protein	Base excision repair (ko03410)	--	--	Methyladenine glycosylase	--	L	Replication, recombination and repair	uncharacterized protein LOC110722413 [Chenopodium quinoa]
ONT.633.1	--	--	--	K12619|2.41282e-06|thj:104809408|K12619 5'-3' exoribonuclease 2 [EC:3.1.13.-] | (RefSeq) 5'-3' exoribonuclease 3-like	Ribosome biogenesis in eukaryotes (ko03008);RNA degradation (ko03018)	[LA]	--	--	5&apos;-3&apos; exoribonuclease 2 OS=Arabidopsis thaliana OX=3702 GN=XRN2 PE=1 SV=1	--	--	5&apos;-3&apos; exoribonuclease 3-like isoform X2 [Chenopodium quinoa]
ONT.2584.2	[K]	Transcription	Molecular Function: plastid sigma factor activity (GO:0001053);; Molecular Function: DNA binding (GO:0003677);; Molecular Function: transcription factor activity, sequence-specific DNA binding (GO:0003700);; Biological Process: DNA-templated transcription, initiation (GO:0006352);; Biological Process: regulation of transcription, DNA-templated (GO:0006355);; Cellular Component: chloroplast (GO:00…	K03086|3.32341e-51|bvg:104887739|K03086 RNA polymerase primary sigma factor | (RefSeq) RNA polymerase sigma factor sigA	--	--	--	Sigma-70 region 2	RNA polymerase sigma factor sigA OS=Arabidopsis thaliana OX=3702 GN=SIGA PE=1 SV=1	K	Transcription	RNA polymerase sigma factor sigA-like isoform X1 [Chenopodium quinoa]
ONT.17903.5	--	--	--	K01922|1.10145e-139|bvg:104895245|K01922 phosphopantothenate-cysteine ligase [EC:6.3.2.5] | (RefSeq) phosphopantothenate--cysteine ligase 1-like	Pantothenate and CoA biosynthesis (ko00770)	[R]	General function prediction only	DNA / pantothenate metabolism flavoprotein	Phosphopantothenate--cysteine ligase 1 OS=Oryza sativa subsp. japonica OX=39947 GN=Os02g0575200 PE=2 SV=1	H	Coenzyme transport and metabolism	phosphopantothenate--cysteine ligase 2-like [Chenopodium quinoa]
ONT.2308.2	--	--	--	--	--	[S]	Function unknown	--	--	S	Function unknown	ER membrane protein complex subunit 3-like [Chenopodium quinoa]
ONT.5880.1	[S]	Function unknown	Cellular Component: integral component of membrane (GO:0016021);;	--	--	--	--	Protein of unknown function (DUF502)	Protein CONTINUOUS VASCULAR RING 1 OS=Arabidopsis thaliana OX=3702 GN=COV1 PE=1 SV=2	S	Function unknown	protein LIKE COV 1-like [Chenopodium quinoa]
ONT.14098.6	--	--	--	K13456|3.21285e-26|bvg:104889798|K13456 RPM1-interacting protein 4 | (RefSeq) RPM1-interacting protein 4	Plant-pathogen interaction (ko04626)	--	--	Cleavage site for pathogenic type III effector avirulence factor Avr	--	S	Function unknown	RPM1-interacting protein 4-like isoform X2 [Chenopodium quinoa]
ONT.7183.1	--	--	--	--	--	--	--	Jacalin-like lectin domain;; Jacalin-like lectin domain;; Jacalin-like lectin domain;; Jacalin-like lectin domain	Jacalin-related lectin 3 OS=Arabidopsis thaliana OX=3702 GN=JAL3 PE=2 SV=1	S	Function unknown	jacalin-related lectin 3-like isoform X1 [Spinacia oleracea]
ONT.14391.10	--	--	--	--	--	[S]	Function unknown	Family of unknown function (DUF572);; Family of unknown function (DUF572);; Family of unknown function (DUF572)	--	S	Function unknown	coiled-coil domain-containing protein 94 homolog isoform X1 [Chenopodium quinoa]
ONT.25170.1	[T]	Signal transduction mechanisms	Molecular Function: protein serine/threonine kinase activity (GO:0004674);; Molecular Function: ATP binding (GO:0005524);; Cellular Component: plasma membrane (GO:0005886);; Biological Process: protein phosphorylation (GO:0006468);; Cellular Component: plasmodesma (GO:0009506);; Cellular Component: integral component of membrane (GO:0016021);; Molecular Function: carbohydrate binding (GO:0030246)…	--	--	--	--	Protein kinase domain;; Protein tyrosine kinase;; Protein kinase domain;; Protein tyrosine kinase	G-type lectin S-receptor-like serine/threonine-protein kinase At1g61550 OS=Arabidopsis thaliana OX=3702 GN=At1g61550 PE=2 SV=1	T	Signal transduction mechanisms	G-type lectin S-receptor-like serine/threonine-protein kinase At1g11330 [Spinacia oleracea]
ONT.234.6	[H]	Coenzyme transport and metabolism	Molecular Function: coproporphyrinogen oxidase activity (GO:0004109);; Biological Process: porphyrin-containing compound biosynthetic process (GO:0006779);; Biological Process: oxidation-reduction process (GO:0055114);;	K00228|1.00108e-84|ppp:PHYPADRAFT_109483|K00228 coproporphyrinogen III oxidase [EC:1.3.3.3] | (RefSeq) hypothetical protein	Porphyrin and chlorophyll metabolism (ko00860)	[H]	Coenzyme transport and metabolism	Coproporphyrinogen III oxidase;; Coproporphyrinogen III oxidase	Coproporphyrinogen-III oxidase 1, chloroplastic OS=Arabidopsis thaliana OX=3702 GN=CPX1 PE=2 SV=1	H	Coenzyme transport and metabolism	predicted protein [Physcomitrella patens]
ONT.259.1	--	--	Molecular Function: peptidyl-prolyl cis-trans isomerase activity (GO:0003755);; Molecular Function: FK506 binding (GO:0005528);; Cellular Component: endoplasmic reticulum membrane (GO:0005789);; Biological Process: chaperone-mediated protein folding (GO:0061077);;	--	--	[O]	Posttranslational modification, protein turnover, chaperones	FKBP-type peptidyl-prolyl cis-trans isomerase	Peptidyl-prolyl cis-trans isomerase FKBP42 OS=Arabidopsis thaliana OX=3702 GN=FKBP42 PE=1 SV=1	O	Posttranslational modification, protein turnover, chaperones	peptidyl-prolyl cis-trans isomerase FKBP42 [Spinacia oleracea]
ONT.15416.14	--	--	Cellular Component: integral component of membrane (GO:0016021);;	--	--	[O]	Posttranslational modification, protein turnover, chaperones	--	--	O	Posttranslational modification, protein turnover, chaperones	uncharacterized protein LOC110732952 isoform X1 [Chenopodium quinoa]
ONT.15503.1	--	--	--	--	--	--	--	CP12 domain	Calvin cycle protein CP12-1, chloroplastic OS=Arabidopsis thaliana OX=3702 GN=CP12-1 PE=1 SV=1	S	Function unknown	calvin cycle protein CP12-1, chloroplastic-like [Chenopodium quinoa]
ONT.5470.3	--	--	Cellular Component: mitochondrial inner membrane (GO:0005743);; Cellular Component: integral component of membrane (GO:0016021);; Biological Process: transmembrane transport (GO:0055085);;	K15084|3.93947e-132|bvg:104901565|K15084 solute carrier family 25 (mitochondrial carrier protein), member 16 | (RefSeq) mitochondrial substrate carrier family protein P	--	[C]	Energy production and conversion	Mitochondrial carrier protein;; Mitochondrial carrier protein;; Mitochondrial carrier protein	Mitochondrial carrier protein CoAc2 OS=Arabidopsis thaliana OX=3702 GN=COAC2 PE=2 SV=1	S	Function unknown	mitochondrial carrier protein CoAc2-like [Chenopodium quinoa]
ONT.10727.7	--	--	Biological Process: metabolic process (GO:0008152);;	--	--	[R]	General function prediction only	Oxidoreductase family, C-terminal alpha/beta domain	--	S	Function unknown	uncharacterized protein YMR315W-like [Chenopodium quinoa]
ONT.13800.13	--	--	Molecular Function: DNA binding (GO:0003677);; Molecular Function: transcription factor activity, sequence-specific DNA binding (GO:0003700);; Cellular Component: nucleus (GO:0005634);; Biological Process: regulation of transcription, DNA-templated (GO:0006355);;	--	--	--	--	--	Dehydration-responsive element-binding protein 1D OS=Arabidopsis thaliana OX=3702 GN=DREB1D PE=2 SV=1	K	Transcription	dehydration-responsive element-binding protein 1A-like [Chenopodium quinoa]
ONT.2771.1	--	--	--	--	--	--	--	Protein of unknown function, DUF538	--	--	--	uncharacterized protein LOC110727417 [Chenopodium quinoa]
ONT.19321.1	[O]	Posttranslational modification, protein turnover, chaperones	--	K04077|2.70732e-149|bvg:104883629|K04077 chaperonin GroEL | (RefSeq) chaperonin CPN60-2, mitochondrial	RNA degradation (ko03018)	[O]	Posttranslational modification, protein turnover, chaperones	TCP-1/cpn60 chaperonin family	Chaperonin CPN60-1, mitochondrial OS=Cucurbita maxima OX=3661 GN=CPN60-1 PE=1 SV=1	O	Posttranslational modification, protein turnover, chaperones	chaperonin CPN60, mitochondrial [Chenopodium quinoa]
ONT.6519.1	[O]	Posttranslational modification, protein turnover, chaperones	--	--	--	[O]	Posttranslational modification, protein turnover, chaperones	--	Chaperone protein dnaJ 11, chloroplastic OS=Arabidopsis thaliana OX=3702 GN=ATJ11 PE=1 SV=2	O	Posttranslational modification, protein turnover, chaperones	chaperone protein dnaJ 11, chloroplastic-like [Chenopodium quinoa]
ONT.19520.2	--	--	Molecular Function: iron ion binding (GO:0005506);; Molecular Function: oxidoreductase activity, acting on paired donors, with incorporation or reduction of molecular oxygen (GO:0016705);; Molecular Function: L-ascorbic acid binding (GO:0031418);; Biological Process: oxidation-reduction process (GO:0055114);;	--	--	[O]	Posttranslational modification, protein turnover, chaperones	--	Uncharacterized PKHD-type hydroxylase At1g22950 OS=Arabidopsis thaliana OX=3702 GN=At1g22950 PE=2 SV=2	O	Posttranslational modification, protein turnover, chaperones	uncharacterized PKHD-type hydroxylase At1g22950-like isoform X2 [Chenopodium quinoa]
ONT.28911.1	--	--	--	--	--	[U]	Intracellular trafficking, secretion, and vesicular transport	Endomembrane protein 70	Transmembrane 9 superfamily member 3 OS=Arabidopsis thaliana OX=3702 GN=TMN3 PE=2 SV=1	S	Function unknown	transmembrane 9 superfamily member 3 [Chenopodium quinoa]
ONT.10857.3	--	--	Cellular Component: integral component of membrane (GO:0016021);;	--	--	--	--	Chloroplast import apparatus Tic20-like	Protein TIC 20-I, chloroplastic OS=Arabidopsis thaliana OX=3702 GN=TIC20-I PE=1 SV=1	S	Function unknown	protein TIC 20-I, chloroplastic-like [Chenopodium quinoa]
ONT.21584.1	--	--	Cellular Component: integral component of membrane (GO:0016021);;	--	--	--	--	--	--	S	Function unknown	uncharacterized protein LOC110737644 [Chenopodium quinoa]
ONT.25130.1	--	--	Cellular Component: integral component of membrane (GO:0016021);;	--	--	[I]	Lipid transport and metabolism	GNS1/SUR4 family	Elongation of fatty acids protein 3-like OS=Arabidopsis thaliana OX=3702 GN=HOS3 PE=2 SV=1	I	Lipid transport and metabolism	elongation of fatty acids protein 3-like [Chenopodium quinoa]
ONT.6247.3	[P]	Inorganic ion transport and metabolism	Cellular Component: plasma membrane (GO:0005886);; Cellular Component: integral component of membrane (GO:0016021);;	K16302|4.95287e-124|bvg:104898918|K16302 metal transporter CNNM | (RefSeq) DUF21 domain-containing protein At1g47330	--	[S]	Function unknown	CBS domain;; Domain of unknown function DUF21	DUF21 domain-containing protein At1g47330 OS=Arabidopsis thaliana OX=3702 GN=CBSDUF7 PE=1 SV=1	P	Inorganic ion transport and metabolism	DUF21 domain-containing protein At1g47330-like [Chenopodium quinoa]
ONT.24591.4	[HI]	Coenzyme transport and metabolism;; Lipid transport and metabolism	--	--	--	--	--	Biotin-requiring enzyme;; Biotin-lipoyl like	Biotin carboxyl carrier protein of acetyl-CoA carboxylase 2, chloroplastic OS=Arabidopsis thaliana OX=3702 GN=BCCP2 PE=1 SV=1	S	Function unknown	uncharacterized protein LOC110698681 [Chenopodium quinoa]
ONT.18686.1	--	--	Biological Process: metabolic process (GO:0008152);; Cellular Component: integral component of membrane (GO:0016021);; Molecular Function: transferase activity, transferring acyl groups (GO:0016746);;	K13513|7.30089e-68|cit:102620434|K13513 lysocardiolipin and lysophospholipid acyltransferase [EC:2.3.1.- 2.3.1.51] | (RefSeq) probable 1-acyl-sn-glycerol-3-phosphate acyltransferase 4	Glycerolipid metabolism (ko00561);Glycerophospholipid metabolism (ko00564)	[I]	Lipid transport and metabolism	Acyltransferase C-terminus	Probable 1-acyl-sn-glycerol-3-phosphate acyltransferase 5 OS=Arabidopsis thaliana OX=3702 GN=LPAT5 PE=2 SV=1	I	Lipid transport and metabolism	probable 1-acyl-sn-glycerol-3-phosphate acyltransferase 5 [Chenopodium quinoa]
ONT.20202.4	--	--	--	--	--	--	--	Rhodanese-like domain	--	S	Function unknown	uncharacterized protein LOC110738712 [Chenopodium quinoa]
ONT.15769.1	--	--	--	K13343|6.06219e-32|bvg:104894271|K13343 peroxin-14 | (RefSeq) peroxisomal membrane protein PEX14	Peroxisome (ko04146)	[MOU]	--	--	Peroxisomal membrane protein PEX14 OS=Arabidopsis thaliana OX=3702 GN=PEX14 PE=1 SV=2	S	Function unknown	peroxisomal membrane protein PEX14-like isoform X2 [Chenopodium quinoa]
ONT.4724.1	--	--	Cellular Component: integral component of membrane (GO:0016021);;	--	--	--	--	--	--	S	Function unknown	uncharacterized protein LOC110687235 [Chenopodium quinoa]
ONT.10320.2	--	--	Biological Process: ion transport (GO:0006811);;	K05016|1.16235e-95|pop:POPTR_0003s00940g|K05016 chloride channel 7 | (RefSeq) Chloride channel protein CLC-c	--	[P]	Inorganic ion transport and metabolism	Voltage gated chloride channel	Chloride channel protein CLC-c OS=Arabidopsis thaliana OX=3702 GN=CLC-C PE=1 SV=1	P	Inorganic ion transport and metabolism	chloride channel protein CLC-c-like isoform X1 [Chenopodium quinoa]
ONT.6381.1	--	--	Cellular Component: membrane (GO:0016020);;	K17338|9.42134e-72|bvg:104884433|K17338 receptor expression-enhancing protein 1/2/3/4 | (RefSeq) HVA22-like protein i	--	[V]	Defense mechanisms	TB2/DP1, HVA22 family	HVA22-like protein i OS=Arabidopsis thaliana OX=3702 GN=HVA22I PE=2 SV=2	U	Intracellular trafficking, secretion, and vesicular transport	putative HVA22-like protein g [Chenopodium quinoa]
ONT.12612.3	--	--	Biological Process: gene silencing by RNA (GO:0031047);;	--	--	--	--	XS domain;; XS domain	Protein SUPPRESSOR OF GENE SILENCING 3 OS=Solanum lycopersicum OX=4081 GN=SGS3 PE=1 SV=1	S	Function unknown	uncharacterized protein LOC110684855 [Chenopodium quinoa]
ONT.688.10	[R]	General function prediction only	--	K00121|6.3306e-40|bvg:104884255|K00121 S-(hydroxymethyl)glutathione dehydrogenase / alcohol dehydrogenase [EC:1.1.1.284 1.1.1.1] | (RefSeq) alcohol dehydrogenase-like 7	Glycolysis / Gluconeogenesis (ko00010);Fatty acid degradation (ko00071);Tyrosine metabolism (ko00350);Carbon metabolism (ko01200)	[Q]	Secondary metabolites biosynthesis, transport and catabolism	--	Alcohol dehydrogenase-like 7 OS=Arabidopsis thaliana OX=3702 GN=At5g42250 PE=2 SV=1	C	Energy production and conversion	alcohol dehydrogenase-like 7 [Chenopodium quinoa]
ONT.16544.4	--	--	--	--	--	[G]	Carbohydrate transport and metabolism	--	--	G	Carbohydrate transport and metabolism	uncharacterized protein LOC110685819 isoform X2 [Chenopodium quinoa]
ONT.19344.4	[I]	Lipid transport and metabolism	Biological Process: metabolic process (GO:0008152);; Molecular Function: oxidoreductase activity, acting on the CH-CH group of donors (GO:0016627);; Biological Process: single-organism process (GO:0044699);;	K00249|0|bvg:104884208|K00249 acyl-CoA dehydrogenase [EC:1.3.8.7] | (RefSeq) acyl-CoA dehydrogenase family member 10	Fatty acid degradation (ko00071);Valine, leucine and isoleucine degradation (ko00280);beta-Alanine metabolism (ko00410);Propanoate metabolism (ko00640);Carbon metabolism (ko01200);Fatty acid metabolism (ko01212)	[R]	General function prediction only	Acyl-CoA dehydrogenase, C-terminal domain;; Acyl-CoA dehydrogenase, C-terminal domain;; Acyl-CoA dehydrogenase, N-terminal domain	Probable acyl-CoA dehydrogenase IBR3 OS=Arabidopsis thaliana OX=3702 GN=IBR3 PE=1 SV=1	I	Lipid transport and metabolism	PREDICTED: probable acyl-CoA dehydrogenase IBR3 [Beta vulgaris subsp. vulgaris]
ONT.19480.1	[O]	Posttranslational modification, protein turnover, chaperones	Cellular Component: proteasome complex (GO:0000502);; Molecular Function: endopeptidase activity (GO:0004175);; Cellular Component: cytosol (GO:0005829);; Biological Process: proteolysis (GO:0006508);; Cellular Component: intracellular organelle (GO:0043229);;	K02736|2.20052e-67|bvg:104906629|K02736 20S proteasome subunit beta 7 [EC:3.4.25.1] | (RefSeq) proteasome subunit beta type-4	Proteasome (ko03050)	[O]	Posttranslational modification, protein turnover, chaperones	Proteasome subunit	Proteasome subunit beta type-4 OS=Arabidopsis thaliana OX=3702 GN=PBG1 PE=1 SV=2	O	Posttranslational modification, protein turnover, chaperones	proteasome subunit beta type-4-like [Chenopodium quinoa]
ONT.17630.3	--	--	--	--	--	--	--	--	Coiled-coil domain-containing protein SCD2 OS=Arabidopsis thaliana OX=3702 GN=SCD2 PE=1 SV=1	S	Function unknown	coiled-coil domain-containing protein SCD2-like [Chenopodium quinoa]
ONT.22659.1	--	--	Molecular Function: zinc ion binding (GO:0008270);;	--	--	[O]	Posttranslational modification, protein turnover, chaperones	Ring finger domain;; RING-H2 zinc finger domain;; Zinc finger, C3HC4 type (RING finger);; Zinc finger, C3HC4 type (RING finger);; RING-type zinc-finger;; Anaphase-promoting complex subunit 11 RING-H2 finger;; RING-like zinc finger	Probable E3 ubiquitin-protein ligase RHB1A OS=Arabidopsis thaliana OX=3702 GN=RHB1A PE=2 SV=1	O	Posttranslational modification, protein turnover, chaperones	probable E3 ubiquitin-protein ligase RHB1A [Chenopodium quinoa]
ONT.113.1	--	--	--	--	--	--	--	--	--	S	Function unknown	uncharacterized protein LOC110729520 [Chenopodium quinoa]
ONT.12274.2	--	--	Biological Process: cellular protein metabolic process (GO:0044267);; Molecular Function: metal ion binding (GO:0046872);;	K10144|8.68091e-89|bvg:104883552|K10144 RING finger and CHY zinc finger domain-containing protein 1 [EC:2.3.2.27] | (RefSeq) RING finger and CHY zinc finger domain-containing protein 1	Ubiquitin mediated proteolysis (ko04120)	[R]	General function prediction only	CHY zinc finger;; Zinc-ribbon;; Zinc finger, C3HC4 type (RING finger);; Zinc finger, C3HC4 type (RING finger)	E3 ubiquitin-protein ligase MIEL1 OS=Arabidopsis thaliana OX=3702 GN=MIEL1 PE=1 SV=1	S	Function unknown	E3 ubiquitin-protein ligase MIEL1-like [Chenopodium quinoa]
ONT.24024.1	--	--	--	--	--	--	--	--	--	S	Function unknown	uncharacterized protein LOC110729778 isoform X2 [Chenopodium quinoa]
ONT.28094.1	--	--	--	--	--	--	--	--	--	--	--	uncharacterized protein LOC110725877 isoform X1 [Chenopodium quinoa]
ONT.9363.1	--	--	--	--	--	--	--	--	--	--	--	PREDICTED: uncharacterized protein LOC104884087 [Beta vulgaris subsp. vulgaris]
ONT.21820.2	--	--	Cellular Component: integral component of membrane (GO:0016021);;	--	--	--	--	Protein of unknown function (DUF3537);; Protein of unknown function (DUF3537)	--	S	Function unknown	uncharacterized protein LOC110720900 isoform X2 [Chenopodium quinoa]
ONT.19334.4	--	--	Cellular Component: nucleus (GO:0005634);; Biological Process: regulation of transcription, DNA-templated (GO:0006355);;	K12580|0|bvg:104888733|K12580 CCR4-NOT transcription complex subunit 3 | (RefSeq) general negative regulator of transcription subunit 3	RNA degradation (ko03018)	[K]	Transcription	NOT2 / NOT3 / NOT5 family;; Not1 N-terminal domain, CCR4-Not complex component;; Not1 N-terminal domain, CCR4-Not complex component	--	K	Transcription	general negative regulator of transcription subunit 3 isoform X1 [Spinacia oleracea]
ONT.22042.1	--	--	Molecular Function: transcription factor activity, sequence-specific DNA binding (GO:0003700);; Cellular Component: nucleus (GO:0005634);; Biological Process: regulation of transcription, DNA-templated (GO:0006355);; Molecular Function: sequence-specific DNA binding (GO:0043565);;	K09419|1.96314e-150|bvg:104893008|K09419 heat shock transcription factor, other eukaryote | (RefSeq) heat shock factor protein HSF8-like	--	[K]	Transcription	HSF-type DNA-binding	Heat shock factor protein HSF8 OS=Solanum lycopersicum OX=4081 GN=HSF8 PE=3 SV=1	K	Transcription	heat shock factor protein HSF8-like [Chenopodium quinoa]
ONT.5955.1	--	--	--	--	--	--	--	--	--	S	Function unknown	uncharacterized protein LOC110707876 [Chenopodium quinoa]
ONT.16208.1	--	--	--	--	--	[R]	General function prediction only	Rdx family	SelT-like protein OS=Arabidopsis thaliana OX=3702 GN=At3g47300 PE=2 SV=2	O	Posttranslational modification, protein turnover, chaperones	selT-like protein [Chenopodium quinoa]
ONT.27428.1	[J]	Translation, ribosomal structure and biogenesis	Biological Process: RNA metabolic process (GO:0016070);;	K11131|1.46048e-129|jcu:105639392|K11131 H/ACA ribonucleoprotein complex subunit 4 [EC:5.4.99.-] | (RefSeq) H/ACA ribonucleoprotein complex subunit 4	Ribosome biogenesis in eukaryotes (ko03008)	[J]	Translation, ribosomal structure and biogenesis	PUA domain;; tRNA pseudouridylate synthase B C-terminal domain	H/ACA ribonucleoprotein complex subunit 4 OS=Arabidopsis thaliana OX=3702 GN=CBF5 PE=1 SV=1	J	Translation, ribosomal structure and biogenesis	H/ACA ribonucleoprotein complex subunit 4-like [Chenopodium quinoa]
ONT.19518.1	--	--	Biological Process: chromatin remodeling (GO:0006338);; Cellular Component: Ino80 complex (GO:0031011);;	K11673|0|bvg:104888768|K11673 actin-related protein 8 | (RefSeq) actin-related protein 9	--	[Z]	Cytoskeleton	Actin;; Actin	Actin-related protein 9 OS=Arabidopsis thaliana OX=3702 GN=ARP9 PE=2 SV=1	Z	Cytoskeleton	actin-related protein 9-like isoform X1 [Chenopodium quinoa]
ONT.3146.1	--	--	Biological Process: amino acid transmembrane transport (GO:0003333);; Molecular Function: amino acid transmembrane transporter activity (GO:0015171);; Cellular Component: integral component of membrane (GO:0016021);;	--	--	[E]	Amino acid transport and metabolism	--	Probable GABA transporter 2 OS=Arabidopsis thaliana OX=3702 GN=At5g41800 PE=1 SV=1	E	Amino acid transport and metabolism	LOW QUALITY PROTEIN: probable GABA transporter 2 [Chenopodium quinoa]
ONT.7259.5	[E]	Amino acid transport and metabolism	Biological Process: tryptophan biosynthetic process (GO:0000162);; Molecular Function: tryptophan synthase activity (GO:0004834);; Molecular Function: pyridoxal phosphate binding (GO:0030170);;	K06001|0|bvg:104905398|K06001 tryptophan synthase beta chain [EC:4.2.1.20] | (RefSeq) tryptophan synthase beta chain 1-like	Glycine, serine and threonine metabolism (ko00260);Phenylalanine, tyrosine and tryptophan biosynthesis (ko00400);Biosynthesis of amino acids (ko01230)	[E]	Amino acid transport and metabolism	Pyridoxal-phosphate dependent enzyme	Tryptophan synthase beta chain 2, chloroplastic OS=Arabidopsis thaliana OX=3702 GN=TSB2 PE=1 SV=2	E	Amino acid transport and metabolism	uncharacterized protein LOC110724866 [Chenopodium quinoa]
ONT.30070.3	[T]	Signal transduction mechanisms	Molecular Function: protein serine/threonine kinase activity (GO:0004674);; Molecular Function: ATP binding (GO:0005524);; Biological Process: protein phosphorylation (GO:0006468);;	--	--	[T]	Signal transduction mechanisms	Protein kinase domain;; Protein tyrosine kinase	Probable serine/threonine-protein kinase PBL10 OS=Arabidopsis thaliana OX=3702 GN=PBL10 PE=1 SV=2	T	Signal transduction mechanisms	PREDICTED: protein kinase APK1B, chloroplastic-like [Gossypium hirsutum]
ONT.12869.10	--	--	--	--	--	--	--	--	Probable inactive shikimate kinase like 2, chloroplastic OS=Arabidopsis thaliana OX=3702 GN=SKL2 PE=2 SV=2	S	Function unknown	probable inactive shikimate kinase like 2, chloroplastic isoform X1 [Spinacia oleracea]
ONT.22853.1	--	--	Cellular Component: integral component of membrane (GO:0016021);;	--	--	--	--	--	--	S	Function unknown	uncharacterized protein LOC110775953 [Spinacia oleracea]
ONT.6655.2	--	--	--	--	--	--	--	--	--	--	--	uncharacterized protein LOC110690546 [Chenopodium quinoa]
ONT.16961.1	[Q]	Secondary metabolites biosynthesis, transport and catabolism	Molecular Function: iron ion binding (GO:0005506);; Molecular Function: oxidoreductase activity (GO:0016491);; Biological Process: oxidation-reduction process (GO:0055114);;	--	--	[QR]	--	2OG-Fe(II) oxygenase superfamily;; non-haem dioxygenase in morphine synthesis N-terminal	Probable 2-oxoglutarate-dependent dioxygenase At3g50210 OS=Arabidopsis thaliana OX=3702 GN=At3g50210 PE=2 SV=1	S	Function unknown	probable 2-oxoglutarate-dependent dioxygenase At3g50210 [Chenopodium quinoa]
ONT.14523.1	[I]	Lipid transport and metabolism	Molecular Function: catalytic activity (GO:0003824);; Biological Process: metabolic process (GO:0008152);; Cellular Component: plastid (GO:0009536);;	K01897|7.20066e-38|bvg:104889723|K01897 long-chain acyl-CoA synthetase [EC:6.2.1.3] | (RefSeq) probable acyl-activating enzyme 16, chloroplastic	Fatty acid biosynthesis (ko00061);Fatty acid degradation (ko00071);Fatty acid metabolism (ko01212);Peroxisome (ko04146)	[I]	Lipid transport and metabolism	--	Long-chain-fatty-acid--[acyl-carrier-protein] ligase AEE15, chloroplastic OS=Arabidopsis thaliana OX=3702 GN=AAE15 PE=1 SV=1	I	Lipid transport and metabolism	uncharacterized protein LOC110739344 [Chenopodium quinoa]
ONT.23260.1	--	--	Molecular Function: protein serine/threonine kinase activity (GO:0004674);; Molecular Function: ATP binding (GO:0005524);; Cellular Component: cytosol (GO:0005829);; Biological Process: protein phosphorylation (GO:0006468);;	K08856|2.29613e-44|mtr:MTR_4g112900|K08856 serine/threonine kinase 16 [EC:2.7.11.1] | (RefSeq) Serine/Threonine kinase family protein	--	[KIT]	--	--	--	T	Signal transduction mechanisms	Serine/Threonine kinase family protein [Medicago truncatula]
ONT.27887.1	[IQR]	Lipid transport and metabolism;; Secondary metabolites biosynthesis, transport and catabolism;; General function prediction only	Molecular Function: oxidoreductase activity (GO:0016491);; Biological Process: oxidation-reduction process (GO:0055114);;	--	--	[R]	General function prediction only	short chain dehydrogenase;; Enoyl-(Acyl carrier protein) reductase;; KR domain;; Enoyl-(Acyl carrier protein) reductase	Tropinone reductase-like 2 OS=Erythroxylum coca OX=289672 PE=2 SV=1	S	Function unknown	tropinone reductase-like 2 [Chenopodium quinoa]
ONT.9466.1	--	--	--	--	--	--	--	bHLH-MYC and R2R3-MYB transcription factors N-terminal	Protein RICE SALT SENSITIVE 3 OS=Oryza sativa subsp. japonica OX=39947 GN=RSS3 PE=1 SV=1	S	Function unknown	protein RICE SALT SENSITIVE 3 isoform X1 [Spinacia oleracea]
ONT.22582.5	--	--	Molecular Function: transporter activity (GO:0005215);; Cellular Component: integral component of membrane (GO:0016021);; Biological Process: transmembrane transport (GO:0055085);;	K14611|6.97665e-31|bvg:104900500|K14611 solute carrier family 23 (nucleobase transporter), member 1/2 | (RefSeq) nucleobase-ascorbate transporter 2	--	[F]	Nucleotide transport and metabolism	--	Nucleobase-ascorbate transporter 2 OS=Arabidopsis thaliana OX=3702 GN=NAT2 PE=2 SV=2	F	Nucleotide transport and metabolism	nucleobase-ascorbate transporter 2 [Spinacia oleracea]
ONT.871.3	[C]	Energy production and conversion	Molecular Function: catalytic activity (GO:0003824);; Biological Process: single-organism metabolic process (GO:0044710);;	K09828|1.03178e-179|bvg:104902610|K09828 Delta24-sterol reductase [EC:1.3.1.72 1.3.1.-] | (RefSeq) delta(24)-sterol reductase	Steroid biosynthesis (ko00100)	[R]	General function prediction only	--	Delta(24)-sterol reductase OS=Pisum sativum OX=3888 GN=DIM PE=1 SV=1	C	Energy production and conversion	delta(24)-sterol reductase-like [Chenopodium quinoa]
ONT.5482.1	[L]	Replication, recombination and repair	Molecular Function: nucleic acid binding (GO:0003676);; Molecular Function: helicase activity (GO:0004386);; Molecular Function: ATP binding (GO:0005524);;	K13025|0|bvg:104901546|K13025 ATP-dependent RNA helicase [EC:3.6.4.13] | (RefSeq) eukaryotic initiation factor 4A-3	RNA transport (ko03013);mRNA surveillance pathway (ko03015);Spliceosome (ko03040)	[J]	Translation, ribosomal structure and biogenesis	DEAD/DEAH box helicase;; Helicase conserved C-terminal domain	Eukaryotic initiation factor 4A-III homolog OS=Arabidopsis thaliana OX=3702 GN=EIF4A3 PE=1 SV=2	L	Replication, recombination and repair	eukaryotic initiation factor 4A-3 [Chenopodium quinoa]
ONT.26854.4	--	--	--	--	--	[R]	General function prediction only	GAG-pre-integrase domain	--	S	Function unknown	uncharacterized protein LOC110801705 [Spinacia oleracea]
ONT.17943.5	--	--	Biological Process: cellular process (GO:0009987);; Molecular Function: kinase activity (GO:0016301);;	K14498|2.39614e-42|bvg:104891940|K14498 serine/threonine-protein kinase SRK2 [EC:2.7.11.1] | (RefSeq) serine/threonine-protein kinase SAPK2	Plant hormone signal transduction (ko04075)	[T]	Signal transduction mechanisms	--	Serine/threonine-protein kinase SAPK2 OS=Oryza sativa subsp. indica OX=39946 GN=SAPK2 PE=2 SV=2	T	Signal transduction mechanisms	serine/threonine-protein kinase SAPK2-like [Chenopodium quinoa]
ONT.4745.3	--	--	--	--	--	--	--	Wound-induced protein	--	S	Function unknown	hypothetical protein GLYMA_13G247000 [Glycine max]
ONT.3834.1	--	--	--	K07447|9.31269e-17|bvg:104905348|K07447 putative holliday junction resolvase [EC:3.1.-.-] | (RefSeq) hypothetical protein	--	[G]	Carbohydrate transport and metabolism	--	--	G	Carbohydrate transport and metabolism	uncharacterized protein LOC110714583 [Chenopodium quinoa]
ONT.19631.3	--	--	--	--	--	[T]	Signal transduction mechanisms	--	Nudix hydrolase 2 OS=Arabidopsis thaliana OX=3702 GN=NUDT2 PE=1 SV=1	S	Function unknown	nudix hydrolase 10-like [Chenopodium quinoa]
ONT.23711.3	--	--	--	--	--	--	--	Mitochondrial ribosomal protein L31	--	S	Function unknown	uncharacterized protein LOC110690491 [Chenopodium quinoa]
ONT.17380.3	--	--	--	--	--	--	--	--	--	--	--	auxin response factor 17-like [Chenopodium quinoa]
ONT.9569.1	[T]	Signal transduction mechanisms	Molecular Function: nucleotide binding (GO:0000166);; Molecular Function: kinase activity (GO:0016301);; Biological Process: phosphorylation (GO:0016310);;	K08835|4.60211e-171|bvg:104884094|K08835 serine/threonine-protein kinase OSR1/STK39 [EC:2.7.11.1] | (RefSeq) serine/threonine-protein kinase BLUS1	--	[T]	Signal transduction mechanisms	Protein kinase domain;; Protein kinase domain;; Protein tyrosine kinase	Serine/threonine-protein kinase BLUS1 OS=Arabidopsis thaliana OX=3702 GN=BLUS1 PE=1 SV=1	T	Signal transduction mechanisms	STE20/SPS1-related proline-alanine-rich protein kinase-like [Chenopodium quinoa]
ONT.822.7	[I]	Lipid transport and metabolism	Molecular Function: 3-hydroxyisobutyryl-CoA hydrolase activity (GO:0003860);;	K05605|1.12774e-147|bvg:104902713|K05605 3-hydroxyisobutyryl-CoA hydrolase [EC:3.1.2.4] | (RefSeq) 3-hydroxyisobutyryl-CoA hydrolase-like protein 5	Valine, leucine and isoleucine degradation (ko00280);beta-Alanine metabolism (ko00410);Propanoate metabolism (ko00640);Carbon metabolism (ko01200)	--	--	Enoyl-CoA hydratase/isomerase;; Enoyl-CoA hydratase/isomerase;; Enoyl-CoA hydratase/isomerase;; Enoyl-CoA hydratase/isomerase	3-hydroxyisobutyryl-CoA hydrolase-like protein 5 OS=Arabidopsis thaliana OX=3702 GN=At1g06550 PE=1 SV=2	I	Lipid transport and metabolism	3-hydroxyisobutyryl-CoA hydrolase-like protein 5 [Chenopodium quinoa]
ONT.548.2	--	--	Biological Process: transcription, DNA-templated (GO:0006351);;	K15032|1.30425e-142|bvg:104890343|K15032 mTERF domain-containing protein, mitochondrial | (RefSeq) hypothetical protein	--	[KR]	--	mTERF;; mTERF	Transcription termination factor MTERF4, chloroplastic OS=Oryza sativa subsp. japonica OX=39947 GN=Os05g0404000 PE=2 SV=1	S	Function unknown	transcription termination factor MTERF4, chloroplastic-like [Chenopodium quinoa]
ONT.26232.1	--	--	Molecular Function: transferase activity, transferring acyl groups other than amino-acyl groups (GO:0016747);;	K15400|5.17771e-83|thj:104823987|K15400 omega-hydroxypalmitate O-feruloyl transferase [EC:2.3.1.188] | (RefSeq) omega-hydroxypalmitate O-feruloyl transferase	Cutin, suberine and wax biosynthesis (ko00073)	--	--	Transferase family;; Transferase family	Omega-hydroxypalmitate O-feruloyl transferase OS=Arabidopsis thaliana OX=3702 GN=HHT1 PE=1 SV=1	S	Function unknown	hydroxycinnamoyl-CoA shikimate/quinate hydroxycinnamoyl transferase [Coffea arabica]
ONT.20400.1	--	--	Cellular Component: 1,3-beta-D-glucan synthase complex (GO:0000148);; Molecular Function: 1,3-beta-D-glucan synthase activity (GO:0003843);; Biological Process: (1->3)-beta-D-glucan biosynthetic process (GO:0006075);; Cellular Component: integral component of membrane (GO:0016021);;	K11000|0|bvg:104889896|K11000 callose synthase [EC:2.4.1.-] | (RefSeq) callose synthase 3	--	[M]	Cell wall/membrane/envelope biogenesis	1,3-beta-glucan synthase subunit FKS1, domain-1;; Vta1 like	Callose synthase 2 OS=Arabidopsis thaliana OX=3702 GN=CALS2 PE=2 SV=3	S	Function unknown	callose synthase 3-like [Chenopodium quinoa]
ONT.4609.1	--	--	Molecular Function: transcription factor activity, sequence-specific DNA binding (GO:0003700);; Biological Process: regulation of transcription, DNA-templated (GO:0006355);; Molecular Function: sequence-specific DNA binding (GO:0043565);;	--	--	--	--	WRKY DNA -binding domain	WRKY transcription factor 42 OS=Arabidopsis thaliana OX=3702 GN=WRKY42 PE=1 SV=1	K	Transcription	probable WRKY transcription factor 31 [Chenopodium quinoa]
ONT.9694.1	--	--	Molecular Function: transferase activity (GO:0016740);;	K07513|2.29399e-09|bvg:104899444|K07513 acetyl-CoA acyltransferase 1 [EC:2.3.1.16] | (RefSeq) 3-ketoacyl-CoA thiolase 2, peroxisomal	Fatty acid degradation (ko00071);Valine, leucine and isoleucine degradation (ko00280);alpha-Linolenic acid metabolism (ko00592);Biosynthesis of unsaturated fatty acids (ko01040);Fatty acid metabolism (ko01212);Peroxisome (ko04146)	[I]	Lipid transport and metabolism	--	3-ketoacyl-CoA thiolase 5, peroxisomal OS=Arabidopsis thaliana OX=3702 GN=KAT5 PE=1 SV=2	I	Lipid transport and metabolism	3-ketoacyl-CoA thiolase 2, peroxisomal-like [Chenopodium quinoa]
ONT.13799.1	--	--	Biological Process: protein peptidyl-prolyl isomerization (GO:0000413);; Molecular Function: peptidyl-prolyl cis-trans isomerase activity (GO:0003755);; Molecular Function: calmodulin binding (GO:0005516);; Molecular Function: FK506 binding (GO:0005528);; Cellular Component: endoplasmic reticulum membrane (GO:0005789);; Cellular Component: plasma membrane (GO:0005886);; Biological Process: leaf d…	--	--	[O]	Posttranslational modification, protein turnover, chaperones	FKBP-type peptidyl-prolyl cis-trans isomerase	Peptidyl-prolyl cis-trans isomerase FKBP42 OS=Arabidopsis thaliana OX=3702 GN=FKBP42 PE=1 SV=1	O	Posttranslational modification, protein turnover, chaperones	PREDICTED: peptidyl-prolyl cis-trans isomerase FKBP42-like [Juglans regia]
ONT.21146.4	--	--	Biological Process: ribosomal small subunit assembly (GO:0000028);; Molecular Function: structural constituent of ribosome (GO:0003735);; Biological Process: translation (GO:0006412);; Cellular Component: cytosolic small ribosomal subunit (GO:0022627);;	K02962|8.25968e-43|bvg:104907785|K02962 small subunit ribosomal protein S17e | (RefSeq) 40S ribosomal protein S17	Ribosome (ko03010)	[J]	Translation, ribosomal structure and biogenesis	Ribosomal S17	40S ribosomal protein S17 OS=Solanum lycopersicum OX=4081 GN=RPS17 PE=2 SV=3	J	Translation, ribosomal structure and biogenesis	40S ribosomal protein S17-like [Chenopodium quinoa]
ONT.9318.4	--	--	--	K14487|2.79768e-70|bvg:104907113|K14487 auxin responsive GH3 gene family | (RefSeq) indole-3-acetic acid-amido synthetase GH3.6	Plant hormone signal transduction (ko04075)	--	--	GH3 auxin-responsive promoter	Indole-3-acetic acid-amido synthetase GH3.5 OS=Arabidopsis thaliana OX=3702 GN=GH3.5 PE=1 SV=1	S	Function unknown	indole-3-acetic acid-amido synthetase GH3.5-like [Chenopodium quinoa]
ONT.20115.5	--	--	Cellular Component: cytosol (GO:0005829);;	K03626|3.57147e-33|bvg:104888142|K03626 nascent polypeptide-associated complex subunit alpha | (RefSeq) nascent polypeptide-associated complex subunit alpha-like protein 2	--	[K]	Transcription	--	Nascent polypeptide-associated complex subunit alpha-like protein 2 OS=Arabidopsis thaliana OX=3702 GN=At3g49470 PE=2 SV=2	K	Transcription	nascent polypeptide-associated complex subunit alpha-like protein 2 [Chenopodium quinoa]
ONT.20329.1	[I]	Lipid transport and metabolism	--	--	--	[I]	Lipid transport and metabolism	Enoyl-CoA hydratase/isomerase	Probable enoyl-CoA hydratase 1, peroxisomal OS=Arabidopsis thaliana OX=3702 GN=ECHIA PE=1 SV=1	I	Lipid transport and metabolism	probable enoyl-CoA hydratase 1, peroxisomal [Chenopodium quinoa]
ONT.14087.3	--	--	--	--	--	--	--	4F5 protein family	--	--	--	--
ONT.6812.3	--	--	--	--	--	--	--	Extensin-like region	--	--	--	--
ONT.3966.1	--	--	--	--	--	--	--	--	--	--	--	DEAD-box ATP-dependent RNA helicase 8-like [Chenopodium quinoa]
ONT.6948.5	--	--	Molecular Function: catalytic activity (GO:0003824);; Biological Process: metabolic process (GO:0008152);; Biological Process: cellular process (GO:0009987);;	K08235|1.39735e-84|cic:CICLE_v10008778mg|K08235 xyloglucan:xyloglucosyl transferase [EC:2.4.1.207] | (RefSeq) hypothetical protein	--	--	--	Glycosyl hydrolases family 16;; Glycosyl hydrolases family 16	Xyloglucan endotransglucosylase/hydrolase protein 24 OS=Arabidopsis thaliana OX=3702 GN=XTH24 PE=1 SV=2	G	Carbohydrate transport and metabolism	probable xyloglucan endotransglucosylase/hydrolase protein 23 [Chenopodium quinoa]
ONT.25448.3	--	--	Biological Process: nuclear-transcribed mRNA catabolic process, deadenylation-dependent decay (GO:0000288);; Cellular Component: P-body (GO:0000932);; Molecular Function: single-stranded DNA binding (GO:0003697);; Molecular Function: single-stranded RNA binding (GO:0003727);; Molecular Function: DNA-directed 5'-3' RNA polymerase activity (GO:0003899);; Cellular Component: DNA-directed RNA polymer…	K03012|6.49722e-35|bvg:104902640|K03012 DNA-directed RNA polymerase II subunit RPB4 | (RefSeq) DNA-directed RNA polymerases IV and V subunit 4	Purine metabolism (ko00230);Pyrimidine metabolism (ko00240);RNA polymerase (ko03020)	--	--	RNA polymerase Rpb4	DNA-directed RNA polymerases IV and V subunit 4 OS=Arabidopsis thaliana OX=3702 GN=NRPD4 PE=1 SV=2	K	Transcription	DNA-directed RNA polymerases IV and V subunit 4-like [Chenopodium quinoa]
ONT.25842.14	--	--	Cellular Component: cytosol (GO:0005829);; Molecular Function: zinc ion binding (GO:0008270);; Biological Process: dephosphorylation (GO:0016311);; Molecular Function: phosphatase activity (GO:0016791);;	--	--	--	--	Histidine phosphatase superfamily (branch 1)	--	S	Function unknown	uncharacterized protein LOC110700404 [Chenopodium quinoa]
ONT.25913.1	--	--	Cellular Component: chloroplast (GO:0009507);;	--	--	--	--	--	--	S	Function unknown	stress response protein NST1-like [Chenopodium quinoa]
ONT.21763.1	--	--	--	K13412|1.81096e-106|cit:102626879|K13412 calcium-dependent protein kinase [EC:2.7.11.1] | (RefSeq) calcium-dependent protein kinase 2-like	Plant-pathogen interaction (ko04626)	[T]	Signal transduction mechanisms	EF-hand domain pair;; EF hand;; EF-hand domain pair;; EF hand;; EF-hand domain	Calcium-dependent protein kinase 19 OS=Oryza sativa subsp. japonica OX=39947 GN=CPK19 PE=2 SV=2	T	Signal transduction mechanisms	calcium-dependent protein kinase 33-like [Chenopodium quinoa]
ONT.2943.1	--	--	--	K06268|1.55116e-17|bvg:104883533|K06268 serine/threonine-protein phosphatase 2B regulatory subunit | (RefSeq) calcineurin B-like protein 4	--	[T]	Signal transduction mechanisms	--	Calcineurin B-like protein 5 OS=Oryza sativa subsp. japonica OX=39947 GN=CBL5 PE=2 SV=1	S	Function unknown	uncharacterized protein LOC110734277 isoform X2 [Chenopodium quinoa]
ONT.20301.2	--	--	Molecular Function: protein serine/threonine phosphatase activity (GO:0004722);; Cellular Component: cytoplasm (GO:0005737);; Biological Process: protein dephosphorylation (GO:0006470);;	--	--	[T]	Signal transduction mechanisms	Protein phosphatase 2C	Probable protein phosphatase 2C 73 OS=Arabidopsis thaliana OX=3702 GN=PPC6-7 PE=2 SV=1	T	Signal transduction mechanisms	probable protein phosphatase 2C 34 [Chenopodium quinoa]
ONT.28816.3	--	--	--	--	--	--	--	--	SH3 domain-containing protein 2 OS=Arabidopsis thaliana OX=3702 GN=SH3P2 PE=1 SV=1	S	Function unknown	SH3 domain-containing protein 2 [Arabidopsis lyrata subsp. lyrata]
ONT.11143.4	--	--	Molecular Function: RNA polymerase II regulatory region sequence-specific DNA binding (GO:0000977);; Molecular Function: transcription factor activity, sequence-specific DNA binding (GO:0003700);; Cellular Component: nucleus (GO:0005634);; Biological Process: regulation of transcription from RNA polymerase II promoter (GO:0006357);; Cellular Component: plastid (GO:0009536);; Cellular Component: i…	--	--	[L]	Replication, recombination and repair	Domain of unknown function (DUF4413)	Putative AC9 transposase OS=Zea mays OX=4577 PE=4 SV=1	S	Function unknown	hypothetical protein BVRB_7g164640 [Beta vulgaris subsp. vulgaris]
ONT.18201.5	--	--	Cellular Component: extracellular region (GO:0005576);; Cellular Component: cell wall (GO:0005618);; Biological Process: plant-type cell wall organization (GO:0009664);; Cellular Component: membrane (GO:0016020);;	--	--	--	--	Lytic transglycolase;; Pollen allergen	Expansin-A11 OS=Arabidopsis thaliana OX=3702 GN=EXPA11 PE=2 SV=1	G	Carbohydrate transport and metabolism	expansin-A11-like [Chenopodium quinoa]
ONT.23191.8	--	--	--	K00799|6.54619e-20|bvg:104898009|K00799 glutathione S-transferase [EC:2.5.1.18] | (RefSeq) glutathione S-transferase U17-like	Glutathione metabolism (ko00480)	[O]	Posttranslational modification, protein turnover, chaperones	--	Glutathione S-transferase U17 OS=Arabidopsis thaliana OX=3702 GN=GSTU17 PE=2 SV=1	O	Posttranslational modification, protein turnover, chaperones	glutathione S-transferase U17-like [Chenopodium quinoa]
ONT.5115.1	[R]	General function prediction only	Cellular Component: integral component of membrane (GO:0016021);; Molecular Function: oxidoreductase activity, acting on CH-OH group of donors (GO:0016614);; Molecular Function: flavin adenine dinucleotide binding (GO:0050660);; Biological Process: oxidation-reduction process (GO:0055114);;	--	--	[S]	Function unknown	Domain of unknown function DUF21;; CBS domain;; Transporter associated domain	Putative DUF21 domain-containing protein At3g13070, chloroplastic OS=Arabidopsis thaliana OX=3702 GN=CBSDUFCH1 PE=4 SV=1	P	Inorganic ion transport and metabolism	putative DUF21 domain-containing protein At3g13070, chloroplastic isoform X1 [Spinacia oleracea]
ONT.28361.1	--	--	Molecular Function: nuclease activity (GO:0004518);; Biological Process: U6 snRNA 3'-end processing (GO:0034477);; Biological Process: nucleic acid phosphodiester bond hydrolysis (GO:0090305);;	--	--	[S]	Function unknown	--	--	A	RNA processing and modification	U6 snRNA phosphodiesterase-like [Chenopodium quinoa]
ONT.5133.6	--	--	Molecular Function: DNA binding (GO:0003677);;	K17046|1.7837e-91|bvg:104891849|K17046 protein DEK | (RefSeq) glutamic acid-rich protein	--	[B]	Chromatin structure and dynamics	--	--	S	Function unknown	protein DEK-like [Chenopodium quinoa]
ONT.6891.1	[G]	Carbohydrate transport and metabolism	Molecular Function: UTP:glucose-1-phosphate uridylyltransferase activity (GO:0003983);; Cellular Component: cytosol (GO:0005829);; Biological Process: UDP-glucose metabolic process (GO:0006011);; Biological Process: nucleotide-sugar biosynthetic process (GO:0009226);; Biological Process: pollen development (GO:0009555);; Molecular Function: UTP:arabinose-1-phosphate uridylyltransferase activity (…	K12447|0|bvg:104894442|K12447 UDP-sugar pyrophosphorylase [EC:2.7.7.64] | (RefSeq) UDP-sugar pyrophosphorylase 1	Pentose and glucuronate interconversions (ko00040);Galactose metabolism (ko00052);Ascorbate and aldarate metabolism (ko00053);Amino sugar and nucleotide sugar metabolism (ko00520)	[M]	Cell wall/membrane/envelope biogenesis	UTP--glucose-1-phosphate uridylyltransferase	UDP-sugar pyrophosphorylase OS=Cucumis melo OX=3656 GN=USP PE=1 SV=1	G	Carbohydrate transport and metabolism	UDP-sugar pyrophospharylase-like [Chenopodium quinoa]
ONT.21335.2	--	--	Biological Process: transcription, DNA-templated (GO:0006351);;	--	--	--	--	--	B3 domain-containing protein REM16 OS=Arabidopsis thaliana OX=3702 GN=REM16 PE=2 SV=1	S	Function unknown	uncharacterized protein LOC110686379 isoform X2 [Chenopodium quinoa]
ONT.15243.3	--	--	--	--	--	--	--	Stress-induced protein Di19, C-terminal;; Drought induced 19 protein (Di19), zinc-binding	Protein DEHYDRATION-INDUCED 19 homolog 6 OS=Arabidopsis thaliana OX=3702 GN=DI19-6 PE=1 SV=1	S	Function unknown	protein DEHYDRATION-INDUCED 19 homolog 4-like isoform X1 [Chenopodium quinoa]
ONT.142.2	--	--	Molecular Function: FMN binding (GO:0010181);; Molecular Function: oxidoreductase activity (GO:0016491);; Biological Process: oxidation-reduction process (GO:0055114);;	--	--	[R]	General function prediction only	--	Uncharacterized protein At3g49140 OS=Arabidopsis thaliana OX=3702 GN=At3g49140 PE=1 SV=2	S	Function unknown	uncharacterized protein At3g49140-like [Chenopodium quinoa]
ONT.18005.2	--	--	Molecular Function: zinc ion binding (GO:0008270);;	--	--	--	--	Plant organelle RNA recognition domain;; Plant organelle RNA recognition domain;; Plant organelle RNA recognition domain;; Plant organelle RNA recognition domain	Protein WHAT&apos;S THIS FACTOR 1 homolog OS=Arabidopsis thaliana OX=3702 GN=At4g01037 PE=3 SV=1	S	Function unknown	hypothetical protein B456_001G155500 [Gossypium raimondii]
ONT.5710.11	--	--	Cellular Component: membrane (GO:0016020);;	--	--	--	--	EamA-like transporter family	WAT1-related protein At4g30420 OS=Arabidopsis thaliana OX=3702 GN=At4g30420 PE=3 SV=1	S	Function unknown	WAT1-related protein At4g30420-like [Chenopodium quinoa]
ONT.16267.1	[H]	Coenzyme transport and metabolism	Biological Process: lipoate biosynthetic process (GO:0009107);; Biological Process: protein lipoylation (GO:0009249);; Cellular Component: plastid (GO:0009536);; Molecular Function: lipoate synthase activity (GO:0016992);; Molecular Function: iron-sulfur cluster binding (GO:0051536);;	K03644|6.24151e-81|pop:POPTR_0013s13960g|K03644 lipoyl synthase [EC:2.8.1.8] | (RefSeq) POPTRDRAFT_774018; hypothetical protein	Lipoic acid metabolism (ko00785)	[H]	Coenzyme transport and metabolism	--	Lipoyl synthase 1, chloroplastic OS=Populus trichocarpa OX=3694 GN=LIP1P-1 PE=3 SV=1	H	Coenzyme transport and metabolism	PREDICTED: lipoyl synthase, chloroplastic [Ziziphus jujuba]
ONT.23785.2	--	--	Molecular Function: endopeptidase inhibitor activity (GO:0004866);; Biological Process: negative regulation of endopeptidase activity (GO:0010951);;	--	--	--	--	Trypsin and protease inhibitor	Miraculin OS=Synsepalum dulcificum OX=3743 PE=1 SV=3	O	Posttranslational modification, protein turnover, chaperones	kunitz trypsin inhibitor 2-like [Chenopodium quinoa]
ONT.9590.1	--	--	--	K14794|0|bvg:104901637|K14794 ribosomal RNA-processing protein 12 | (RefSeq) RRP12-like protein	--	[S]	Function unknown	NUC173 domain	--	S	Function unknown	RRP12-like protein [Chenopodium quinoa]
ONT.11231.6	[I]	Lipid transport and metabolism	Molecular Function: diacylglycerol O-acyltransferase activity (GO:0004144);; Cellular Component: integral component of membrane (GO:0016021);;	K14457|3.56388e-170|bvg:104896112|K14457 2-acylglycerol O-acyltransferase 2 [EC:2.3.1.22] | (RefSeq) diacylglycerol O-acyltransferase 2	Glycerolipid metabolism (ko00561)	[I]	Lipid transport and metabolism	Diacylglycerol acyltransferase;; Acyltransferase	Diacylglycerol O-acyltransferase 2D OS=Glycine max OX=3847 GN=DGAT2D PE=1 SV=1	S	Function unknown	diacylglycerol O-acyltransferase 2-like [Chenopodium quinoa]
ONT.15858.1	--	--	Cellular Component: integral component of membrane (GO:0016021);;	--	--	[S]	Function unknown	Eukaryotic protein of unknown function (DUF872)	--	S	Function unknown	transmembrane protein 230-like isoform X2 [Chenopodium quinoa]
ONT.27280.1	--	--	--	--	--	--	--	--	--	S	Function unknown	uncharacterized protein LOC110730218 [Chenopodium quinoa]
ONT.10264.1	--	--	--	--	--	--	--	--	--	S	Function unknown	uncharacterized protein LOC110708777 [Chenopodium quinoa]
ONT.2651.5	[R]	General function prediction only	Molecular Function: hydroxyacylglutathione hydrolase activity (GO:0004416);; Cellular Component: cytosol (GO:0005829);; Biological Process: methylglyoxal catabolic process to D-lactate via S-lactoyl-glutathione (GO:0019243);;	K01069|6.91551e-85|adu:107470134|K01069 hydroxyacylglutathione hydrolase [EC:3.1.2.6] | (RefSeq) hydroxyacylglutathione hydrolase cytoplasmic	Pyruvate metabolism (ko00620)	[R]	General function prediction only	--	Hydroxyacylglutathione hydrolase cytoplasmic OS=Arabidopsis thaliana OX=3702 GN=GLX2-2 PE=1 SV=2	S	Function unknown	hydroxyacylglutathione hydrolase cytoplasmic [Arachis duranensis]
ONT.27849.5	--	--	Molecular Function: RNA binding (GO:0003723);; Molecular Function: structural constituent of ribosome (GO:0003735);; Biological Process: translation (GO:0006412);; Cellular Component: large ribosomal subunit (GO:0015934);;	K02865|5.49719e-73|bvg:104900315|K02865 large subunit ribosomal protein L10Ae | (RefSeq) 60S ribosomal protein L10a-1	Ribosome (ko03010)	[J]	Translation, ribosomal structure and biogenesis	Ribosomal protein L1p/L10e family	60S ribosomal protein L10a OS=Oryza sativa subsp. japonica OX=39947 GN=RPL10A PE=1 SV=1	J	Translation, ribosomal structure and biogenesis	60S ribosomal protein L10a-1-like [Chenopodium quinoa]
ONT.5663.1	[S]	Function unknown	Cellular Component: integral component of membrane (GO:0016021);;	--	--	[R]	General function prediction only	Proteolipid membrane potential modulator	Hydrophobic protein OSR8 OS=Oryza sativa subsp. japonica OX=39947 GN=OSR8 PE=3 SV=1	S	Function unknown	hypothetical protein SOVF_136680 [Spinacia oleracea]
ONT.28862.10	--	--	Biological Process: response to auxin (GO:0009733);;	K14488|4.05406e-23|bvg:104904915|K14488 SAUR family protein | (RefSeq) auxin-induced protein 15A-like	Plant hormone signal transduction (ko04075)	--	--	--	Auxin-responsive protein SAUR50 OS=Arabidopsis thaliana OX=3702 GN=SAUR50 PE=1 SV=1	S	Function unknown	hypothetical protein SOVF_055580 [Spinacia oleracea]
ONT.14287.2	--	--	Biological Process: mitochondrial fission (GO:0000266);; Cellular Component: mitochondrion (GO:0005739);; Cellular Component: peroxisome (GO:0005777);; Cellular Component: chloroplast (GO:0009507);; Cellular Component: integral component of membrane (GO:0016021);; Biological Process: peroxisome fission (GO:0016559);;	K17969|6.32276e-39|bvg:104889456|K17969 mitochondrial fission 1 protein | (RefSeq) mitochondrial fission 1 protein A	--	[M]	Cell wall/membrane/envelope biogenesis	--	Mitochondrial fission 1 protein A OS=Arabidopsis thaliana OX=3702 GN=FIS1A PE=1 SV=1	U	Intracellular trafficking, secretion, and vesicular transport	mitochondrial fission 1 protein A-like [Chenopodium quinoa]
ONT.10396.2	--	--	Biological Process: phospholipid biosynthetic process (GO:0008654);; Cellular Component: integral component of membrane (GO:0016021);; Molecular Function: phosphotransferase activity, for other substituted phosphate groups (GO:0016780);;	K00993|1.18871e-134|bvg:104901639|K00993 ethanolaminephosphotransferase [EC:2.7.8.1] | (RefSeq) choline/ethanolaminephosphotransferase 1-like	Glycerophospholipid metabolism (ko00564);Ether lipid metabolism (ko00565)	[I]	Lipid transport and metabolism	--	Choline/ethanolaminephosphotransferase 1 OS=Arabidopsis thaliana OX=3702 GN=AAPT1 PE=1 SV=1	I	Lipid transport and metabolism	choline/ethanolaminephosphotransferase 1-like [Chenopodium quinoa]
ONT.2120.4	--	--	--	K09705|1.13702e-29|bvg:104901661|K09705 uncharacterized protein | (RefSeq) hypothetical protein	--	--	--	--	--	S	Function unknown	uncharacterized protein LOC110793260, partial [Spinacia oleracea]
ONT.1656.2	--	--	Molecular Function: oxidoreductase activity (GO:0016491);; Molecular Function: metal ion binding (GO:0046872);; Biological Process: oxidation-reduction process (GO:0055114);;	--	--	[QR]	--	2OG-Fe(II) oxygenase superfamily	Flavonol synthase/flavanone 3-hydroxylase OS=Arabidopsis thaliana OX=3702 GN=FLS1 PE=1 SV=1	S	Function unknown	protein SRG1-like [Chenopodium quinoa]
ONT.9791.3	--	--	--	--	--	[T]	Signal transduction mechanisms	--	--	S	Function unknown	TBC1 domain family member 15-like isoform X3 [Chenopodium quinoa]
ONT.13141.4	--	--	Cellular Component: integral component of membrane (GO:0016021);;	--	--	[R]	General function prediction only	VEFS-Box of polycomb protein	Polycomb group protein EMBRYONIC FLOWER 2 OS=Arabidopsis thaliana OX=3702 GN=EMF2 PE=1 SV=2	S	Function unknown	polycomb group protein EMBRYONIC FLOWER 2-like isoform X4 [Chenopodium quinoa]
ONT.16296.1	--	--	--	--	--	--	--	Reverse transcriptase-like	--	--	--	uncharacterized protein LOC110698619 [Chenopodium quinoa]
ONT.2264.1	[P]	Inorganic ion transport and metabolism	Molecular Function: iron ion transmembrane transporter activity (GO:0005381);; Molecular Function: manganese ion transmembrane transporter activity (GO:0005384);; Cellular Component: vacuolar membrane (GO:0005774);; Biological Process: intracellular sequestering of iron ion (GO:0006880);; Cellular Component: integral component of membrane (GO:0016021);; Biological Process: cellular manganese ion …	--	--	[S]	Function unknown	--	Vacuolar iron transporter 1 OS=Arabidopsis thaliana OX=3702 GN=VIT1 PE=2 SV=1	--	--	vacuolar iron transporter 1-like [Chenopodium quinoa]
ONT.24124.1	[G]	Carbohydrate transport and metabolism	Molecular Function: transporter activity (GO:0005215);; Biological Process: transport (GO:0006810);; Cellular Component: integral component of membrane (GO:0016021);;	K09872|3.77176e-143|bvg:104903911|K09872 aquaporin PIP | (RefSeq) aquaporin PIP-type	--	[G]	Carbohydrate transport and metabolism	Major intrinsic protein;; Major intrinsic protein	Aquaporin PIP-type OS=Atriplex canescens OX=35922 PE=2 SV=1	G	Carbohydrate transport and metabolism	aquaporin [Atriplex canescens]
ONT.25447.2	--	--	Molecular Function: structural constituent of ribosome (GO:0003735);; Cellular Component: ribosome (GO:0005840);; Biological Process: translation (GO:0006412);; Cellular Component: integral component of membrane (GO:0016021);;	--	--	[O]	Posttranslational modification, protein turnover, chaperones	Ribosomal L18 of archaea, bacteria, mitoch. and chloroplast	--	S	Function unknown	PREDICTED: uncharacterized protein LOC104902883 [Beta vulgaris subsp. vulgaris]
ONT.2955.2	--	--	Molecular Function: calcium ion binding (GO:0005509);; Cellular Component: mitochondrion (GO:0005739);; Cellular Component: integral component of membrane (GO:0016021);; Molecular Function: ribosome binding (GO:0043022);;	K17800|1.53581e-106|bvg:104890169|K17800 LETM1 and EF-hand domain-containing protein 1, mitochondrial | (RefSeq) LETM1 and EF-hand domain-containing protein 1, mitochondrial	--	[S]	Function unknown	LETM1-like protein	--	S	Function unknown	mitochondrial proton/calcium exchanger protein-like [Chenopodium quinoa]
ONT.24064.1	--	--	--	--	--	--	--	--	--	S	Function unknown	auxin-responsive protein SAUR64-like [Chenopodium quinoa]
ONT.2861.5	--	--	Cellular Component: chloroplast thylakoid membrane (GO:0009535);;	--	--	--	--	--	Light-harvesting complex-like protein OHP1, chloroplastic OS=Arabidopsis thaliana OX=3702 GN=OHP1 PE=1 SV=1	S	Function unknown	uncharacterized protein LOC110688999 isoform X2 [Chenopodium quinoa]
ONT.25595.4	--	--	--	--	--	--	--	--	Protodermal factor 1 OS=Arabidopsis thaliana OX=3702 GN=PDF1 PE=2 SV=1	S	Function unknown	protodermal factor 1-like [Chenopodium quinoa]
ONT.26125.2	--	--	Molecular Function: diacylglycerol O-acyltransferase activity (GO:0004144);; Cellular Component: plasma membrane (GO:0005886);; Biological Process: triglyceride biosynthetic process (GO:0019432);; Molecular Function: long-chain-alcohol O-fatty-acyltransferase activity (GO:0047196);;	--	--	--	--	Protein of unknown function (DUF1298)	O-acyltransferase WSD1 OS=Arabidopsis thaliana OX=3702 GN=WSD1 PE=2 SV=1	S	Function unknown	O-acyltransferase WSD1-like [Chenopodium quinoa]
ONT.21138.1	--	--	Molecular Function: SNARE binding (GO:0000149);; Molecular Function: SNAP receptor activity (GO:0005484);; Cellular Component: endosome (GO:0005768);; Biological Process: protein targeting to vacuole (GO:0006623);; Biological Process: exocytosis (GO:0006887);; Biological Process: vesicle fusion (GO:0006906);; Biological Process: vacuole organization (GO:0007033);; Cellular Component: integral com…	K08511|3.18011e-157|bvg:104907778|K08511 vesicle-associated membrane protein 72 | (RefSeq) vesicle-associated membrane protein 727	--	[U]	Intracellular trafficking, secretion, and vesicular transport	Synaptobrevin;; Regulated-SNARE-like domain	Vesicle-associated membrane protein 727 OS=Arabidopsis thaliana OX=3702 GN=VAMP727 PE=2 SV=1	U	Intracellular trafficking, secretion, and vesicular transport	vesicle-associated membrane protein 727-like [Chenopodium quinoa]
ONT.20090.1	--	--	Cellular Component: integral component of membrane (GO:0016021);;	--	--	--	--	Tim17/Tim22/Tim23/Pmp24 family;; SAM domain (Sterile alpha motif)	Chloroplastic import inner membrane translocase subunit HP30-2 OS=Arabidopsis thaliana OX=3702 GN=HP30-2 PE=1 SV=1	O	Posttranslational modification, protein turnover, chaperones	uncharacterized protein LOC110692954 [Chenopodium quinoa]
ONT.27836.1	--	--	Molecular Function: hydrolase activity, acting on ester bonds (GO:0016788);;	--	--	--	--	--	GDSL esterase/lipase At5g03610 OS=Arabidopsis thaliana OX=3702 GN=At5g03610 PE=2 SV=1	S	Function unknown	GDSL esterase/lipase At5g03610-like [Chenopodium quinoa]
ONT.16035.1	[I]	Lipid transport and metabolism	Molecular Function: catalytic activity (GO:0003824);; Biological Process: metabolic process (GO:0008152);; Cellular Component: membrane (GO:0016020);;	--	--	[I]	Lipid transport and metabolism	AMP-binding enzyme;; AMP-binding enzyme;; AMP-binding enzyme	Probable acyl-activating enzyme 17, peroxisomal OS=Arabidopsis thaliana OX=3702 GN=AAE17 PE=2 SV=1	I	Lipid transport and metabolism	probable acyl-activating enzyme 17, peroxisomal [Chenopodium quinoa]
ONT.10318.1	[I]	Lipid transport and metabolism	Biological Process: metabolic process (GO:0008152);; Molecular Function: hydrolase activity (GO:0016787);;	--	--	[V]	Defense mechanisms	alpha/beta hydrolase fold	Probable carboxylesterase 18 OS=Arabidopsis thaliana OX=3702 GN=CXE18 PE=1 SV=1	I	Lipid transport and metabolism	probable carboxylesterase 18 [Spinacia oleracea]
ONT.5307.2	--	--	Cellular Component: integral component of membrane (GO:0016021);;	--	--	--	--	Protein of unknown function (DUF1084)	--	S	Function unknown	tobamovirus multiplication protein 1-like [Chenopodium quinoa]
ONT.1096.1	[J]	Translation, ribosomal structure and biogenesis	Molecular Function: nucleotide binding (GO:0000166);; Biological Process: mRNA splicing, via spliceosome (GO:0000398);; Molecular Function: ATP-dependent RNA helicase activity (GO:0004004);; Cellular Component: spliceosomal complex (GO:0005681);; Cellular Component: cytoplasm (GO:0005737);; Molecular Function: RNA binding (GO:0044822);;	K12818|4.21008e-89|eus:EUTSA_v100035630m|K12818 ATP-dependent RNA helicase DHX8/PRP22 [EC:3.6.4.13] | (RefSeq) hypothetical protein	Spliceosome (ko03040)	[A]	RNA processing and modification	Oligonucleotide/oligosaccharide-binding (OB)-fold;; Helicase associated domain (HA2)	Probable pre-mRNA-splicing factor ATP-dependent RNA helicase DEAH5 OS=Arabidopsis thaliana OX=3702 GN=At3g26560 PE=1 SV=2	L	Replication, recombination and repair	RNA helicase [Handroanthus impetiginosus]
ONT.22076.8	--	--	Biological Process: transport (GO:0006810);; Cellular Component: integral component of membrane (GO:0016021);;	K15109|1.52972e-134|bvg:104892919|K15109 solute carrier family 25 (mitochondrial carnitine/acylcarnitine transporter), member 20/29 | (RefSeq) mitochondrial carnitine/acylcarnitine carrier-like protein	--	[C]	Energy production and conversion	Mitochondrial carrier protein;; Mitochondrial carrier protein	Mitochondrial carnitine/acylcarnitine carrier-like protein OS=Arabidopsis thaliana OX=3702 GN=BOU PE=1 SV=1	S	Function unknown	mitochondrial carnitine/acylcarnitine carrier-like protein [Chenopodium quinoa]
ONT.21256.2	[I]	Lipid transport and metabolism	--	K02291|7.89656e-122|bvg:104891263|K02291 15-cis-phytoene/all-trans-phytoene synthase [EC:2.5.1.32 2.5.1.99] | (RefSeq) phytoene synthase 2, chloroplastic	Carotenoid biosynthesis (ko00906)	[I]	Lipid transport and metabolism	Squalene/phytoene synthase;; Squalene/phytoene synthase	Phytoene synthase, chloroplastic OS=Cucumis melo OX=3656 GN=PSY PE=2 SV=1	I	Lipid transport and metabolism	phytoene synthase 2, chloroplastic-like [Chenopodium quinoa]
ONT.28611.2	[O]	Posttranslational modification, protein turnover, chaperones	Molecular Function: binding (GO:0005488);;	K03686|4.34877e-95|bvg:104904529|K03686 molecular chaperone DnaJ | (RefSeq) dnaJ homolog subfamily A member 2	--	[O]	Posttranslational modification, protein turnover, chaperones	--	Chaperone protein dnaJ A6, chloroplastic OS=Arabidopsis thaliana OX=3702 GN=DJA6 PE=2 SV=2	O	Posttranslational modification, protein turnover, chaperones	uncharacterized protein LOC110703228 isoform X1 [Chenopodium quinoa]
ONT.19269.4	--	--	--	--	--	--	--	--	Brassinosteroid LRR receptor kinase BRI1 OS=Oryza sativa subsp. japonica OX=39947 GN=BRI1 PE=1 SV=1	--	--	hypothetical protein SOVF_102500 [Spinacia oleracea]
ONT.26002.1	[G]	Carbohydrate transport and metabolism	Molecular Function: ribulose-phosphate 3-epimerase activity (GO:0004750);; Cellular Component: cytosol (GO:0005829);; Biological Process: pentose-phosphate shunt, non-oxidative branch (GO:0009052);; Biological Process: response to cold (GO:0009409);; Cellular Component: chloroplast thylakoid membrane (GO:0009535);; Cellular Component: chloroplast stroma (GO:0009570);; Biological Process: response…	K01783|1.84188e-114|bvg:104894019|K01783 ribulose-phosphate 3-epimerase [EC:5.1.3.1] | (RefSeq) ribulose-phosphate 3-epimerase, chloroplastic	Pentose phosphate pathway (ko00030);Pentose and glucuronate interconversions (ko00040);Carbon fixation in photosynthetic organisms (ko00710);Carbon metabolism (ko01200);Biosynthesis of amino acids (ko01230)	[G]	Carbohydrate transport and metabolism	Ribulose-phosphate 3 epimerase family;; Ribulose-phosphate 3 epimerase family	Ribulose-phosphate 3-epimerase, chloroplastic OS=Spinacia oleracea OX=3562 GN=RPE PE=1 SV=1	G	Carbohydrate transport and metabolism	ribulose-phosphate 3-epimerase, chloroplastic-like [Chenopodium quinoa]
ONT.6101.1	--	--	--	--	--	--	--	--	--	S	Function unknown	uncharacterized protein LOC110711368 [Chenopodium quinoa]
ONT.29991.5	[J]	Translation, ribosomal structure and biogenesis	Molecular Function: structural constituent of ribosome (GO:0003735);; Biological Process: translation (GO:0006412);; Cellular Component: large ribosomal subunit (GO:0015934);;	K02872|1.52733e-71|csv:101214548|K02872 large subunit ribosomal protein L13Ae | (RefSeq) 60S ribosomal protein L13a-4	Ribosome (ko03010)	[J]	Translation, ribosomal structure and biogenesis	Ribosomal protein L13;; Ribosomal protein L13	60S ribosomal protein L13a-4 OS=Arabidopsis thaliana OX=3702 GN=RPL13AD PE=2 SV=1	J	Translation, ribosomal structure and biogenesis	PREDICTED: 60S ribosomal protein L13a-4 [Cucumis sativus]
ONT.10241.1	--	--	--	--	--	--	--	Calmodulin binding protein-like	Calmodulin-binding protein 60 B OS=Arabidopsis thaliana OX=3702 GN=CBP60B PE=2 SV=1	S	Function unknown	calmodulin-binding protein 60 F-like isoform X2 [Chenopodium quinoa]
ONT.30256.2	--	--	Molecular Function: peptidyl-prolyl cis-trans isomerase activity (GO:0003755);; Molecular Function: FK506 binding (GO:0005528);; Cellular Component: endoplasmic reticulum membrane (GO:0005789);; Cellular Component: cytosol (GO:0005829);; Cellular Component: chloroplast outer membrane (GO:0009707);; Cellular Component: integral component of membrane (GO:0016021);; Biological Process: cytosol to ER…	--	--	[R]	General function prediction only	Skp1 family, dimerisation domain;; Tetratricopeptide repeat	Outer envelope protein 61 OS=Arabidopsis thaliana OX=3702 GN=OEP61 PE=1 SV=1	S	Function unknown	outer envelope protein 61-like isoform X1 [Durio zibethinus]
ONT.24889.2	--	--	Cellular Component: cytoplasm (GO:0005737);; Biological Process: ER to Golgi vesicle-mediated transport (GO:0006888);; Cellular Component: TRAPP complex (GO:0030008);;	K20301|1.42916e-88|jcu:105641807|K20301 trafficking protein particle complex subunit 2 | (RefSeq) trafficking protein particle complex subunit 2-like protein	--	[S]	Function unknown	Sedlin, N-terminal conserved region;; Sybindin-like family	--	U	Intracellular trafficking, secretion, and vesicular transport	trafficking protein particle complex subunit 2-like protein [Chenopodium quinoa]
ONT.2600.2	[P]	Inorganic ion transport and metabolism	--	--	--	--	--	Bacterial-like globin	Two-on-two hemoglobin-3 OS=Arabidopsis thaliana OX=3702 GN=GLB3 PE=1 SV=1	S	Function unknown	two-on-two hemoglobin-3-like [Chenopodium quinoa]
ONT.29756.1	--	--	Cellular Component: integral component of membrane (GO:0016021);;	--	--	--	--	GDP-fucose protein O-fucosyltransferase	Protein MANNAN SYNTHESIS-RELATED 1 OS=Arabidopsis thaliana OX=3702 GN=MSR1 PE=2 SV=1	S	Function unknown	uncharacterized protein At1g04910-like isoform X3 [Chenopodium quinoa]
ONT.196.2	--	--	Molecular Function: aspartic-type endopeptidase activity (GO:0004190);; Biological Process: proteolysis (GO:0006508);; Cellular Component: integral component of endoplasmic reticulum membrane (GO:0030176);; Cellular Component: cytoplasmic vesicle (GO:0031410);; Cellular Component: Golgi apparatus part (GO:0044431);; Cellular Component: side of membrane (GO:0098552);; Cellular Component: bounding …	K09598|1.93766e-129|bvg:104888544|K09598 signal peptide peptidase-like 3 [EC:3.4.23.-] | (RefSeq) signal peptide peptidase-like 1	--	[S]	Function unknown	Signal peptide peptidase	Signal peptide peptidase-like 1 OS=Arabidopsis thaliana OX=3702 GN=SPPL1 PE=2 SV=1	U	Intracellular trafficking, secretion, and vesicular transport	signal peptide peptidase-like 1 [Chenopodium quinoa]
ONT.3166.1	[T]	Signal transduction mechanisms	Molecular Function: protein serine/threonine kinase activity (GO:0004674);; Molecular Function: ATP binding (GO:0005524);; Biological Process: protein phosphorylation (GO:0006468);; Cellular Component: integral component of membrane (GO:0016021);;	--	--	[T]	Signal transduction mechanisms	Protein tyrosine kinase;; Protein kinase domain	Probable receptor-like protein kinase At5g24010 OS=Arabidopsis thaliana OX=3702 GN=At5g24010 PE=1 SV=1	T	Signal transduction mechanisms	probable receptor-like protein kinase At5g59700 [Chenopodium quinoa]
ONT.28528.1	--	--	--	--	--	--	--	--	--	--	--	hypothetical protein BVRB_9g220690 [Beta vulgaris subsp. vulgaris]
ONT.14398.3	[T]	Signal transduction mechanisms	Molecular Function: protein serine/threonine kinase activity (GO:0004674);; Molecular Function: ATP binding (GO:0005524);; Biological Process: protein phosphorylation (GO:0006468);; Cellular Component: chloroplast (GO:0009507);; Cellular Component: thylakoid (GO:0009579);; Biological Process: photosystem II stabilization (GO:0042549);;	--	--	[R]	General function prediction only	Protein kinase domain;; Protein tyrosine kinase	Serine/threonine-protein kinase STN8, chloroplastic OS=Arabidopsis thaliana OX=3702 GN=STN8 PE=2 SV=1	T	Signal transduction mechanisms	serine/threonine-protein kinase STN8, chloroplastic [Chenopodium quinoa]
ONT.17601.3	--	--	Molecular Function: zinc ion binding (GO:0008270);; Cellular Component: integral component of membrane (GO:0016021);;	--	--	[O]	Posttranslational modification, protein turnover, chaperones	RING-like zinc finger	RING-H2 finger protein ATL67 OS=Arabidopsis thaliana OX=3702 GN=ATL67 PE=2 SV=1	O	Posttranslational modification, protein turnover, chaperones	RING-H2 finger protein ATL67-like [Chenopodium quinoa]
ONT.13992.6	--	--	--	--	--	--	--	--	Protein EARLY RESPONSIVE TO DEHYDRATION 15 OS=Arabidopsis thaliana OX=3702 GN=ERD15 PE=1 SV=1	S	Function unknown	protein EARLY RESPONSIVE TO DEHYDRATION 15-like [Chenopodium quinoa]
ONT.22587.1	--	--	--	K06100|3.48772e-10|thj:104816196|K06100 symplekin | (RefSeq) uncharacterized LOC104816196	mRNA surveillance pathway (ko03015)	[A]	RNA processing and modification	--	--	S	Function unknown	uncharacterized protein LOC110719305 isoform X2 [Chenopodium quinoa]
ONT.15276.2	[I]	Lipid transport and metabolism	Biological Process: phospholipid biosynthetic process (GO:0008654);; Molecular Function: phosphotransferase activity, for other substituted phosphate groups (GO:0016780);; Cellular Component: intracellular membrane-bounded organelle (GO:0043231);; Cellular Component: cytoplasmic part (GO:0044444);;	K00995|6.13884e-39|bvg:104906095|K00995 CDP-diacylglycerol--glycerol-3-phosphate 3-phosphatidyltransferase [EC:2.7.8.5] | (RefSeq) CDP-diacylglycerol--glycerol-3-phosphate 3-phosphatidyltransferase 2-like	Glycerophospholipid metabolism (ko00564)	[I]	Lipid transport and metabolism	--	Cardiolipin synthase (CMP-forming), mitochondrial OS=Oryza sativa subsp. japonica OX=39947 GN=Os03g0283600 PE=2 SV=1	S	Function unknown	CDP-diacylglycerol--glycerol-3-phosphate 3-phosphatidyltransferase 2-like [Chenopodium quinoa]
ONT.3667.2	[O]	Posttranslational modification, protein turnover, chaperones	Molecular Function: structural molecule activity (GO:0005198);; Cellular Component: mitochondrial matrix (GO:0005759);; Molecular Function: ferrous iron binding (GO:0008198);; Biological Process: iron-sulfur cluster assembly (GO:0016226);; Molecular Function: 2 iron, 2 sulfur cluster binding (GO:0051537);; Molecular Function: 4 iron, 4 sulfur cluster binding (GO:0051539);; Biological Process: pro…	K13628|1.18528e-56|rcu:8262813|K13628 iron-sulfur cluster assembly protein | (RefSeq) iron-sulfur assembly protein IscA-like 1, mitochondrial	--	[P]	Inorganic ion transport and metabolism	--	Iron-sulfur assembly protein IscA-like 1, mitochondrial OS=Arabidopsis thaliana OX=3702 GN=At2g16710 PE=2 SV=2	S	Function unknown	iron-sulfur assembly protein IscA-like 1, mitochondrial [Chenopodium quinoa]
ONT.3530.4	--	--	Molecular Function: structural constituent of ribosome (GO:0003735);; Cellular Component: ribosome (GO:0005840);; Biological Process: translation (GO:0006412);;	K02934|7.30527e-79|nnu:104591219|K02934 large subunit ribosomal protein L6e | (RefSeq) 60S ribosomal protein L6	Ribosome (ko03010)	[J]	Translation, ribosomal structure and biogenesis	Ribosomal protein L6, N-terminal domain	60S ribosomal protein L6 OS=Mesembryanthemum crystallinum OX=3544 GN=RPL6 PE=2 SV=1	J	Translation, ribosomal structure and biogenesis	60S ribosomal protein L6-like [Chenopodium quinoa]
ONT.19037.1	[J]	Translation, ribosomal structure and biogenesis	--	--	--	[R]	General function prediction only	--	Werner Syndrome-like exonuclease OS=Arabidopsis thaliana OX=3702 GN=WEX PE=1 SV=1	S	Function unknown	Werner Syndrome-like exonuclease [Chenopodium quinoa]
ONT.15715.1	--	--	--	--	--	--	--	Probable lipid transfer	Putative lipid-transfer protein DIR1 OS=Arabidopsis thaliana OX=3702 GN=DIR1 PE=1 SV=1	S	Function unknown	putative lipid-transfer protein DIR1 [Chenopodium quinoa]
ONT.5860.3	[R]	General function prediction only	Molecular Function: nucleic acid binding (GO:0003676);; Biological Process: translation (GO:0006412);;	K02357|1.40976e-82|bvg:104902251|K02357 elongation factor Ts | (RefSeq) hypothetical protein isoform A	--	[J]	Translation, ribosomal structure and biogenesis	--	Probable polyribonucleotide nucleotidyltransferase 1, chloroplastic OS=Oryza sativa subsp. japonica OX=39947 GN=PNP1 PE=2 SV=1	J	Translation, ribosomal structure and biogenesis	uncharacterized protein LOC110707738 isoform X2 [Chenopodium quinoa]
ONT.953.7	--	--	--	--	--	--	--	--	--	S	Function unknown	PREDICTED: uncharacterized protein LOC101265893 [Solanum lycopersicum]
ONT.528.1	[Q]	Secondary metabolites biosynthesis, transport and catabolism	Cellular Component: plastid (GO:0009536);; Molecular Function: lyase activity (GO:0016829);;	K01759|1.26095e-97|bvg:104885259|K01759 lactoylglutathione lyase [EC:4.4.1.5] | (RefSeq) probable lactoylglutathione lyase, chloroplast	Pyruvate metabolism (ko00620)	[G]	Carbohydrate transport and metabolism	Glyoxalase/Bleomycin resistance protein/Dioxygenase superfamily	Probable lactoylglutathione lyase, chloroplastic OS=Arabidopsis thaliana OX=3702 GN=At1g67280 PE=1 SV=1	E	Amino acid transport and metabolism	probable lactoylglutathione lyase, chloroplastic [Spinacia oleracea]
ONT.21516.4	--	--	--	--	--	--	--	--	Basic leucine zipper 61 OS=Arabidopsis thaliana OX=3702 GN=BZIP61 PE=1 SV=1	K	Transcription	basic leucine zipper 61-like isoform X1 [Chenopodium quinoa]
ONT.22580.7	--	--	Cellular Component: membrane (GO:0016020);; Molecular Function: oxidoreductase activity (GO:0016491);; Molecular Function: metal ion binding (GO:0046872);;	--	--	[QI]	--	Cytochrome P450	Secologanin synthase OS=Catharanthus roseus OX=4058 GN=CYP72A1 PE=2 SV=1	Q	Secondary metabolites biosynthesis, transport and catabolism	cytochrome P450 CYP72A219-like [Chenopodium quinoa]
ONT.9983.2	--	--	--	--	--	--	--	--	--	S	Function unknown	uncharacterized protein LOC110734058 [Chenopodium quinoa]
ONT.18036.1	--	--	Molecular Function: DNA binding (GO:0003677);; Molecular Function: transcription factor activity, sequence-specific DNA binding (GO:0003700);; Molecular Function: protein binding (GO:0005515);; Cellular Component: nucleus (GO:0005634);; Biological Process: regulation of flower development (GO:0009909);; Biological Process: meristem structural organization (GO:0009933);; Biological Process: polari…	--	--	--	--	--	Axial regulator YABBY 1 OS=Arabidopsis thaliana OX=3702 GN=YAB1 PE=1 SV=1	K	Transcription	axial regulator YABBY 3-like, partial [Spinacia oleracea]
ONT.6383.1	--	--	--	--	--	--	--	Weak chloroplast movement under blue light	WEB family protein At1g75720 OS=Arabidopsis thaliana OX=3702 GN=At1g75720 PE=3 SV=1	S	Function unknown	WEB family protein At1g75720 [Chenopodium quinoa]
ONT.11703.4	--	--	--	--	--	--	--	--	--	--	--	pre-mRNA-splicing factor CWC22 homolog [Chenopodium quinoa]
ONT.20053.1	[IQ]	Lipid transport and metabolism;; Secondary metabolites biosynthesis, transport and catabolism	Biological Process: response to UV (GO:0009411);; Biological Process: response to wounding (GO:0009611);; Biological Process: phenylpropanoid metabolic process (GO:0009698);; Biological Process: pollen exine formation (GO:0010584);; Molecular Function: 4-coumarate-CoA ligase activity (GO:0016207);; Molecular Function: oxidoreductase activity (GO:0016491);; Biological Process: defense response to …	K01904|1.44646e-102|bvg:104888010|K01904 4-coumarate--CoA ligase [EC:6.2.1.12] | (RefSeq) 4-coumarate--CoA ligase 2	Ubiquinone and other terpenoid-quinone biosynthesis (ko00130);Phenylalanine metabolism (ko00360);Phenylpropanoid biosynthesis (ko00940)	[I]	Lipid transport and metabolism	AMP-binding enzyme;; AMP-binding enzyme	4-coumarate--CoA ligase 3 OS=Arabidopsis thaliana OX=3702 GN=4CL3 PE=1 SV=1	IQ	Lipid transport and metabolism;; Secondary metabolites biosynthesis, transport and catabolism	4-coumarate--CoA ligase 2-like [Chenopodium quinoa]
ONT.18571.5	--	--	Biological Process: tRNA splicing, via endonucleolytic cleavage and ligation (GO:0006388);; Molecular Function: transferase activity, transferring phosphorus-containing groups (GO:0016772);;	K10669|2.02687e-47|bvg:104905394|K10669 2'-phosphotransferase [EC:2.7.1.160] | (RefSeq) tRNA 2'-phosphotransferase 1	--	[J]	Translation, ribosomal structure and biogenesis	--	--	J	Translation, ribosomal structure and biogenesis	tRNA 2&apos;-phosphotransferase 1-like isoform X1 [Chenopodium quinoa]
ONT.2665.1	--	--	Molecular Function: cysteine-type endopeptidase inhibitor activity (GO:0004869);; Biological Process: response to stress (GO:0006950);; Biological Process: response to abiotic stimulus (GO:0009628);; Biological Process: negative regulation of endopeptidase activity (GO:0010951);; Cellular Component: membrane (GO:0016020);;	--	--	--	--	--	Cysteine proteinase inhibitor 12 OS=Oryza sativa subsp. japonica OX=39947 GN=Os01g0270100 PE=2 SV=1	O	Posttranslational modification, protein turnover, chaperones	cysteine proteinase inhibitor 6-like [Chenopodium quinoa]
ONT.28023.4	[J]	Translation, ribosomal structure and biogenesis	Molecular Function: nucleic acid binding (GO:0003676);;	K13161|1.78853e-108|pxb:103956431|K13161 heterogeneous nuclear ribonucleoprotein R | (RefSeq) heterogeneous nuclear ribonucleoprotein R-like	--	[A]	RNA processing and modification	RNA recognition motif. (a.k.a. RRM, RBD, or RNP domain);; RNA recognition motif. (a.k.a. RRM, RBD, or RNP domain)	Heterogeneous nuclear ribonucleoprotein Q OS=Arabidopsis thaliana OX=3702 GN=LIF2 PE=1 SV=1	S	Function unknown	heterogeneous nuclear ribonucleoprotein Q-like [Chenopodium quinoa]
ONT.12416.3	--	--	Molecular Function: calcium ion binding (GO:0005509);;	K11583|1.22198e-127|crb:CARUB_v10000854mg|K11583 serine/threonine-protein phosphatase 2A regulatory subunit B'' | (RefSeq) hypothetical protein	mRNA surveillance pathway (ko03015)	[A]	RNA processing and modification	--	Probable serine/threonine-protein phosphatase 2A regulatory subunit B&apos;&apos; subunit TON2 OS=Arabidopsis thaliana OX=3702 GN=TON2 PE=1 SV=1	T	Signal transduction mechanisms	unnamed protein product [Coffea canephora]
ONT.26505.4	--	--	Cellular Component: cytoplasm (GO:0005737);;	K06287|1.97812e-77|bvg:104893375|K06287 septum formation protein | (RefSeq) maf-like protein DDB_G0281937	--	[D]	Cell cycle control, cell division, chromosome partitioning	Maf-like protein	--	D	Cell cycle control, cell division, chromosome partitioning	maf-like protein DDB_G0281937 isoform X1 [Chenopodium quinoa]
ONT.8625.1	--	--	Molecular Function: ubiquitin-protein transferase activity (GO:0004842);; Biological Process: cellular protein metabolic process (GO:0044267);;	K10597|0|adu:107471184|K10597 ubiquitin conjugation factor E4 B [EC:2.3.2.27] | (RefSeq) probable ubiquitin conjugation factor E4	Ubiquitin mediated proteolysis (ko04120);Protein processing in endoplasmic reticulum (ko04141)	[O]	Posttranslational modification, protein turnover, chaperones	Ubiquitin elongating factor core;; Ubiquitin elongating factor core;; Ubiquitin elongating factor core;; U-box domain	Probable ubiquitin conjugation factor E4 OS=Arabidopsis thaliana OX=3702 GN=PUB1 PE=2 SV=1	O	Posttranslational modification, protein turnover, chaperones	probable ubiquitin conjugation factor E4 [Chenopodium quinoa]
ONT.24597.1	--	--	Cellular Component: cytoplasm (GO:0005737);;	K14546|7.51188e-65|bvg:104904608|K14546 U3 small nucleolar RNA-associated protein 5 | (RefSeq) WD repeat-containing protein 43	Ribosome biogenesis in eukaryotes (ko03008)	[R]	General function prediction only	--	--	S	Function unknown	WD repeat-containing protein 43-like [Chenopodium quinoa]
ONT.11513.3	--	--	Molecular Function: adenosylmethionine decarboxylase activity (GO:0004014);; Biological Process: S-adenosylmethioninamine biosynthetic process (GO:0006557);; Biological Process: spermine biosynthetic process (GO:0006597);; Biological Process: spermidine biosynthetic process (GO:0008295);;	K01611|0|bvg:104896308|K01611 S-adenosylmethionine decarboxylase [EC:4.1.1.50] | (RefSeq) S-adenosylmethionine decarboxylase proenzyme-like	Cysteine and methionine metabolism (ko00270);Arginine and proline metabolism (ko00330)	[T]	Signal transduction mechanisms	Adenosylmethionine decarboxylase;; S-adenosyl-l-methionine decarboxylase leader peptide	S-adenosylmethionine decarboxylase proenzyme OS=Spinacia oleracea OX=3562 GN=SAMDC PE=2 SV=1	E	Amino acid transport and metabolism	S-adenosylmethionine decarboxylase proenzyme [Chenopodium quinoa]
ONT.2680.2	--	--	Molecular Function: monooxygenase activity (GO:0004497);; Molecular Function: iron ion binding (GO:0005506);; Cellular Component: integral component of membrane (GO:0016021);; Molecular Function: oxidoreductase activity, acting on paired donors, with incorporation or reduction of molecular oxygen (GO:0016705);; Molecular Function: heme binding (GO:0020037);; Biological Process: oxidation-reductio…	--	--	[Q]	Secondary metabolites biosynthesis, transport and catabolism	--	Psoralen synthase (Fragment) OS=Apium graveolens OX=4045 GN=CYP71AJ2 PE=1 SV=1	Q	Secondary metabolites biosynthesis, transport and catabolism	PREDICTED: cytochrome P450 71A6-like [Fragaria vesca subsp. vesca]
ONT.25949.1	--	--	--	--	--	--	--	--	--	S	Function unknown	uncharacterized protein LOC110700553 [Chenopodium quinoa]
ONT.13481.2	--	--	--	--	--	--	--	--	--	S	Function unknown	uncharacterized protein LOC110727959 [Chenopodium quinoa]
ONT.28755.1	--	--	Cellular Component: cytosol (GO:0005829);; Cellular Component: integral component of membrane (GO:0016021);; Molecular Function: hydroxypyruvate reductase activity (GO:0016618);; Molecular Function: glyoxylate reductase (NADP) activity (GO:0030267);;	--	--	--	--	--	Uncharacterized protein At1g01500 OS=Arabidopsis thaliana OX=3702 GN=At1g01500 PE=2 SV=1	S	Function unknown	uncharacterized protein At1g01500-like [Chenopodium quinoa]
ONT.502.9	[J]	Translation, ribosomal structure and biogenesis	Molecular Function: transcription factor activity, sequence-specific DNA binding (GO:0003700);; Biological Process: regulation of transcription, DNA-templated (GO:0006355);; Biological Process: histone H3-K36 methylation (GO:0010452);; Biological Process: regulation of circadian rhythm (GO:0042752);; Molecular Function: histone methyltransferase activity (H3-K36 specific) (GO:0046975);; Biologica…	K10277|2.09288e-112|bvg:104889940|K10277 lysine-specific demethylase 8 [EC:1.14.11.27] | (RefSeq) putative lysine-specific demethylase JMJD5	--	[BT]	--	Cupin-like domain;; Cupin superfamily protein	Lysine-specific demethylase JMJ30 OS=Arabidopsis thaliana OX=3702 GN=JMJ30 PE=1 SV=1	S	Function unknown	lysine-specific demethylase JMJ30-like [Chenopodium quinoa]
ONT.15901.2	--	--	--	K00799|6.68589e-49|bvg:104894059|K00799 glutathione S-transferase [EC:2.5.1.18] | (RefSeq) glutathione S-transferase U9-like	Glutathione metabolism (ko00480)	[O]	Posttranslational modification, protein turnover, chaperones	--	Glutathione S-transferase U9 OS=Arabidopsis thaliana OX=3702 GN=GSTU9 PE=2 SV=1	O	Posttranslational modification, protein turnover, chaperones	glutathione S-transferase U9-like [Chenopodium quinoa]
ONT.416.7	--	--	Biological Process: ubiquitin-dependent protein catabolic process (GO:0006511);; Biological Process: protein deubiquitination (GO:0016579);; Molecular Function: thiol-dependent ubiquitinyl hydrolase activity (GO:0036459);;	K11835|4.63317e-13|bvg:104899874|K11835 ubiquitin carboxyl-terminal hydrolase 4/11/15 [EC:3.4.19.12] | (RefSeq) ubiquitin carboxyl-terminal hydrolase 8	--	--	--	--	Ubiquitin carboxyl-terminal hydrolase 8 OS=Arabidopsis thaliana OX=3702 GN=UBP8 PE=2 SV=2	O	Posttranslational modification, protein turnover, chaperones	ubiquitin carboxyl-terminal hydrolase 8-like [Chenopodium quinoa]
ONT.3425.1	--	--	--	--	--	--	--	Protein of unknown function (DUF1639)	--	S	Function unknown	hybrid signal transduction histidine kinase B-like isoform X2 [Chenopodium quinoa]
ONT.20848.1	--	--	--	K12849|2.73248e-37|bvg:104890351|K12849 pre-mRNA-splicing factor 38A | (RefSeq) pre-mRNA-splicing factor 38	Spliceosome (ko03040)	[S]	Function unknown	PRP38 family	Pre-mRNA-splicing factor 38 OS=Arabidopsis thaliana OX=3702 GN=PRP38 PE=1 SV=1	A	RNA processing and modification	pre-mRNA-splicing factor 38-like [Chenopodium quinoa]
ONT.13002.20	[R]	General function prediction only	Molecular Function: protein kinase activity (GO:0004672);; Molecular Function: ATP binding (GO:0005524);; Biological Process: protein phosphorylation (GO:0006468);;	--	--	[T]	Signal transduction mechanisms	Protein tyrosine kinase;; Protein kinase domain	Integrin-linked protein kinase 1 OS=Arabidopsis thaliana OX=3702 GN=ILK1 PE=1 SV=1	T	Signal transduction mechanisms	dual specificity protein kinase shkC-like [Chenopodium quinoa]
ONT.9687.2	--	--	--	--	--	--	--	--	--	--	--	uncharacterized protein LOC110722609 isoform X4 [Chenopodium quinoa]
ONT.19299.1	--	--	--	--	--	[R]	General function prediction only	--	Retrovirus-related Pol polyprotein from transposon RE1 OS=Arabidopsis thaliana OX=3702 GN=RE1 PE=2 SV=1	L	Replication, recombination and repair	putative ribonuclease H-like domain, Reverse transcriptase, RNA-dependent DNA polymerase [Helianthus annuus]
ONT.24996.1	--	--	--	--	--	--	--	--	--	S	Function unknown	uncharacterized protein LOC110717346 [Chenopodium quinoa]
ONT.28842.1	--	--	Cellular Component: vacuolar proton-transporting V-type ATPase, V0 domain (GO:0000220);; Biological Process: vacuolar acidification (GO:0007035);; Biological Process: ATP hydrolysis coupled proton transport (GO:0015991);; Cellular Component: integral component of membrane (GO:0016021);; Molecular Function: proton-transporting ATPase activity, rotational mechanism (GO:0046961);;	K02155|8.54326e-53|crb:CARUB_v10005804mg|K02155 V-type H+-transporting ATPase 16kDa proteolipid subunit | (RefSeq) hypothetical protein	Oxidative phosphorylation (ko00190);Phagosome (ko04145)	[C]	Energy production and conversion	ATP synthase subunit C;; ATP synthase subunit C	V-type proton ATPase 16 kDa proteolipid subunit OS=Mesembryanthemum crystallinum OX=3544 GN=VMAC1 PE=2 SV=1	C	Energy production and conversion	V-type proton ATPase 16 kDa proteolipid subunit [Chenopodium quinoa]
ONT.3904.1	[R]	General function prediction only	Molecular Function: oxidoreductase activity (GO:0016491);; Molecular Function: metal ion binding (GO:0046872);; Biological Process: oxidation-reduction process (GO:0055114);;	--	--	[QR]	--	--	1-aminocyclopropane-1-carboxylate oxidase homolog 2 OS=Arabidopsis thaliana OX=3702 GN=At1g06640 PE=2 SV=1	S	Function unknown	PREDICTED: 1-aminocyclopropane-1-carboxylate oxidase homolog 4 [Beta vulgaris subsp. vulgaris]
ONT.15287.5	--	--	Biological Process: response to stress (GO:0006950);;	--	--	--	--	Late embryogenesis abundant protein	Late embryogenis abundant protein 41 OS=Arabidopsis thaliana OX=3702 GN=LEA41 PE=2 SV=1	S	Function unknown	late embryogenesis abundant protein Lea5-like [Chenopodium quinoa]
ONT.23463.1	--	--	Cellular Component: integral component of membrane (GO:0016021);; Molecular Function: transmembrane transporter activity (GO:0022857);; Biological Process: transmembrane transport (GO:0055085);;	--	--	--	--	--	WAT1-related protein At1g70260 OS=Arabidopsis thaliana OX=3702 GN=At1g70260 PE=2 SV=1	S	Function unknown	WAT1-related protein At1g70260-like [Chenopodium quinoa]
ONT.5429.2	--	--	--	--	--	--	--	--	--	--	--	transmembrane protein 258-like [Chenopodium quinoa]
ONT.28572.2	--	--	--	--	--	[P]	Inorganic ion transport and metabolism	--	Boron transporter 4 OS=Arabidopsis thaliana OX=3702 GN=BOR4 PE=2 SV=1	U	Intracellular trafficking, secretion, and vesicular transport	boron transporter 4-like [Chenopodium quinoa]
ONT.22901.7	[R]	General function prediction only	Cellular Component: integral component of membrane (GO:0016021);;	--	--	[S]	Function unknown	Uncharacterized protein family UPF0016	GDT1-like protein 5 OS=Arabidopsis thaliana OX=3702 GN=At1g68650 PE=1 SV=1	S	Function unknown	GDT1-like protein 5 [Chenopodium quinoa]
ONT.7364.1	--	--	Molecular Function: DNA binding (GO:0003677);; Cellular Component: nucleus (GO:0005634);; Molecular Function: zinc ion binding (GO:0008270);; Biological Process: chloroplast organization (GO:0009658);; Molecular Function: potassium ion transmembrane transporter activity (GO:0015079);; Cellular Component: integral component of membrane (GO:0016021);; Biological Process: positive regulation of tran…	--	--	--	--	--	--	S	Function unknown	uncharacterized protein LOC110733563 [Chenopodium quinoa]
ONT.4608.1	--	--	Molecular Function: acetylglucosaminyltransferase activity (GO:0008375);; Cellular Component: integral component of membrane (GO:0016021);;	--	--	--	--	Core-2/I-Branching enzyme	--	S	Function unknown	uncharacterized protein LOC110687397 [Chenopodium quinoa]
ONT.27515.3	--	--	--	--	--	--	--	--	--	S	Function unknown	uncharacterized protein LOC110732788 [Chenopodium quinoa]
ONT.22484.7	--	--	Cellular Component: integral component of membrane (GO:0016021);;	--	--	--	--	--	PGR5-like protein 1A, chloroplastic OS=Arabidopsis thaliana OX=3702 GN=PGRL1A PE=1 SV=1	S	Function unknown	PGR5-like protein 1B, chloroplastic [Chenopodium quinoa]
ONT.30203.2	[O]	Posttranslational modification, protein turnover, chaperones	Cellular Component: endomembrane system (GO:0012505);; Molecular Function: isomerase activity (GO:0016853);; Cellular Component: membrane-bounded organelle (GO:0043227);; Cellular Component: intracellular organelle (GO:0043229);; Cellular Component: cytoplasmic part (GO:0044444);;	--	--	[O]	Posttranslational modification, protein turnover, chaperones	--	Peptidyl-prolyl cis-trans isomerase CYP20-1 OS=Arabidopsis thaliana OX=3702 GN=CYP20-1 PE=1 SV=1	O	Posttranslational modification, protein turnover, chaperones	putative peptidyl-prolyl cis-trans isomerase [Linum usitatissimum]
ONT.7289.3	[C]	Energy production and conversion	Molecular Function: oxidoreductase activity, acting on the aldehyde or oxo group of donors, NAD or NADP as acceptor (GO:0016620);; Biological Process: oxidation-reduction process (GO:0055114);;	K00131|1.80943e-171|smo:SELMODRAFT_114645|K00131 glyceraldehyde-3-phosphate dehydrogenase (NADP+) [EC:1.2.1.9] | (RefSeq) hypothetical protein	Glycolysis / Gluconeogenesis (ko00010);Pentose phosphate pathway (ko00030);Carbon metabolism (ko01200)	[C]	Energy production and conversion	Aldehyde dehydrogenase family;; Aldehyde dehydrogenase family	NADP-dependent glyceraldehyde-3-phosphate dehydrogenase OS=Pisum sativum OX=3888 GN=GAPN PE=1 SV=1	C	Energy production and conversion	NADP-dependent glyceraldehyde-3-phosphate dehydrogenase-like [Chenopodium quinoa]
ONT.13893.1	--	--	Molecular Function: zinc ion binding (GO:0008270);;	--	--	--	--	--	--	S	Function unknown	uncharacterized protein LOC110707225 [Chenopodium quinoa]
ONT.10850.2	[K]	Transcription	--	--	--	[R]	General function prediction only	WD domain, G-beta repeat	Protein JINGUBANG OS=Arabidopsis thaliana OX=3702 GN=JGB PE=1 SV=1	S	Function unknown	protein JINGUBANG [Spinacia oleracea]
ONT.7886.1	--	--	--	--	--	[R]	General function prediction only	--	--	L	Replication, recombination and repair	uncharacterized protein LOC110715611 [Chenopodium quinoa]
ONT.28522.1	[H]	Coenzyme transport and metabolism	Molecular Function: catalytic activity (GO:0003824);; Biological Process: vitamin B6 biosynthetic process (GO:0042819);; Biological Process: pyridoxal phosphate biosynthetic process (GO:0042823);;	K06215|2.37427e-129|bvg:104904673|K06215 pyridoxal 5'-phosphate synthase pdxS subunit [EC:4.3.3.6] | (RefSeq) probable pyridoxal biosynthesis protein PDX1.2	Vitamin B6 metabolism (ko00750)	[H]	Coenzyme transport and metabolism	SOR/SNZ family;; Thiazole biosynthesis protein ThiG;; SOR/SNZ family	Pyridoxal 5&apos;-phosphate synthase-like subunit PDX1.2 OS=Arabidopsis thaliana OX=3702 GN=PDX12 PE=1 SV=1	H	Coenzyme transport and metabolism	pyridoxal 5&apos;-phosphate synthase-like subunit PDX1.2 [Chenopodium quinoa]
ONT.861.1	[F]	Nucleotide transport and metabolism	--	K00943|1.10209e-86|bvg:104902632|K00943 dTMP kinase [EC:2.7.4.9] | (RefSeq) thymidylate kinase	Pyrimidine metabolism (ko00240)	[F]	Nucleotide transport and metabolism	Thymidylate kinase;; Thymidylate kinase	Thymidylate kinase OS=Arabidopsis thaliana OX=3702 GN=ZEU1 PE=2 SV=1	F	Nucleotide transport and metabolism	thymidylate kinase-like isoform X1 [Chenopodium quinoa]
ONT.20240.2	--	--	--	--	--	--	--	--	--	S	Function unknown	small G protein signaling modulator 1-like isoform X3 [Chenopodium quinoa]
ONT.4662.2	--	--	Molecular Function: binding (GO:0005488);;	K09338|0|tcc:TCM_030175|K09338 homeobox-leucine zipper protein | (RefSeq) Protodermal factor 2 isoform 1	--	--	--	START domain	Homeobox-leucine zipper protein PROTODERMAL FACTOR 2 OS=Arabidopsis thaliana OX=3702 GN=PDF2 PE=2 SV=1	K	Transcription	homeobox-leucine zipper protein MERISTEM L1 [Herrania umbratica]
ONT.10005.2	--	--	Molecular Function: nucleic acid binding (GO:0003676);; Molecular Function: metal ion binding (GO:0046872);;	K18327|0|bvg:104891127|K18327 RNA exonuclease 4 [EC:3.1.-.-] | (RefSeq) RNA exonuclease 4	--	[L]	Replication, recombination and repair	Exonuclease	Small RNA degrading nuclease 1 OS=Arabidopsis thaliana OX=3702 GN=SDN1 PE=2 SV=1	L	Replication, recombination and repair	RNA exonuclease 4-like [Chenopodium quinoa]
ONT.16765.1	--	--	Molecular Function: DNA binding (GO:0003677);; Molecular Function: transcription factor activity, sequence-specific DNA binding (GO:0003700);; Cellular Component: nucleus (GO:0005634);; Biological Process: regulation of transcription, DNA-templated (GO:0006355);; Molecular Function: protein dimerization activity (GO:0046983);;	--	--	[K]	Transcription	K-box region;; SRF-type transcription factor (DNA-binding and dimerisation domain)	MADS-box protein JOINTLESS OS=Solanum lycopersicum OX=4081 GN=J PE=1 SV=1	K	Transcription	MADS-box protein JOINTLESS-like [Chenopodium quinoa]
ONT.28338.5	--	--	Biological Process: RNA processing (GO:0006396);;	K13217|2.42751e-170|bvg:104899398|K13217 pre-mRNA-processing factor 39 | (RefSeq) pre-mRNA-processing factor 39	--	[A]	RNA processing and modification	--	--	A	RNA processing and modification	pre-mRNA-processing factor 39-like isoform X2 [Chenopodium quinoa]
ONT.4464.1	--	--	--	--	--	[R]	General function prediction only	Retrotransposon gag protein;; gag-polypeptide of LTR copia-type;; GAG-pre-integrase domain	Retrovirus-related Pol polyprotein from transposon TNT 1-94 OS=Nicotiana tabacum OX=4097 PE=2 SV=1	S	Function unknown	hypothetical protein VITISV_002640 [Vitis vinifera]
ONT.14177.5	[R]	General function prediction only	Cellular Component: intracellular ribonucleoprotein complex (GO:0030529);;	K14768|1.78551e-74|bvg:104888773|K14768 U3 small nucleolar RNA-associated protein 7 | (RefSeq) probable U3 small nucleolar RNA-associated protein 7	--	[A]	RNA processing and modification	WD domain, G-beta repeat;; BING4CT (NUC141) domain	Pre-mRNA-processing factor 19 OS=Oryza sativa subsp. japonica OX=39947 GN=PRP19 PE=2 SV=1	S	Function unknown	probable U3 small nucleolar RNA-associated protein 7 [Chenopodium quinoa]
ONT.25396.2	--	--	--	K14841|6.29372e-47|bvg:104893504|K14841 ribosome biogenesis protein NSA1 | (RefSeq) WD repeat-containing protein 74	--	[S]	Function unknown	--	--	S	Function unknown	WD repeat-containing protein 74-like [Chenopodium quinoa]
ONT.11920.1	--	--	Molecular Function: magnesium ion transmembrane transporter activity (GO:0015095);; Biological Process: magnesium ion transport (GO:0015693);; Cellular Component: integral component of membrane (GO:0016021);; Biological Process: magnesium ion transmembrane transport (GO:1903830);;	--	--	[S]	Function unknown	Magnesium transporter NIPA	Probable magnesium transporter NIPA8 OS=Arabidopsis thaliana OX=3702 GN=At3g26670 PE=2 SV=1	S	Function unknown	probable magnesium transporter NIPA8 isoform X1 [Chenopodium quinoa]
ONT.26530.10	[I]	Lipid transport and metabolism	Biological Process: lipid metabolic process (GO:0006629);; Molecular Function: transferase activity (GO:0016740);;	K05929|5.03034e-56|bvg:104893682|K05929 phosphoethanolamine N-methyltransferase [EC:2.1.1.103] | (RefSeq) phosphoethanolamine N-methyltransferase	Glycerophospholipid metabolism (ko00564)	[IR]	--	Methyltransferase domain	Phosphoethanolamine N-methyltransferase OS=Spinacia oleracea OX=3562 GN=PEAMT PE=1 SV=1	S	Function unknown	Phosphoethanolamine N-methyltransferase 1 [Morus notabilis]
ONT.26300.2	--	--	--	K03456|3.70863e-156|bna:106361867|K03456 serine/threonine-protein phosphatase 2A regulatory subunit A | (RefSeq) serine/threonine-protein phosphatase 2A 65 kDa regulatory subunit A alpha isoform	mRNA surveillance pathway (ko03015)	[T]	Signal transduction mechanisms	HEAT repeat	Serine/threonine-protein phosphatase 2A 65 kDa regulatory subunit A beta isoform OS=Arabidopsis thaliana OX=3702 GN=PP2AA2 PE=1 SV=2	T	Signal transduction mechanisms	serine/threonine-protein phosphatase 2A 65 kDa regulatory subunit A beta isoform-like [Chenopodium quinoa]
ONT.21965.2	[I]	Lipid transport and metabolism	Molecular Function: fatty-acyl-CoA binding (GO:0000062);;	K08762|1.26761e-45|bvg:104893114|K08762 diazepam-binding inhibitor (GABA receptor modulator, acyl-CoA-binding protein) | (RefSeq) acyl-CoA-binding protein	--	[I]	Lipid transport and metabolism	Acyl CoA binding protein	Acyl-CoA-binding domain-containing protein 3 OS=Oryza sativa subsp. japonica OX=39947 GN=ACBP3 PE=2 SV=1	I	Lipid transport and metabolism	acyl-CoA-binding protein-like [Chenopodium quinoa]
ONT.15564.1	[Q]	Secondary metabolites biosynthesis, transport and catabolism	Molecular Function: oxidoreductase activity (GO:0016491);;	--	--	[QR]	--	non-haem dioxygenase in morphine synthesis N-terminal	Flavanone 3-dioxygenase 2 OS=Oryza sativa subsp. japonica OX=39947 GN=F3H-2 PE=1 SV=1	S	Function unknown	hyoscyamine 6-dioxygenase-like [Chenopodium quinoa]
ONT.12019.5	--	--	--	K15102|4.68875e-102|bvg:104897738|K15102 solute carrier family 25 (mitochondrial phosphate transporter), member 3 | (RefSeq) mitochondrial phosphate carrier protein 3, mitochondrial	--	[C]	Energy production and conversion	Mitochondrial carrier protein	Mitochondrial phosphate carrier protein 3, mitochondrial OS=Arabidopsis thaliana OX=3702 GN=MPT3 PE=1 SV=1	S	Function unknown	mitochondrial phosphate carrier protein 3, mitochondrial-like [Chenopodium quinoa]
ONT.24029.1	--	--	--	--	--	[R]	General function prediction only	--	--	S	Function unknown	protein ABHD11-like [Chenopodium quinoa]
ONT.18500.4	[J]	Translation, ribosomal structure and biogenesis	--	--	--	[R]	General function prediction only	RNA recognition motif. (a.k.a. RRM, RBD, or RNP domain)	Polyadenylate-binding protein RBP47B OS=Arabidopsis thaliana OX=3702 GN=RBP47B PE=2 SV=1	S	Function unknown	polyadenylate-binding protein RBP47-like isoform X2 [Hevea brasiliensis]
ONT.18152.4	[J]	Translation, ribosomal structure and biogenesis	Molecular Function: RNA binding (GO:0003723);; Biological Process: tRNA modification (GO:0006400);; Molecular Function: transferase activity (GO:0016740);;	K14168|1.57213e-102|pper:PRUPE_ppa007715mg|K14168 cytoplasmic tRNA 2-thiolation protein 1 [EC:2.7.7.-] | (RefSeq) hypothetical protein	Sulfur relay system (ko04122)	[R]	General function prediction only	Zinc-ribbon;; PP-loop family	Cytoplasmic tRNA 2-thiolation protein 1 OS=Arabidopsis thaliana OX=3702 GN=NCS6 PE=2 SV=2	D	Cell cycle control, cell division, chromosome partitioning	cytoplasmic tRNA 2-thiolation protein 1-like isoform X1 [Chenopodium quinoa]
ONT.23095.1	--	--	Cellular Component: endoplasmic reticulum membrane (GO:0005789);; Biological Process: transport (GO:0006810);; Cellular Component: integral component of membrane (GO:0016021);;	K20352|1.65016e-49|fve:101312831|K20352 p24 family protein delta-1 | (RefSeq) transmembrane emp24 domain-containing protein p24delta3-like	--	[U]	Intracellular trafficking, secretion, and vesicular transport	--	Transmembrane emp24 domain-containing protein p24delta3 OS=Arabidopsis thaliana OX=3702 GN=At1g09580 PE=1 SV=1	U	Intracellular trafficking, secretion, and vesicular transport	PREDICTED: transmembrane emp24 domain-containing protein p24delta3-like [Erythranthe guttata]
ONT.16539.1	--	--	Cellular Component: membrane (GO:0016020);;	--	--	[R]	General function prediction only	--	--	S	Function unknown	ankyrin repeat-containing protein BDA1-like [Chenopodium quinoa]
ONT.1707.1	--	--	Molecular Function: protein kinase C activity (GO:0004697);; Molecular Function: ATP binding (GO:0005524);; Biological Process: protein phosphorylation (GO:0006468);;	--	--	[TR]	--	--	Probable serine/threonine protein kinase IREH1 OS=Arabidopsis thaliana OX=3702 GN=IREH1 PE=1 SV=1	T	Signal transduction mechanisms	probable serine/threonine protein kinase IREH1 [Chenopodium quinoa]
ONT.28440.2	--	--	--	--	--	--	--	--	--	--	--	glycine-rich cell wall structural protein 1.8-like [Chenopodium quinoa]
ONT.9192.2	[J]	Translation, ribosomal structure and biogenesis	Molecular Function: nucleotide binding (GO:0000166);; Molecular Function: nucleic acid binding (GO:0003676);;	--	--	[R]	General function prediction only	RNA recognition motif. (a.k.a. RRM, RBD, or RNP domain);; RNA recognition motif. (a.k.a. RRM, RBD, or RNP domain)	Polyadenylate-binding protein RBP45 OS=Nicotiana plumbaginifolia OX=4092 GN=RBP45 PE=1 SV=1	S	Function unknown	polyadenylate-binding protein RBP45-like [Chenopodium quinoa]
ONT.13202.2	--	--	--	--	--	--	--	--	Putative disease resistance protein RGA3 OS=Solanum bulbocastanum OX=147425 GN=RGA3 PE=2 SV=2	S	Function unknown	putative disease resistance protein RGA4 isoform X2 [Chenopodium quinoa]
ONT.24642.3	[R]	General function prediction only	--	K17302|0|bvg:104904654|K17302 coatomer subunit beta' | (RefSeq) coatomer subunit beta'-2	--	[U]	Intracellular trafficking, secretion, and vesicular transport	Coatomer WD associated region;; Coatomer WD associated region;; Coatomer WD associated region;; Coatomer WD associated region;; Coatomer WD associated region	Coatomer subunit beta&apos;-2 OS=Arabidopsis thaliana OX=3702 GN=At1g52360 PE=1 SV=1	S	Function unknown	PREDICTED: coatomer subunit beta&apos;-2 isoform X1 [Beta vulgaris subsp. vulgaris]
ONT.936.2	--	--	--	--	--	--	--	--	--	S	Function unknown	uncharacterized protein LOC110702135 [Chenopodium quinoa]
ONT.351.2	[L]	Replication, recombination and repair	Molecular Function: DNA binding (GO:0003677);; Molecular Function: DNA ligase (ATP) activity (GO:0003910);; Molecular Function: ATP binding (GO:0005524);; Biological Process: DNA replication (GO:0006260);; Biological Process: DNA recombination (GO:0006310);; Biological Process: DNA ligation involved in DNA repair (GO:0051103);; Biological Process: DNA biosynthetic process (GO:0071897);;	K10747|3.34642e-31|bvg:104902910|K10747 DNA ligase 1 [EC:6.5.1.1 6.5.1.6 6.5.1.7] | (RefSeq) DNA ligase 1-like	DNA replication (ko03030);Base excision repair (ko03410);Nucleotide excision repair (ko03420);Mismatch repair (ko03430)	[L]	Replication, recombination and repair	--	DNA ligase 1 OS=Arabidopsis thaliana OX=3702 GN=LIG1 PE=2 SV=2	L	Replication, recombination and repair	DNA ligase 1-like [Chenopodium quinoa]
ONT.15999.2	--	--	--	--	--	[R]	General function prediction only	--	--	S	Function unknown	UPF0565 protein C2orf69 homolog [Chenopodium quinoa]
ONT.27865.1	--	--	Cellular Component: integral component of membrane (GO:0016021);;	--	--	--	--	--	--	--	--	uncharacterized protein LOC110731747 isoform X2 [Chenopodium quinoa]
ONT.319.4	[I]	Lipid transport and metabolism	Biological Process: metabolic process (GO:0008152);; Molecular Function: transferase activity, transferring acyl groups other than amino-acyl groups (GO:0016747);;	K00626|5.64096e-117|bvg:104902969|K00626 acetyl-CoA C-acetyltransferase [EC:2.3.1.9] | (RefSeq) acetyl-CoA acetyltransferase, cytosolic 1	Fatty acid degradation (ko00071);Synthesis and degradation of ketone bodies (ko00072);Valine, leucine and isoleucine degradation (ko00280);Lysine degradation (ko00310);Tryptophan metabolism (ko00380);Pyruvate metabolism (ko00620);Glyoxylate and dicarboxylate metabolism (ko00630);Propanoate metabolism (ko00640);Butanoate metabolism (ko00650);Terpenoid backbone biosynthesis (ko00900);Carbon metabol…	[I]	Lipid transport and metabolism	Thiolase, N-terminal domain;; Thiolase, C-terminal domain;; Thiolase, C-terminal domain	Acetyl-CoA acetyltransferase, cytosolic 1 OS=Arabidopsis thaliana OX=3702 GN=AAT1 PE=1 SV=1	I	Lipid transport and metabolism	acetyl-CoA acetyltransferase, cytosolic 1-like [Chenopodium quinoa]
ONT.19441.1	[I]	Lipid transport and metabolism	Biological Process: lipid metabolic process (GO:0006629);; Cellular Component: integral component of membrane (GO:0016021);; Molecular Function: oxidoreductase activity, acting on paired donors, with oxidation of a pair of donors resulting in the reduction of molecular oxygen to two molecules of water (GO:0016717);; Molecular Function: delta12-fatty acid dehydrogenase activity (GO:0016720);; Biol…	K10256|4.65215e-170|bvg:104889198|K10256 omega-6 fatty acid desaturase / acyl-lipid omega-6 desaturase (Delta-12 desaturase) [EC:1.14.19.6 1.14.19.22] | (RefSeq) omega-6 fatty acid desaturase, endoplasmic reticulum isozyme 2-like	Biosynthesis of unsaturated fatty acids (ko01040);Fatty acid metabolism (ko01212)	--	--	--	Omega-6 fatty acid desaturase, endoplasmic reticulum OS=Brassica juncea OX=3707 PE=2 SV=1	I	Lipid transport and metabolism	PREDICTED: delta(12)-fatty-acid desaturase FAD2 [Beta vulgaris subsp. vulgaris]
ONT.25836.1	--	--	--	--	--	--	--	Protein of unknown function (DUF1645)	--	S	Function unknown	uncharacterized protein LOC110686737 [Chenopodium quinoa]
ONT.14177.4	--	--	--	K14768|9.19444e-67|bvg:104888773|K14768 U3 small nucleolar RNA-associated protein 7 | (RefSeq) probable U3 small nucleolar RNA-associated protein 7	--	[A]	RNA processing and modification	--	--	S	Function unknown	probable U3 small nucleolar RNA-associated protein 7 [Chenopodium quinoa]
ONT.23039.2	--	--	Molecular Function: nucleotide binding (GO:0000166);; Molecular Function: double-stranded DNA binding (GO:0003690);; Cellular Component: mitochondrion (GO:0005739);; Biological Process: regulation of transcription, DNA-templated (GO:0006355);;	K14837|1.41592e-55|bvg:104908166|K14837 nucleolar protein 12 | (RefSeq) RNA-binding protein 34	--	[R]	General function prediction only	--	--	S	Function unknown	PREDICTED: RNA-binding protein 34 [Beta vulgaris subsp. vulgaris]
ONT.27460.2	--	--	Cellular Component: membrane (GO:0016020);;	--	--	--	--	--	Cadmium-induced protein AS8 OS=Arabidopsis thaliana OX=3702 GN=At4g19070 PE=2 SV=1	T	Signal transduction mechanisms	cadmium-induced protein AS8-like isoform X1 [Chenopodium quinoa]
ONT.27414.1	--	--	Cellular Component: integral component of membrane (GO:0016021);;	--	--	--	--	Probable lipid transfer	--	--	--	lipid transfer-like protein VAS [Chenopodium quinoa]
ONT.27074.1	--	--	--	--	--	--	--	NAD(P)H dehydrogenase subunit S	NAD(P)H-quinone oxidoreductase subunit S, chloroplastic OS=Arabidopsis thaliana OX=3702 GN=ndhS PE=1 SV=1	S	Function unknown	NAD(P)H-quinone oxidoreductase subunit S, chloroplastic-like [Chenopodium quinoa]
ONT.16848.3	--	--	Cellular Component: nucleus (GO:0005634);; Molecular Function: methyltransferase activity (GO:0008168);; Molecular Function: zinc ion binding (GO:0008270);; Biological Process: methylation (GO:0032259);;	--	--	[BK]	--	--	Histone-lysine N-methyltransferase ATX3 OS=Arabidopsis thaliana OX=3702 GN=ATX3 PE=2 SV=2	S	Function unknown	histone-lysine N-methyltransferase ATX3-like [Chenopodium quinoa]
ONT.26781.7	--	--	--	K18551|4.85634e-72|bvg:104892470|K18551 pyrimidine and pyridine-specific 5'-nucleotidase [EC:3.1.3.-] | (RefSeq) suppressor of disruption of TFIIS	Nicotinate and nicotinamide metabolism (ko00760)	[R]	General function prediction only	--	--	S	Function unknown	suppressor of disruption of TFIIS [Spinacia oleracea]
ONT.18852.5	--	--	--	K16732|1.21783e-152|bvg:104897572|K16732 protein regulator of cytokinesis 1 | (RefSeq) 65-kDa microtubule-associated protein 8	--	[DZ]	--	Microtubule associated protein (MAP65/ASE1 family)	65-kDa microtubule-associated protein 8 OS=Arabidopsis thaliana OX=3702 GN=MAP65-8 PE=1 SV=2	S	Function unknown	65-kDa microtubule-associated protein 8-like [Chenopodium quinoa]
ONT.13517.3	--	--	Molecular Function: ribonuclease P activity (GO:0004526);; Cellular Component: nucleolar ribonuclease P complex (GO:0005655);; Biological Process: RNA phosphodiester bond hydrolysis, endonucleolytic (GO:0090502);;	--	--	--	--	--	--	S	Function unknown	intracellular protein transport protein USO1-like [Chenopodium quinoa]
ONT.17796.4	--	--	Molecular Function: translation initiation factor activity (GO:0003743);; Molecular Function: catalytic activity (GO:0003824);; Cellular Component: transcription factor TFIIF complex (GO:0005674);; Cellular Component: mitochondrion (GO:0005739);; Biological Process: transcription initiation from RNA polymerase II promoter (GO:0006367);; Biological Process: translational initiation (GO:0006413);;	K03139|2.01053e-171|bvg:104888968|K03139 transcription initiation factor TFIIF subunit beta [EC:3.6.4.12] | (RefSeq) general transcription factor IIF subunit 2	Basal transcription factors (ko03022)	[K]	Transcription	Transcription initiation factor IIF, beta subunit	--	K	Transcription	general transcription factor IIF subunit 2-like [Chenopodium quinoa]
ONT.15184.3	--	--	Molecular Function: nucleotide binding (GO:0000166);; Biological Process: nuclear-transcribed mRNA catabolic process, deadenylation-dependent decay (GO:0000288);; Cellular Component: P-body (GO:0000932);; Molecular Function: single-stranded DNA binding (GO:0003697);; Molecular Function: single-stranded RNA binding (GO:0003727);; Molecular Function: DNA-directed 5'-3' RNA polymerase activity (GO:0…	K03012|8.13711e-90|bvg:104899323|K03012 DNA-directed RNA polymerase II subunit RPB4 | (RefSeq) DNA-directed RNA polymerase II subunit 4	Purine metabolism (ko00230);Pyrimidine metabolism (ko00240);RNA polymerase (ko03020)	[K]	Transcription	RNA polymerase Rpb4	DNA-directed RNA polymerase II subunit 4 OS=Arabidopsis thaliana OX=3702 GN=NRPB4 PE=1 SV=1	K	Transcription	DNA-directed RNA polymerase II subunit 4-like [Chenopodium quinoa]
ONT.10027.3	--	--	Molecular Function: calcium ion binding (GO:0005509);;	--	--	--	--	--	--	S	Function unknown	uncharacterized protein LOC110708425 [Chenopodium quinoa]
ONT.25256.4	--	--	--	--	--	--	--	Protein of unknown function (DUF4057)	Serine/arginine-rich splicing factor SC35 OS=Arabidopsis thaliana OX=3702 GN=SC35 PE=1 SV=1	S	Function unknown	uncharacterized protein LOC110791057 [Spinacia oleracea]
ONT.16419.1	--	--	Biological Process: transport (GO:0006810);;	K20289|0|bvg:104893493|K20289 conserved oligomeric Golgi complex subunit 2 | (RefSeq) conserved oligomeric Golgi complex subunit 2	--	[U]	Intracellular trafficking, secretion, and vesicular transport	COG (conserved oligomeric Golgi) complex component, COG2	--	U	Intracellular trafficking, secretion, and vesicular transport	PREDICTED: conserved oligomeric Golgi complex subunit 2 [Beta vulgaris subsp. vulgaris]
ONT.20654.3	--	--	Molecular Function: calcium ion binding (GO:0005509);; Cellular Component: chloroplast thylakoid membrane (GO:0009535);; Cellular Component: chloroplast thylakoid lumen (GO:0009543);; Cellular Component: chloroplast stroma (GO:0009570);; Cellular Component: photosystem II oxygen evolving complex (GO:0009654);; Cellular Component: extrinsic component of membrane (GO:0019898);; Biological Process: …	--	--	--	--	PsbP	PsbP domain-containing protein 1, chloroplastic OS=Arabidopsis thaliana OX=3702 GN=PPD1 PE=1 SV=1	S	Function unknown	psbP domain-containing protein 1, chloroplastic-like [Chenopodium quinoa]
ONT.16659.2	[C]	Energy production and conversion	Molecular Function: oxidoreductase activity (GO:0016491);; Molecular Function: molybdenum ion binding (GO:0030151);; Biological Process: nitrate assimilation (GO:0042128);; Cellular Component: intracellular membrane-bounded organelle (GO:0043231);; Cellular Component: cytoplasmic part (GO:0044444);; Biological Process: oxidation-reduction process (GO:0055114);;	K00387|9.32859e-121|fve:101290785|K00387 sulfite oxidase [EC:1.8.3.1] | (RefSeq) sulfite oxidase	Sulfur metabolism (ko00920)	[C]	Energy production and conversion	Oxidoreductase molybdopterin binding domain;; Mo-co oxidoreductase dimerisation domain	Sulfite oxidase OS=Arabidopsis thaliana OX=3702 GN=SOX PE=1 SV=1	S	Function unknown	Sulfite oxidase -like protein [Gossypium arboreum]
ONT.22960.8	--	--	--	--	--	--	--	B-box zinc finger	Zinc finger protein CONSTANS-LIKE 10 OS=Arabidopsis thaliana OX=3702 GN=COL10 PE=1 SV=1	S	Function unknown	putative zinc finger protein At1g68190 isoform X1 [Chenopodium quinoa]
ONT.17287.2	--	--	--	K06062|7.37326e-100|pper:PRUPE_ppa003766mg|K06062 histone acetyltransferase [EC:2.3.1.48] | (RefSeq) hypothetical protein	--	[BK]	--	--	Histone acetyltransferase GCN5 OS=Oryza sativa subsp. japonica OX=39947 GN=GCN5 PE=2 SV=1	BK	Chromatin structure and dynamics;; Transcription	histone acetyltransferase GCN5-like isoform X1 [Chenopodium quinoa]
ONT.30176.12	[P]	Inorganic ion transport and metabolism	Biological Process: metabolic process (GO:0008152);;	K04564|2.39548e-70|bvg:104899994|K04564 superoxide dismutase, Fe-Mn family [EC:1.15.1.1] | (RefSeq) superoxide dismutase [Fe] 3, chloroplastic	Peroxisome (ko04146)	[P]	Inorganic ion transport and metabolism	Iron/manganese superoxide dismutases, C-terminal domain	Superoxide dismutase [Fe] 3, chloroplastic OS=Arabidopsis thaliana OX=3702 GN=FSD3 PE=1 SV=1	P	Inorganic ion transport and metabolism	superoxide dismutase [Fe] 3, chloroplastic-like isoform X1 [Chenopodium quinoa]
ONT.29028.2	--	--	Cellular Component: small nucleolar ribonucleoprotein complex (GO:0005732);; Biological Process: maturation of SSU-rRNA (GO:0030490);; Cellular Component: small-subunit processome (GO:0032040);; Cellular Component: Mpp10 complex (GO:0034457);;	K14559|2.08364e-28|bvg:104903982|K14559 U3 small nucleolar RNA-associated protein MPP10 | (RefSeq) U3 small nucleolar ribonucleoprotein protein MPP10	Ribosome biogenesis in eukaryotes (ko03008)	[A]	RNA processing and modification	Mpp10 protein	--	J	Translation, ribosomal structure and biogenesis	U3 small nucleolar ribonucleoprotein protein MPP10-like [Chenopodium quinoa]
ONT.26505.6	--	--	--	K06287|7.6439e-53|bvg:104893375|K06287 septum formation protein | (RefSeq) maf-like protein DDB_G0281937	--	[D]	Cell cycle control, cell division, chromosome partitioning	Maf-like protein	--	D	Cell cycle control, cell division, chromosome partitioning	maf-like protein DDB_G0281937 isoform X1 [Chenopodium quinoa]
ONT.14581.1	--	--	Biological Process: metabolic process (GO:0008152);; Molecular Function: transferase activity, transferring hexosyl groups (GO:0016758);;	--	--	[GC]	--	--	Anthocyanidin 3-O-glucosyltransferase OS=Petunia hybrida OX=4102 GN=RT PE=2 SV=1	S	Function unknown	LOW QUALITY PROTEIN: anthocyanidin 3-O-glucosyltransferase-like [Chenopodium quinoa]
ONT.26068.1	--	--	--	--	--	--	--	--	Transcription factor TCP5 OS=Arabidopsis thaliana OX=3702 GN=TCP5 PE=1 SV=1	K	Transcription	transcription factor TCP17-like [Chenopodium quinoa]
ONT.18235.4	[J]	Translation, ribosomal structure and biogenesis	Molecular Function: GTPase activity (GO:0003924);; Molecular Function: GTP binding (GO:0005525);; Cellular Component: vacuole (GO:0005773);; Cellular Component: cytosol (GO:0005829);; Molecular Function: translation factor activity, RNA binding (GO:0008135);; Biological Process: cellular nitrogen compound metabolic process (GO:0034641);; Biological Process: primary metabolic process (GO:0044238);…	K03267|5.14883e-100|bvg:104906058|K03267 peptide chain release factor subunit 3 | (RefSeq) eukaryotic peptide chain release factor GTP-binding subunit ERF3A-like	mRNA surveillance pathway (ko03015)	[J]	Translation, ribosomal structure and biogenesis	Elongation factor Tu GTP binding domain;; Elongation factor Tu C-terminal domain	Elongation factor 1-alpha C OS=Porphyra purpurea OX=2787 GN=TEF-C PE=2 SV=1	J	Translation, ribosomal structure and biogenesis	hypothetical protein GOBAR_DD07974 [Gossypium barbadense]
ONT.16364.1	[J]	Translation, ribosomal structure and biogenesis	Molecular Function: nucleic acid binding (GO:0003676);;	--	--	[A]	RNA processing and modification	--	--	S	Function unknown	uncharacterized protein LOC110739752 isoform X1 [Chenopodium quinoa]
ONT.23870.16	--	--	--	K00600|6.53274e-10|vra:106778215|K00600 glycine hydroxymethyltransferase [EC:2.1.2.1] | (RefSeq) serine hydroxymethyltransferase, mitochondrial	Glycine, serine and threonine metabolism (ko00260);Cyanoamino acid metabolism (ko00460);Glyoxylate and dicarboxylate metabolism (ko00630);One carbon pool by folate (ko00670);Carbon metabolism (ko01200);Biosynthesis of amino acids (ko01230)	[E]	Amino acid transport and metabolism	--	Serine hydroxymethyltransferase, mitochondrial OS=Solanum tuberosum OX=4113 PE=2 SV=1	E	Amino acid transport and metabolism	serine hydroxymethyltransferase 1, mitochondrial-like [Durio zibethinus]
ONT.15875.2	--	--	--	--	--	--	--	Phloem protein 2	F-box protein PP2-B10 OS=Arabidopsis thaliana OX=3702 GN=PP2B10 PE=1 SV=1	S	Function unknown	putative F-box protein PP2-B12 [Chenopodium quinoa]
ONT.30145.5	--	--	Cellular Component: mitochondrial inner membrane (GO:0005743);; Cellular Component: mitochondrial intermembrane space (GO:0005758);; Molecular Function: protein transporter activity (GO:0008565);; Biological Process: protein import into mitochondrial inner membrane (GO:0045039);; Molecular Function: metal ion binding (GO:0046872);;	K17778|5.0137e-27|bvg:104900028|K17778 mitochondrial import inner membrane translocase subunit TIM10 | (RefSeq) mitochondrial import inner membrane translocase subunit TIM10	--	[U]	Intracellular trafficking, secretion, and vesicular transport	--	Mitochondrial import inner membrane translocase subunit TIM10 OS=Arabidopsis thaliana OX=3702 GN=TIM10 PE=1 SV=1	O	Posttranslational modification, protein turnover, chaperones	mitochondrial import inner membrane translocase subunit TIM10-like [Chenopodium quinoa]
ONT.10426.12	--	--	Molecular Function: GTP binding (GO:0005525);; Cellular Component: intracellular (GO:0005622);; Biological Process: small GTPase mediated signal transduction (GO:0007264);; Molecular Function: hydrolase activity (GO:0016787);;	K07937|5.29403e-15|mus:103996992|K07937 ADP-ribosylation factor 1 | (RefSeq) ADP-ribosylation factor 1	Endocytosis (ko04144)	[U]	Intracellular trafficking, secretion, and vesicular transport	--	ADP-ribosylation factor 1 OS=Oryza sativa subsp. japonica OX=39947 GN=Os01g0813400 PE=2 SV=3	S	Function unknown	ADP-ribosylation factor [Gossypium arboreum]
ONT.12991.1	[U]	Intracellular trafficking, secretion, and vesicular transport	--	--	--	--	--	WD40-like Beta Propeller Repeat;; Dipeptidyl peptidase IV (DPP IV) N-terminal region	--	U	Intracellular trafficking, secretion, and vesicular transport	uncharacterized protein LOC110717687 [Chenopodium quinoa]
ONT.3300.3	--	--	--	--	--	--	--	--	AIG2-like protein C OS=Arabidopsis thaliana OX=3702 GN=AIG2LC PE=1 SV=1	S	Function unknown	AIG2-like protein D [Chenopodium quinoa]
ONT.7817.7	--	--	--	--	--	--	--	--	--	S	Function unknown	uncharacterized protein LOC110699157 [Chenopodium quinoa]
ONT.21836.1	[T]	Signal transduction mechanisms	Molecular Function: phosphoprotein phosphatase activity (GO:0004721);; Biological Process: protein dephosphorylation (GO:0006470);;	K15423|0|bvg:104891764|K15423 serine/threonine-protein phosphatase 4 catalytic subunit [EC:3.1.3.16] | (RefSeq) serine/threonine-protein phosphatase PP-X isozyme 2	--	[GT]	--	Calcineurin-like phosphoesterase	Serine/threonine-protein phosphatase PP-X isozyme 2 OS=Arabidopsis thaliana OX=3702 GN=PPX2 PE=2 SV=2	T	Signal transduction mechanisms	serine/threonine-protein phosphatase PP-X isozyme 2 [Chenopodium quinoa]
ONT.10188.4	--	--	Cellular Component: nucleosome (GO:0000786);; Molecular Function: DNA binding (GO:0003677);; Cellular Component: nucleus (GO:0005634);; Molecular Function: protein heterodimerization activity (GO:0046982);;	K11251|1.18611e-31|pvu:PHAVU_005G141800g|K11251 histone H2A | (RefSeq) hypothetical protein	--	[B]	Chromatin structure and dynamics	--	Probable histone H2A.2 OS=Medicago truncatula OX=3880 GN=MtrDRAFT_AC149210g4v1 PE=3 SV=1	B	Chromatin structure and dynamics	probable histone H2A.2 [Chenopodium quinoa]
ONT.24980.6	[G]	Carbohydrate transport and metabolism	Molecular Function: oxidoreductase activity, acting on the CH-OH group of donors, NAD or NADP as acceptor (GO:0016616);; Molecular Function: metal ion binding (GO:0046872);;	K00083|1.1705e-58|gmx:100819684|K00083 cinnamyl-alcohol dehydrogenase [EC:1.1.1.195] | (RefSeq) cad1; probable mannitol dehydrogenase-like	Phenylpropanoid biosynthesis (ko00940)	[Q]	Secondary metabolites biosynthesis, transport and catabolism	Alcohol dehydrogenase GroES-like domain;; D-isomer specific 2-hydroxyacid dehydrogenase, NAD binding domain	Probable mannitol dehydrogenase 1 OS=Stylosanthes humilis OX=35628 GN=CAD1 PE=2 SV=1	C	Energy production and conversion	putative cinnamyl alcohol dehydrogenase 9 [Quercus suber]
ONT.1666.2	--	--	--	--	--	--	--	--	--	--	--	calcium uptake protein, mitochondrial-like [Chenopodium quinoa]
ONT.21698.1	--	--	--	--	--	[S]	Function unknown	--	--	S	Function unknown	uncharacterized protein LOC110721042 [Chenopodium quinoa]
ONT.13976.6	--	--	Molecular Function: calcium-dependent cysteine-type endopeptidase activity (GO:0004198);; Molecular Function: calcium ion binding (GO:0005509);; Cellular Component: cytoplasm (GO:0005737);; Biological Process: proteolysis (GO:0006508);;	K13448|2.33216e-33|bvg:104889400|K13448 calcium-binding protein CML | (RefSeq) probable calcium-binding protein CML49	Plant-pathogen interaction (ko04626)	[T]	Signal transduction mechanisms	EF hand;; EF-hand domain	Probable calcium-binding protein CML49 OS=Arabidopsis thaliana OX=3702 GN=CML49 PE=2 SV=1	S	Function unknown	probable calcium-binding protein CML49 [Chenopodium quinoa]
ONT.29993.4	--	--	--	K17508|1.31409e-11|bvg:104900218|K17508 protein phosphatase PTC7 [EC:3.1.3.16] | (RefSeq) probable protein phosphatase 2C 26	--	[T]	Signal transduction mechanisms	--	Probable protein phosphatase 2C 26 OS=Arabidopsis thaliana OX=3702 GN=At2g30170 PE=2 SV=2	T	Signal transduction mechanisms	probable protein phosphatase 2C 26 isoform X1 [Chenopodium quinoa]
ONT.1272.5	--	--	Molecular Function: endopeptidase activity (GO:0004175);; Cellular Component: nucleus (GO:0005634);; Cellular Component: proteasome regulatory particle, base subcomplex (GO:0008540);; Cellular Component: membrane (GO:0016020);; Cellular Component: proteasome storage granule (GO:0034515);; Biological Process: proteasome-mediated ubiquitin-dependent protein catabolic process (GO:0043161);; Biologic…	K03032|0|pop:POPTR_0001s32150g|K03032 26S proteasome regulatory subunit N2 | (RefSeq) POPTRDRAFT_829819; 26S proteasome regulatory subunit family protein	Proteasome (ko03050)	[O]	Posttranslational modification, protein turnover, chaperones	Proteasome/cyclosome repeat	26S proteasome non-ATPase regulatory subunit 1 homolog A OS=Arabidopsis thaliana OX=3702 GN=RPN2A PE=1 SV=1	O	Posttranslational modification, protein turnover, chaperones	26S proteasome regulatory subunit family protein [Populus trichocarpa]
ONT.25095.1	[M]	Cell wall/membrane/envelope biogenesis	Molecular Function: catalytic activity (GO:0003824);; Molecular Function: coenzyme binding (GO:0050662);;	K12449|0|bvg:104903606|K12449 UDP-apiose/xylose synthase | (RefSeq) UDP-D-apiose/UDP-D-xylose synthase 2	Amino sugar and nucleotide sugar metabolism (ko00520)	[GM]	--	NAD dependent epimerase/dehydratase family;; GDP-mannose 4,6 dehydratase;; Polysaccharide biosynthesis protein;; 3-beta hydroxysteroid dehydrogenase/isomerase family;; Saccharopine dehydrogenase NADP binding domain;; Male sterility protein	UDP-D-apiose/UDP-D-xylose synthase 2 OS=Arabidopsis thaliana OX=3702 GN=AXS2 PE=2 SV=1	M	Cell wall/membrane/envelope biogenesis	UDP-D-apiose/UDP-D-xylose synthase 2-like [Chenopodium quinoa]
ONT.22551.5	--	--	--	--	--	--	--	--	Transportin-1 OS=Oryza sativa subsp. japonica OX=39947 GN=TRN1 PE=3 SV=2	--	--	uncharacterized protein LOC110698818 [Chenopodium quinoa]
ONT.29468.3	--	--	--	K18192|1.05727e-82|bvg:104903595|K18192 mitochondrial ATPase complex subunit ATP10 | (RefSeq) hypothetical protein	--	[O]	Posttranslational modification, protein turnover, chaperones	--	--	S	Function unknown	uncharacterized protein LOC110731838 isoform X2 [Chenopodium quinoa]
ONT.26215.1	--	--	Molecular Function: transcription factor activity, sequence-specific DNA binding (GO:0003700);; Cellular Component: nucleus (GO:0005634);; Biological Process: regulation of transcription, DNA-templated (GO:0006355);; Molecular Function: sequence-specific DNA binding (GO:0043565);;	K09338|6.491e-131|bvg:104884563|K09338 homeobox-leucine zipper protein | (RefSeq) homeobox-leucine zipper protein HAT7-like	--	[K]	Transcription	--	Homeobox-leucine zipper protein HAT7 OS=Arabidopsis thaliana OX=3702 GN=HAT7 PE=2 SV=4	K	Transcription	homeobox-leucine zipper protein HAT7-like [Chenopodium quinoa]
ONT.11619.3	--	--	--	--	--	--	--	--	--	--	--	RHOMBOID-like protein 9, chloroplastic isoform X2 [Chenopodium quinoa]
ONT.22897.4	--	--	--	K03456|0|egr:104425779|K03456 serine/threonine-protein phosphatase 2A regulatory subunit A | (RefSeq) serine/threonine-protein phosphatase 2A 65 kDa regulatory subunit A beta isoform	mRNA surveillance pathway (ko03015)	[T]	Signal transduction mechanisms	HEAT repeat;; Vacuolar 14 Fab1-binding region	Serine/threonine-protein phosphatase 2A 65 kDa regulatory subunit A beta isoform OS=Arabidopsis thaliana OX=3702 GN=PP2AA2 PE=1 SV=2	T	Signal transduction mechanisms	hypothetical protein CDL15_Pgr009432 [Punica granatum]
ONT.8454.1	--	--	--	--	--	--	--	--	--	S	Function unknown	uncharacterized protein LOC110706060 [Chenopodium quinoa]
ONT.24806.1	--	--	--	--	--	[K]	Transcription	--	GATA transcription factor 9 OS=Arabidopsis thaliana OX=3702 GN=GATA9 PE=2 SV=1	K	Transcription	GATA transcription factor 12-like [Chenopodium quinoa]
ONT.21658.2	--	--	--	--	--	--	--	Wound-induced protein	--	S	Function unknown	uncharacterized protein LOC110693187 [Chenopodium quinoa]
ONT.10827.2	--	--	Molecular Function: hydrolase activity (GO:0016787);;	--	--	--	--	--	GDSL esterase/lipase At3g26430 OS=Arabidopsis thaliana OX=3702 GN=At3g26430 PE=2 SV=1	S	Function unknown	GDSL esterase/lipase At3g26430-like [Chenopodium quinoa]
ONT.384.2	--	--	Molecular Function: ATP binding (GO:0005524);; Cellular Component: plasma membrane (GO:0005886);; Cellular Component: integral component of membrane (GO:0016021);; Molecular Function: ATPase activity, coupled to transmembrane movement of substances (GO:0042626);; Biological Process: transmembrane transport (GO:0055085);;	--	--	[Q]	Secondary metabolites biosynthesis, transport and catabolism	ABC transporter	ABC transporter G family member 3 OS=Arabidopsis thaliana OX=3702 GN=ABCG3 PE=1 SV=2	V	Defense mechanisms	ABC transporter G family member 3-like [Chenopodium quinoa]
ONT.14255.1	--	--	--	--	--	--	--	--	--	S	Function unknown	uncharacterized protein LOC110711648 [Chenopodium quinoa]
ONT.16831.1	--	--	Molecular Function: nucleotide binding (GO:0000166);;	K12875|3.45969e-125|bvg:104895719|K12875 apoptotic chromatin condensation inducer in the nucleus | (RefSeq) formin-like protein 5	RNA transport (ko03013);mRNA surveillance pathway (ko03015);Spliceosome (ko03040)	[B]	Chromatin structure and dynamics	SAP domain	--	S	Function unknown	actin cytoskeleton-regulatory complex protein PAN1-like [Chenopodium quinoa]
ONT.24303.2	--	--	--	--	--	--	--	--	--	--	--	protein FAR1-RELATED SEQUENCE 8-like [Chenopodium quinoa]
ONT.7111.2	--	--	--	--	--	--	--	--	--	S	Function unknown	uncharacterized protein LOC110724635 [Chenopodium quinoa]
ONT.24431.3	[J]	Translation, ribosomal structure and biogenesis	Molecular Function: nucleotide binding (GO:0000166);; Molecular Function: nucleic acid binding (GO:0003676);; Cellular Component: integral component of membrane (GO:0016021);;	--	--	[R]	General function prediction only	--	Glycine-rich RNA-binding protein 7 OS=Arabidopsis thaliana OX=3702 GN=RBG7 PE=1 SV=1	S	Function unknown	glycine-rich RNA-binding protein-like [Chenopodium quinoa]
ONT.14087.1	--	--	--	--	--	--	--	4F5 protein family	--	--	--	PREDICTED: uncharacterized protein LOC101513572, partial [Cicer arietinum]
ONT.27522.2	--	--	Molecular Function: metal ion binding (GO:0046872);;	K14400|2.88207e-81|bvg:104898484|K14400 pre-mRNA cleavage complex 2 protein Pcf11 | (RefSeq) polyadenylation and cleavage factor homolog 4-like	mRNA surveillance pathway (ko03015)	[A]	RNA processing and modification	--	Polyadenylation and cleavage factor homolog 4 OS=Arabidopsis thaliana OX=3702 GN=PCFS4 PE=1 SV=1	A	RNA processing and modification	polyadenylation and cleavage factor homolog 4-like [Chenopodium quinoa]
ONT.24861.3	--	--	Cellular Component: integral component of membrane (GO:0016021);;	--	--	--	--	--	--	S	Function unknown	uncharacterized protein LOC110695039 [Chenopodium quinoa]
ONT.5679.4	[M]	Cell wall/membrane/envelope biogenesis	Biological Process: nucleotide-sugar biosynthetic process (GO:0009226);; Molecular Function: oxidoreductase activity (GO:0016491);; Molecular Function: coenzyme binding (GO:0050662);; Biological Process: oxidation-reduction process (GO:0055114);;	K02377|2.58791e-142|bvg:104901753|K02377 GDP-L-fucose synthase [EC:1.1.1.271] | (RefSeq) putative GDP-L-fucose synthase 2	Fructose and mannose metabolism (ko00051);Amino sugar and nucleotide sugar metabolism (ko00520)	[GO]	--	NAD dependent epimerase/dehydratase family	Putative GDP-L-fucose synthase 2 OS=Arabidopsis thaliana OX=3702 GN=GER2 PE=1 SV=1	M	Cell wall/membrane/envelope biogenesis	putative GDP-L-fucose synthase 2 [Chenopodium quinoa]
ONT.21879.1	[J]	Translation, ribosomal structure and biogenesis	Molecular Function: nucleotide binding (GO:0000166);; Molecular Function: aminoacyl-tRNA ligase activity (GO:0004812);; Biological Process: tRNA aminoacylation for protein translation (GO:0006418);;	K01893|0|bvg:104902962|K01893 asparaginyl-tRNA synthetase [EC:6.1.1.22] | (RefSeq) asparagine--tRNA ligase, chloroplastic/mitochondrial	Aminoacyl-tRNA biosynthesis (ko00970)	[J]	Translation, ribosomal structure and biogenesis	tRNA synthetases class II (D, K and N)	Asparagine--tRNA ligase, chloroplastic/mitochondrial OS=Arabidopsis thaliana OX=3702 GN=SYNO PE=2 SV=3	J	Translation, ribosomal structure and biogenesis	asparagine--tRNA ligase, chloroplastic/mitochondrial-like isoform X1 [Chenopodium quinoa]
ONT.24905.1	--	--	Cellular Component: endosome (GO:0005768);; Biological Process: intracellular protein transport (GO:0006886);; Molecular Function: protein transporter activity (GO:0008565);; Cellular Component: retromer complex (GO:0030904);; Biological Process: retrograde transport, endosome to Golgi (GO:0042147);;	K18466|5.9252e-113|bvg:104895365|K18466 vacuolar protein sorting-associated protein 26 | (RefSeq) vacuolar protein sorting-associated protein 26A	Endocytosis (ko04144)	[U]	Intracellular trafficking, secretion, and vesicular transport	Vacuolar protein sorting-associated protein 26;; Vacuolar protein sorting-associated protein 26	Vacuolar protein sorting-associated protein 26B OS=Arabidopsis thaliana OX=3702 GN=VPS26B PE=2 SV=2	U	Intracellular trafficking, secretion, and vesicular transport	hypothetical protein SOVF_149440 isoform B, partial [Spinacia oleracea]
ONT.14164.9	[R]	General function prediction only	Molecular Function: oxidoreductase activity (GO:0016491);; Biological Process: oxidation-reduction process (GO:0055114);;	--	--	[C]	Energy production and conversion	Aldo/keto reductase family;; Aldo/keto reductase family	Probable aldo-keto reductase 4 OS=Arabidopsis thaliana OX=3702 GN=At1g60710 PE=2 SV=1	C	Energy production and conversion	probable aldo-keto reductase 4 [Chenopodium quinoa]
ONT.15137.2	--	--	--	--	--	--	--	Embryo-specific protein 3, (ATS3)	Embryo-specific protein ATS3A OS=Arabidopsis thaliana OX=3702 GN=ATS3A PE=1 SV=1	S	Function unknown	embryo-specific protein ATS3A-like [Chenopodium quinoa]
ONT.10729.11	--	--	--	K00454|2.3295e-51|bvg:104889933|K00454 lipoxygenase [EC:1.13.11.12] | (RefSeq) linoleate 13S-lipoxygenase 2-1, chloroplastic-like	Linoleic acid metabolism (ko00591);alpha-Linolenic acid metabolism (ko00592)	--	--	--	Linoleate 13S-lipoxygenase 2-1, chloroplastic OS=Solanum tuberosum OX=4113 GN=LOX2.1 PE=1 SV=1	S	Function unknown	linoleate 13S-lipoxygenase 2-1, chloroplastic-like isoform X2 [Chenopodium quinoa]
ONT.31.3	--	--	Molecular Function: RNA polymerase I activity (GO:0001054);; Molecular Function: nucleic acid binding (GO:0003676);; Cellular Component: DNA-directed RNA polymerase I complex (GO:0005736);; Biological Process: termination of RNA polymerase I transcription (GO:0006363);; Molecular Function: zinc ion binding (GO:0008270);;	K03000|5.81084e-54|bvg:104905607|K03000 DNA-directed RNA polymerase I subunit RPA12 | (RefSeq) DNA-directed RNA polymerase I subunit RPA12-like	Purine metabolism (ko00230);Pyrimidine metabolism (ko00240);RNA polymerase (ko03020)	[K]	Transcription	Transcription factor S-II (TFIIS)	--	K	Transcription	DNA-directed RNA polymerase I subunit RPA12-like [Chenopodium quinoa]
ONT.15199.2	--	--	Cellular Component: photosystem II oxygen evolving complex (GO:0009654);; Biological Process: photosynthesis (GO:0015979);;	K08903|8.48744e-80|bvg:104899390|K08903 photosystem II 13kDa protein | (RefSeq) photosystem II reaction center Psb28 protein	Photosynthesis (ko00195)	--	--	Psb28 protein	Photosystem II reaction center PSB28 protein, chloroplastic OS=Oryza sativa subsp. japonica OX=39947 GN=PSB28 PE=2 SV=2	H	Coenzyme transport and metabolism	photosystem II reaction center Psb28 protein-like [Chenopodium quinoa]
ONT.15029.1	[J]	Translation, ribosomal structure and biogenesis	Molecular Function: nucleotide binding (GO:0000166);; Biological Process: formation of translation preinitiation complex (GO:0001731);; Molecular Function: translation initiation factor activity (GO:0003743);; Cellular Component: eukaryotic translation initiation factor 3 complex (GO:0005852);; Biological Process: regulation of translational initiation (GO:0006446);; Cellular Component: eukaryoti…	K03248|1.08878e-118|bvg:104900048|K03248 translation initiation factor 3 subunit G | (RefSeq) eukaryotic translation initiation factor 3 subunit G-like	RNA transport (ko03013)	[J]	Translation, ribosomal structure and biogenesis	Eukaryotic translation initiation factor 3 subunit G;; RNA recognition motif. (a.k.a. RRM, RBD, or RNP domain)	Oligouridylate-binding protein 1C OS=Arabidopsis thaliana OX=3702 GN=UBP1C PE=1 SV=1	J	Translation, ribosomal structure and biogenesis	eukaryotic translation initiation factor 3 subunit G-like [Chenopodium quinoa]
ONT.8189.3	--	--	Biological Process: positive regulation of DNA repair (GO:0045739);; Cellular Component: BRCA1-A complex (GO:0070531);; Cellular Component: BRISC complex (GO:0070552);;	K20776|8.11584e-53|bvg:104886487|K20776 BRISC and BRCA1-A complex member 1 | (RefSeq) hypothetical protein	--	--	--	--	--	S	Function unknown	uncharacterized protein LOC110715408 [Chenopodium quinoa]
ONT.22450.1	[L]	Replication, recombination and repair	Molecular Function: nucleotide binding (GO:0000166);; Molecular Function: hydrolase activity (GO:0016787);;	K12614|0|bvg:104892301|K12614 ATP-dependent RNA helicase DDX6/DHH1 [EC:3.6.4.13] | (RefSeq) DEAD-box ATP-dependent RNA helicase 8-like	RNA degradation (ko03018)	[A]	RNA processing and modification	DEAD/DEAH box helicase;; Helicase conserved C-terminal domain	DEAD-box ATP-dependent RNA helicase 8 OS=Arabidopsis thaliana OX=3702 GN=RH8 PE=2 SV=1	L	Replication, recombination and repair	DEAD-box ATP-dependent RNA helicase 8-like [Chenopodium quinoa]
ONT.27529.2	--	--	Cellular Component: nucleus (GO:0005634);; Cellular Component: mitochondrial respiratory chain complex II, succinate dehydrogenase complex (ubiquinone) (GO:0005749);; Biological Process: response to cytokinin (GO:0009735);;	--	--	--	--	Domain of unknown function (DUF4370)	Succinate dehydrogenase subunit 5, mitochondrial OS=Arabidopsis thaliana OX=3702 GN=SDH5 PE=1 SV=1	S	Function unknown	succinate dehydrogenase subunit 5, mitochondrial-like [Chenopodium quinoa]
ONT.8924.1	--	--	--	--	--	--	--	--	--	S	Function unknown	uncharacterized protein LOC110704456 [Chenopodium quinoa]
ONT.10419.6	--	--	Molecular Function: protein serine/threonine kinase activity (GO:0004674);; Molecular Function: ATP binding (GO:0005524);; Biological Process: protein phosphorylation (GO:0006468);;	--	--	[G]	Carbohydrate transport and metabolism	--	Glycogen synthase kinase-3 homolog MsK-1 OS=Medicago sativa OX=3879 GN=MSK-1 PE=2 SV=1	T	Signal transduction mechanisms	shaggy-related protein kinase alpha-like [Chenopodium quinoa]
ONT.23913.1	--	--	--	--	--	--	--	Protein of unknown function (DUF1005);; Protein of unknown function (DUF1005);; Protein of unknown function (DUF1005)	--	S	Function unknown	uncharacterized protein LOC110740003 [Chenopodium quinoa]
ONT.21250.1	--	--	Cellular Component: integral component of membrane (GO:0016021);;	--	--	--	--	--	--	S	Function unknown	uncharacterized protein LOC110711164 [Chenopodium quinoa]
ONT.16669.4	--	--	--	--	--	--	--	--	--	S	Function unknown	uncharacterized protein LOC110681931 isoform X1 [Chenopodium quinoa]
ONT.18096.5	[R]	General function prediction only	Cellular Component: chloroplast thylakoid membrane (GO:0009535);; Cellular Component: integral component of membrane (GO:0016021);; Biological Process: photosystem I assembly (GO:0048564);;	--	--	--	--	--	Tetratricopeptide repeat domain-containing protein PYG7, chloroplastic OS=Zea mays OX=4577 GN=PYG7 PE=2 SV=1	S	Function unknown	tetratricopeptide repeat domain-containing protein PYG7, chloroplastic-like isoform X1 [Chenopodium quinoa]
ONT.5921.3	[O]	Posttranslational modification, protein turnover, chaperones	Molecular Function: ATP binding (GO:0005524);; Cellular Component: chloroplast stroma (GO:0009570);; Biological Process: iron-sulfur cluster assembly (GO:0016226);; Molecular Function: iron-sulfur cluster binding (GO:0051536);;	--	--	[D]	Cell cycle control, cell division, chromosome partitioning	NUBPL iron-transfer P-loop NTPase;; Iron-sulfur cluster assembly protein;; NUBPL iron-transfer P-loop NTPase	Fe-S cluster assembly factor HCF101, chloroplastic OS=Oryza sativa subsp. japonica OX=39947 GN=HCF101 PE=3 SV=3	D	Cell cycle control, cell division, chromosome partitioning	fe-S cluster assembly factor HCF101, chloroplastic-like [Chenopodium quinoa]
ONT.4352.2	--	--	Cellular Component: synaptonemal complex (GO:0000795);; Biological Process: reciprocal meiotic recombination (GO:0007131);;	--	--	--	--	--	Putative WEB family protein At1g65010, chloroplastic OS=Arabidopsis thaliana OX=3702 GN=At1g65010 PE=1 SV=1	S	Function unknown	WEB family protein At5g16730, chloroplastic-like [Chenopodium quinoa]
ONT.28929.2	[J]	Translation, ribosomal structure and biogenesis	Molecular Function: nucleotide binding (GO:0000166);; Molecular Function: RNA binding (GO:0003723);; Cellular Component: cytosol (GO:0005829);;	K13126|0|bvg:104904989|K13126 polyadenylate-binding protein | (RefSeq) polyadenylate-binding protein 2-like	RNA transport (ko03013);mRNA surveillance pathway (ko03015);RNA degradation (ko03018)	[AJ]	--	RNA recognition motif. (a.k.a. RRM, RBD, or RNP domain);; Occluded RNA-recognition motif;; Nup53/35/40-type RNA recognition motif;; Nup53/35/40-type RNA recognition motif;; Poly-adenylate binding protein, unique domain	Polyadenylate-binding protein 2 OS=Arabidopsis thaliana OX=3702 GN=PAB2 PE=1 SV=1	S	Function unknown	polyadenylate-binding protein 2-like [Chenopodium quinoa]
ONT.24362.1	--	--	Cellular Component: mitochondrial respiratory chain complex I (GO:0005747);; Biological Process: mitochondrial electron transport, NADH to ubiquinone (GO:0006120);;	K03965|2.93546e-55|bvg:104904252|K03965 NADH dehydrogenase (ubiquinone) 1 beta subcomplex subunit 9 | (RefSeq) NADH dehydrogenase [ubiquinone] 1 beta subcomplex subunit 9	Oxidative phosphorylation (ko00190)	[C]	Energy production and conversion	--	NADH dehydrogenase [ubiquinone] 1 beta subcomplex subunit 9 OS=Arabidopsis thaliana OX=3702 GN=CIB22 PE=1 SV=1	C	Energy production and conversion	NADH dehydrogenase [ubiquinone] 1 beta subcomplex subunit 9-like [Chenopodium quinoa]
ONT.3896.1	--	--	--	--	--	[R]	General function prediction only	Reverse transcriptase-like	--	S	Function unknown	uncharacterized protein LOC110725378 [Chenopodium quinoa]
ONT.28832.1	--	--	Molecular Function: nucleotide binding (GO:0000166);;	K11498|0|bvg:104904253|K11498 centromeric protein E | (RefSeq) kinesin-like protein NACK1	--	[Z]	Cytoskeleton	Kinesin motor domain;; Microtubule binding;; Kinesin motor domain;; Domain of unknown function (DUF3490)	Kinesin-like protein KIN-7E OS=Arabidopsis thaliana OX=3702 GN=KIN7E PE=2 SV=1	Z	Cytoskeleton	kinesin-like protein KIN-7E [Chenopodium quinoa]
ONT.6820.8	[J]	Translation, ribosomal structure and biogenesis	Molecular Function: nucleotide binding (GO:0000166);; Molecular Function: nucleic acid binding (GO:0003676);; Molecular Function: zinc ion binding (GO:0008270);;	K12885|2.2639e-40|bvg:104895448|K12885 heterogeneous nuclear ribonucleoprotein G | (RefSeq) glycine-rich RNA-binding protein RZ1A	Spliceosome (ko03040)	[R]	General function prediction only	RNA recognition motif. (a.k.a. RRM, RBD, or RNP domain)	Glycine-rich RNA-binding protein RZ1A OS=Arabidopsis thaliana OX=3702 GN=RZ1A PE=1 SV=1	S	Function unknown	glycine-rich RNA-binding protein RZ1A-like [Chenopodium quinoa]
ONT.18168.2	[O]	Posttranslational modification, protein turnover, chaperones	--	K00799|3.70853e-40|pvu:PHAVU_001G002000g|K00799 glutathione S-transferase [EC:2.5.1.18] | (RefSeq) hypothetical protein	Glutathione metabolism (ko00480)	[O]	Posttranslational modification, protein turnover, chaperones	--	Glutathione S-transferase F9 OS=Arabidopsis thaliana OX=3702 GN=GSTF9 PE=1 SV=1	O	Posttranslational modification, protein turnover, chaperones	glutathione S-transferase-like [Chenopodium quinoa]
ONT.29857.2	--	--	--	--	--	--	--	--	--	S	Function unknown	60S ribosomal protein L18a-like protein isoform X2 [Chenopodium quinoa]
ONT.4371.1	--	--	Cellular Component: membrane (GO:0016020);;	--	--	--	--	Protein tyrosine kinase	Calmodulin-binding receptor kinase CaMRLK OS=Arabidopsis thaliana OX=3702 GN=CAMRLK PE=1 SV=1	T	Signal transduction mechanisms	calmodulin-binding receptor kinase CaMRLK-like [Chenopodium quinoa]
ONT.17571.3	[C]	Energy production and conversion	--	--	--	--	--	--	--	S	Function unknown	uncharacterized protein LOC110731550 [Chenopodium quinoa]
ONT.2037.4	--	--	--	--	--	[R]	General function prediction only	--	PHD finger protein ALFIN-LIKE 5 OS=Arabidopsis thaliana OX=3702 GN=AL5 PE=2 SV=1	S	Function unknown	PHD finger protein ALFIN-LIKE 4-like [Chenopodium quinoa]
ONT.21704.5	[O]	Posttranslational modification, protein turnover, chaperones	Cellular Component: cytoplasm (GO:0005737);; Molecular Function: N-acetyltransferase activity (GO:0008080);;	K08770|0|mdm:103408331|K08770 ubiquitin C | (RefSeq) polyubiquitin-like	--	[OR]	--	Ubiquitin family;; Ubiquitin-2 like Rad60 SUMO-like;; Ubiquitin-like domain	Polyubiquitin 4 OS=Arabidopsis thaliana OX=3702 GN=UBQ4 PE=3 SV=1	O	Posttranslational modification, protein turnover, chaperones	hypothetical protein PSTG_04383 [Puccinia striiformis f. sp. tritici PST-78]
ONT.1697.4	--	--	--	--	--	--	--	Reverse transcriptase-like	--	--	--	uncharacterized protein LOC110716530 [Chenopodium quinoa]
ONT.26733.3	--	--	Molecular Function: transcription factor activity, sequence-specific DNA binding (GO:0003700);; Cellular Component: nucleus (GO:0005634);; Biological Process: regulation of transcription, DNA-templated (GO:0006355);; Molecular Function: sequence-specific DNA binding (GO:0043565);;	--	--	[K]	Transcription	--	Trihelix transcription factor GT-3b OS=Arabidopsis thaliana OX=3702 GN=GT-3B PE=1 SV=1	K	Transcription	trihelix transcription factor GT-3b-like [Chenopodium quinoa]
ONT.3060.2	[T]	Signal transduction mechanisms	Molecular Function: protein kinase activity (GO:0004672);; Molecular Function: protein binding (GO:0005515);; Molecular Function: ATP binding (GO:0005524);; Biological Process: protein phosphorylation (GO:0006468);;	K06276|3.81826e-139|bvg:104884292|K06276 3-phosphoinositide dependent protein kinase-1 [EC:2.7.11.1] | (RefSeq) 3-phosphoinositide-dependent protein kinase 2-like	--	[T]	Signal transduction mechanisms	Protein kinase domain;; Protein kinase domain;; Protein tyrosine kinase;; PH domain	3-phosphoinositide-dependent protein kinase 2 OS=Arabidopsis thaliana OX=3702 GN=PDPK2 PE=1 SV=1	T	Signal transduction mechanisms	3-phosphoinositide-dependent protein kinase 2-like isoform X1 [Chenopodium quinoa]
ONT.28795.1	[T]	Signal transduction mechanisms	Molecular Function: acid phosphatase activity (GO:0003993);; Biological Process: dephosphorylation (GO:0016311);; Molecular Function: metal ion binding (GO:0046872);;	--	--	[G]	Carbohydrate transport and metabolism	Calcineurin-like phosphoesterase;; Iron/zinc purple acid phosphatase-like protein C	Purple acid phosphatase OS=Glycine max OX=3847 GN=PAP PE=1 SV=2	S	Function unknown	PREDICTED: purple acid phosphatase [Theobroma cacao]
ONT.29281.5	--	--	Cellular Component: Golgi membrane (GO:0000139);; Cellular Component: cis-Golgi network (GO:0005801);; Biological Process: ER to Golgi vesicle-mediated transport (GO:0006888);; Biological Process: protein transport (GO:0015031);; Cellular Component: integral component of membrane (GO:0016021);;	K08495|1.76498e-142|bvg:104904894|K08495 golgi SNAP receptor complex member 1 | (RefSeq) Golgi SNAP receptor complex member 1-1	SNARE interactions in vesicular transport (ko04130)	[U]	Intracellular trafficking, secretion, and vesicular transport	Snare region anchored in the vesicle membrane C-terminus	Golgi SNAP receptor complex member 1-1 OS=Arabidopsis thaliana OX=3702 GN=GOS11 PE=2 SV=1	U	Intracellular trafficking, secretion, and vesicular transport	Golgi SNAP receptor complex member 1-1-like [Chenopodium quinoa]
ONT.8518.1	--	--	Cellular Component: integral component of membrane (GO:0016021);;	--	--	--	--	--	--	S	Function unknown	uncharacterized protein LOC110720271 [Chenopodium quinoa]
ONT.1680.3	--	--	Biological Process: defense response (GO:0006952);; Biological Process: response to biotic stimulus (GO:0009607);;	--	--	--	--	--	MLP-like protein 43 OS=Arabidopsis thaliana OX=3702 GN=MLP43 PE=1 SV=1	--	--	MLP-like protein 43 [Chenopodium quinoa]
ONT.14209.1	--	--	--	--	--	--	--	--	Calmodulin-binding protein 25 OS=Arabidopsis thaliana OX=3702 GN=CAMBP25 PE=1 SV=1	S	Function unknown	calmodulin-binding protein 25-like [Chenopodium quinoa]
ONT.22105.2	--	--	--	--	--	--	--	--	Tobamovirus multiplication protein 2B OS=Arabidopsis thaliana OX=3702 GN=TOM2B PE=2 SV=2	--	--	tobamovirus multiplication protein 2B-like [Chenopodium quinoa]
ONT.4163.2	--	--	Cellular Component: chloroplast thylakoid membrane (GO:0009535);; Biological Process: chloroplast organization (GO:0009658);; Cellular Component: chloroplast inner membrane (GO:0009706);; Biological Process: protein import into chloroplast stroma (GO:0045037);;	--	--	[OT]	--	--	Protein TIC 40, chloroplastic OS=Pisum sativum OX=3888 GN=TIC40 PE=1 SV=1	S	Function unknown	protein TIC 40, chloroplastic-like [Chenopodium quinoa]
ONT.21503.6	[R]	General function prediction only	--	K03152|6.37992e-37|bvg:104891416|K03152 4-methyl-5(b-hydroxyethyl)-thiazole monophosphate biosynthesis | (RefSeq) protein DJ-1 homolog B-like	--	[RV]	--	--	Protein DJ-1 homolog B OS=Arabidopsis thaliana OX=3702 GN=DJ1B PE=1 SV=1	S	Function unknown	protein DJ-1 homolog A-like [Chenopodium quinoa]
ONT.5091.1	[R]	General function prediction only	Cellular Component: cytoplasm (GO:0005737);; Biological Process: lipid metabolic process (GO:0006629);; Cellular Component: integral component of membrane (GO:0016021);; Molecular Function: oxidoreductase activity, acting on the CH-CH group of donors (GO:0016627);; Biological Process: oxidation-reduction process (GO:0055114);;	--	--	[R]	General function prediction only	Protein of unknown function (DUF1295)	--	S	Function unknown	uncharacterized protein LOC110706930 isoform X1 [Chenopodium quinoa]
ONT.5834.1	--	--	--	--	--	--	--	--	--	S	Function unknown	uncharacterized protein LOC110707694 [Chenopodium quinoa]
ONT.8621.3	--	--	--	--	--	--	--	Domain of unknown function (DUF4336);; Domain of unknown function (DUF4336)	--	S	Function unknown	uncharacterized protein LOC21403848 [Morus notabilis]
ONT.30144.2	--	--	Molecular Function: DNA binding (GO:0003677);; Molecular Function: DNA-directed 5'-3' RNA polymerase activity (GO:0003899);; Cellular Component: DNA-directed RNA polymerase III complex (GO:0005666);; Biological Process: transcription, DNA-templated (GO:0006351);; Molecular Function: protein dimerization activity (GO:0046983);;	K03020|1.76624e-49|bvg:104900027|K03020 DNA-directed RNA polymerases I and III subunit RPAC2 | (RefSeq) DNA-directed RNA polymerases I and III subunit RPAC2	Purine metabolism (ko00230);Pyrimidine metabolism (ko00240);RNA polymerase (ko03020)	[K]	Transcription	RNA polymerase Rpb3/Rpb11 dimerisation domain;; RNA polymerase Rpb3/Rpb11 dimerisation domain	--	K	Transcription	DNA-directed RNA polymerases I and III subunit RPAC2-like [Chenopodium quinoa]
ONT.20347.2	--	--	--	--	--	--	--	--	--	S	Function unknown	uncharacterized protein LOC110682891 [Chenopodium quinoa]
ONT.15247.1	--	--	Biological Process: defense response (GO:0006952);; Biological Process: response to biotic stimulus (GO:0009607);;	--	--	--	--	--	Major pollen allergen Bet v 1-K OS=Betula pendula OX=3505 GN=BETV1K PE=1 SV=2	S	Function unknown	pathogenesis-related protein STH-21-like [Chenopodium quinoa]
ONT.6937.3	--	--	Molecular Function: DNA binding (GO:0003677);; Molecular Function: transcription factor activity, sequence-specific DNA binding (GO:0003700);; Cellular Component: nucleus (GO:0005634);; Biological Process: regulation of transcription, DNA-templated (GO:0006355);;	K09286|3.40994e-20|bna:106354573|K09286 EREBP-like factor | (RefSeq) ethylene-responsive transcription factor RAP2-4-like	--	--	--	--	Ethylene-responsive transcription factor RAP2-4 OS=Arabidopsis thaliana OX=3702 GN=RAP2-4 PE=1 SV=1	K	Transcription	PREDICTED: ethylene-responsive transcription factor RAP2-4 [Vigna angularis]
ONT.21899.1	--	--	--	--	--	--	--	Hydrophobic seed protein;; Protease inhibitor/seed storage/LTP family	pEARLI1-like lipid transfer protein 3 OS=Arabidopsis thaliana OX=3702 GN=At4g12500 PE=2 SV=1	S	Function unknown	putative lipid-binding protein AIR1B [Chenopodium quinoa]
ONT.21902.3	--	--	--	--	--	--	--	--	Lipid transfer protein EARLI 1 OS=Arabidopsis thaliana OX=3702 GN=EARLI1 PE=1 SV=1	S	Function unknown	14 kDa proline-rich protein DC2.15-like [Chenopodium quinoa]
ONT.11182.5	--	--	--	--	--	--	--	--	--	--	--	rhoGEF domain-containing protein gxcI-like [Chenopodium quinoa]
ONT.15517.4	[G]	Carbohydrate transport and metabolism	Molecular Function: xylan 1,4-beta-xylosidase activity (GO:0009044);; Cellular Component: plant-type cell wall (GO:0009505);; Biological Process: arabinan catabolic process (GO:0031222);; Biological Process: xylan catabolic process (GO:0045493);; Molecular Function: alpha-L-arabinofuranosidase activity (GO:0046556);;	--	--	--	--	Glycosyl hydrolase family 3 C-terminal domain;; Glycosyl hydrolase family 3 N terminal domain;; Fibronectin type III-like domain	Probable beta-D-xylosidase 2 OS=Arabidopsis thaliana OX=3702 GN=BXL2 PE=2 SV=1	G	Carbohydrate transport and metabolism	probable beta-D-xylosidase 2 [Chenopodium quinoa]
ONT.25659.2	--	--	--	--	--	--	--	--	--	--	--	uncharacterized protein LOC110720637 isoform X1 [Chenopodium quinoa]
ONT.5890.5	[R]	General function prediction only	Molecular Function: GTP binding (GO:0005525);; Cellular Component: intracellular (GO:0005622);; Cellular Component: plasma membrane (GO:0005886);; Biological Process: small GTPase mediated signal transduction (GO:0007264);; Biological Process: protein transport (GO:0015031);;	K07897|3.08233e-102|bvg:104902211|K07897 Ras-related protein Rab-7A | (RefSeq) ras-related protein Rab7A	Endocytosis (ko04144);Phagosome (ko04145)	[R]	General function prediction only	Ras family;; Ras of Complex, Roc, domain of DAPkinase;; ADP-ribosylation factor family;; 50S ribosome-binding GTPase;; Gtr1/RagA G protein conserved region	Ras-related protein Rab7A OS=Mesembryanthemum crystallinum OX=3544 PE=2 SV=1	S	Function unknown	ras-related protein Rab7A [Chenopodium quinoa]
ONT.28338.13	--	--	--	K13217|2.15557e-92|bvg:104899398|K13217 pre-mRNA-processing factor 39 | (RefSeq) pre-mRNA-processing factor 39	--	[A]	RNA processing and modification	--	--	A	RNA processing and modification	pre-mRNA-processing factor 39-like isoform X2 [Chenopodium quinoa]
ONT.19068.1	--	--	Molecular Function: protein dimerization activity (GO:0046983);;	--	--	--	--	Helix-loop-helix DNA-binding domain	Transcription factor bHLH30 OS=Arabidopsis thaliana OX=3702 GN=BHLH30 PE=1 SV=1	K	Transcription	transcription factor bHLH106-like [Chenopodium quinoa]
ONT.8108.4	--	--	Cellular Component: cytoplasm (GO:0005737);;	--	--	[R]	General function prediction only	Domain of unknown function (DUF814)	--	S	Function unknown	coiled-coil domain-containing protein 25-like [Chenopodium quinoa]
ONT.541.5	--	--	--	--	--	--	--	--	--	--	--	uncharacterized protein LOC110695432 [Chenopodium quinoa]
ONT.2444.4	[O]	Posttranslational modification, protein turnover, chaperones	Molecular Function: ATP binding (GO:0005524);; Biological Process: protein folding (GO:0006457);; Biological Process: response to stress (GO:0006950);; Molecular Function: hydrolase activity (GO:0016787);; Molecular Function: unfolded protein binding (GO:0051082);;	K04079|1.2944e-178|thj:104822721|K04079 molecular chaperone HtpG | (RefSeq) heat shock protein 90-2	Protein processing in endoplasmic reticulum (ko04141);Plant-pathogen interaction (ko04626)	[O]	Posttranslational modification, protein turnover, chaperones	Hsp90 protein	Heat shock cognate protein 80 OS=Solanum lycopersicum OX=4081 GN=HSC80 PE=2 SV=1	O	Posttranslational modification, protein turnover, chaperones	heat shock cognate protein 80 [Chenopodium quinoa]
ONT.24807.1	--	--	--	K09338|3.29134e-160|aly:ARALYDRAFT_473277|K09338 homeobox-leucine zipper protein | (RefSeq) hypothetical protein	--	--	--	Homeobox domain;; Homeobox domain;; MEKHLA domain	Homeobox-leucine zipper protein ATHB-9 OS=Arabidopsis thaliana OX=3702 GN=ATHB-9 PE=1 SV=1	K	Transcription	PREDICTED: homeobox-leucine zipper protein ATHB-15 isoform X2 [Beta vulgaris subsp. vulgaris]
ONT.1583.8	--	--	Cellular Component: integral component of membrane (GO:0016021);;	--	--	--	--	Protein of unknown function (DUF3119)	--	S	Function unknown	uncharacterized protein LOC110725643 [Chenopodium quinoa]
ONT.8203.1	[BQ]	Chromatin structure and dynamics;; Secondary metabolites biosynthesis, transport and catabolism	--	K11418|1.92212e-94|bvg:104884221|K11418 histone deacetylase 11 [EC:3.5.1.98] | (RefSeq) histone deacetylase 2	--	[B]	Chromatin structure and dynamics	--	Histone deacetylase 2 OS=Arabidopsis thaliana OX=3702 GN=HDA2 PE=2 SV=2	BQ	Chromatin structure and dynamics;; Secondary metabolites biosynthesis, transport and catabolism	histone deacetylase 2-like isoform X2 [Chenopodium quinoa]
ONT.769.3	--	--	Cellular Component: integral component of membrane (GO:0016021);;	K10704|3.13181e-58|bvg:104885002|K10704 ubiquitin-conjugating enzyme E2 variant | (RefSeq) ubiquitin-conjugating enzyme E2 variant 1D	--	[O]	Posttranslational modification, protein turnover, chaperones	Ubiquitin-conjugating enzyme	Ubiquitin-conjugating enzyme E2 variant 1D OS=Arabidopsis thaliana OX=3702 GN=UEV1D PE=1 SV=1	O	Posttranslational modification, protein turnover, chaperones	ubiquitin-conjugating enzyme E2 variant 1C-like isoform X1 [Chenopodium quinoa]
ONT.26860.5	--	--	Molecular Function: protein binding (GO:0005515);; Cellular Component: nucleolus (GO:0005730);; Biological Process: regulation of transcription, DNA-templated (GO:0006355);; Biological Process: response to salt stress (GO:0009651);; Biological Process: response to abscisic acid (GO:0009737);;	K14324|7.36901e-32|nnu:104596226|K14324 histone deacetylase complex subunit SAP18 | (RefSeq) histone deacetylase complex subunit SAP18	RNA transport (ko03013);mRNA surveillance pathway (ko03015)	[K]	Transcription	--	Histone deacetylase complex subunit SAP18 OS=Arabidopsis thaliana OX=3702 GN=At2g45640 PE=1 SV=1	S	Function unknown	histone deacetylase complex subunit SAP18-like [Chenopodium quinoa]
ONT.14491.2	--	--	Molecular Function: zinc ion binding (GO:0008270);;	--	--	--	--	--	E3 ubiquitin-protein ligase RFI2 OS=Arabidopsis thaliana OX=3702 GN=RFI2 PE=1 SV=2	S	Function unknown	E3 ubiquitin-protein ligase RFI2-like [Chenopodium quinoa]
ONT.23660.2	--	--	--	--	--	--	--	--	--	S	Function unknown	uncharacterized protein LOC110710902 [Chenopodium quinoa]
ONT.14268.1	--	--	--	--	--	--	--	Microtubule-associated protein 70;; Microtubule-associated protein 70;; Microtubule-associated protein 70	Microtubule-associated protein 70-4 OS=Arabidopsis thaliana OX=3702 GN=MAP70.4 PE=1 SV=1	Z	Cytoskeleton	microtubule-associated protein 70-2-like [Chenopodium quinoa]
ONT.7056.3	--	--	Cellular Component: integral component of membrane (GO:0016021);;	--	--	[GE]	--	Triose-phosphate Transporter family;; EamA-like transporter family	GDP-mannose transporter GONST5 OS=Arabidopsis thaliana OX=3702 GN=GONST5 PE=2 SV=1	S	Function unknown	UDP-galactose transporter 1-like [Chenopodium quinoa]
ONT.5898.2	--	--	Biological Process: negative regulation of transcription, DNA-templated (GO:0045892);;	--	--	--	--	Transcriptional repressor, ovate	Transcription repressor OFP8 OS=Arabidopsis thaliana OX=3702 GN=OFP8 PE=1 SV=1	S	Function unknown	transcription repressor OFP8-like [Chenopodium quinoa]
ONT.899.2	[JR]	Translation, ribosomal structure and biogenesis;; General function prediction only	--	K06950|1.04316e-79|bvg:104902575|K06950 uncharacterized protein | (RefSeq) hypothetical protein	--	--	--	--	--	S	Function unknown	uncharacterized protein LOC110702082 [Chenopodium quinoa]
ONT.2221.1	--	--	--	K13993|2.8578e-35|bvg:104882843|K13993 HSP20 family protein | (RefSeq) 15.4 kDa class V heat shock protein	Protein processing in endoplasmic reticulum (ko04141)	[O]	Posttranslational modification, protein turnover, chaperones	Hsp20/alpha crystallin family	15.4 kDa class V heat shock protein OS=Arabidopsis thaliana OX=3702 GN=HSP15.4 PE=2 SV=1	O	Posttranslational modification, protein turnover, chaperones	18.8 kDa class V heat shock protein-like isoform X1 [Chenopodium quinoa]
ONT.17102.1	--	--	--	--	--	--	--	--	--	--	--	hypothetical protein BVRB_6g129410 [Beta vulgaris subsp. vulgaris]
ONT.23480.2	--	--	--	--	--	--	--	F-box domain	F-box protein CPR1 OS=Arabidopsis thaliana OX=3702 GN=CPR1 PE=1 SV=2	O	Posttranslational modification, protein turnover, chaperones	F-box protein CPR30-like [Chenopodium quinoa]
ONT.5627.4	--	--	--	--	--	--	--	zinc-finger of the FCS-type, C2-C2	--	S	Function unknown	uncharacterized protein LOC110721813 [Chenopodium quinoa]
ONT.11112.1	--	--	Cellular Component: chloroplast thylakoid membrane (GO:0009535);; Cellular Component: chloroplast envelope (GO:0009941);;	--	--	--	--	--	Uncharacterized protein At4g37920 OS=Arabidopsis thaliana OX=3702 GN=At4g37920 PE=2 SV=2	S	Function unknown	uncharacterized protein At4g37920, chloroplastic-like [Chenopodium quinoa]
ONT.13151.1	--	--	--	--	--	[K]	Transcription	--	--	K	Transcription	PREDICTED: uncharacterized protein LOC104906637 [Beta vulgaris subsp. vulgaris]
ONT.15453.4	--	--	Molecular Function: protein serine/threonine kinase activity (GO:0004674);; Molecular Function: ATP binding (GO:0005524);; Biological Process: protein phosphorylation (GO:0006468);;	--	--	[G]	Carbohydrate transport and metabolism	--	Glycogen synthase kinase-3 homolog MsK-1 OS=Medicago sativa OX=3879 GN=MSK-1 PE=2 SV=1	T	Signal transduction mechanisms	PREDICTED: shaggy-related protein kinase NtK-1 [Beta vulgaris subsp. vulgaris]
ONT.24021.4	--	--	Molecular Function: transporter activity (GO:0005215);; Cellular Component: vacuole (GO:0005773);; Biological Process: transport (GO:0006810);; Cellular Component: integral component of membrane (GO:0016021);;	--	--	[T]	Signal transduction mechanisms	Vacuolar protein sorting 55	Vacuolar protein sorting-associated protein 55 homolog OS=Arabidopsis thaliana OX=3702 GN=At1g32410 PE=2 SV=1	U	Intracellular trafficking, secretion, and vesicular transport	vacuolar protein sorting-associated protein 55 homolog [Chenopodium quinoa]
ONT.19221.1	--	--	--	--	--	--	--	--	--	S	Function unknown	zinc finger MYM-type protein 1-like [Chenopodium quinoa]
ONT.22870.13	--	--	--	--	--	[L]	Replication, recombination and repair	Domain of unknown function (DUF4413)	Putative AC transposase OS=Zea mays OX=4577 PE=2 SV=2	S	Function unknown	zinc finger BED domain-containing protein RICESLEEPER 2-like [Spinacia oleracea]
ONT.26151.1	--	--	--	--	--	--	--	--	--	S	Function unknown	hypothetical protein SOVF_179640, partial [Spinacia oleracea]
ONT.11802.4	--	--	Biological Process: cytoskeleton organization (GO:0007010);; Molecular Function: microtubule binding (GO:0008017);;	--	--	--	--	Microtubule-associated protein 70;; Microtubule-associated protein 70;; Microtubule-associated protein 70;; Microtubule-associated protein 70	Microtubule-associated protein 70-2 OS=Oryza sativa subsp. japonica OX=39947 GN=MAP70.2 PE=2 SV=1	S	Function unknown	PREDICTED: microtubule-associated protein 70-2 [Beta vulgaris subsp. vulgaris]
ONT.14409.1	--	--	--	--	--	--	--	Plant mobile domain	Protein MAIN-LIKE 1 OS=Arabidopsis thaliana OX=3702 GN=MAIL1 PE=2 SV=1	T	Signal transduction mechanisms	protein MAIN-LIKE 1-like [Chenopodium quinoa]
ONT.19509.1	--	--	--	--	--	--	--	MATH domain	TNF receptor-associated factor homolog 1b OS=Arabidopsis thaliana OX=3702 GN=TRAF1B PE=1 SV=1	S	Function unknown	MATH domain-containing protein At5g43560-like isoform X2 [Chenopodium quinoa]
ONT.13504.6	--	--	Cellular Component: endosome (GO:0005768);; Cellular Component: trans-Golgi network (GO:0005802);; Cellular Component: plasma membrane (GO:0005886);;	--	--	[G]	Carbohydrate transport and metabolism	Sugar-tranasporters, 12 TM;; Sugar-tranasporters, 12 TM;; Sugar-tranasporters, 12 TM;; Sugar-tranasporters, 12 TM;; Sugar-tranasporters, 12 TM	--	G	Carbohydrate transport and metabolism	molybdate-anion transporter-like [Brassica napus]
ONT.327.4	[R]	General function prediction only	Molecular Function: oxidoreductase activity (GO:0016491);; Biological Process: oxidation-reduction process (GO:0055114);;	--	--	[C]	Energy production and conversion	Aldo/keto reductase family	Probable aldo-keto reductase 4 OS=Arabidopsis thaliana OX=3702 GN=At1g60710 PE=2 SV=1	C	Energy production and conversion	PREDICTED: probable aldo-keto reductase 5 [Beta vulgaris subsp. vulgaris]
ONT.10310.4	[Q]	Secondary metabolites biosynthesis, transport and catabolism	Biological Process: cellular aromatic compound metabolic process (GO:0006725);; Molecular Function: oxidoreductase activity, acting on single donors with incorporation of molecular oxygen (GO:0016701);; Molecular Function: DOPA dioxygenase activity (GO:0046566);; Molecular Function: transition metal ion binding (GO:0046914);; Biological Process: oxidation-reduction process (GO:0055114);;	K15777|2.26283e-61|bvg:104890494|K15777 4,5-DOPA dioxygenase extradiol [EC:1.13.11.-] | (RefSeq) 4,5-DOPA dioxygenase extradiol	Betalain biosynthesis (ko00965)	--	--	Catalytic LigB subunit of aromatic ring-opening dioxygenase	4,5-DOPA dioxygenase extradiol OS=Beta vulgaris OX=161934 GN=DODA PE=1 SV=1	S	Function unknown	DODA2 [Chenopodium quinoa]
ONT.21864.6	--	--	Biological Process: mRNA splicing, via spliceosome (GO:0000398);; Cellular Component: nucleolus (GO:0005730);; Cellular Component: cytosol (GO:0005829);; Cellular Component: chloroplast (GO:0009507);; Cellular Component: Cajal body (GO:0015030);; Cellular Component: viral nucleocapsid (GO:0019013);; Cellular Component: intracellular ribonucleoprotein complex (GO:0030529);;	K11092|7.77668e-86|bvg:104906032|K11092 U2 small nuclear ribonucleoprotein A' | (RefSeq) U2 small nuclear ribonucleoprotein A'	Spliceosome (ko03040)	[A]	RNA processing and modification	Leucine-rich repeat;; Leucine Rich repeats (2 copies);; Leucine rich repeat	U2 small nuclear ribonucleoprotein A&apos; OS=Arabidopsis thaliana OX=3702 GN=At1g09760 PE=2 SV=2	S	Function unknown	U2 small nuclear ribonucleoprotein A&apos;-like [Chenopodium quinoa]
ONT.15943.3	[TK]	Signal transduction mechanisms;; Transcription	Biological Process: phosphorelay signal transduction system (GO:0000160);; Cellular Component: intracellular (GO:0005622);;	K12127|0|bvg:104894013|K12127 pseudo-response regulator 1 | (RefSeq) two-component response regulator-like APRR1	Circadian rhythm - plant (ko04712)	[K]	Transcription	Response regulator receiver domain	Two-component response regulator-like APRR1 OS=Arabidopsis thaliana OX=3702 GN=APRR1 PE=1 SV=1	K	Transcription	two-component response regulator-like APRR1 [Chenopodium quinoa]
ONT.13874.2	--	--	Cellular Component: membrane (GO:0016020);;	K14638|3.40705e-82|bvg:104905384|K14638 solute carrier family 15 (peptide/histidine transporter), member 3/4 | (RefSeq) protein NRT1/ PTR FAMILY 7.3-like	--	[E]	Amino acid transport and metabolism	--	Protein NRT1/ PTR FAMILY 7.3 OS=Arabidopsis thaliana OX=3702 GN=NPF7.3 PE=1 SV=2	E	Amino acid transport and metabolism	PREDICTED: protein NRT1/ PTR FAMILY 7.3 [Beta vulgaris subsp. vulgaris]
ONT.26207.3	--	--	Molecular Function: hydrogen ion transmembrane transporter activity (GO:0015078);; Biological Process: ATP hydrolysis coupled proton transport (GO:0015991);; Cellular Component: proton-transporting V-type ATPase, V0 domain (GO:0033179);;	K02146|9.18365e-155|bvg:104906287|K02146 V-type H+-transporting ATPase subunit d | (RefSeq) V-type proton ATPase subunit d2	Oxidative phosphorylation (ko00190);Phagosome (ko04145)	[C]	Energy production and conversion	ATP synthase (C/AC39) subunit;; ATP synthase (C/AC39) subunit;; ATP synthase (C/AC39) subunit	V-type proton ATPase subunit d2 OS=Arabidopsis thaliana OX=3702 GN=VHA-d2 PE=2 SV=1	C	Energy production and conversion	V-type proton ATPase subunit d2 [Chenopodium quinoa]
ONT.9432.5	[Q]	Secondary metabolites biosynthesis, transport and catabolism	Molecular Function: homogentisate 1,2-dioxygenase activity (GO:0004411);; Cellular Component: cytosol (GO:0005829);; Biological Process: L-phenylalanine catabolic process (GO:0006559);; Biological Process: tyrosine catabolic process (GO:0006572);; Biological Process: oxidation-reduction process (GO:0055114);; Biological Process: homogentisate catabolic process (GO:1902000);;	K00451|2.50754e-102|cic:CICLE_v10008509mg|K00451 homogentisate 1,2-dioxygenase [EC:1.13.11.5] | (RefSeq) hypothetical protein	Tyrosine metabolism (ko00350)	[E]	Amino acid transport and metabolism	homogentisate 1,2-dioxygenase;; homogentisate 1,2-dioxygenase;; homogentisate 1,2-dioxygenase;; homogentisate 1,2-dioxygenase;; homogentisate 1,2-dioxygenase	Homogentisate 1,2-dioxygenase OS=Arabidopsis thaliana OX=3702 GN=HGO PE=2 SV=2	Q	Secondary metabolites biosynthesis, transport and catabolism	PREDICTED: homogentisate 1,2-dioxygenase [Nicotiana attenuata]
ONT.24318.1	[G]	Carbohydrate transport and metabolism	Molecular Function: alpha-L-fucosidase activity (GO:0004560);;	K15923|0|gmx:100810387|K15923 alpha-L-fucosidase 2 [EC:3.2.1.51] | (RefSeq) alpha-L-fucosidase 2-like	Other glycan degradation (ko00511)	--	--	Glycosyl hydrolase family 65, N-terminal domain	Alpha-L-fucosidase 2 OS=Arabidopsis thaliana OX=3702 GN=FUC95A PE=1 SV=1	S	Function unknown	Alpha-L-fucosidase 2 [Glycine soja]
ONT.15456.2	[J]	Translation, ribosomal structure and biogenesis	Molecular Function: structural constituent of ribosome (GO:0003735);; Biological Process: translation (GO:0006412);; Cellular Component: cytosolic large ribosomal subunit (GO:0022625);;	K02900|5.33678e-70|bvg:104894343|K02900 large subunit ribosomal protein L27Ae | (RefSeq) 60S ribosomal protein L27a-3-like	Ribosome (ko03010)	[J]	Translation, ribosomal structure and biogenesis	Ribosomal proteins 50S-L15, 50S-L18e, 60S-L27A	60S ribosomal protein L27a-2 OS=Arabidopsis thaliana OX=3702 GN=RPL27AB PE=2 SV=1	J	Translation, ribosomal structure and biogenesis	PREDICTED: 60S ribosomal protein L27a-3 [Beta vulgaris subsp. vulgaris]
ONT.1946.1	[K]	Transcription	Molecular Function: DNA-directed 5'-3' RNA polymerase activity (GO:0003899);; Biological Process: transcription, DNA-templated (GO:0006351);; Cellular Component: nuclear lumen (GO:0031981);; Cellular Component: macromolecular complex (GO:0032991);; Molecular Function: organic cyclic compound binding (GO:0097159);; Molecular Function: heterocyclic compound binding (GO:1901363);;	K03010|0|adu:107468283|K03010 DNA-directed RNA polymerase II subunit RPB2 [EC:2.7.7.6] | (RefSeq) DNA-directed RNA polymerase II subunit RPB2	Purine metabolism (ko00230);Pyrimidine metabolism (ko00240);RNA polymerase (ko03020)	[K]	Transcription	RNA polymerase Rpb2, domain 3;; RNA polymerase Rpb2, domain 2;; RNA polymerase beta subunit;; RNA polymerase Rpb2, domain 6;; RNA polymerase Rpb2, domain 5;; RNA polymerase Rpb2, domain 6;; RNA polymerase Rpb2, domain 7;; RNA polymerase Rpb2, domain 6;; RNA polymerase Rpb2, domain 2;; RNA polymerase beta subunit;; RNA polymerase Rpb2, domain 6	DNA-directed RNA polymerase II subunit RPB2 OS=Solanum lycopersicum OX=4081 GN=RPB2 PE=2 SV=1	K	Transcription	RNA polymerase II second largest subunit, partial [Nepenthes maxima]
ONT.15822.1	--	--	Cellular Component: peroxisome (GO:0005777);; Cellular Component: integral component of membrane (GO:0016021);;	--	--	--	--	NADH-ubiquinone reductase complex 1 MLRQ subunit	--	S	Function unknown	uncharacterized protein LOC110794489 [Spinacia oleracea]
ONT.17565.4	--	--	Cellular Component: chloroplast thylakoid membrane (GO:0009535);; Cellular Component: photosystem II oxygen evolving complex (GO:0009654);; Biological Process: photosynthesis (GO:0015979);; Cellular Component: integral component of membrane (GO:0016021);;	K03541|3.29855e-35|bvg:104907596|K03541 photosystem II 10kDa protein | (RefSeq) photosystem II 10 kDa polypeptide, chloroplastic	Photosynthesis (ko00195)	--	--	Photosystem II 10 kDa polypeptide PsbR	Photosystem II 10 kDa polypeptide, chloroplastic OS=Spinacia oleracea OX=3562 GN=PSBR PE=2 SV=1	S	Function unknown	photosystem II 10 kDa polypeptide, chloroplastic [Spinacia oleracea]
ONT.11271.1	--	--	Molecular Function: DNA binding (GO:0003677);;	--	--	--	--	ZF-HD protein dimerisation region	Zinc-finger homeodomain protein 1 OS=Oryza sativa subsp. japonica OX=39947 GN=ZHD1 PE=2 SV=1	S	Function unknown	zinc-finger homeodomain protein 1-like [Chenopodium quinoa]
ONT.12818.1	[L]	Replication, recombination and repair	Molecular Function: catalytic activity (GO:0003824);; Biological Process: single-organism process (GO:0044699);;	--	--	[O]	Posttranslational modification, protein turnover, chaperones	--	Probable transmembrane GTPase FZO-like, chloroplastic OS=Arabidopsis thaliana OX=3702 GN=FZL PE=1 SV=1	S	Function unknown	probable transmembrane GTPase FZO-like, chloroplastic isoform X1 [Chenopodium quinoa]
ONT.1421.3	[Q]	Secondary metabolites biosynthesis, transport and catabolism	Molecular Function: iron ion binding (GO:0005506);; Molecular Function: oxidoreductase activity (GO:0016491);; Biological Process: oxidation-reduction process (GO:0055114);;	--	--	[QR]	--	non-haem dioxygenase in morphine synthesis N-terminal;; non-haem dioxygenase in morphine synthesis N-terminal	Probable 2-oxoglutarate-dependent dioxygenase At3g50210 OS=Arabidopsis thaliana OX=3702 GN=At3g50210 PE=2 SV=1	S	Function unknown	2-oxoglutarate-dependent dioxygenase mpl2-like isoform X2 [Chenopodium quinoa]
ONT.24201.1	[R]	General function prediction only	Molecular Function: GTP binding (GO:0005525);; Cellular Component: intracellular (GO:0005622);; Cellular Component: plasma membrane (GO:0005886);; Biological Process: small GTPase mediated signal transduction (GO:0007264);; Cellular Component: integral component of membrane (GO:0016021);;	K07950|8.18753e-127|bvg:104904016|K07950 ADP-ribosylation factor-like protein 5B | (RefSeq) ADP-ribosylation factor-like protein 5	--	[U]	Intracellular trafficking, secretion, and vesicular transport	ADP-ribosylation factor family;; Ras of Complex, Roc, domain of DAPkinase;; Ras family;; Signal recognition particle receptor beta subunit;; Gtr1/RagA G protein conserved region;; 50S ribosome-binding GTPase	ADP-ribosylation factor 2-B OS=Arabidopsis thaliana OX=3702 GN=ARF2-B PE=2 SV=1	S	Function unknown	ADP-ribosylation factor-like protein 5 [Chenopodium quinoa]
ONT.16732.7	--	--	--	K19040|7.93633e-50|bvg:104895456|K19040 E3 ubiquitin-protein ligase ATL10/75/76/77/78 [EC:2.3.2.27] | (RefSeq) RING-H2 finger protein ATL78-like	--	[O]	Posttranslational modification, protein turnover, chaperones	--	RING-H2 finger protein ATL75 OS=Arabidopsis thaliana OX=3702 GN=ATL75 PE=2 SV=1	O	Posttranslational modification, protein turnover, chaperones	RING-H2 finger protein ATL78-like [Chenopodium quinoa]
ONT.5942.7	[R]	General function prediction only	Biological Process: plasma membrane pyruvate transport (GO:0006849);; Cellular Component: chloroplast thylakoid (GO:0009534);; Cellular Component: chloroplast envelope (GO:0009941);; Cellular Component: integral component of membrane (GO:0016021);; Molecular Function: pyruvate transmembrane transporter activity (GO:0050833);;	K03453|0|bvg:104902128|K03453 bile acid:Na+ symporter, BASS family | (RefSeq) sodium/pyruvate cotransporter BASS2, chloroplastic	--	[P]	Inorganic ion transport and metabolism	Sodium Bile acid symporter family;; SBF-like CPA transporter family (DUF4137)	Sodium/pyruvate cotransporter BASS2, chloroplastic OS=Arabidopsis thaliana OX=3702 GN=BASS2 PE=1 SV=1	S	Function unknown	sodium/pyruvate cotransporter BASS2, chloroplastic-like [Chenopodium quinoa]
ONT.9646.1	--	--	Cellular Component: Golgi apparatus (GO:0005794);; Biological Process: intracellular protein transport (GO:0006886);; Molecular Function: protein transporter activity (GO:0008565);; Biological Process: vesicle-mediated transport (GO:0016192);; Cellular Component: clathrin adaptor complex (GO:0030131);;	K12391|0|bvg:104897418|K12391 AP-1 complex subunit gamma-1 | (RefSeq) AP-1 complex subunit gamma-2-like	--	[U]	Intracellular trafficking, secretion, and vesicular transport	Adaptin N terminal region;; Adaptin N terminal region;; Adaptin N terminal region;; Adaptin C-terminal domain	AP-1 complex subunit gamma-2 OS=Arabidopsis thaliana OX=3702 GN=At1g60070 PE=1 SV=2	U	Intracellular trafficking, secretion, and vesicular transport	PREDICTED: AP-1 complex subunit gamma-2 [Beta vulgaris subsp. vulgaris]
ONT.985.2	--	--	Molecular Function: nucleotide binding (GO:0000166);; Molecular Function: nucleic acid binding (GO:0003676);;	K14325|1.57001e-47|bvg:104883995|K14325 RNA-binding protein with serine-rich domain 1 | (RefSeq) serine/arginine-rich splicing factor SR45	RNA transport (ko03013);mRNA surveillance pathway (ko03015)	[R]	General function prediction only	RNA recognition motif. (a.k.a. RRM, RBD, or RNP domain)	Serine/arginine-rich splicing factor SR45 OS=Arabidopsis thaliana OX=3702 GN=SR45 PE=1 SV=1	S	Function unknown	serine/arginine-rich splicing factor SR45 [Spinacia oleracea]
ONT.16963.1	--	--	Molecular Function: transcription factor activity, sequence-specific DNA binding (GO:0003700);; Biological Process: regulation of transcription, DNA-templated (GO:0006355);; Molecular Function: sequence-specific DNA binding (GO:0043565);;	--	--	--	--	WRKY DNA -binding domain	Probable WRKY transcription factor 15 OS=Arabidopsis thaliana OX=3702 GN=WRKY15 PE=2 SV=1	K	Transcription	probable WRKY transcription factor 15 [Chenopodium quinoa]
ONT.22959.2	--	--	Biological Process: response to oxidative stress (GO:0006979);; Cellular Component: chloroplast thylakoid membrane (GO:0009535);; Cellular Component: integral component of membrane (GO:0016021);;	--	--	--	--	--	Photosynthetic NDH subunit of subcomplex B 5, chloroplastic OS=Arabidopsis thaliana OX=3702 GN=PNSB5 PE=2 SV=1	S	Function unknown	photosynthetic NDH subunit of subcomplex B 5, chloroplastic-like [Chenopodium quinoa]
ONT.6073.2	[Q]	Secondary metabolites biosynthesis, transport and catabolism	--	--	--	[QR]	--	2OG-Fe(II) oxygenase superfamily;; non-haem dioxygenase in morphine synthesis N-terminal	Flavonol synthase/flavanone 3-hydroxylase OS=Petunia hybrida OX=4102 GN=FL PE=2 SV=1	S	Function unknown	probable 2-oxoglutarate-dependent dioxygenase ANS [Chenopodium quinoa]
ONT.12226.4	[O]	Posttranslational modification, protein turnover, chaperones	Biological Process: protein peptidyl-prolyl isomerization (GO:0000413);; Molecular Function: peptidyl-prolyl cis-trans isomerase activity (GO:0003755);; Molecular Function: FK506 binding (GO:0005528);; Cellular Component: endoplasmic reticulum membrane (GO:0005789);; Cellular Component: chloroplast thylakoid membrane (GO:0009535);; Biological Process: chaperone-mediated protein folding (GO:006107…	--	--	[O]	Posttranslational modification, protein turnover, chaperones	FKBP-type peptidyl-prolyl cis-trans isomerase	Peptidyl-prolyl cis-trans isomerase FKBP16-4, chloroplastic OS=Arabidopsis thaliana OX=3702 GN=FKBP16-4 PE=1 SV=1	O	Posttranslational modification, protein turnover, chaperones	LOW QUALITY PROTEIN: peptidyl-prolyl cis-trans isomerase FKBP16-4, chloroplastic-like [Chenopodium quinoa]
ONT.5398.1	--	--	Molecular Function: diacylglycerol O-acyltransferase activity (GO:0004144);; Cellular Component: endoplasmic reticulum membrane (GO:0005789);; Biological Process: response to stress (GO:0006950);; Biological Process: response to abiotic stimulus (GO:0009628);; Cellular Component: chloroplast envelope (GO:0009941);; Biological Process: regulation of seed germination (GO:0010029);; Biological Proce…	K11155|1.36159e-160|bvg:104909051|K11155 diacylglycerol O-acyltransferase 1 [EC:2.3.1.20 2.3.1.75 2.3.1.76] | (RefSeq) diacylglycerol O-acyltransferase 1	Glycerolipid metabolism (ko00561)	[I]	Lipid transport and metabolism	--	Diacylglycerol O-acyltransferase 1A OS=Glycine max OX=3847 GN=DGAT1A PE=1 SV=1	I	Lipid transport and metabolism	diacylglycerol O-acyltransferase 1A-like [Chenopodium quinoa]
ONT.26066.4	--	--	--	--	--	[R]	General function prediction only	--	--	S	Function unknown	uncharacterized protein LOC110700724 [Chenopodium quinoa]
ONT.26947.5	[IQR]	Lipid transport and metabolism;; Secondary metabolites biosynthesis, transport and catabolism;; General function prediction only	--	--	--	[Q]	Secondary metabolites biosynthesis, transport and catabolism	short chain dehydrogenase	Short-chain dehydrogenase TIC 32, chloroplastic OS=Arabidopsis thaliana OX=3702 GN=TIC32 PE=2 SV=1	S	Function unknown	short-chain dehydrogenase TIC 32, chloroplastic-like [Hevea brasiliensis]
ONT.28611.5	[O]	Posttranslational modification, protein turnover, chaperones	Molecular Function: ATP binding (GO:0005524);; Biological Process: protein folding (GO:0006457);; Biological Process: response to heat (GO:0009408);; Molecular Function: heat shock protein binding (GO:0031072);; Cellular Component: chloroplast part (GO:0044434);; Molecular Function: metal ion binding (GO:0046872);; Molecular Function: unfolded protein binding (GO:0051082);;	K03686|1.87673e-56|bvg:104904529|K03686 molecular chaperone DnaJ | (RefSeq) dnaJ homolog subfamily A member 2	--	[O]	Posttranslational modification, protein turnover, chaperones	--	Chaperone protein dnaJ A8, chloroplastic OS=Oryza sativa subsp. japonica OX=39947 GN=DJA8 PE=1 SV=1	O	Posttranslational modification, protein turnover, chaperones	uncharacterized protein LOC110703228 isoform X2 [Chenopodium quinoa]
ONT.24623.2	[O]	Posttranslational modification, protein turnover, chaperones	Molecular Function: protein binding (GO:0005515);; Biological Process: multidimensional cell growth (GO:0009825);; Biological Process: plant-type cell wall biogenesis (GO:0009832);; Biological Process: trichome branching (GO:0010091);; Cellular Component: intracellular organelle (GO:0043229);; Biological Process: cortical microtubule organization (GO:0043622);;	K07767|1.66659e-103|bvg:104904632|K07767 katanin p60 ATPase-containing subunit A1 [EC:3.6.4.3] | (RefSeq) katanin p60 ATPase-containing subunit A1-like	--	[O]	Posttranslational modification, protein turnover, chaperones	--	Katanin p60 ATPase-containing subunit A1 OS=Arabidopsis thaliana OX=3702 GN=AAA1 PE=1 SV=1	O	Posttranslational modification, protein turnover, chaperones	katanin p60 ATPase-containing subunit A1-like [Chenopodium quinoa]
ONT.11315.1	--	--	--	K11372|8.91094e-61|pxb:103933940|K11372 HAT1-interacting factor 1 | (RefSeq) protein HGV2-like	--	[BD]	--	SHNi-TPR	--	S	Function unknown	histone-binding protein N1/N2-like [Chenopodium quinoa]
ONT.16858.3	--	--	--	--	--	[L]	Replication, recombination and repair	TLD	--	L	Replication, recombination and repair	uncharacterized protein LOC110717673 [Chenopodium quinoa]
ONT.6232.1	--	--	Cellular Component: ribosome (GO:0005840);;	K17435|3.8864e-46|bvg:104887510|K17435 large subunit ribosomal protein L54 | (RefSeq) 39S ribosomal protein L54, mitochondrial	--	[J]	Translation, ribosomal structure and biogenesis	Mitochondrial ribosomal protein L37	--	S	Function unknown	54S ribosomal protein L37, mitochondrial-like [Chenopodium quinoa]
ONT.17139.1	--	--	--	--	--	--	--	--	11S globulin seed storage protein 2 OS=Sesamum indicum OX=4182 PE=2 SV=1	S	Function unknown	11S globulin seed storage protein 2-like [Chenopodium quinoa]
ONT.25784.5	--	--	--	--	--	--	--	Plant protein of unknown function (DUF868);; Plant protein of unknown function (DUF868);; Plant protein of unknown function (DUF868)	--	S	Function unknown	uncharacterized protein LOC110727455 [Chenopodium quinoa]
ONT.5919.2	--	--	--	--	--	--	--	Protein of unknown function, DUF538	--	S	Function unknown	uncharacterized protein LOC110707820 [Chenopodium quinoa]
ONT.18444.5	--	--	Cellular Component: nucleolus (GO:0005730);; Biological Process: rRNA processing (GO:0006364);; Biological Process: megagametogenesis (GO:0009561);; Cellular Component: small-subunit processome (GO:0032040);; Biological Process: ribosomal small subunit biogenesis (GO:0042274);;	K14769|4.64351e-126|bvg:104902950|K14769 U3 small nucleolar RNA-associated protein 11 | (RefSeq) probable U3 small nucleolar RNA-associated protein 11	--	[S]	Function unknown	Utp11 protein	Probable U3 small nucleolar RNA-associated protein 11 OS=Oryza sativa subsp. japonica OX=39947 GN=Os01g0810000 PE=2 SV=2	S	Function unknown	probable U3 small nucleolar RNA-associated protein 11 isoform X1 [Chenopodium quinoa]
ONT.12669.6	--	--	Biological Process: metal ion transport (GO:0030001);; Molecular Function: metal ion binding (GO:0046872);;	--	--	[P]	Inorganic ion transport and metabolism	Heavy-metal-associated domain	Heavy metal-associated isoprenylated plant protein 6 OS=Arabidopsis thaliana OX=3702 GN=HIPP06 PE=1 SV=1	S	Function unknown	heavy metal-associated isoprenylated plant protein 6-like [Chenopodium quinoa]
ONT.12983.4	[J]	Translation, ribosomal structure and biogenesis	Biological Process: translation (GO:0006412);; Molecular Function: ligase activity (GO:0016874);; Molecular Function: organic cyclic compound binding (GO:0097159);; Molecular Function: heterocyclic compound binding (GO:1901363);;	K01876|8.93431e-41|bvg:104889068|K01876 aspartyl-tRNA synthetase [EC:6.1.1.12] | (RefSeq) aspartate--tRNA ligase, cytoplasmic-like	Aminoacyl-tRNA biosynthesis (ko00970)	[J]	Translation, ribosomal structure and biogenesis	tRNA synthetases class II (D, K and N)	Aspartate--tRNA ligase 1, cytoplasmic OS=Arabidopsis thaliana OX=3702 GN=At4g26870 PE=2 SV=1	J	Translation, ribosomal structure and biogenesis	aspartate--tRNA ligase 2, cytoplasmic-like isoform X1 [Chenopodium quinoa]
ONT.16389.8	--	--	--	--	--	[K]	Transcription	Bromodomain;; Bromodomain extra-terminal - transcription regulation	Transcription factor GTE10 OS=Arabidopsis thaliana OX=3702 GN=GTE10 PE=1 SV=2	BK	Chromatin structure and dynamics;; Transcription	transcription factor GTE10-like isoform X1 [Chenopodium quinoa]
ONT.14238.2	--	--	--	--	--	--	--	--	--	S	Function unknown	UPF0690 protein C1orf52 homolog [Chenopodium quinoa]
ONT.11503.1	--	--	--	K00430|1.54476e-65|bvg:104896295|K00430 peroxidase [EC:1.11.1.7] | (RefSeq) peroxidase 57-like	Phenylpropanoid biosynthesis (ko00940)	--	--	Peroxidase;; Peroxidase	Peroxidase 28 OS=Arabidopsis thaliana OX=3702 GN=PER28 PE=2 SV=1	G	Carbohydrate transport and metabolism	peroxidase 57-like [Chenopodium quinoa]
ONT.12830.1	--	--	Molecular Function: protein dimerization activity (GO:0046983);;	--	--	--	--	Helix-loop-helix DNA-binding domain	Transcription factor bHLH128 OS=Arabidopsis thaliana OX=3702 GN=BHLH128 PE=1 SV=1	K	Transcription	transcription factor bHLH129-like isoform X1 [Chenopodium quinoa]
ONT.5098.6	--	--	--	--	--	--	--	Dormancy/auxin associated protein;; Dormancy/auxin associated protein	Dormancy-associated protein 1 OS=Arabidopsis thaliana OX=3702 GN=DRM1 PE=1 SV=1	S	Function unknown	auxin-repressed 12.5 kDa protein-like [Chenopodium quinoa]
ONT.16645.2	[E]	Amino acid transport and metabolism	Cellular Component: membrane (GO:0016020);;	K14638|1.23988e-112|aly:ARALYDRAFT_485811|K14638 solute carrier family 15 (peptide/histidine transporter), member 3/4 | (RefSeq) proton-dependent oligopeptide transport family protein	--	[E]	Amino acid transport and metabolism	POT family;; POT family;; POT family	Protein NRT1/ PTR FAMILY 8.3 OS=Arabidopsis thaliana OX=3702 GN=NPF8.3 PE=1 SV=1	E	Amino acid transport and metabolism	protein NRT1/ PTR FAMILY 8.1 [Arabidopsis lyrata subsp. lyrata]
ONT.2549.1	--	--	--	--	--	--	--	--	Protein OVEREXPRESSOR OF CATIONIC PEROXIDASE 3 OS=Arabidopsis thaliana OX=3702 GN=OCP3 PE=1 SV=1	K	Transcription	protein OVEREXPRESSOR OF CATIONIC PEROXIDASE 3-like [Chenopodium quinoa]
ONT.2063.1	--	--	Cellular Component: extracellular region (GO:0005576);; Molecular Function: manganese ion binding (GO:0030145);; Molecular Function: nutrient reservoir activity (GO:0045735);;	--	--	--	--	--	Auxin-binding protein ABP19a OS=Prunus persica OX=3760 GN=ABP19A PE=3 SV=1	S	Function unknown	auxin-binding protein ABP19a-like [Spinacia oleracea]
ONT.21196.1	--	--	Molecular Function: DNA binding (GO:0003677);; Cellular Component: nucleus (GO:0005634);; Biological Process: regulation of transcription, DNA-templated (GO:0006355);;	--	--	--	--	No apical meristem (NAM) protein	NAC domain-containing protein 78 OS=Arabidopsis thaliana OX=3702 GN=NAC078 PE=2 SV=2	S	Function unknown	NAC domain-containing protein 78-like isoform X2 [Chenopodium quinoa]
ONT.13719.7	--	--	--	--	--	--	--	Stress-induced protein Di19, C-terminal;; Drought induced 19 protein (Di19), zinc-binding	Protein DEHYDRATION-INDUCED 19 homolog 3 OS=Arabidopsis thaliana OX=3702 GN=DI19-3 PE=1 SV=1	S	Function unknown	protein DEHYDRATION-INDUCED 19 homolog 4-like [Chenopodium quinoa]
ONT.8958.3	--	--	--	--	--	--	--	Protein of unknown function (DUF3531)	--	S	Function unknown	uncharacterized protein LOC110704511 [Chenopodium quinoa]
ONT.14445.3	--	--	Molecular Function: zinc ion binding (GO:0008270);;	--	--	[O]	Posttranslational modification, protein turnover, chaperones	zinc finger of C3HC4-type, RING;; Zinc finger, C3HC4 type (RING finger);; Zinc finger, C3HC4 type (RING finger);; Zinc finger, C3HC4 type (RING finger);; RING-type zinc-finger;; zinc-RING finger domain;; Zinc finger, ZZ type	E3 ubiquitin-protein ligase PRT1 OS=Arabidopsis thaliana OX=3702 GN=PRT1 PE=2 SV=2	O	Posttranslational modification, protein turnover, chaperones	E3 ubiquitin-protein ligase PRT1-like [Chenopodium quinoa]
ONT.16976.8	--	--	Molecular Function: DNA binding (GO:0003677);;	K09422|6.31032e-43|bvg:104894888|K09422 myb proto-oncogene protein, plant | (RefSeq) transcription factor MYB44	--	[K]	Transcription	--	Transcription factor MYB73 OS=Arabidopsis thaliana OX=3702 GN=MYB73 PE=1 SV=1	K	Transcription	transcription factor MYB44-like [Chenopodium quinoa]
ONT.5199.1	--	--	Molecular Function: calcium ion binding (GO:0005509);; Cellular Component: cytoplasm (GO:0005737);;	K13448|9.82311e-134|bvg:104892021|K13448 calcium-binding protein CML | (RefSeq) probable calcium-binding protein CML21	Plant-pathogen interaction (ko04626)	[T]	Signal transduction mechanisms	EF hand;; EF-hand domain pair;; EF-hand domain;; EF-hand domain pair;; Secreted protein acidic and rich in cysteine Ca binding region;; EF hand	Probable calcium-binding protein CML21 OS=Arabidopsis thaliana OX=3702 GN=CML21 PE=2 SV=1	DTZ	Cell cycle control, cell division, chromosome partitioning;; Signal transduction mechanisms;; Cytoskeleton	probable calcium-binding protein CML21 [Chenopodium quinoa]
ONT.6839.3	--	--	Molecular Function: ATP binding (GO:0005524);; Cellular Component: nucleus (GO:0005634);; Biological Process: regulation of transcription, DNA-templated (GO:0006355);; Biological Process: DNA duplex unwinding (GO:0032508);; Molecular Function: ATP-dependent 5'-3' DNA helicase activity (GO:0043141);;	K04499|1.39549e-15|adu:107464054|K04499 RuvB-like protein 1 (pontin 52) | (RefSeq) ruvB-like protein 1	--	[L]	Replication, recombination and repair	--	RuvB-like protein 1 OS=Arabidopsis thaliana OX=3702 GN=RIN1 PE=1 SV=1	K	Transcription	ruvB-like protein 1 isoform X2 [Chenopodium quinoa]
ONT.18991.2	[FGR]	Nucleotide transport and metabolism;; Carbohydrate transport and metabolism;; General function prediction only	Molecular Function: catalytic activity (GO:0003824);; Biological Process: cellular metabolic process (GO:0044237);; Cellular Component: cell part (GO:0044464);;	--	--	[T]	Signal transduction mechanisms	HIT domain;; Scavenger mRNA decapping enzyme C-term binding	14 kDa zinc-binding protein OS=Zea mays OX=4577 GN=ZBP14 PE=1 SV=1	FG	Nucleotide transport and metabolism;; Carbohydrate transport and metabolism	PREDICTED: 14 kDa zinc-binding protein [Beta vulgaris subsp. vulgaris]
ONT.24409.5	--	--	Molecular Function: metal ion binding (GO:0046872);;	--	--	--	--	--	--	S	Function unknown	uncharacterized protein LOC110698432 [Chenopodium quinoa]
ONT.7823.6	--	--	Molecular Function: oxidoreductase activity, acting on the aldehyde or oxo group of donors, NAD or NADP as acceptor (GO:0016620);; Molecular Function: transferase activity (GO:0016740);; Biological Process: cellular metabolic process (GO:0044237);; Biological Process: single-organism metabolic process (GO:0044710);;	K12657|4.83477e-12|nnu:104601951|K12657 delta-1-pyrroline-5-carboxylate synthetase [EC:2.7.2.11 1.2.1.41] | (RefSeq) delta-1-pyrroline-5-carboxylate synthase	Arginine and proline metabolism (ko00330);Biosynthesis of amino acids (ko01230)	[E]	Amino acid transport and metabolism	--	Delta-1-pyrroline-5-carboxylate synthase B OS=Arabidopsis thaliana OX=3702 GN=P5CSB PE=2 SV=1	E	Amino acid transport and metabolism	delta-1-pyrroline-5-carboxylate synthase-like isoform X1 [Olea europaea var. sylvestris]
ONT.25164.1	[C]	Energy production and conversion	Biological Process: tricarboxylic acid cycle (GO:0006099);; Molecular Function: oxaloacetate decarboxylase activity (GO:0008948);; Molecular Function: phosphoenolpyruvate carboxylase activity (GO:0008964);; Biological Process: carbon fixation (GO:0015977);;	K01595|0|bvg:104903486|K01595 phosphoenolpyruvate carboxylase [EC:4.1.1.31] | (RefSeq) phosphoenolpyruvate carboxylase 1	Pyruvate metabolism (ko00620);Carbon fixation in photosynthetic organisms (ko00710);Carbon metabolism (ko01200)	--	--	Phosphoenolpyruvate carboxylase;; Phosphoenolpyruvate carboxylase;; Phosphoenolpyruvate carboxylase	Phosphoenolpyruvate carboxylase 1 OS=Arabidopsis thaliana OX=3702 GN=PPC1 PE=1 SV=1	C	Energy production and conversion	phosphoenolpyruvate carboxylase 1 [Chenopodium quinoa]
ONT.319.1	[I]	Lipid transport and metabolism	Molecular Function: transferase activity, transferring acyl groups (GO:0016746);;	K00626|1.44581e-64|bvg:104902969|K00626 acetyl-CoA C-acetyltransferase [EC:2.3.1.9] | (RefSeq) acetyl-CoA acetyltransferase, cytosolic 1	Fatty acid degradation (ko00071);Synthesis and degradation of ketone bodies (ko00072);Valine, leucine and isoleucine degradation (ko00280);Lysine degradation (ko00310);Tryptophan metabolism (ko00380);Pyruvate metabolism (ko00620);Glyoxylate and dicarboxylate metabolism (ko00630);Propanoate metabolism (ko00640);Butanoate metabolism (ko00650);Terpenoid backbone biosynthesis (ko00900);Carbon metabol…	[I]	Lipid transport and metabolism	Thiolase, N-terminal domain;; Thiolase, C-terminal domain;; Thiolase, N-terminal domain;; Thiolase, C-terminal domain	Acetyl-CoA acetyltransferase, cytosolic 1 OS=Arabidopsis thaliana OX=3702 GN=AAT1 PE=1 SV=1	I	Lipid transport and metabolism	Thiolase [Corchorus capsularis]
ONT.16635.2	--	--	--	--	--	[S]	Function unknown	--	Zinc finger CCCH domain-containing protein 32 OS=Oryza sativa subsp. japonica OX=39947 GN=Os04g0671800 PE=2 SV=1	S	Function unknown	zinc finger CCCH domain-containing protein 17-like [Chenopodium quinoa]
ONT.22813.3	--	--	--	--	--	[O]	Posttranslational modification, protein turnover, chaperones	--	--	S	Function unknown	uncharacterized protein LOC110720901 [Chenopodium quinoa]
ONT.846.10	[R]	General function prediction only	Cellular Component: chloroplast thylakoid membrane (GO:0009535);; Cellular Component: chloroplast envelope (GO:0009941);; Cellular Component: plastoglobule (GO:0010287);; Molecular Function: oxidoreductase activity (GO:0016491);; Biological Process: oxidation-reduction process (GO:0055114);;	--	--	[C]	Energy production and conversion	--	Uncharacterized oxidoreductase At1g06690, chloroplastic OS=Arabidopsis thaliana OX=3702 GN=At1g06690 PE=1 SV=1	C	Energy production and conversion	hypothetical protein CUMW_221530 [Citrus unshiu]
ONT.14534.1	--	--	Biological Process: DNA metabolic process (GO:0006259);; Molecular Function: single-stranded DNA 5'-3' exodeoxyribonuclease activity (GO:0045145);; Biological Process: nucleic acid phosphodiester bond hydrolysis (GO:0090305);;	K17815|2.6734e-49|bvg:104903272|K17815 exonuclease V [EC:3.1.-.-] | (RefSeq) exonuclease V, chloroplastic	--	[S]	Function unknown	Exonuclease V - a 5' deoxyribonuclease	Exonuclease V, chloroplastic OS=Arabidopsis thaliana OX=3702 GN=At5g60370 PE=2 SV=1	S	Function unknown	exonuclease V, chloroplastic-like [Chenopodium quinoa]
ONT.10565.4	--	--	Molecular Function: actin binding (GO:0003779);; Cellular Component: nucleus (GO:0005634);; Biological Process: actin filament organization (GO:0007015);; Biological Process: regulation of stomatal movement (GO:0010119);;	--	--	--	--	Coiled-coil regions of plant-specific actin-binding protein	Stomatal closure-related actin-binding protein 1 OS=Arabidopsis thaliana OX=3702 GN=SCAB1 PE=1 SV=1	S	Function unknown	stomatal closure-related actin-binding protein 1-like [Chenopodium quinoa]
ONT.14843.2	--	--	--	--	--	--	--	--	Protein Brevis radix-like 2 OS=Arabidopsis thaliana OX=3702 GN=BRXL2 PE=2 SV=1	--	--	protein Brevis radix-like 2 [Chenopodium quinoa]
ONT.9086.2	--	--	Biological Process: maturation of SSU-rRNA from tricistronic rRNA transcript (SSU-rRNA, 5.8S rRNA, LSU-rRNA) (GO:0000462);; Molecular Function: structural constituent of ribosome (GO:0003735);; Biological Process: translation (GO:0006412);; Cellular Component: cytosolic small ribosomal subunit (GO:0022627);;	K02995|5.65354e-98|bvg:104891807|K02995 small subunit ribosomal protein S8e | (RefSeq) 40S ribosomal protein S8	Ribosome (ko03010)	[J]	Translation, ribosomal structure and biogenesis	Ribosomal protein S8e	40S ribosomal protein S8 OS=Oryza sativa subsp. japonica OX=39947 GN=RPS8 PE=2 SV=2	J	Translation, ribosomal structure and biogenesis	40S ribosomal protein S8-like [Chenopodium quinoa]
ONT.6747.1	--	--	Biological Process: chromatin remodeling (GO:0006338);; Biological Process: regulation of transcription, DNA-templated (GO:0006355);; Cellular Component: Ino80 complex (GO:0031011);;	K11667|4.49841e-17|fve:101310516|K11667 INO80 complex subunit C | (RefSeq) chromatin-remodeling complex subunit ies6	--	[S]	Function unknown	--	--	S	Function unknown	INO80 complex subunit C-like [Chenopodium quinoa]
ONT.686.1	[R]	General function prediction only	Molecular Function: zinc ion binding (GO:0008270);; Molecular Function: oxidoreductase activity (GO:0016491);; Biological Process: oxidation-reduction process (GO:0055114);;	K00121|6.43851e-148|bvg:104883596|K00121 S-(hydroxymethyl)glutathione dehydrogenase / alcohol dehydrogenase [EC:1.1.1.284 1.1.1.1] | (RefSeq) alcohol dehydrogenase-like 7	Glycolysis / Gluconeogenesis (ko00010);Fatty acid degradation (ko00071);Tyrosine metabolism (ko00350);Carbon metabolism (ko01200)	[Q]	Secondary metabolites biosynthesis, transport and catabolism	Alcohol dehydrogenase GroES-like domain	Alcohol dehydrogenase-like 7 OS=Arabidopsis thaliana OX=3702 GN=At5g42250 PE=2 SV=1	C	Energy production and conversion	alcohol dehydrogenase-like 7 [Chenopodium quinoa]
ONT.9625.3	--	--	--	--	--	[L]	Replication, recombination and repair	Domain of unknown function (DUF4413);; hAT family C-terminal dimerisation region	Zinc finger BED domain-containing protein RICESLEEPER 4 OS=Oryza sativa subsp. japonica OX=39947 GN=Os01g0518400 PE=2 SV=3	S	Function unknown	zinc finger BED domain-containing protein RICESLEEPER 1-like [Chenopodium quinoa]
ONT.9265.3	--	--	Cellular Component: nucleosome (GO:0000786);; Cellular Component: nuclear chromatin (GO:0000790);; Molecular Function: DNA binding (GO:0003677);; Cellular Component: nucleolus (GO:0005730);; Biological Process: chromatin silencing (GO:0006342);; Biological Process: DNA mediated transformation (GO:0009294);; Biological Process: response to wounding (GO:0009611);; Biological Process: response to ba…	K11251|9.77566e-35|ath:AT4G27230|K11251 histone H2A | (RefSeq) HTA2; histone H2A 2	--	[B]	Chromatin structure and dynamics	--	Probable histone H2A.3 OS=Arabidopsis thaliana OX=3702 GN=At4g27230 PE=1 SV=1	B	Chromatin structure and dynamics	probable histone H2A.3 [Spinacia oleracea]
ONT.4486.3	--	--	--	--	--	--	--	Reverse transcriptase-like	--	--	--	uncharacterized protein LOC110706197 isoform X1 [Chenopodium quinoa]
ONT.29892.1	--	--	Cellular Component: integral component of membrane (GO:0016021);;	K20359|1.55107e-50|bvg:104900363|K20359 PRA1 family protein 1 | (RefSeq) PRA1 family protein F3-like	--	[U]	Intracellular trafficking, secretion, and vesicular transport	PRA1 family protein	PRA1 family protein F2 OS=Arabidopsis thaliana OX=3702 GN=PRA1F2 PE=1 SV=1	U	Intracellular trafficking, secretion, and vesicular transport	PRA1 family protein F3-like [Chenopodium quinoa]
ONT.14527.3	--	--	Biological Process: autophagosome assembly (GO:0000045);; Cellular Component: membrane (GO:0016020);; Cellular Component: cytoplasmic part (GO:0044444);; Molecular Function: phosphatidylinositol phosphate binding (GO:1901981);;	--	--	[S]	Function unknown	--	Autophagy-related protein 18a OS=Arabidopsis thaliana OX=3702 GN=ATG18A PE=1 SV=1	S	Function unknown	autophagy-related protein 18a-like [Chenopodium quinoa]
ONT.7849.16	--	--	--	--	--	--	--	--	--	--	--	peptidyl-prolyl cis-trans isomerase FKBP20-1-like [Chenopodium quinoa]
ONT.13713.2	--	--	Molecular Function: mRNA binding (GO:0003729);; Cellular Component: nucleolus (GO:0005730);; Biological Process: regulation of translation (GO:0006417);;	K14844|5.57856e-111|jcu:105643480|K14844 pumilio homology domain family member 6 | (RefSeq) pumilio homolog 24	--	[J]	Translation, ribosomal structure and biogenesis	CPL (NUC119) domain	Pumilio homolog 24 OS=Arabidopsis thaliana OX=3702 GN=APUM24 PE=1 SV=1	S	Function unknown	pumilio homolog 24-like [Chenopodium quinoa]
ONT.23293.5	--	--	--	--	--	--	--	--	--	S	Function unknown	uncharacterized protein LOC110709184 isoform X1 [Chenopodium quinoa]
ONT.25628.2	--	--	Cellular Component: mitochondrial respiratory chain complex I (GO:0005747);;	--	--	--	--	--	NADH dehydrogenase [ubiquinone] 1 beta subcomplex subunit 2 OS=Arabidopsis thaliana OX=3702 GN=At1g76200 PE=3 SV=1	S	Function unknown	NADH dehydrogenase [ubiquinone] 1 beta subcomplex subunit 2-like [Chenopodium quinoa]
ONT.16810.1	--	--	--	--	--	--	--	Ribosomal L30 N-terminal domain	60S ribosomal protein L7-3 OS=Arabidopsis thaliana OX=3702 GN=RPL7C PE=2 SV=1	S	Function unknown	uncharacterized protein LOC110713920 isoform X2 [Chenopodium quinoa]
ONT.2884.4	--	--	--	--	--	--	--	--	Protein CHLORORESPIRATORY REDUCTION 7, chloroplastic OS=Arabidopsis thaliana OX=3702 GN=CRR7 PE=2 SV=1	S	Function unknown	protein CHLORORESPIRATORY REDUCTION 7, chloroplastic-like [Chenopodium quinoa]
ONT.5985.2	--	--	--	--	--	--	--	--	--	S	Function unknown	uncharacterized protein LOC110731086 [Chenopodium quinoa]
ONT.20203.1	--	--	Cellular Component: integral component of membrane (GO:0016021);;	--	--	--	--	--	--	S	Function unknown	uncharacterized protein LOC110717878 [Chenopodium quinoa]
ONT.6405.1	--	--	--	--	--	--	--	Protein of unknown function (DUF1645)	--	S	Function unknown	uncharacterized protein LOC110690107 [Chenopodium quinoa]
ONT.7327.8	--	--	Cellular Component: integral component of membrane (GO:0016021);; Molecular Function: carbohydrate binding (GO:0030246);;	--	--	[S]	Function unknown	Protein of unknown function (DUF2012)	ER membrane protein complex subunit 7 homolog OS=Arabidopsis thaliana OX=3702 GN=At4g32130 PE=2 SV=1	S	Function unknown	ER membrane protein complex subunit 7 homolog [Chenopodium quinoa]
ONT.11869.10	--	--	Molecular Function: heme binding (GO:0020037);; Molecular Function: metal ion binding (GO:0046872);;	K00326|1.55858e-43|bvg:104907782|K00326 cytochrome-b5 reductase [EC:1.6.2.2] | (RefSeq) cytochrome b5 domain-containing protein RLF	Amino sugar and nucleotide sugar metabolism (ko00520)	[C]	Energy production and conversion	Cytochrome b5-like Heme/Steroid binding domain	Cytochrome b5 domain-containing protein RLF OS=Arabidopsis thaliana OX=3702 GN=RLF PE=2 SV=1	CI	Energy production and conversion;; Lipid transport and metabolism	cytochrome b5 domain-containing protein RLF-like [Chenopodium quinoa]
ONT.28017.3	--	--	Biological Process: mRNA splicing, via spliceosome (GO:0000398);; Molecular Function: RNA binding (GO:0003723);; Cellular Component: U5 snRNP (GO:0005682);; Cellular Component: U1 snRNP (GO:0005685);; Cellular Component: U2 snRNP (GO:0005686);; Cellular Component: U4 snRNP (GO:0005687);; Cellular Component: U12-type spliceosomal complex (GO:0005689);; Cellular Component: small nucleolar ribonucle…	K11099|3.30489e-24|pper:PRUPE_ppa013424mg|K11099 small nuclear ribonucleoprotein G | (RefSeq) hypothetical protein	Spliceosome (ko03040)	[A]	RNA processing and modification	--	Probable small nuclear ribonucleoprotein G OS=Arabidopsis thaliana OX=3702 GN=At2g23930 PE=3 SV=1	K	Transcription	probable small nuclear ribonucleoprotein G [Chenopodium quinoa]
ONT.11105.11	[J]	Translation, ribosomal structure and biogenesis	Biological Process: tRNA processing (GO:0008033);; Molecular Function: oxidoreductase activity (GO:0016491);;	K05543|5.6432e-121|bvg:104897814|K05543 tRNA-dihydrouridine synthase 2 [EC:1.3.1.91] | (RefSeq) tRNA-dihydrouridine(20) synthase [NAD(P)+]-like	--	[J]	Translation, ribosomal structure and biogenesis	Dihydrouridine synthase (Dus)	--	J	Translation, ribosomal structure and biogenesis	tRNA-dihydrouridine(20) synthase [NAD(P)+]-like [Chenopodium quinoa]
ONT.27682.6	--	--	--	--	--	--	--	--	Plasma membrane-associated cation-binding protein 1 OS=Arabidopsis thaliana OX=3702 GN=PCAP1 PE=1 SV=1	S	Function unknown	hypothetical protein BVRB_7g162650 [Beta vulgaris subsp. vulgaris]
ONT.28535.2	--	--	--	K15304|5.28776e-88|bvg:104904643|K15304 Ran-binding protein 3 | (RefSeq) nuclear pore complex protein NUP50A-like	--	[U]	Intracellular trafficking, secretion, and vesicular transport	NUP50 (Nucleoporin 50 kDa);; RanBP1 domain	Nuclear pore complex protein NUP50B OS=Arabidopsis thaliana OX=3702 GN=NUP50B PE=1 SV=1	U	Intracellular trafficking, secretion, and vesicular transport	nuclear pore complex protein NUP50A-like [Chenopodium quinoa]
ONT.355.2	--	--	Cellular Component: integral component of membrane (GO:0016021);; Biological Process: transmembrane transport (GO:0055085);;	--	--	--	--	Nodulin-like;; Nodulin-like	--	S	Function unknown	PREDICTED: protein NUCLEAR FUSION DEFECTIVE 4-like [Cucumis melo]
ONT.14987.3	[J]	Translation, ribosomal structure and biogenesis	Molecular Function: structural constituent of ribosome (GO:0003735);; Biological Process: translation (GO:0006412);; Cellular Component: chloroplast (GO:0009507);; Molecular Function: rRNA binding (GO:0019843);; Cellular Component: cytosolic ribosome (GO:0022626);;	K02926|1.67984e-55|spen:107026028|K02926 large subunit ribosomal protein L4 | (RefSeq) 50S ribosomal protein L4, chloroplastic	Ribosome (ko03010)	[J]	Translation, ribosomal structure and biogenesis	--	50S ribosomal protein L4, chloroplastic OS=Nicotiana tabacum OX=4097 GN=RPL4 PE=2 SV=1	J	Translation, ribosomal structure and biogenesis	hypothetical protein DCAR_018967 [Daucus carota subsp. sativus]
ONT.24592.2	--	--	--	K11864|0|bvg:104904591|K11864 BRCA1/BRCA2-containing complex subunit 3 [EC:3.4.19.-] | (RefSeq) lys-63-specific deubiquitinase BRCC36	--	[O]	Posttranslational modification, protein turnover, chaperones	JAB1/Mov34/MPN/PAD-1 ubiquitin protease;; Prokaryotic homologs of the JAB domain	COP9 signalosome complex subunit 5a OS=Arabidopsis thaliana OX=3702 GN=CSN5A PE=1 SV=2	S	Function unknown	uncharacterized protein LOC110698682 [Chenopodium quinoa]
ONT.15160.1	--	--	--	--	--	[R]	General function prediction only	Reverse transcriptase-like	Putative ribonuclease H protein At1g65750 OS=Arabidopsis thaliana OX=3702 GN=At1g65750 PE=3 SV=1	--	--	uncharacterized protein LOC110724089 [Chenopodium quinoa]
ONT.13160.1	--	--	--	--	--	--	--	--	--	G	Carbohydrate transport and metabolism	uncharacterized protein LOC110689344 [Chenopodium quinoa]
ONT.20209.1	--	--	--	--	--	--	--	Protein of unknown function (DUF4005)	Protein IQ-DOMAIN 14 OS=Arabidopsis thaliana OX=3702 GN=IQD14 PE=1 SV=1	S	Function unknown	protein IQ-DOMAIN 14-like [Chenopodium quinoa]
ONT.7312.1	--	--	Cellular Component: endosome (GO:0005768);; Cellular Component: vacuolar membrane (GO:0005774);; Cellular Component: cis-Golgi network (GO:0005801);; Cellular Component: trans-Golgi network (GO:0005802);; Cellular Component: plasma membrane (GO:0005886);; Biological Process: metabolic process (GO:0008152);; Cellular Component: integral component of membrane (GO:0016021);; Molecular Function: hydr…	K20782|4.96358e-164|pmum:103319739|K20782 hydroxyproline O-arabinosyltransferase [EC:2.4.2.58] | (RefSeq) uncharacterized LOC103319739	--	--	--	--	Hydroxyproline O-arabinosyltransferase 1 OS=Arabidopsis thaliana OX=3702 GN=HPAT1 PE=1 SV=1	S	Function unknown	hydroxyproline O-arabinosyltransferase 1 [Spinacia oleracea]
ONT.223.3	--	--	Cellular Component: protein phosphatase type 1 complex (GO:0000164);; Molecular Function: protein phosphatase inhibitor activity (GO:0004864);; Biological Process: regulation of phosphoprotein phosphatase activity (GO:0043666);;	K16833|2.64758e-33|vra:106775706|K16833 protein phosphatase inhibitor 2 | (RefSeq) protein phosphatase inhibitor 2-like	--	--	--	--	Protein phosphatase inhibitor 2 OS=Arabidopsis thaliana OX=3702 GN=I-2 PE=1 SV=1	S	Function unknown	protein phosphatase inhibitor 2-like isoform X1 [Chenopodium quinoa]
ONT.19039.1	--	--	Cellular Component: core TFIIH complex (GO:0000439);; Cellular Component: holo TFIIH complex (GO:0005675);; Biological Process: nucleotide-excision repair (GO:0006289);; Biological Process: regulation of transcription from RNA polymerase II promoter (GO:0006357);; Molecular Function: zinc ion binding (GO:0008270);;	K03142|2.12802e-34|bvg:104884127|K03142 transcription initiation factor TFIIH subunit 2 | (RefSeq) general transcription factor IIH subunit 2	Basal transcription factors (ko03022);Nucleotide excision repair (ko03420)	[KL]	--	--	General transcription factor IIH subunit 2 OS=Arabidopsis thaliana OX=3702 GN=GTF2H2 PE=1 SV=1	K	Transcription	general transcription factor IIH subunit 2-like [Chenopodium quinoa]
ONT.10998.4	--	--	Molecular Function: transcription factor activity, sequence-specific DNA binding (GO:0003700);; Cellular Component: nucleus (GO:0005634);; Biological Process: regulation of transcription, DNA-templated (GO:0006355);; Molecular Function: sequence-specific DNA binding (GO:0043565);;	K09338|2.03929e-78|bvg:104897949|K09338 homeobox-leucine zipper protein | (RefSeq) homeobox-leucine zipper protein ATHB-13	--	[K]	Transcription	Homeobox associated leucine zipper;; Homeobox domain;; Homeobox KN domain	Homeobox-leucine zipper protein ATHB-13 OS=Arabidopsis thaliana OX=3702 GN=ATHB-13 PE=2 SV=2	K	Transcription	homeobox-leucine zipper protein ATHB-13-like [Chenopodium quinoa]
ONT.7728.1	--	--	--	K03844|4.3895e-57|gra:105782703|K03844 alpha-1,2-mannosyltransferase [EC:2.4.1.131] | (RefSeq) GDP-Man:Man(3)GlcNAc(2)-PP-Dol alpha-1,2-mannosyltransferase	N-Glycan biosynthesis (ko00510)	[M]	Cell wall/membrane/envelope biogenesis	--	GDP-Man:Man(3)GlcNAc(2)-PP-Dol alpha-1,2-mannosyltransferase OS=Arabidopsis thaliana OX=3702 GN=ALG11 PE=1 SV=2	M	Cell wall/membrane/envelope biogenesis	hypothetical protein DCAR_007786 [Daucus carota subsp. sativus]
ONT.2091.6	--	--	--	K14840|5.30214e-19|bvg:104908207|K14840 nucleolar protein 53 | (RefSeq) hypothetical protein isoform A	--	[T]	Signal transduction mechanisms	--	Calcineurin B-like protein 5 OS=Oryza sativa subsp. japonica OX=39947 GN=CBL5 PE=2 SV=1	S	Function unknown	calcineurin B-like protein 4 isoform X1 [Chenopodium quinoa]
ONT.26905.5	--	--	--	--	--	--	--	Thaumatin family;; Thaumatin family	Osmotin-like protein OSML13 OS=Solanum commersonii OX=4109 PE=2 SV=1	S	Function unknown	PREDICTED: thaumatin-like protein 1 [Beta vulgaris subsp. vulgaris]
ONT.11905.4	[O]	Posttranslational modification, protein turnover, chaperones	Molecular Function: glutathione transferase activity (GO:0004364);; Cellular Component: cytoplasm (GO:0005737);; Biological Process: glutathione metabolic process (GO:0006749);; Biological Process: toxin catabolic process (GO:0009407);; Molecular Function: lyase activity (GO:0016829);;	K00799|3.87464e-91|bvg:104897652|K00799 glutathione S-transferase [EC:2.5.1.18] | (RefSeq) probable glutathione S-transferase parA	Glutathione metabolism (ko00480)	[O]	Posttranslational modification, protein turnover, chaperones	Glutathione S-transferase, C-terminal domain;; Glutathione S-transferase, N-terminal domain;; Glutathione S-transferase, C-terminal domain;; Glutathione S-transferase, N-terminal domain	Probable glutathione S-transferase parA OS=Nicotiana tabacum OX=4097 GN=PARA PE=2 SV=1	O	Posttranslational modification, protein turnover, chaperones	probable glutathione S-transferase parA [Chenopodium quinoa]
ONT.26300.5	--	--	--	K03456|4.19098e-99|bvg:104893558|K03456 serine/threonine-protein phosphatase 2A regulatory subunit A | (RefSeq) serine/threonine-protein phosphatase 2A 65 kDa regulatory subunit A beta isoform-like	mRNA surveillance pathway (ko03015)	[T]	Signal transduction mechanisms	HEAT repeat;; HEAT repeats	Protein phosphatase PP2A regulatory subunit A (Fragment) OS=Pisum sativum OX=3888 PE=2 SV=1	T	Signal transduction mechanisms	serine/threonine-protein phosphatase 2A 65 kDa regulatory subunit A beta isoform-like [Chenopodium quinoa]
ONT.12435.4	--	--	Molecular Function: signal transducer activity (GO:0004871);; Biological Process: signal transduction (GO:0007165);; Cellular Component: intracellular part (GO:0044424);;	K14490|1.52466e-24|bvg:104894012|K14490 histidine-containing phosphotransfer peotein | (RefSeq) histidine-containing phosphotransfer protein 1-like	Plant hormone signal transduction (ko04075)	[T]	Signal transduction mechanisms	--	Histidine-containing phosphotransfer protein 5 OS=Arabidopsis thaliana OX=3702 GN=AHP5 PE=1 SV=2	T	Signal transduction mechanisms	PREDICTED: histidine-containing phosphotransfer protein 1 isoform X4 [Beta vulgaris subsp. vulgaris]
ONT.12807.2	--	--	Cellular Component: chloroplast envelope (GO:0009941);;	--	--	--	--	Tic22-like family	Protein TIC 22, chloroplastic OS=Arabidopsis thaliana OX=3702 GN=TIC22 PE=1 SV=1	S	Function unknown	protein TIC 22, chloroplastic-like isoform X1 [Chenopodium quinoa]
ONT.3911.1	[CHR]	Energy production and conversion;; Coenzyme transport and metabolism;; General function prediction only	Molecular Function: oxidoreductase activity, acting on the CH-OH group of donors, NAD or NADP as acceptor (GO:0016616);; Molecular Function: NAD binding (GO:0051287);; Biological Process: oxidation-reduction process (GO:0055114);;	K15919|8.52013e-100|bvg:104884731|K15919 hydroxypyruvate reductase 2 | (RefSeq) glyoxylate/hydroxypyruvate reductase HPR3-like	Glycine, serine and threonine metabolism (ko00260);Glyoxylate and dicarboxylate metabolism (ko00630);Carbon metabolism (ko01200)	[C]	Energy production and conversion	--	Glyoxylate/hydroxypyruvate reductase HPR3 OS=Arabidopsis thaliana OX=3702 GN=HPR3 PE=2 SV=1	C	Energy production and conversion	glyoxylate/hydroxypyruvate reductase HPR3-like [Chenopodium quinoa]
ONT.27007.8	[G]	Carbohydrate transport and metabolism	Molecular Function: polygalacturonase activity (GO:0004650);; Cellular Component: extracellular region (GO:0005576);; Biological Process: carbohydrate metabolic process (GO:0005975);; Biological Process: cell wall organization (GO:0071555);;	--	--	--	--	Glycosyl hydrolases family 28;; Pectate lyase superfamily protein	Probable polygalacturonase OS=Vitis vinifera OX=29760 GN=GSVIVT00026920001 PE=1 SV=1	M	Cell wall/membrane/envelope biogenesis	probable polygalacturonase [Chenopodium quinoa]
ONT.3381.2	[T]	Signal transduction mechanisms	Cellular Component: peroxisome (GO:0005777);;	--	--	[I]	Lipid transport and metabolism	Serine aminopeptidase, S33;; alpha/beta hydrolase fold;; BAAT / Acyl-CoA thioester hydrolase C terminal	--	S	Function unknown	putative uncharacterized protein YDL057W [Chenopodium quinoa]
ONT.15948.4	[S]	Function unknown	--	--	--	[O]	Posttranslational modification, protein turnover, chaperones	Zinc finger, C3HC4 type (RING finger);; Zinc finger, C3HC4 type (RING finger);; Zinc finger, C3HC4 type (RING finger);; RING-type zinc-finger;; Ring finger domain;; zinc finger of C3HC4-type, RING;; zinc-RING finger domain;; Prokaryotic RING finger family 4;; Tetratricopeptide repeat;; TPR repeat;; Tetratricopeptide repeat;; ATP-dependent protease La (LON) substrate-binding domain	Peroxisome biogenesis factor 10 OS=Arabidopsis thaliana OX=3702 GN=PEX10 PE=1 SV=1	O	Posttranslational modification, protein turnover, chaperones	LON peptidase N-terminal domain and RING finger protein 1-like isoform X1 [Chenopodium quinoa]
ONT.28978.1	[J]	Translation, ribosomal structure and biogenesis	Molecular Function: nucleotide binding (GO:0000166);; Molecular Function: nucleic acid binding (GO:0003676);;	K14396|1.46691e-86|bvg:104904050|K14396 polyadenylate-binding protein 2 | (RefSeq) polyadenylate-binding protein 2-like	mRNA surveillance pathway (ko03015)	[A]	RNA processing and modification	RNA recognition motif. (a.k.a. RRM, RBD, or RNP domain)	Polyadenylate-binding protein 2 OS=Arabidopsis thaliana OX=3702 GN=PABN2 PE=1 SV=1	S	Function unknown	polyadenylate-binding protein 2-like [Chenopodium quinoa]
ONT.23716.11	--	--	--	--	--	--	--	--	Stromal 70 kDa heat shock-related protein, chloroplastic OS=Pisum sativum OX=3888 GN=HSP70 PE=2 SV=1	--	--	--
ONT.1717.5	--	--	--	--	--	--	--	--	--	S	Function unknown	nucleolar and coiled-body phosphoprotein 1-like [Chenopodium quinoa]
ONT.12951.2	--	--	Molecular Function: DNA binding (GO:0003677);; Molecular Function: transcription factor activity, sequence-specific DNA binding (GO:0003700);; Molecular Function: protein binding (GO:0005515);; Cellular Component: nucleus (GO:0005634);; Biological Process: regulation of transcription, DNA-templated (GO:0006355);; Biological Process: response to UV-B (GO:0010224);; Biological Process: response to …	K16241|1.07212e-20|egr:104432591|K16241 transcription factor HY5 | (RefSeq) transcription factor HY5-like	Circadian rhythm - plant (ko04712)	[K]	Transcription	--	Transcription factor HY5-like OS=Arabidopsis thaliana OX=3702 GN=HYH PE=1 SV=1	K	Transcription	transcription factor HY5-like [Chenopodium quinoa]
ONT.5597.2	--	--	--	--	--	--	--	--	--	S	Function unknown	PREDICTED: uncharacterized protein LOC104901457 [Beta vulgaris subsp. vulgaris]
ONT.25202.3	--	--	--	--	--	--	--	Protein of unknown function (DUF688);; Protein of unknown function (DUF688)	--	S	Function unknown	uncharacterized protein LOC110685243 [Chenopodium quinoa]
ONT.11394.7	--	--	--	--	--	--	--	--	Nodulin-related protein 1 OS=Arabidopsis thaliana OX=3702 GN=NRP1 PE=1 SV=1	S	Function unknown	nodulin-related protein 1-like [Chenopodium quinoa]
ONT.10212.2	[T]	Signal transduction mechanisms	Molecular Function: hydrolase activity (GO:0016787);;	K06269|1.66602e-103|bna:106378738|K06269 serine/threonine-protein phosphatase PP1 catalytic subunit [EC:3.1.3.16] | (RefSeq) serine/threonine-protein phosphatase PP1 isozyme 9-like	mRNA surveillance pathway (ko03015)	[TR]	--	Calcineurin-like phosphoesterase	Serine/threonine-protein phosphatase PP1 OS=Oryza sativa subsp. japonica OX=39947 GN=Os03g0268000 PE=2 SV=2	T	Signal transduction mechanisms	serine/threonine-protein phosphatase PP1 isozyme 9-like [Brassica napus]
ONT.20363.2	--	--	Cellular Component: integral component of membrane (GO:0016021);;	--	--	--	--	--	--	S	Function unknown	hypothetical protein MIMGU_mgv1a026875mg [Erythranthe guttata]
ONT.19971.1	--	--	Cellular Component: Golgi membrane (GO:0000139);; Molecular Function: sugar:proton symporter activity (GO:0005351);; Biological Process: carbohydrate transport (GO:0008643);; Biological Process: proton transport (GO:0015992);; Cellular Component: integral component of membrane (GO:0016021);;	--	--	[G]	Carbohydrate transport and metabolism	Nucleotide-sugar transporter	CMP-sialic acid transporter 3 OS=Arabidopsis thaliana OX=3702 GN=UTR6 PE=2 SV=1	EG	Amino acid transport and metabolism;; Carbohydrate transport and metabolism	CMP-sialic acid transporter 3-like [Chenopodium quinoa]
ONT.9243.7	--	--	Cellular Component: endoplasmic reticulum (GO:0005783);; Cellular Component: integral component of membrane (GO:0016021);;	--	--	[S]	Function unknown	--	DDRGK domain-containing protein 1 OS=Arabidopsis thaliana OX=3702 GN=At4g27120 PE=2 SV=1	S	Function unknown	DDRGK domain-containing protein 1-like isoform X1 [Chenopodium quinoa]
ONT.1174.3	[J]	Translation, ribosomal structure and biogenesis	Molecular Function: structural constituent of ribosome (GO:0003735);; Biological Process: translation (GO:0006412);; Cellular Component: large ribosomal subunit (GO:0015934);;	K02898|2.42521e-72|bvg:104894952|K02898 large subunit ribosomal protein L26e | (RefSeq) 60S ribosomal protein L26-1	Ribosome (ko03010)	[J]	Translation, ribosomal structure and biogenesis	Ribosomal proteins L26 eukaryotic, L24P archaeal;; KOW motif	60S ribosomal protein L26-1 OS=Arabidopsis thaliana OX=3702 GN=RPL26A PE=2 SV=2	J	Translation, ribosomal structure and biogenesis	60S ribosomal protein L26-1 [Chenopodium quinoa]
ONT.23131.1	[G]	Carbohydrate transport and metabolism	--	K01188|6.54088e-110|bvg:104893499|K01188 beta-glucosidase [EC:3.2.1.21] | (RefSeq) beta-glucosidase 13-like	Cyanoamino acid metabolism (ko00460);Starch and sucrose metabolism (ko00500);Phenylpropanoid biosynthesis (ko00940)	[G]	Carbohydrate transport and metabolism	Glycosyl hydrolase family 1;; Glycosyl hydrolase family 1;; Glycosyl hydrolase family 1	Beta-glucosidase 24 OS=Oryza sativa subsp. japonica OX=39947 GN=BGLU24 PE=2 SV=1	G	Carbohydrate transport and metabolism	beta-glucosidase 24-like [Chenopodium quinoa]
ONT.8416.1	[R]	General function prediction only	Cellular Component: nucleus (GO:0005634);; Molecular Function: histone-lysine N-methyltransferase activity (GO:0018024);; Biological Process: histone lysine methylation (GO:0034968);;	K11423|4.7971e-149|pper:PRUPE_ppa007425mg|K11423 histone-lysine N-methyltransferase SETD2 [EC:2.1.1.43] | (RefSeq) hypothetical protein	Lysine degradation (ko00310)	[K]	Transcription	SET domain	Histone-lysine N-methyltransferase ASHH3 OS=Arabidopsis thaliana OX=3702 GN=ASHH3 PE=2 SV=2	S	Function unknown	histone-lysine N-methyltransferase ASHH3 [Prunus persica]
ONT.24390.6	--	--	Molecular Function: heat shock protein binding (GO:0031072);; Molecular Function: unfolded protein binding (GO:0051082);;	--	--	--	--	Putative peptidoglycan binding domain	Protein disulfide isomerase pTAC5, chloroplastic OS=Arabidopsis thaliana OX=3702 GN=PTAC5 PE=1 SV=1	S	Function unknown	uncharacterized protein LOC110718895 isoform X2 [Chenopodium quinoa]
ONT.15416.7	--	--	--	--	--	--	--	--	--	--	--	uncharacterized protein LOC110734184 isoform X2 [Chenopodium quinoa]
ONT.7328.2	--	--	Biological Process: transport (GO:0006810);; Cellular Component: membrane (GO:0016020);;	K15289|5.41014e-139|bvg:104909089|K15289 solute carrier family 35, member F5 | (RefSeq) hypothetical protein	--	[S]	Function unknown	EamA-like transporter family	--	EG	Amino acid transport and metabolism;; Carbohydrate transport and metabolism	uncharacterized vacuolar membrane protein YML018C-like [Chenopodium quinoa]
ONT.11679.3	[E]	Amino acid transport and metabolism	Biological Process: transport (GO:0006810);;	--	--	[E]	Amino acid transport and metabolism	--	Amino-acid permease BAT1 homolog OS=Oryza sativa subsp. japonica OX=39947 GN=BAT1 PE=2 SV=1	E	Amino acid transport and metabolism	amino-acid permease BAT1 homolog [Chenopodium quinoa]
ONT.23752.6	[O]	Posttranslational modification, protein turnover, chaperones	Biological Process: protein polyubiquitination (GO:0000209);; Molecular Function: ATP binding (GO:0005524);; Cellular Component: cytoplasm (GO:0005737);; Biological Process: DNA repair (GO:0006281);; Biological Process: histone ubiquitination (GO:0016574);; Molecular Function: ligase activity (GO:0016874);; Molecular Function: ubiquitin protein ligase binding (GO:0031625);; Biological Process: pr…	K10573|6.37229e-109|mtr:MTR_8g468530|K10573 ubiquitin-conjugating enzyme E2 A [EC:2.3.2.23] | (RefSeq) ubiquitin-conjugating enzyme	Ubiquitin mediated proteolysis (ko04120)	[O]	Posttranslational modification, protein turnover, chaperones	Ubiquitin-conjugating enzyme	Ubiquitin-conjugating enzyme E2 2 OS=Arabidopsis thaliana OX=3702 GN=UBC2 PE=2 SV=1	O	Posttranslational modification, protein turnover, chaperones	unnamed protein product, partial [Vitis vinifera]
ONT.8832.1	--	--	--	K14485|7.76536e-53|bvg:104900543|K14485 transport inhibitor response 1 | (RefSeq) protein TRANSPORT INHIBITOR RESPONSE 1-like	Plant hormone signal transduction (ko04075)	[R]	General function prediction only	--	Protein TRANSPORT INHIBITOR RESPONSE 1 OS=Arabidopsis thaliana OX=3702 GN=TIR1 PE=1 SV=2	S	Function unknown	protein TRANSPORT INHIBITOR RESPONSE 1-like, partial [Chenopodium quinoa]
ONT.15892.2	--	--	--	K11290|1.57527e-61|bvg:104908315|K11290 template-activating factor I | (RefSeq) NAP1-related protein 2	--	[L]	Replication, recombination and repair	--	NAP1-related protein 2 OS=Arabidopsis thaliana OX=3702 GN=NRP2 PE=1 SV=2	S	Function unknown	NAP1-related protein 2-like isoform X1 [Chenopodium quinoa]
ONT.18199.1	--	--	--	--	--	--	--	--	--	--	--	uncharacterized protein LOC110712652 isoform X2 [Chenopodium quinoa]
ONT.10422.4	[O]	Posttranslational modification, protein turnover, chaperones	Cellular Component: cytosol (GO:0005829);; Biological Process: proteolysis (GO:0006508);; Molecular Function: pyroglutamyl-peptidase activity (GO:0016920);;	K01304|2.99021e-116|bvg:104890662|K01304 pyroglutamyl-peptidase [EC:3.4.19.3] | (RefSeq) pyroglutamyl-peptidase 1-like protein	--	[O]	Posttranslational modification, protein turnover, chaperones	Pyroglutamyl peptidase;; Pyroglutamyl peptidase	--	O	Posttranslational modification, protein turnover, chaperones	uncharacterized protein LOC110701215 [Chenopodium quinoa]
ONT.25459.3	--	--	Molecular Function: zinc ion binding (GO:0008270);;	--	--	[O]	Posttranslational modification, protein turnover, chaperones	--	E3 ubiquitin-protein ligase PRT6 OS=Arabidopsis thaliana OX=3702 GN=PRT6 PE=2 SV=1	O	Posttranslational modification, protein turnover, chaperones	E3 ubiquitin-protein ligase PRT6-like [Chenopodium quinoa]
ONT.2729.1	[R]	General function prediction only	--	--	--	--	--	Ankyrin repeats (3 copies);; Ankyrin repeat;; Ankyrin repeat	--	S	Function unknown	ankyrin-3-like [Chenopodium quinoa]
ONT.595.1	--	--	--	K14840|5.96345e-14|bvg:104908207|K14840 nucleolar protein 53 | (RefSeq) hypothetical protein isoform A	--	[R]	General function prediction only	--	Ribosome biogenesis protein NOP53 OS=Arabidopsis thaliana OX=3702 GN=At2g40430 PE=1 SV=2	S	Function unknown	uncharacterized protein LOC110697653 isoform X2 [Chenopodium quinoa]
ONT.25100.5	[J]	Translation, ribosomal structure and biogenesis	Molecular Function: nucleotide binding (GO:0000166);; Molecular Function: structural constituent of ribosome (GO:0003735);; Cellular Component: ribosome (GO:0005840);; Biological Process: translation (GO:0006412);; Cellular Component: integral component of membrane (GO:0016021);;	K02974|1.66732e-44|bvg:104894501|K02974 small subunit ribosomal protein S24e | (RefSeq) 40S ribosomal protein S24-1	Ribosome (ko03010)	[J]	Translation, ribosomal structure and biogenesis	--	40S ribosomal protein S24-2 OS=Arabidopsis thaliana OX=3702 GN=RPS24B PE=2 SV=2	J	Translation, ribosomal structure and biogenesis	40S ribosomal protein S24-1 [Chenopodium quinoa]
ONT.28014.7	--	--	--	--	--	--	--	--	--	--	--	uncharacterized protein LOC110698818 [Chenopodium quinoa]
ONT.1016.1	[I]	Lipid transport and metabolism	--	--	--	[R]	General function prediction only	--	Glyoxylate/succinic semialdehyde reductase 2, chloroplastic OS=Arabidopsis thaliana OX=3702 GN=GLYR2 PE=1 SV=1	T	Signal transduction mechanisms	U-box domain-containing protein 32-like isoform X4 [Chenopodium quinoa]
ONT.10785.2	[J]	Translation, ribosomal structure and biogenesis	--	K01056|4.29188e-30|bvg:104889843|K01056 peptidyl-tRNA hydrolase, PTH1 family [EC:3.1.1.29] | (RefSeq) peptidyl-tRNA hydrolase, mitochondrial	--	[J]	Translation, ribosomal structure and biogenesis	Peptidyl-tRNA hydrolase	Peptidyl-tRNA hydrolase, mitochondrial OS=Arabidopsis thaliana OX=3702 GN=At5g19830 PE=2 SV=1	J	Translation, ribosomal structure and biogenesis	peptidyl-tRNA hydrolase, mitochondrial isoform X2 [Chenopodium quinoa]
ONT.10073.2	--	--	--	--	--	--	--	--	--	S	Function unknown	protein FAM133-like [Chenopodium quinoa]
ONT.28719.3	[I]	Lipid transport and metabolism	Biological Process: isopentenyl diphosphate biosynthetic process, methylerythritol 4-phosphate pathway (GO:0019288);; Molecular Function: metal ion binding (GO:0046872);; Biological Process: dimethylallyl diphosphate biosynthetic process (GO:0050992);; Molecular Function: 4-hydroxy-3-methylbut-2-en-1-yl diphosphate reductase activity (GO:0051745);; Biological Process: oxidation-reduction process …	K03527|8.22947e-95|bvg:104904400|K03527 4-hydroxy-3-methylbut-2-en-1-yl diphosphate reductase [EC:1.17.7.4] | (RefSeq) 4-hydroxy-3-methylbut-2-enyl diphosphate reductase, chloroplastic	Terpenoid backbone biosynthesis (ko00900)	--	--	LytB protein;; LytB protein	4-hydroxy-3-methylbut-2-enyl diphosphate reductase, chloroplastic OS=Oryza sativa subsp. japonica OX=39947 GN=ISPH PE=2 SV=1	I	Lipid transport and metabolism	PREDICTED: 4-hydroxy-3-methylbut-2-enyl diphosphate reductase, chloroplastic [Beta vulgaris subsp. vulgaris]
ONT.28138.1	[J]	Translation, ribosomal structure and biogenesis	Molecular Function: translation elongation factor activity (GO:0003746);; Cellular Component: cytoplasm (GO:0005737);; Biological Process: translational elongation (GO:0006414);;	K02356|7.60981e-133|bvg:104898155|K02356 elongation factor P | (RefSeq) hypothetical protein	--	--	--	Elongation factor P (EF-P) KOW-like domain;; Elongation factor P, C-terminal;; Elongation factor P (EF-P) OB domain	--	J	Translation, ribosomal structure and biogenesis	uncharacterized protein LOC110690704 [Chenopodium quinoa]
ONT.15392.1	--	--	--	K17408|2.79561e-118|pxb:103958939|K17408 small subunit ribosomal protein S29 | (RefSeq) 28S ribosomal protein S29, mitochondrial-like	--	[J]	Translation, ribosomal structure and biogenesis	--	--	S	Function unknown	uncharacterized protein LOC110684663 [Chenopodium quinoa]
ONT.28775.1	--	--	--	--	--	--	--	--	F-box protein At2g16365 OS=Arabidopsis thaliana OX=3702 GN=At2g16365 PE=2 SV=2	S	Function unknown	uncharacterized protein LOC110705110 isoform X2 [Chenopodium quinoa]
ONT.19602.1	--	--	--	--	--	--	--	--	--	--	--	uncharacterized protein LOC110719597 isoform X2 [Chenopodium quinoa]
ONT.28171.1	--	--	--	--	--	[S]	Function unknown	Membrane transport protein;; Membrane transport protein	Protein PIN-LIKES 6 OS=Arabidopsis thaliana OX=3702 GN=PILS6 PE=2 SV=1	S	Function unknown	protein PIN-LIKES 6-like [Chenopodium quinoa]
ONT.22296.1	--	--	--	--	--	--	--	--	--	S	Function unknown	hypothetical protein BVRB_5g098730 [Beta vulgaris subsp. vulgaris]
ONT.17148.2	--	--	Molecular Function: protein serine/threonine kinase activity (GO:0004674);; Molecular Function: ATP binding (GO:0005524);; Cellular Component: nucleus (GO:0005634);; Cellular Component: cytosol (GO:0005829);; Cellular Component: plasma membrane (GO:0005886);; Cellular Component: phragmoplast (GO:0009524);; Biological Process: peptidyl-serine phosphorylation (GO:0018105);; Biological Process: intr…	K08790|4.44216e-162|adu:107474280|K08790 serine/threonine kinase 38 [EC:2.7.11.1] | (RefSeq) serine/threonine-protein kinase tricorner-like	--	[R]	General function prediction only	Protein kinase C terminal domain;; Protein kinase domain;; Protein tyrosine kinase	Phototropin-2 OS=Arabidopsis thaliana OX=3702 GN=PHOT2 PE=1 SV=2	T	Signal transduction mechanisms	serine/threonine-protein kinase tricorner [Arachis duranensis]
ONT.7927.9	--	--	--	K10839|8.22657e-57|osa:4340699|K10839 UV excision repair protein RAD23 | (RefSeq) OJ1001_B06.1; ubiquitin receptor RAD23d	Nucleotide excision repair (ko03420);Protein processing in endoplasmic reticulum (ko04141)	[L]	Replication, recombination and repair	Ubiquitin family;; UBA/TS-N domain	Ubiquitin receptor RAD23d OS=Arabidopsis thaliana OX=3702 GN=RAD23D PE=1 SV=2	O	Posttranslational modification, protein turnover, chaperones	hypothetical protein PAHAL_D02799 [Panicum hallii]
ONT.17868.11	[P]	Inorganic ion transport and metabolism	Biological Process: response to reactive oxygen species (GO:0000302);; Molecular Function: cytochrome-c peroxidase activity (GO:0004130);; Cellular Component: mitochondrion (GO:0005739);; Cellular Component: chloroplast stroma (GO:0009570);; Biological Process: response to cytokinin (GO:0009735);; Cellular Component: membrane (GO:0016020);; Molecular Function: L-ascorbate peroxidase activity (GO:…	K00434|1.38587e-101|bvg:104891011|K00434 L-ascorbate peroxidase [EC:1.11.1.11] | (RefSeq) probable L-ascorbate peroxidase 6, chloroplastic	Ascorbate and aldarate metabolism (ko00053);Glutathione metabolism (ko00480)	--	--	Peroxidase	L-ascorbate peroxidase T, chloroplastic OS=Arabidopsis thaliana OX=3702 GN=APXT PE=2 SV=2	P	Inorganic ion transport and metabolism	probable L-ascorbate peroxidase 6, chloroplastic isoform X2 [Chenopodium quinoa]
ONT.11806.7	--	--	--	--	--	--	--	Reverse transcriptase-like	--	--	--	uncharacterized protein LOC110734577 [Chenopodium quinoa]
ONT.9814.1	--	--	--	--	--	--	--	--	--	--	--	uncharacterized protein LOC110700161 isoform X6 [Chenopodium quinoa]
ONT.3422.1	--	--	Molecular Function: cysteine-type endopeptidase activity (GO:0004197);; Cellular Component: vacuole (GO:0005773);; Biological Process: vacuolar protein processing (GO:0006624);; Biological Process: proteolysis involved in cellular protein catabolic process (GO:0051603);;	K01369|3.69635e-43|bvg:104886414|K01369 legumain [EC:3.4.22.34] | (RefSeq) vacuolar-processing enzyme-like	--	[O]	Posttranslational modification, protein turnover, chaperones	--	Vacuolar-processing enzyme OS=Citrus sinensis OX=2711 PE=2 SV=1	O	Posttranslational modification, protein turnover, chaperones	vacuolar-processing enzyme-like [Chenopodium quinoa]
ONT.24326.6	--	--	--	--	--	--	--	Protein of unknown function (DUF760)	--	S	Function unknown	uncharacterized protein LOC110805314 [Spinacia oleracea]
ONT.6574.1	--	--	--	K14311|1.19295e-23|bvg:104903976|K14311 nuclear pore complex protein Nup188 | (RefSeq) hypothetical protein	RNA transport (ko03013)	--	--	--	--	--	--	uncharacterized protein LOC110739698 isoform X1 [Chenopodium quinoa]
ONT.12719.2	--	--	Molecular Function: DNA binding (GO:0003677);; Cellular Component: nucleus (GO:0005634);; Biological Process: regulation of transcription, DNA-templated (GO:0006355);;	--	--	[O]	Posttranslational modification, protein turnover, chaperones	--	Protein REVEILLE 8 OS=Arabidopsis thaliana OX=3702 GN=RVE8 PE=2 SV=1	K	Transcription	protein REVEILLE 8-like isoform X3 [Chenopodium quinoa]
ONT.2919.2	[M]	Cell wall/membrane/envelope biogenesis	Molecular Function: protein serine/threonine kinase activity (GO:0004674);; Molecular Function: ATP binding (GO:0005524);; Biological Process: protein phosphorylation (GO:0006468);; Biological Process: signal transduction (GO:0007165);;	--	--	[T]	Signal transduction mechanisms	Protein kinase domain;; Protein tyrosine kinase;; Kinase-like;; Lipopolysaccharide kinase (Kdo/WaaP) family;; NAF domain	CBL-interacting serine/threonine-protein kinase 7 OS=Arabidopsis thaliana OX=3702 GN=CIPK7 PE=1 SV=1	T	Signal transduction mechanisms	CBL-interacting serine/threonine-protein kinase 4-like [Chenopodium quinoa]
ONT.4537.5	--	--	Molecular Function: potassium channel activity (GO:0005267);; Molecular Function: calcium ion binding (GO:0005509);; Cellular Component: integral component of membrane (GO:0016021);; Biological Process: potassium ion transmembrane transport (GO:0071805);;	K05389|3.64726e-93|bvg:104900867|K05389 potassium channel subfamily K, other eukaryote | (RefSeq) two-pore potassium channel 1-like	--	[P]	Inorganic ion transport and metabolism	Ion channel;; Ion channel;; EF-hand domain;; EF hand	Two-pore potassium channel 1 OS=Arabidopsis thaliana OX=3702 GN=TPK1 PE=1 SV=2	P	Inorganic ion transport and metabolism	hypothetical protein SOVF_103790 [Spinacia oleracea]
ONT.16113.3	[HR]	Coenzyme transport and metabolism;; General function prediction only	--	K07024|1.91019e-103|bvg:104893197|K07024 sucrose-6-phosphatase&#160; [EC:3.1.3.24] | (RefSeq) probable sucrose-phosphatase 2	--	--	--	Sucrose-6F-phosphate phosphohydrolase;; Sucrose-6-phosphate phosphohydrolase C-terminal	Sucrose-phosphatase 2 OS=Nicotiana tabacum OX=4097 GN=SPP2 PE=2 SV=1	S	Function unknown	sucrose-phosphatase 2-like [Chenopodium quinoa]
ONT.1587.1	[P]	Inorganic ion transport and metabolism	Molecular Function: carbonate dehydratase activity (GO:0004089);; Molecular Function: zinc ion binding (GO:0008270);; Cellular Component: chloroplast stroma (GO:0009570);; Biological Process: carbon utilization (GO:0015976);;	K01673|3.80634e-99|bvg:104902037|K01673 carbonic anhydrase [EC:4.2.1.1] | (RefSeq) carbonic anhydrase, chloroplastic-like	Nitrogen metabolism (ko00910)	[P]	Inorganic ion transport and metabolism	Carbonic anhydrase	Carbonic anhydrase, chloroplastic OS=Spinacia oleracea OX=3562 PE=1 SV=2	P	Inorganic ion transport and metabolism	carbonic anhydrase, chloroplastic [Chenopodium quinoa]
ONT.4528.4	--	--	--	--	--	[R]	General function prediction only	--	Ankyrin repeat domain-containing protein 2B OS=Arabidopsis thaliana OX=3702 GN=AKR2B PE=1 SV=1	S	Function unknown	ankyrin repeat domain-containing protein 2B-like [Chenopodium quinoa]
ONT.8618.4	--	--	--	--	--	--	--	--	--	--	--	hypothetical protein SOVF_113970 [Spinacia oleracea]
ONT.9910.2	--	--	Biological Process: cellular process (GO:0009987);;	--	--	[O]	Posttranslational modification, protein turnover, chaperones	--	Protein REVEILLE 1 OS=Arabidopsis thaliana OX=3702 GN=RVE1 PE=2 SV=1	K	Transcription	protein REVEILLE 1-like [Chenopodium quinoa]
ONT.27972.1	--	--	--	K12177|1.1911e-179|bvg:104884097|K12177 COP9 signalosome complex subunit 3 | (RefSeq) COP9 signalosome complex subunit 3	--	[OT]	--	--	COP9 signalosome complex subunit 3 OS=Arabidopsis thaliana OX=3702 GN=CSN3 PE=1 SV=2	O	Posttranslational modification, protein turnover, chaperones	COP9 signalosome complex subunit 3-like [Chenopodium quinoa]
ONT.11343.4	--	--	Molecular Function: metal ion binding (GO:0046872);;	K10666|1.38716e-27|bvg:104895965|K10666 E3 ubiquitin-protein ligase RNF5 [EC:2.3.2.27] | (RefSeq) E3 ubiquitin-protein ligase RNF185-like	Protein processing in endoplasmic reticulum (ko04141)	[O]	Posttranslational modification, protein turnover, chaperones	--	E3 ubiquitin-protein ligase RMA3 OS=Arabidopsis thaliana OX=3702 GN=RMA3 PE=1 SV=1	O	Posttranslational modification, protein turnover, chaperones	E3 ubiquitin-protein ligase RNF185-like isoform X2 [Chenopodium quinoa]
ONT.15686.2	[J]	Translation, ribosomal structure and biogenesis	Molecular Function: RNA binding (GO:0003723);; Molecular Function: methyltransferase activity (GO:0008168);; Biological Process: methylation (GO:0032259);;	K06442|5.96802e-80|bvg:104894462|K06442 23S rRNA (cytidine1920-2'-O)/16S rRNA (cytidine1409-2'-O)-methyltransferase [EC:2.1.1.226 2.1.1.227] | (RefSeq) hypothetical protein	--	--	--	--	--	J	Translation, ribosomal structure and biogenesis	uncharacterized protein LOC110727523 [Chenopodium quinoa]
ONT.18291.4	--	--	Molecular Function: catalytic activity (GO:0003824);; Biological Process: metabolic process (GO:0008152);;	K14570|0|bvg:104905711|K14570 RNA exonuclease 1 [EC:3.1.-.-] | (RefSeq) small RNA degrading nuclease 5	Ribosome biogenesis in eukaryotes (ko03008)	[L]	Replication, recombination and repair	Exonuclease	Small RNA degrading nuclease 5 OS=Arabidopsis thaliana OX=3702 GN=SDN5 PE=2 SV=2	L	Replication, recombination and repair	small RNA degrading nuclease 5-like [Chenopodium quinoa]
ONT.24438.1	--	--	Cellular Component: cytosol (GO:0005829);; Cellular Component: integral component of membrane (GO:0016021);; Molecular Function: hydroxypyruvate reductase activity (GO:0016618);; Molecular Function: glyoxylate reductase (NADP) activity (GO:0030267);;	--	--	--	--	--	Uncharacterized protein At1g01500 OS=Arabidopsis thaliana OX=3702 GN=At1g01500 PE=2 SV=1	S	Function unknown	uncharacterized protein At1g01500-like [Chenopodium quinoa]
ONT.26653.1	--	--	Molecular Function: hydrolase activity (GO:0016787);;	--	--	--	--	--	--	S	Function unknown	uncharacterized protein LOC110718457 [Chenopodium quinoa]
ONT.22372.3	--	--	--	K02947|1.35934e-84|bvg:104892249|K02947 small subunit ribosomal protein S10e | (RefSeq) 40S ribosomal protein S10-1	Ribosome (ko03010)	[J]	Translation, ribosomal structure and biogenesis	Plectin/S10 domain	40S ribosomal protein S10-1 OS=Arabidopsis thaliana OX=3702 GN=RPS10A PE=2 SV=1	J	Translation, ribosomal structure and biogenesis	uncharacterized protein LOC110722492 [Chenopodium quinoa]
ONT.19381.4	[J]	Translation, ribosomal structure and biogenesis	Molecular Function: organic cyclic compound binding (GO:0097159);; Molecular Function: heterocyclic compound binding (GO:1901363);;	K12900|3.57507e-43|bvg:104906730|K12900 FUS-interacting serine-arginine-rich protein 1 | (RefSeq) serine/arginine-rich SC35-like splicing factor SCL33	Spliceosome (ko03040)	[R]	General function prediction only	RNA recognition motif. (a.k.a. RRM, RBD, or RNP domain)	Serine/arginine-rich SC35-like splicing factor SCL30A OS=Arabidopsis thaliana OX=3702 GN=SCL30A PE=1 SV=1	S	Function unknown	serine/arginine-rich SC35-like splicing factor SCL33 [Chenopodium quinoa]
ONT.26020.1	--	--	Molecular Function: binding (GO:0005488);;	--	--	--	--	Zinc-finger of C2H2 type	--	S	Function unknown	zinc finger RNA-binding protein 2-like [Chenopodium quinoa]
ONT.3111.1	[O]	Posttranslational modification, protein turnover, chaperones	Molecular Function: nucleotide binding (GO:0000166);;	K03283|4.98753e-165|aip:107629112|K03283 heat shock 70kDa protein 1/8 | (RefSeq) heat shock cognate 70 kDa protein 2	Spliceosome (ko03040);Protein processing in endoplasmic reticulum (ko04141);Endocytosis (ko04144)	[O]	Posttranslational modification, protein turnover, chaperones	Hsp70 protein;; Hsp70 protein;; Hsp70 protein;; Hsp70 protein	Heat shock cognate 70 kDa protein 2 OS=Solanum lycopersicum OX=4081 GN=HSC-2 PE=2 SV=1	O	Posttranslational modification, protein turnover, chaperones	hypothetical protein JCGZ_01475 [Jatropha curcas]
ONT.7811.4	[O]	Posttranslational modification, protein turnover, chaperones	Molecular Function: ATP binding (GO:0005524);; Cellular Component: chloroplast (GO:0009507);; Biological Process: protein refolding (GO:0042026);;	--	--	[O]	Posttranslational modification, protein turnover, chaperones	TCP-1/cpn60 chaperonin family	RuBisCO large subunit-binding protein subunit alpha, chloroplastic (Fragment) OS=Brassica napus OX=3708 PE=2 SV=2	O	Posttranslational modification, protein turnover, chaperones	ruBisCO large subunit-binding protein subunit alpha [Chenopodium quinoa]
ONT.30193.1	[J]	Translation, ribosomal structure and biogenesis	Molecular Function: nucleotide binding (GO:0000166);; Molecular Function: RNA binding (GO:0003723);; Molecular Function: protein binding (GO:0005515);; Cellular Component: nuclear speck (GO:0016607);; Molecular Function: metal ion binding (GO:0046872);;	K13107|4.36957e-63|ath:AT3G47120|K13107 RNA-binding motif protein, X-linked 2 | (RefSeq) RNA recognition motif (RRM)-containing protein	--	[R]	General function prediction only	RNA recognition motif. (a.k.a. RRM, RBD, or RNP domain);; Zinc finger C-x8-C-x5-C-x3-H type (and similar)	Zinc finger CCCH domain-containing protein 42 OS=Arabidopsis thaliana OX=3702 GN=At3g47120 PE=2 SV=1	S	Function unknown	hypothetical protein AXX17_AT3G41050 [Arabidopsis thaliana]
ONT.175.1	--	--	Molecular Function: nucleic acid binding (GO:0003676);; Biological Process: nucleobase-containing compound metabolic process (GO:0006139);; Molecular Function: methyltransferase activity (GO:0008168);; Biological Process: methylation (GO:0032259);;	--	--	--	--	--	--	S	Function unknown	LOW QUALITY PROTEIN: methyltransferase-like protein 1 [Chenopodium quinoa]
ONT.18194.1	--	--	Molecular Function: nucleic acid binding (GO:0003676);;	--	--	--	--	--	--	S	Function unknown	uncharacterized protein LOC110721684 [Chenopodium quinoa]
ONT.4223.1	--	--	Cellular Component: integral component of plasma membrane (GO:0005887);; Biological Process: sucrose metabolic process (GO:0005985);; Molecular Function: sucrose transmembrane transporter activity (GO:0008515);; Molecular Function: symporter activity (GO:0015293);; Biological Process: sucrose transport (GO:0015770);; Biological Process: transmembrane transport (GO:0055085);;	K15378|1.46972e-15|bvg:104889929|K15378 solute carrier family 45, member 1/2/4 | (RefSeq) sucrose transport protein SUC2-like	--	[G]	Carbohydrate transport and metabolism	--	Sucrose transport protein OS=Spinacia oleracea OX=3562 PE=2 SV=1	U	Intracellular trafficking, secretion, and vesicular transport	sucrose transport protein SUC2-like [Chenopodium quinoa]
ONT.441.4	--	--	Cellular Component: membrane (GO:0016020);;	K10578|1.80746e-26|bvg:104888424|K10578 ubiquitin-conjugating enzyme E2 J1 [EC:2.3.2.23] | (RefSeq) ubiquitin-conjugating enzyme E2 32	Ubiquitin mediated proteolysis (ko04120);Protein processing in endoplasmic reticulum (ko04141)	--	--	--	--	--	--	ubiquitin-conjugating enzyme E2 32-like [Chenopodium quinoa]
ONT.16650.1	--	--	--	--	--	--	--	--	--	S	Function unknown	uncharacterized protein LOC110681897 isoform X1 [Chenopodium quinoa]
ONT.23710.2	--	--	Molecular Function: DNA binding (GO:0003677);; Cellular Component: nucleus (GO:0005634);; Biological Process: regulation of transcription, DNA-templated (GO:0006355);;	--	--	--	--	--	NAC domain-containing protein 83 OS=Arabidopsis thaliana OX=3702 GN=NAC083 PE=1 SV=1	K	Transcription	NAC domain-containing protein 83-like [Chenopodium quinoa]
ONT.29415.4	--	--	Molecular Function: copper ion binding (GO:0005507);; Molecular Function: L-ascorbate oxidase activity (GO:0008447);; Cellular Component: plant-type cell wall (GO:0009505);; Cellular Component: plasmodesma (GO:0009506);; Molecular Function: oxidoreductase activity, oxidizing metal ions (GO:0016722);; Biological Process: oxidation-reduction process (GO:0055114);;	--	--	[Q]	Secondary metabolites biosynthesis, transport and catabolism	Multicopper oxidase	L-ascorbate oxidase homolog OS=Nicotiana tabacum OX=4097 PE=2 SV=1	Q	Secondary metabolites biosynthesis, transport and catabolism	L-ascorbate oxidase homolog [Chenopodium quinoa]
ONT.13140.3	--	--	Cellular Component: cytosol (GO:0005829);; Biological Process: autophagy (GO:0006914);;	K08343|6.75555e-82|bvg:104888747|K08343 ubiquitin-like-conjugating enzyme ATG3 | (RefSeq) autophagy-related protein 3	Regulation of autophagy (ko04140)	[R]	General function prediction only	Autophagocytosis associated protein, active-site domain	Autophagy-related protein 3 OS=Arabidopsis thaliana OX=3702 GN=ATG3 PE=1 SV=2	U	Intracellular trafficking, secretion, and vesicular transport	autophagy-related protein 3 [Chenopodium quinoa]
ONT.20254.5	--	--	--	K11363|2.03205e-29|pxb:103945227|K11363 SAGA-associated factor 11 | (RefSeq) SAGA-associated factor 11 homolog	--	[S]	Function unknown	--	--	K	Transcription	SAGA complex [Macleaya cordata]
ONT.43.1	[T]	Signal transduction mechanisms	Molecular Function: voltage-gated potassium channel activity (GO:0005249);; Cellular Component: integral component of plasma membrane (GO:0005887);; Biological Process: ion transport (GO:0006811);; Biological Process: regulation of membrane potential (GO:0042391);; Biological Process: transmembrane transport (GO:0055085);;	K05391|0|rcu:8270663|K05391 cyclic nucleotide gated channel, other eukaryote | (RefSeq) probable cyclic nucleotide-gated ion channel 17	Plant-pathogen interaction (ko04626)	[PT]	--	--	Cyclic nucleotide-gated ion channel 17 OS=Arabidopsis thaliana OX=3702 GN=CNGC17 PE=1 SV=1	U	Intracellular trafficking, secretion, and vesicular transport	cNMP_binding domain-containing protein/Ion_trans domain-containing protein [Cephalotus follicularis]
ONT.25960.2	--	--	Cellular Component: nucleus (GO:0005634);; Biological Process: nucleosome assembly (GO:0006334);;	K11290|4.38143e-96|bvg:104908315|K11290 template-activating factor I | (RefSeq) NAP1-related protein 2	--	[L]	Replication, recombination and repair	--	NAP1-related protein 2 OS=Arabidopsis thaliana OX=3702 GN=NRP2 PE=1 SV=2	S	Function unknown	NAP1-related protein 2-like isoform X1 [Chenopodium quinoa]
ONT.6576.3	--	--	--	K12398|9.76837e-17|bvg:104890678|K12398 AP-3 complex subunit mu | (RefSeq) AP-3 complex subunit mu	--	[U]	Intracellular trafficking, secretion, and vesicular transport	--	AP-3 complex subunit mu OS=Arabidopsis thaliana OX=3702 GN=AP3M PE=1 SV=1	U	Intracellular trafficking, secretion, and vesicular transport	AP-3 complex subunit mu-like isoform X2 [Chenopodium quinoa]
ONT.10498.5	--	--	--	--	--	[J]	Translation, ribosomal structure and biogenesis	--	--	S	Function unknown	protein krasavietz-like [Chenopodium quinoa]
ONT.872.2	[S]	Function unknown	--	--	--	--	--	Uncharacterized ACR, COG1399	Large ribosomal RNA subunit accumulation protein YCED homolog 1, chloroplastic OS=Arabidopsis thaliana OX=3702 GN=At3g19810 PE=2 SV=1	S	Function unknown	large ribosomal RNA subunit accumulation protein YCED homolog 1, chloroplastic-like [Chenopodium quinoa]
ONT.9940.3	--	--	Molecular Function: DNA binding (GO:0003677);; Cellular Component: nucleus (GO:0005634);; Molecular Function: zinc ion binding (GO:0008270);;	--	--	--	--	--	--	--	--	methyl-CpG-binding domain-containing protein 4-like [Chenopodium quinoa]
ONT.23240.9	[G]	Carbohydrate transport and metabolism	Biological Process: carbohydrate metabolic process (GO:0005975);; Molecular Function: isomerase activity (GO:0016853);; Molecular Function: carbohydrate binding (GO:0030246);;	K01792|1.62841e-91|bvg:104896765|K01792 glucose-6-phosphate 1-epimerase [EC:5.1.3.15] | (RefSeq) putative glucose-6-phosphate 1-epimerase	Glycolysis / Gluconeogenesis (ko00010)	[G]	Carbohydrate transport and metabolism	Aldose 1-epimerase	Putative glucose-6-phosphate 1-epimerase OS=Cenchrus ciliaris OX=35872 PE=2 SV=1	G	Carbohydrate transport and metabolism	putative glucose-6-phosphate 1-epimerase [Chenopodium quinoa]
ONT.13465.6	[TK]	Signal transduction mechanisms;; Transcription	--	K12130|0|bvg:104888159|K12130 pseudo-response regulator 5 | (RefSeq) two-component response regulator-like APRR5	Circadian rhythm - plant (ko04712)	[K]	Transcription	Response regulator receiver domain	Two-component response regulator-like APRR5 OS=Arabidopsis thaliana OX=3702 GN=APRR5 PE=1 SV=2	K	Transcription	two-component response regulator-like APRR5 isoform X1 [Chenopodium quinoa]
ONT.21444.1	--	--	--	--	--	--	--	--	--	S	Function unknown	uncharacterized protein LOC110737830 [Chenopodium quinoa]
ONT.5453.15	--	--	Biological Process: embryonic axis specification (GO:0000578);; Cellular Component: vacuolar membrane (GO:0005774);; Cellular Component: endoplasmic reticulum (GO:0005783);; Cellular Component: trans-Golgi network (GO:0005802);; Biological Process: protein targeting to vacuole (GO:0006623);; Biological Process: endosome organization (GO:0007032);; Biological Process: vacuole organization (GO:0007…	K09533|8.9639e-120|bvg:104901581|K09533 DnaJ homolog subfamily C member 13 | (RefSeq) dnaJ homolog subfamily C GRV2	--	[UO]	--	--	DnaJ homolog subfamily C GRV2 OS=Arabidopsis thaliana OX=3702 GN=GRV2 PE=1 SV=1	O	Posttranslational modification, protein turnover, chaperones	dnaJ homolog subfamily C GRV2-like isoform X2 [Chenopodium quinoa]
ONT.22253.1	--	--	--	K08867|2.42187e-07|bvg:104892594|K08867 WNK lysine deficient protein kinase [EC:2.7.11.1] | (RefSeq) probable serine/threonine-protein kinase WNK10	--	--	--	--	--	--	--	probable serine/threonine-protein kinase WNK10 isoform X2 [Chenopodium quinoa]
ONT.5025.1	--	--	--	--	--	--	--	--	--	--	--	uncharacterized protein LOC110721507 [Chenopodium quinoa]
ONT.7582.3	[L]	Replication, recombination and repair	Molecular Function: nucleic acid binding (GO:0003676);; Molecular Function: helicase activity (GO:0004386);; Molecular Function: ATP binding (GO:0005524);;	K12812|0|bvg:104908615|K12812 ATP-dependent RNA helicase UAP56/SUB2 [EC:3.6.4.13] | (RefSeq) DEAD-box ATP-dependent RNA helicase 56	--	[A]	RNA processing and modification	DEAD/DEAH box helicase;; DEAD/DEAH box helicase	DEAD-box ATP-dependent RNA helicase 56 OS=Arabidopsis thaliana OX=3702 GN=RH56 PE=1 SV=2	L	Replication, recombination and repair	DEAD-box ATP-dependent RNA helicase 56 [Chenopodium quinoa]
ONT.14448.1	--	--	Cellular Component: nucleus (GO:0005634);; Cellular Component: cytoplasm (GO:0005737);;	--	--	[S]	Function unknown	PPPDE putative peptidase domain	DeSI-like protein At4g17486 OS=Arabidopsis thaliana OX=3702 GN=At4g17486 PE=2 SV=1	S	Function unknown	desumoylating isopeptidase 1-like [Chenopodium quinoa]
ONT.9692.2	[J]	Translation, ribosomal structure and biogenesis	Molecular Function: RNA binding (GO:0003723);; Molecular Function: structural constituent of ribosome (GO:0003735);; Cellular Component: ribosome (GO:0005840);; Biological Process: translation (GO:0006412);; Cellular Component: chloroplast (GO:0009507);;	K02935|1.36789e-58|bvg:104906671|K02935 large subunit ribosomal protein L7/L12 | (RefSeq) 50S ribosomal protein L12, chloroplastic	Ribosome (ko03010)	[J]	Translation, ribosomal structure and biogenesis	--	50S ribosomal protein L12, chloroplastic OS=Spinacia oleracea OX=3562 GN=RPL12 PE=1 SV=2	J	Translation, ribosomal structure and biogenesis	50S ribosomal protein L12, chloroplastic-like [Chenopodium quinoa]
ONT.23937.1	--	--	--	--	--	--	--	PB1 domain	--	S	Function unknown	RNA polymerase II degradation factor 1-like [Chenopodium quinoa]
ONT.4504.1	--	--	--	--	--	--	--	--	--	--	--	uncharacterized protein LOC110702385 [Chenopodium quinoa]
ONT.29101.1	--	--	--	--	--	--	--	--	--	--	--	hypothetical protein SOVF_192350 [Spinacia oleracea]
ONT.1525.2	[R]	General function prediction only	Molecular Function: organic acid transmembrane transporter activity (GO:0005342);; Cellular Component: integral component of membrane (GO:0016021);; Cellular Component: cell part (GO:0044464);;	K03453|1.49933e-169|bvg:104902128|K03453 bile acid:Na+ symporter, BASS family | (RefSeq) sodium/pyruvate cotransporter BASS2, chloroplastic	--	[P]	Inorganic ion transport and metabolism	Sodium Bile acid symporter family;; Sodium Bile acid symporter family;; SBF-like CPA transporter family (DUF4137)	Sodium/pyruvate cotransporter BASS2, chloroplastic OS=Arabidopsis thaliana OX=3702 GN=BASS2 PE=1 SV=1	S	Function unknown	sodium/pyruvate cotransporter BASS2, chloroplastic-like [Chenopodium quinoa]
ONT.13614.2	--	--	--	--	--	--	--	Development and cell death domain;; Development and cell death domain	--	S	Function unknown	uncharacterized protein LOC110697811 [Chenopodium quinoa]
ONT.24951.1	--	--	--	K11799|8.15734e-82|cit:102613228|K11799 WD repeat-containing protein 21A | (RefSeq) DDB1- and CUL4-associated factor 4	--	[R]	General function prediction only	WD domain, G-beta repeat	Katanin p80 WD40 repeat-containing subunit B1 homolog OS=Arabidopsis thaliana OX=3702 GN=At5g23430 PE=2 SV=3	S	Function unknown	uncharacterized protein LOC110790308 isoform X1 [Spinacia oleracea]
ONT.26567.3	[T]	Signal transduction mechanisms	Molecular Function: voltage-gated potassium channel activity (GO:0005249);; Cellular Component: integral component of membrane (GO:0016021);; Biological Process: potassium ion transmembrane transport (GO:0071805);;	K05391|0|nnu:104610268|K05391 cyclic nucleotide gated channel, other eukaryote | (RefSeq) probable cyclic nucleotide-gated ion channel 5	Plant-pathogen interaction (ko04626)	[PT]	--	Ion transport protein	Putative cyclic nucleotide-gated ion channel 9 OS=Arabidopsis thaliana OX=3702 GN=CNGC9 PE=3 SV=1	U	Intracellular trafficking, secretion, and vesicular transport	probable cyclic nucleotide-gated ion channel 5 isoform X2 [Chenopodium quinoa]
ONT.8433.1	[P]	Inorganic ion transport and metabolism	Cellular Component: integral component of plasma membrane (GO:0005887);; Molecular Function: secondary active sulfate transmembrane transporter activity (GO:0008271);; Biological Process: sulfate transmembrane transport (GO:1902358);;	K18059|4.52529e-142|bvg:104886950|K18059 sulfate transporter 4 | (RefSeq) probable sulfate transporter 4.2	--	[P]	Inorganic ion transport and metabolism	Sulfate permease family;; Sulfate permease family;; STAS domain	Probable sulfate transporter 4.2 OS=Arabidopsis thaliana OX=3702 GN=SULTR4;2 PE=2 SV=2	P	Inorganic ion transport and metabolism	probable sulfate transporter 4.2 [Chenopodium quinoa]
ONT.4731.1	--	--	Cellular Component: membrane (GO:0016020);;	--	--	--	--	--	--	S	Function unknown	cell number regulator 13-like [Chenopodium quinoa]
ONT.28523.3	--	--	Biological Process: cation transport (GO:0006812);; Biological Process: amino acid transport (GO:0006865);; Biological Process: transmembrane transport (GO:0055085);;	K15109|1.67286e-53|bvg:104904672|K15109 solute carrier family 25 (mitochondrial carnitine/acylcarnitine transporter), member 20/29 | (RefSeq) mitochondrial arginine transporter BAC2	--	[C]	Energy production and conversion	--	Mitochondrial arginine transporter BAC2 OS=Arabidopsis thaliana OX=3702 GN=BAC2 PE=1 SV=1	S	Function unknown	mitochondrial arginine transporter BAC2-like [Chenopodium quinoa]
ONT.20696.15	--	--	--	--	--	--	--	--	--	--	--	probable serine/threonine-protein kinase kinX isoform X2 [Chenopodium quinoa]
ONT.1470.1	--		Molecular Function: protein serine/threonine kinase activity (GO:0004674);; Molecular Function: transmembrane receptor protein tyrosine kinase activity (GO:0004714);; Molecular Function: ATP binding (GO:0005524);; Cellular Component: integral component of membrane (GO:0016021);; Biological Process: peptidyl-tyrosine phosphorylation (GO:0018108);;	K04730|0|bvg:104902207|K04730 interleukin-1 receptor-associated kinase 1 [EC:2.7.11.1] | (RefSeq) proline-rich receptor-like protein kinase PERK1	--	[T]	Signal transduction mechanisms	Protein tyrosine kinase;; Protein kinase domain	Proline-rich receptor-like protein kinase PERK1 OS=Arabidopsis thaliana OX=3702 GN=PERK1 PE=1 SV=1	T	Signal transduction mechanisms	proline-rich receptor-like protein kinase PERK1 [Chenopodium quinoa]
ONT.9407.2	--	--	Biological Process: maturation of SSU-rRNA from tricistronic rRNA transcript (SSU-rRNA, 5.8S rRNA, LSU-rRNA) (GO:0000462);; Molecular Function: structural constituent of ribosome (GO:0003735);; Biological Process: translation (GO:0006412);; Cellular Component: cytosolic small ribosomal subunit (GO:0022627);;	K02995|3.27854e-66|bvg:104891807|K02995 small subunit ribosomal protein S8e | (RefSeq) 40S ribosomal protein S8	Ribosome (ko03010)	[J]	Translation, ribosomal structure and biogenesis	Ribosomal protein S8e	40S ribosomal protein S8 OS=Prunus armeniaca OX=36596 GN=RPS8 PE=2 SV=1	J	Translation, ribosomal structure and biogenesis	PREDICTED: 40S ribosomal protein S8 [Malus domestica]
ONT.2213.2	--	--	Molecular Function: binding (GO:0005488);; Molecular Function: oxidoreductase activity (GO:0016491);;	--	--	[Q]	Secondary metabolites biosynthesis, transport and catabolism	Cytochrome P450	Cytochrome P450 77A3 OS=Glycine max OX=3847 GN=CYP77A3 PE=2 SV=1	Q	Secondary metabolites biosynthesis, transport and catabolism	cytochrome P450 77A3-like [Chenopodium quinoa]
ONT.9187.1	--	--	Molecular Function: translation initiation factor activity (GO:0003743);; Molecular Function: translation elongation factor activity (GO:0003746);; Molecular Function: GTPase activity (GO:0003924);; Molecular Function: GTP binding (GO:0005525);; Cellular Component: mitochondrion (GO:0005739);; Biological Process: translational initiation (GO:0006413);; Biological Process: translational elongation…	K02519|1.12809e-28|bvg:104891678|K02519 translation initiation factor IF-2 | (RefSeq) translation initiation factor IF-2, mitochondrial	--	[J]	Translation, ribosomal structure and biogenesis	--	--	J	Translation, ribosomal structure and biogenesis	uncharacterized protein LOC110723832 [Chenopodium quinoa]
ONT.4946.8	--	--	Molecular Function: organic cyclic compound binding (GO:0097159);; Molecular Function: heterocyclic compound binding (GO:1901363);;	--	--	[R]	General function prediction only	RNA recognition motif. (a.k.a. RRM, RBD, or RNP domain)	--	S	Function unknown	cell wall integrity protein scw1-like isoform X2 [Chenopodium quinoa]
ONT.21168.1	[E]	Amino acid transport and metabolism	Molecular Function: L-tyrosine:2-oxoglutarate aminotransferase activity (GO:0004838);; Biological Process: cellular amino acid metabolic process (GO:0006520);; Biological Process: biosynthetic process (GO:0009058);; Molecular Function: pyridoxal phosphate binding (GO:0030170);; Molecular Function: L-phenylalanine:2-oxoglutarate aminotransferase activity (GO:0080130);;	K00815|9.53937e-108|bvg:104883286|K00815 tyrosine aminotransferase [EC:2.6.1.5] | (RefSeq) tyrosine aminotransferase-like	Ubiquinone and other terpenoid-quinone biosynthesis (ko00130);Cysteine and methionine metabolism (ko00270);Tyrosine metabolism (ko00350);Phenylalanine metabolism (ko00360);Phenylalanine, tyrosine and tryptophan biosynthesis (ko00400);Isoquinoline alkaloid biosynthesis (ko00950);Tropane, piperidine and pyridine alkaloid biosynthesis (ko00960);Biosynthesis of amino acids (ko01230)	[E]	Amino acid transport and metabolism	Aminotransferase class I and II;; Aminotransferase class I and II	Tyrosine aminotransferase OS=Arabidopsis thaliana OX=3702 GN=TAT PE=2 SV=1	E	Amino acid transport and metabolism	tyrosine aminotransferase-like [Chenopodium quinoa]
ONT.25459.1	--	--	Molecular Function: zinc ion binding (GO:0008270);;	--	--	[O]	Posttranslational modification, protein turnover, chaperones	--	E3 ubiquitin-protein ligase PRT6 OS=Arabidopsis thaliana OX=3702 GN=PRT6 PE=2 SV=1	O	Posttranslational modification, protein turnover, chaperones	E3 ubiquitin-protein ligase PRT6-like [Chenopodium quinoa]
ONT.14041.1	--	--	--	K16302|6.29796e-128|bvg:104888363|K16302 metal transporter CNNM | (RefSeq) DUF21 domain-containing protein At2g14520	--	[S]	Function unknown	--	DUF21 domain-containing protein At1g47330 OS=Arabidopsis thaliana OX=3702 GN=CBSDUF7 PE=1 SV=1	P	Inorganic ion transport and metabolism	DUF21 domain-containing protein At2g14520-like isoform X2 [Chenopodium quinoa]
ONT.3532.3	--	--	Molecular Function: dioxygenase activity (GO:0051213);; Biological Process: oxidation-reduction process (GO:0055114);;	--	--	--	--	--	--	S	Function unknown	uncharacterized protein LOC110705658 [Chenopodium quinoa]
ONT.11875.3	--	--	Cellular Component: spindle (GO:0005819);; Cellular Component: microtubule (GO:0005874);; Biological Process: activation of protein kinase activity (GO:0032147);; Biological Process: regulation of mitotic spindle organization (GO:0060236);;	--	--	--	--	--	--	--	--	uncharacterized protein LOC110700234 [Chenopodium quinoa]
ONT.25459.2	--	--	Molecular Function: zinc ion binding (GO:0008270);; Molecular Function: ligase activity (GO:0016874);;	--	--	[O]	Posttranslational modification, protein turnover, chaperones	--	E3 ubiquitin-protein ligase PRT6 OS=Arabidopsis thaliana OX=3702 GN=PRT6 PE=2 SV=1	O	Posttranslational modification, protein turnover, chaperones	E3 ubiquitin-protein ligase PRT6-like [Chenopodium quinoa]
ONT.12383.4	--	--	Molecular Function: RNA binding (GO:0003723);;	--	--	--	--	KH domain	--	S	Function unknown	flowering locus K homology domain-like [Chenopodium quinoa]
ONT.10730.3	--	--	--	K00454|1.10512e-127|bvg:104889933|K00454 lipoxygenase [EC:1.13.11.12] | (RefSeq) linoleate 13S-lipoxygenase 2-1, chloroplastic-like	Linoleic acid metabolism (ko00591);alpha-Linolenic acid metabolism (ko00592)	--	--	Lipoxygenase;; Lipoxygenase;; Lipoxygenase;; Lipoxygenase;; Lipoxygenase	Linoleate 13S-lipoxygenase 2-1, chloroplastic OS=Solanum tuberosum OX=4113 GN=LOX2.1 PE=1 SV=1	S	Function unknown	linoleate 13S-lipoxygenase 2-1, chloroplastic-like [Chenopodium quinoa]
ONT.5857.1	--	--	--	K08900|6.57047e-76|jcu:105633832|K08900 mitochondrial chaperone BCS1 | (RefSeq) probable mitochondrial chaperone BCS1-A	--	[O]	Posttranslational modification, protein turnover, chaperones	ATPase family associated with various cellular activities (AAA);; Domain associated at C-terminal with AAA	AAA-ATPase At3g28580 OS=Arabidopsis thaliana OX=3702 GN=At3g28580 PE=2 SV=1	O	Posttranslational modification, protein turnover, chaperones	AAA-ATPase At3g50940-like [Chenopodium quinoa]
ONT.16415.3	--	--	--	K13114|4.10872e-26|bvg:104887055|K13114 pinin | (RefSeq) pinin	RNA transport (ko03013);mRNA surveillance pathway (ko03015)	[Z]	Cytoskeleton	--	--	S	Function unknown	pinin-like [Chenopodium quinoa]
ONT.15700.1	--	--	--	--	--	--	--	--	--	S	Function unknown	F-box protein SKIP23-like [Chenopodium quinoa]
ONT.14794.3	--	--	Biological Process: cellular process (GO:0009987);;	--	--	[I]	Lipid transport and metabolism	SacI homology domain;; SacI homology domain;; SacI homology domain	Phosphoinositide phosphatase SAC2 OS=Arabidopsis thaliana OX=3702 GN=SAC2 PE=2 SV=1	T	Signal transduction mechanisms	phosphoinositide phosphatase SAC2-like [Chenopodium quinoa]
ONT.17261.2	--	--	Molecular Function: serine-type endopeptidase inhibitor activity (GO:0004867);; Biological Process: response to wounding (GO:0009611);; Biological Process: negative regulation of endopeptidase activity (GO:0010951);;	--	--	--	--	--	Proteinase inhibitor OS=Linum usitatissimum OX=4006 PE=1 SV=1	S	Function unknown	proteinase inhibitor-like [Spinacia oleracea]
ONT.621.1	[M]	Cell wall/membrane/envelope biogenesis	Molecular Function: protein serine/threonine kinase activity (GO:0004674);; Molecular Function: ATP binding (GO:0005524);; Biological Process: protein phosphorylation (GO:0006468);; Cellular Component: integral component of membrane (GO:0016021);;	--	--	--	--	--	Probable LRR receptor-like serine/threonine-protein kinase At1g67720 OS=Arabidopsis thaliana OX=3702 GN=At1g67720 PE=2 SV=1	T	Signal transduction mechanisms	hypothetical protein SOVF_034170 [Spinacia oleracea]
ONT.20165.5	--	--	Molecular Function: nucleotide binding (GO:0000166);; Molecular Function: RNA binding (GO:0003723);; Cellular Component: nucleus (GO:0005634);; Biological Process: RNA processing (GO:0006396);; Cellular Component: intracellular ribonucleoprotein complex (GO:0030529);;	K15191|6.75209e-25|bvg:104889073|K15191 La-related protein 7 | (RefSeq) la-related protein 6B	--	[R]	General function prediction only	--	La-related protein 6B OS=Arabidopsis thaliana OX=3702 GN=LARP6B PE=1 SV=2	S	Function unknown	la-related protein 6B [Chenopodium quinoa]
ONT.29106.4	--		Molecular Function: protein kinase activity (GO:0004672);; Molecular Function: ATP binding (GO:0005524);; Biological Process: protein phosphorylation (GO:0006468);; Molecular Function: amino acid binding (GO:0016597);;	--	--	[T]	Signal transduction mechanisms	Protein tyrosine kinase;; Protein kinase domain;; ACT domain	Serine/threonine-protein kinase STY8 OS=Arabidopsis thaliana OX=3702 GN=STY8 PE=1 SV=2	T	Signal transduction mechanisms	serine/threonine-protein kinase STY46-like [Chenopodium quinoa]
ONT.21962.1	--	--	--	--	--	[A]	RNA processing and modification	Surp module	--	S	Function unknown	calcium homeostasis endoplasmic reticulum protein-like [Chenopodium quinoa]
ONT.23660.3	--	--	--	--	--	--	--	--	--	S	Function unknown	uncharacterized protein LOC110710902 [Chenopodium quinoa]
ONT.23208.2	--	--	Biological Process: mRNA splicing, via spliceosome (GO:0000398);; Cellular Component: U2 snRNP (GO:0005686);; Cellular Component: U12-type spliceosomal complex (GO:0005689);; Cellular Component: precatalytic spliceosome (GO:0071011);;	K12832|1.39915e-57|gra:105770744|K12832 splicing factor 3B subunit 5 | (RefSeq) uncharacterized protein At4g14342	Spliceosome (ko03040)	[S]	Function unknown	Splicing factor 3B subunit 10 (SF3b10)	Uncharacterized protein At3g23325 OS=Arabidopsis thaliana OX=3702 GN=At3g23325 PE=3 SV=1	A	RNA processing and modification	uncharacterized protein At4g14342-like [Chenopodium quinoa]
ONT.24642.5	[R]	General function prediction only	Molecular Function: structural molecule activity (GO:0005198);; Biological Process: intracellular protein transport (GO:0006886);; Biological Process: vesicle-mediated transport (GO:0016192);; Cellular Component: membrane coat (GO:0030117);;	K17302|0|bvg:104904654|K17302 coatomer subunit beta' | (RefSeq) coatomer subunit beta'-2	--	[U]	Intracellular trafficking, secretion, and vesicular transport	WD domain, G-beta repeat;; Coatomer WD associated region;; Coatomer WD associated region;; Coatomer WD associated region;; Coatomer WD associated region	Putative coatomer subunit beta&apos;-3 OS=Oryza sativa subsp. japonica OX=39947 GN=Os02g0209000 PE=3 SV=2	S	Function unknown	coatomer subunit beta&apos;-1 [Chenopodium quinoa]
ONT.13115.2	--	--	--	--	--	--	--	--	--	S	Function unknown	uncharacterized protein LOC110717452 [Chenopodium quinoa]
ONT.8521.3	--	--	--	--	--	--	--	--	--	--	--	uncharacterized protein LOC110687307 [Chenopodium quinoa]
ONT.17946.1	--	--	--	--	--	[R]	General function prediction only	--	F-box protein FBW2 OS=Arabidopsis thaliana OX=3702 GN=FBW2 PE=1 SV=1	S	Function unknown	F-box protein FBW2-like [Chenopodium quinoa]
ONT.22520.3	--	--	--	--	--	[R]	General function prediction only	--	--	S	Function unknown	uncharacterized protein At4g22758-like [Chenopodium quinoa]
ONT.20347.5	--	--	--	--	--	--	--	--	--	S	Function unknown	uncharacterized protein LOC110682891 [Chenopodium quinoa]
ONT.22960.6	--	--	Cellular Component: intracellular (GO:0005622);; Molecular Function: zinc ion binding (GO:0008270);;	--	--	--	--	B-box zinc finger	Putative zinc finger protein At1g68190 OS=Arabidopsis thaliana OX=3702 GN=At1g68190 PE=2 SV=1	S	Function unknown	putative zinc finger protein At1g68190 isoform X1 [Chenopodium quinoa]
ONT.13900.2	[R]	General function prediction only	Biological Process: protein phosphorylation (GO:0006468);; Molecular Function: myosin heavy chain kinase activity (GO:0016905);;	K08266|3.49134e-172|bvg:104889267|K08266 target of rapamycin complex subunit LST8 | (RefSeq) protein LST8 homolog	--	[R]	General function prediction only	WD domain, G-beta repeat;; Anaphase-promoting complex subunit 4 WD40 domain;; WD domain, G-beta repeat	COMPASS-like H3K4 histone methylase component WDR5A OS=Arabidopsis thaliana OX=3702 GN=WDR5A PE=1 SV=1	S	Function unknown	protein LST8 homolog [Chenopodium quinoa]
ONT.23034.2	--	--	--	--	--	--	--	--	--	--	--	uncharacterized protein LOC110689450 [Chenopodium quinoa]
ONT.19626.1	--	--	--	K11877|4.44027e-57|bvg:104889473|K11877 proteasome assembly chaperone 3 | (RefSeq) proteasome assembly chaperone 3	--	[S]	Function unknown	Proteasome assembly chaperone 3	--	O	Posttranslational modification, protein turnover, chaperones	proteasome assembly chaperone 3-like [Chenopodium quinoa]
ONT.2644.1	[R]	General function prediction only	Molecular Function: translation initiation factor activity (GO:0003743);; Biological Process: translational initiation (GO:0006413);;	K03238|3.34305e-66|bvg:104887146|K03238 translation initiation factor 2 subunit 2 | (RefSeq) eukaryotic translation initiation factor 2 subunit beta-like	RNA transport (ko03013)	[J]	Translation, ribosomal structure and biogenesis	Domain found in IF2B/IF5	Eukaryotic translation initiation factor 2 subunit beta OS=Triticum aestivum OX=4565 PE=1 SV=1	J	Translation, ribosomal structure and biogenesis	eukaryotic translation initiation factor 2 subunit beta-like isoform X1 [Chenopodium quinoa]
ONT.1652.1	--	--	Biological Process: RNA processing (GO:0006396);;	K12869|1.18541e-155|bvg:104905043|K12869 crooked neck | (RefSeq) crooked neck-like protein 1	Spliceosome (ko03040)	[D]	Cell cycle control, cell division, chromosome partitioning	HAT (Half-A-TPR) repeat;; Tetratricopeptide repeat;; Suppressor of forked protein (Suf);; Tetratricopeptide repeat	--	A	RNA processing and modification	crooked neck-like protein 1 [Chenopodium quinoa]
ONT.17554.1	--	--	--	--	--	--	--	FBD	FBD-associated F-box protein At5g22730 OS=Arabidopsis thaliana OX=3702 GN=At5g22730 PE=2 SV=2	--	--	F-box/LRR-repeat protein At1g06630-like [Chenopodium quinoa]
ONT.2575.1	--	--	--	--	--	[R]	General function prediction only	--	Transcriptional corepressor LEUNIG OS=Arabidopsis thaliana OX=3702 GN=LUG PE=1 SV=2	S	Function unknown	transcriptional corepressor LEUNIG-like isoform X1 [Chenopodium quinoa]
ONT.4733.1	--	--	Molecular Function: nucleoside transmembrane transporter activity (GO:0005337);; Cellular Component: integral component of membrane (GO:0016021);; Biological Process: nucleoside transmembrane transport (GO:1901642);;	K15014|5.68467e-112|pop:POPTR_0011s04080g|K15014 solute carrier family 29 (equilibrative nucleoside transporter), member 1/2/3 | (RefSeq) POPTRDRAFT_568317; equilibrative nucleoside transporter family protein	--	[F]	Nucleotide transport and metabolism	Nucleoside transporter	Equilibrative nucleotide transporter 3 OS=Arabidopsis thaliana OX=3702 GN=ENT3 PE=1 SV=1	S	Function unknown	equilibrative nucleotide transporter 3-like [Chenopodium quinoa]
ONT.12578.2	[R]	General function prediction only	Cellular Component: cytosol (GO:0005829);;	--	--	[EG]	--	Tetratricopeptide repeat;; Tetratricopeptide repeat;; TPR repeat;; Tetratricopeptide repeat;; Tetratricopeptide repeat;; Tetratricopeptide repeat;; Tetratricopeptide repeat;; Tetratricopeptide repeat;; Tetratricopeptide repeat	Hsp70-Hsp90 organizing protein 1 OS=Glycine max OX=3847 GN=HOP1 PE=1 SV=2	I	Lipid transport and metabolism	serine/threonine-protein phosphatase 5 [Spinacia oleracea]
ONT.25194.1	--	--	Cellular Component: protein phosphatase type 2A complex (GO:0000159);; Biological Process: regulation of phosphoprotein phosphatase activity (GO:0034047);;	K04354|3.60818e-48|cic:CICLE_v100253981m|K04354 serine/threonine-protein phosphatase 2A regulatory subunit B | (RefSeq) hypothetical protein	mRNA surveillance pathway (ko03015)	[T]	Signal transduction mechanisms	--	Serine/threonine protein phosphatase 2A 55 kDa regulatory subunit B beta isoform OS=Arabidopsis thaliana OX=3702 GN=PP2AB2 PE=1 SV=1	T	Signal transduction mechanisms	GATA transcription factor 18-like [Chenopodium quinoa]
ONT.22960.4	--	--	--	--	--	--	--	B-box zinc finger	Putative zinc finger protein At1g68190 OS=Arabidopsis thaliana OX=3702 GN=At1g68190 PE=2 SV=1	S	Function unknown	putative zinc finger protein At1g68190 isoform X1 [Chenopodium quinoa]
ONT.7995.2	--	--	--	--	--	--	--	--	--	--	--	uncharacterized protein LOC110710443 [Chenopodium quinoa]
ONT.19134.7	--	--	--	--	--	--	--	--	Protein EARLY RESPONSIVE TO DEHYDRATION 15 OS=Arabidopsis thaliana OX=3702 GN=ERD15 PE=1 SV=1	S	Function unknown	protein EARLY RESPONSIVE TO DEHYDRATION 15-like [Chenopodium quinoa]
ONT.19598.2	--	--	--	--	--	[R]	General function prediction only	--	Retrovirus-related Pol polyprotein from transposon RE1 OS=Arabidopsis thaliana OX=3702 GN=RE1 PE=2 SV=1	L	Replication, recombination and repair	uncharacterized protein LOC110685435 [Chenopodium quinoa]
ONT.16265.1	--	--	--	--	--	[S]	Function unknown	ELMO/CED-12 family	--	S	Function unknown	ELMO domain-containing protein B-like [Chenopodium quinoa]
ONT.28601.1	[O]	Posttranslational modification, protein turnover, chaperones	--	K13993|3.91344e-59|bvg:104904563|K13993 HSP20 family protein | (RefSeq) 26.5 kDa heat shock protein, mitochondrial	Protein processing in endoplasmic reticulum (ko04141)	[O]	Posttranslational modification, protein turnover, chaperones	Hsp20/alpha crystallin family;; Hsp20/alpha crystallin family	26.5 kDa heat shock protein, mitochondrial OS=Arabidopsis thaliana OX=3702 GN=HSP26.5 PE=2 SV=1	O	Posttranslational modification, protein turnover, chaperones	26.5 kDa heat shock protein, mitochondrial-like [Chenopodium quinoa]
ONT.14192.1	--	--	--	--	--	[E]	Amino acid transport and metabolism	Serine hydrolase (FSH1)	--	S	Function unknown	esterase CG5412-like [Chenopodium quinoa]
ONT.24089.2	--	--	Biological Process: DNA metabolic process (GO:0006259);;	--	--	--	--	--	F-box protein SKIP23 OS=Arabidopsis thaliana OX=3702 GN=SKIP23 PE=1 SV=1	S	Function unknown	F-box protein SKIP23-like [Chenopodium quinoa]
ONT.25087.1	--	--	--	--	--	--	--	Protein of unknown function (DUF 659)	--	S	Function unknown	uncharacterized protein LOC110699623 [Chenopodium quinoa]
ONT.22999.2	--	--	Molecular Function: GTPase activity (GO:0003924);; Molecular Function: GTP binding (GO:0005525);; Cellular Component: cytosol (GO:0005829);; Biological Process: intracellular protein transport (GO:0006886);; Biological Process: small GTPase mediated signal transduction (GO:0007264);; Biological Process: retrograde transport, endosome to Golgi (GO:0042147);;	K07893|2.8696e-19|thj:104798965|K07893 Ras-related protein Rab-6A | (RefSeq) ras-related protein RABH1e-like	--	[U]	Intracellular trafficking, secretion, and vesicular transport	--	Ras-related protein RABH1d OS=Arabidopsis thaliana OX=3702 GN=RABH1D PE=3 SV=1	S	Function unknown	GTP-binding protein ypt1-like [Chenopodium quinoa]
ONT.26460.1	[M]	Cell wall/membrane/envelope biogenesis	Molecular Function: protein serine/threonine kinase activity (GO:0004674);; Molecular Function: ATP binding (GO:0005524);; Biological Process: protein phosphorylation (GO:0006468);;	--	--	[T]	Signal transduction mechanisms	Protein kinase domain;; Protein tyrosine kinase	Probable serine/threonine-protein kinase PBL5 OS=Arabidopsis thaliana OX=3702 GN=PBL5 PE=2 SV=1	T	Signal transduction mechanisms	probable serine/threonine-protein kinase PBL7 [Chenopodium quinoa]
ONT.23210.2	--	--	--	--	--	--	--	Cupin;; Cupin domain	Germin-like protein subfamily 1 member 1 OS=Arabidopsis thaliana OX=3702 GN=GLP7 PE=2 SV=2	S	Function unknown	germin-like protein subfamily 1 member 1 [Chenopodium quinoa]
ONT.2904.4	[O]	Posttranslational modification, protein turnover, chaperones	Molecular Function: glutathione dehydrogenase (ascorbate) activity (GO:0045174);; Biological Process: oxidation-reduction process (GO:0055114);; Biological Process: cellular oxidant detoxification (GO:0098869);;	--	--	[P]	Inorganic ion transport and metabolism	Glutathione S-transferase, N-terminal domain;; Glutathione S-transferase, N-terminal domain;; Glutathione S-transferase, N-terminal domain	Glutathione S-transferase DHAR3, chloroplastic OS=Arabidopsis thaliana OX=3702 GN=DHAR3 PE=1 SV=1	U	Intracellular trafficking, secretion, and vesicular transport	glutathione S-transferase DHAR3, chloroplastic-like [Chenopodium quinoa]
ONT.28981.11	--	--	Molecular Function: transferase activity (GO:0016740);;	--	--	[GC]	--	--	UDP-glycosyltransferase 85A8 OS=Stevia rebaudiana OX=55670 GN=UGT85A8 PE=2 SV=1	S	Function unknown	7-deoxyloganetin glucosyltransferase-like [Chenopodium quinoa]
ONT.8233.3	[L]	Replication, recombination and repair	Molecular Function: hydrolase activity (GO:0016787);; Biological Process: macromolecule metabolic process (GO:0043170);; Molecular Function: organic cyclic compound binding (GO:0097159);; Molecular Function: heterocyclic compound binding (GO:1901363);;	K03257|3.66706e-97|bvg:104886608|K03257 translation initiation factor 4A | (RefSeq) eukaryotic initiation factor 4A-9	RNA transport (ko03013)	[J]	Translation, ribosomal structure and biogenesis	Helicase conserved C-terminal domain;; DEAD/DEAH box helicase;; DEAD/DEAH box helicase	Eukaryotic initiation factor 4A-11 OS=Nicotiana tabacum OX=4097 PE=2 SV=1	L	Replication, recombination and repair	eukaryotic initiation factor 4A-9-like [Chenopodium quinoa]
ONT.25360.2	--	--	Cellular Component: nucleus (GO:0005634);; Cellular Component: cytosol (GO:0005829);; Biological Process: Golgi organization (GO:0007030);; Biological Process: nuclear envelope reassembly (GO:0031468);; Molecular Function: ubiquitin binding (GO:0043130);; Biological Process: proteasome-mediated ubiquitin-dependent protein catabolic process (GO:0043161);; Biological Process: membrane fusion (GO:00…	K14012|5.26484e-115|nnu:104588047|K14012 UBX domain-containing protein 1 | (RefSeq) plant UBX domain-containing protein 4	Protein processing in endoplasmic reticulum (ko04141)	[Y]	Nuclear structure	SEP domain;; UBX domain;; UBA-like domain	Plant UBX domain-containing protein 3 OS=Arabidopsis thaliana OX=3702 GN=PUX3 PE=1 SV=1	O	Posttranslational modification, protein turnover, chaperones	plant UBX domain-containing protein 4-like [Chenopodium quinoa]
ONT.23149.2	--	--	Molecular Function: protein serine/threonine phosphatase activity (GO:0004722);; Biological Process: protein dephosphorylation (GO:0006470);; Molecular Function: metal ion binding (GO:0046872);;	K01102|5.70863e-119|adu:107486078|K01102 pyruvate dehydrogenase phosphatase [EC:3.1.3.43] | (RefSeq) probable protein phosphatase 2C 60	--	[T]	Signal transduction mechanisms	Protein phosphatase 2C	Probable protein phosphatase 2C 46 OS=Arabidopsis thaliana OX=3702 GN=At3g51370 PE=2 SV=1	T	Signal transduction mechanisms	probable protein phosphatase 2C 60 [Cucurbita moschata]
ONT.24935.3	--	--	--	--	--	--	--	--	--	--	--	protein FAR1-RELATED SEQUENCE 5-like [Chenopodium quinoa]
ONT.7075.8	[O]	Posttranslational modification, protein turnover, chaperones	Molecular Function: copper ion binding (GO:0005507);; Molecular Function: calmodulin binding (GO:0005516);; Molecular Function: ATP binding (GO:0005524);; Cellular Component: mitochondrial matrix (GO:0005759);; Cellular Component: cytosol (GO:0005829);; Biological Process: response to unfolded protein (GO:0006986);; Biological Process: response to cold (GO:0009409);; Cellular Component: chloropla…	K04078|7.64847e-43|bvg:104907187|K04078 chaperonin GroES | (RefSeq) 20 kDa chaperonin, chloroplastic	--	[O]	Posttranslational modification, protein turnover, chaperones	Chaperonin 10 Kd subunit	20 kDa chaperonin, chloroplastic OS=Spinacia oleracea OX=3562 GN=CPN21 PE=2 SV=1	O	Posttranslational modification, protein turnover, chaperones	20 kDa chaperonin, chloroplastic-like [Chenopodium quinoa]
ONT.6360.2	--	--	Cellular Component: integral component of membrane (GO:0016021);;	--	--	[S]	Function unknown	Olfactory receptor 4-like;; Olfactory receptor 4-like	--	S	Function unknown	protein odr-4 homolog isoform X2 [Chenopodium quinoa]
ONT.20767.1	[I]	Lipid transport and metabolism	--	--	--	[V]	Defense mechanisms	alpha/beta hydrolase fold	Probable carboxylesterase 18 OS=Arabidopsis thaliana OX=3702 GN=CXE18 PE=1 SV=1	I	Lipid transport and metabolism	probable carboxylesterase 18 [Chenopodium quinoa]
ONT.12846.5	[O]	Posttranslational modification, protein turnover, chaperones	Molecular Function: peroxidase activity (GO:0004601);; Cellular Component: mitochondrial matrix (GO:0005759);; Biological Process: response to oxidative stress (GO:0006979);; Biological Process: oxidation-reduction process (GO:0055114);; Biological Process: cellular oxidant detoxification (GO:0098869);;	--	--	[O]	Posttranslational modification, protein turnover, chaperones	--	Peroxiredoxin-2F, mitochondrial OS=Arabidopsis thaliana OX=3702 GN=PRXIIF PE=1 SV=2	O	Posttranslational modification, protein turnover, chaperones	peroxiredoxin-2F, mitochondrial-like [Chenopodium quinoa]
ONT.28459.6	--	--	Molecular Function: protein kinase activity (GO:0004672);; Molecular Function: ATP binding (GO:0005524);; Biological Process: protein phosphorylation (GO:0006468);;	K14500|5.56157e-15|bvg:104900029|K14500 BR-signaling kinase [EC:2.7.11.1] | (RefSeq) probable serine/threonine-protein kinase At5g41260	--	--	--	--	Serine/threonine-protein kinase BSK5 OS=Arabidopsis thaliana OX=3702 GN=BSK5 PE=1 SV=1	T	Signal transduction mechanisms	uncharacterized protein LOC110703436 isoform X1 [Chenopodium quinoa]
ONT.24849.4	--	--	Cellular Component: mitochondrial respiratory chain complex I (GO:0005747);; Molecular Function: NADH dehydrogenase (ubiquinone) activity (GO:0008137);; Biological Process: oxidation-reduction process (GO:0055114);;	K03952|2.80864e-51|bvg:104903718|K03952 NADH dehydrogenase (ubiquinone) 1 alpha subcomplex subunit 8 | (RefSeq) NADH dehydrogenase [ubiquinone] 1 alpha subcomplex subunit 8-B-like	Oxidative phosphorylation (ko00190)	[C]	Energy production and conversion	CHCH-CHCH-like Cx9C, IMS import disulfide relay-system,	NADH dehydrogenase [ubiquinone] 1 alpha subcomplex subunit 8-A OS=Arabidopsis thaliana OX=3702 GN=At3g06310 PE=3 SV=1	I	Lipid transport and metabolism	NADH dehydrogenase [ubiquinone] 1 alpha subcomplex subunit 8-A-like [Chenopodium quinoa]
ONT.10806.6	--	--	Molecular Function: copper ion binding (GO:0005507);; Molecular Function: primary amine oxidase activity (GO:0008131);; Biological Process: amine metabolic process (GO:0009308);; Molecular Function: quinone binding (GO:0048038);; Biological Process: oxidation-reduction process (GO:0055114);;	K00276|1.88323e-09|bvg:104897280|K00276 primary-amine oxidase [EC:1.4.3.21] | (RefSeq) copper amine oxidase 1-like	Glycine, serine and threonine metabolism (ko00260);Tyrosine metabolism (ko00350);Phenylalanine metabolism (ko00360);beta-Alanine metabolism (ko00410);Isoquinoline alkaloid biosynthesis (ko00950);Tropane, piperidine and pyridine alkaloid biosynthesis (ko00960)	--	--	--	--	--	--	uncharacterized protein LOC110712357 [Chenopodium quinoa]
ONT.11436.3	--	--	Molecular Function: nucleotide binding (GO:0000166);; Biological Process: protein peptidyl-prolyl isomerization (GO:0000413);; Molecular Function: nucleic acid binding (GO:0003676);; Molecular Function: peptidyl-prolyl cis-trans isomerase activity (GO:0003755);; Biological Process: protein folding (GO:0006457);;	K09564|6.66495e-64|bvg:104895768|K09564 peptidyl-prolyl isomerase E (cyclophilin E) [EC:5.2.1.8] | (RefSeq) peptidyl-prolyl cis-trans isomerase E	Spliceosome (ko03040)	[O]	Posttranslational modification, protein turnover, chaperones	RNA recognition motif. (a.k.a. RRM, RBD, or RNP domain)	--	O	Posttranslational modification, protein turnover, chaperones	peptidyl-prolyl cis-trans isomerase E-like [Chenopodium quinoa]
ONT.6745.2	--	--	--	--	--	--	--	--	Light-harvesting complex-like protein OHP2, chloroplastic OS=Arabidopsis thaliana OX=3702 GN=OHP2 PE=2 SV=1	S	Function unknown	light-harvesting complex-like protein OHP2, chloroplastic [Chenopodium quinoa]
ONT.29810.1	--	--	--	--	--	[K]	Transcription	Myb/SANT-like DNA-binding domain	Trihelix transcription factor ASIL2 OS=Arabidopsis thaliana OX=3702 GN=ASIL2 PE=1 SV=1	K	Transcription	trihelix transcription factor ASIL2-like [Chenopodium quinoa]
ONT.13790.2	[G]	Carbohydrate transport and metabolism	Molecular Function: magnesium ion binding (GO:0000287);; Molecular Function: phosphoglucomutase activity (GO:0004614);; Cellular Component: cytosol (GO:0005829);; Biological Process: glycogen biosynthetic process (GO:0005978);; Biological Process: glucose metabolic process (GO:0006006);; Cellular Component: chloroplast stroma (GO:0009570);; Biological Process: detection of gravity (GO:0009590);; …	K01835|0|bvg:104906396|K01835 phosphoglucomutase [EC:5.4.2.2] | (RefSeq) phosphoglucomutase, chloroplastic	Glycolysis / Gluconeogenesis (ko00010);Pentose phosphate pathway (ko00030);Galactose metabolism (ko00052);Purine metabolism (ko00230);Starch and sucrose metabolism (ko00500);Amino sugar and nucleotide sugar metabolism (ko00520)	[G]	Carbohydrate transport and metabolism	Phosphoglucomutase/phosphomannomutase, alpha/beta/alpha domain II;; Phosphoglucomutase/phosphomannomutase, alpha/beta/alpha domain III;; Phosphoglucomutase/phosphomannomutase, alpha/beta/alpha domain I;; Phosphoglucomutase/phosphomannomutase, C-terminal domain;; Phosphoglucomutase/phosphomannomutase, alpha/beta/alpha domain III	Phosphoglucomutase, chloroplastic OS=Pisum sativum OX=3888 GN=PGMP PE=2 SV=1	G	Carbohydrate transport and metabolism	phosphoglucomutase, chloroplastic-like [Chenopodium quinoa]
ONT.14026.4	--	--	--	--	--	[S]	Function unknown	--	--	S	Function unknown	uncharacterized protein LOC110693863 [Chenopodium quinoa]
ONT.21806.1	--	--	--	--	--	--	--	--	--	--	--	uncharacterized protein LOC110720743 [Chenopodium quinoa]
ONT.6912.8	--	--	Cellular Component: integral component of membrane (GO:0016021);;	--	--	--	--	--	--	S	Function unknown	uncharacterized protein LOC17899893 [Capsella rubella]
ONT.23949.8	[C]	Energy production and conversion	Molecular Function: aldehyde dehydrogenase (NAD) activity (GO:0004029);; Molecular Function: methylmalonate-semialdehyde dehydrogenase (acylating) activity (GO:0004491);; Molecular Function: malonate-semialdehyde dehydrogenase (acetylating) activity (GO:0018478);; Biological Process: oxidation-reduction process (GO:0055114);;	K00140|3.70464e-148|bvg:104904769|K00140 malonate-semialdehyde dehydrogenase (acetylating) / methylmalonate-semialdehyde dehydrogenase [EC:1.2.1.18 1.2.1.27] | (RefSeq) methylmalonate-semialdehyde dehydrogenase [acylating], mitochondrial	Valine, leucine and isoleucine degradation (ko00280);beta-Alanine metabolism (ko00410);Inositol phosphate metabolism (ko00562);Propanoate metabolism (ko00640);Carbon metabolism (ko01200)	[EG]	--	Aldehyde dehydrogenase family;; Aldehyde dehydrogenase family;; Aldehyde dehydrogenase family	Methylmalonate-semialdehyde dehydrogenase [acylating], mitochondrial OS=Arabidopsis thaliana OX=3702 GN=ALDH6B2 PE=1 SV=2	I	Lipid transport and metabolism	methylmalonate-semialdehyde dehydrogenase [acylating], mitochondrial-like [Chenopodium quinoa]
ONT.11798.3	--	--	--	K15015|2.3099e-112|bvg:104898514|K15015 solute carrier family 32 (vesicular inhibitory amino acid transporter) | (RefSeq) vacuolar amino acid transporter 1	--	[E]	Amino acid transport and metabolism	Transmembrane amino acid transporter protein	Amino acid transporter AVT1C OS=Arabidopsis thaliana OX=3702 GN=AVT1C PE=1 SV=1	E	Amino acid transport and metabolism	amino acid transporter AVT1C-like [Chenopodium quinoa]
ONT.7289.8	[C]	Energy production and conversion	Molecular Function: oxidoreductase activity, acting on the aldehyde or oxo group of donors, NAD or NADP as acceptor (GO:0016620);; Biological Process: oxidation-reduction process (GO:0055114);;	K00131|0|gra:105767541|K00131 glyceraldehyde-3-phosphate dehydrogenase (NADP+) [EC:1.2.1.9] | (RefSeq) NADP-dependent glyceraldehyde-3-phosphate dehydrogenase	Glycolysis / Gluconeogenesis (ko00010);Pentose phosphate pathway (ko00030);Carbon metabolism (ko01200)	[C]	Energy production and conversion	Aldehyde dehydrogenase family;; Aldehyde dehydrogenase family;; Aldehyde dehydrogenase family	NADP-dependent glyceraldehyde-3-phosphate dehydrogenase OS=Nicotiana plumbaginifolia OX=4092 GN=GAPN PE=2 SV=1	C	Energy production and conversion	NADP-dependent glyceraldehyde-3-phosphate dehydrogenase-like [Chenopodium quinoa]
ONT.23526.1	--	--	--	--	--	--	--	--	--	--	--	uncharacterized protein LOC110709088 isoform X1 [Chenopodium quinoa]
ONT.24441.2	--	--	Molecular Function: actin binding (GO:0003779);; Molecular Function: protein kinase activity (GO:0004672);; Cellular Component: cytosol (GO:0005829);; Biological Process: phosphate-containing compound metabolic process (GO:0006796);; Cellular Component: plant-type vacuole membrane (GO:0009705);; Biological Process: unidimensional cell growth (GO:0009826);; Biological Process: actin cytoskeleton o…	K17261|1.23043e-122|nnu:104601881|K17261 adenylyl cyclase-associated protein | (RefSeq) cyclase-associated protein 1-like	--	[ZT]	--	Adenylate cyclase associated (CAP) N terminal	Cyclase-associated protein 1 OS=Arabidopsis thaliana OX=3702 GN=CAP1 PE=2 SV=1	S	Function unknown	cyclase-associated protein 1-like [Manihot esculenta]
ONT.24685.1	--	--	--	--	--	--	--	--	Protein THYLAKOID ASSEMBLY 8, chloroplastic OS=Arabidopsis thaliana OX=3702 GN=THA8 PE=2 SV=1	S	Function unknown	uncharacterized protein LOC110698864 [Chenopodium quinoa]
ONT.13299.1	[I]	Lipid transport and metabolism	Molecular Function: inositol-3-phosphate synthase activity (GO:0004512);; Biological Process: inositol biosynthetic process (GO:0006021);; Biological Process: phospholipid biosynthetic process (GO:0008654);;	K01858|0|gra:105787844|K01858 myo-inositol-1-phosphate synthase [EC:5.5.1.4] | (RefSeq) inositol-3-phosphate synthase	Inositol phosphate metabolism (ko00562)	[I]	Lipid transport and metabolism	--	Inositol-3-phosphate synthase OS=Nicotiana tabacum OX=4097 PE=2 SV=1	I	Lipid transport and metabolism	myo-inositol 1-phosphate synthase, partial [Arthrocnemum glaucum]
ONT.2157.4	[J]	Translation, ribosomal structure and biogenesis	Molecular Function: translation initiation factor activity (GO:0003743);; Biological Process: translational initiation (GO:0006413);; Cellular Component: chloroplast (GO:0009507);;	K02520|5.55914e-79|bvg:104901722|K02520 translation initiation factor IF-3 | (RefSeq) translation initiation factor IF-3, chloroplastic-like	--	--	--	Translation initiation factor IF-3, C-terminal domain	Translation initiation factor IF3-4, chloroplastic OS=Arabidopsis thaliana OX=3702 GN=IF3-4 PE=2 SV=1	J	Translation, ribosomal structure and biogenesis	translation initiation factor IF3-4, chloroplastic-like [Chenopodium quinoa]
ONT.20850.4	--	--	Cellular Component: THO complex part of transcription export complex (GO:0000445);; Cellular Component: nucleoplasmic THO complex (GO:0000446);; Cellular Component: chromosome, telomeric region (GO:0000781);; Molecular Function: nucleic acid binding (GO:0003676);; Biological Process: transcription elongation from RNA polymerase II promoter (GO:0006368);; Biological Process: mRNA processing (GO:00…	K13176|1.72986e-48|nnu:104589198|K13176 THO complex subunit 7 | (RefSeq) THO complex subunit 7B-like	RNA transport (ko03013)	[S]	Function unknown	--	THO complex subunit 7A OS=Arabidopsis thaliana OX=3702 GN=THO7A PE=1 SV=1	S	Function unknown	THO complex subunit 7A-like [Chenopodium quinoa]
ONT.6590.2	--	--	--	--	--	--	--	Remorin, C-terminal region	--	S	Function unknown	uncharacterized protein LOC110701599 isoform X1 [Chenopodium quinoa]
ONT.2911.1	--	--	Cellular Component: plasma membrane (GO:0005886);;	--	--	[IOT]	--	Lipase 3 N-terminal region;; Lipase (class 3)	--	S	Function unknown	uncharacterized protein LOC110730701 [Chenopodium quinoa]
ONT.4749.1	[G]	Carbohydrate transport and metabolism	Molecular Function: sugar:proton symporter activity (GO:0005351);; Molecular Function: glucose transmembrane transporter activity (GO:0005355);; Cellular Component: integral component of plasma membrane (GO:0005887);; Biological Process: hexose transmembrane transport (GO:0035428);; Biological Process: glucose import (GO:0046323);;	--	--	[R]	General function prediction only	Sugar (and other) transporter;; Sugar (and other) transporter;; Sugar (and other) transporter;; Sugar (and other) transporter	Sugar transport protein 11 OS=Arabidopsis thaliana OX=3702 GN=STP11 PE=1 SV=1	G	Carbohydrate transport and metabolism	sugar carrier protein C-like [Olea europaea var. sylvestris]
ONT.13339.1	--	--	Molecular Function: nucleocytoplasmic transporter activity (GO:0005487);; Cellular Component: nuclear pore (GO:0005643);; Biological Process: protein import into nucleus (GO:0006606);; Molecular Function: nuclear localization sequence binding (GO:0008139);;	K14307|4.88887e-97|mdm:103402123|K14307 nucleoporin p58/p45 | (RefSeq) nuclear pore complex protein NUP58	RNA transport (ko03013)	--	--	--	Nuclear pore complex protein NUP58 OS=Arabidopsis thaliana OX=3702 GN=NUP58 PE=1 SV=1	U	Intracellular trafficking, secretion, and vesicular transport	PREDICTED: nuclear pore complex protein NUP58 [Malus domestica]
ONT.20273.1	--	--	Biological Process: intracellular protein transport (GO:0006886);; Biological Process: ER to Golgi vesicle-mediated transport (GO:0006888);; Molecular Function: zinc ion binding (GO:0008270);; Cellular Component: COPII vesicle coat (GO:0030127);;	K14007|0|bvg:104906594|K14007 protein transport protein SEC24 | (RefSeq) protein transport protein Sec24-like CEF	Protein processing in endoplasmic reticulum (ko04141)	[U]	Intracellular trafficking, secretion, and vesicular transport	Sec23/Sec24 trunk domain;; Sec23/Sec24 zinc finger;; Gelsolin repeat	Protein transport protein Sec24-like At4g32640 OS=Arabidopsis thaliana OX=3702 GN=At4g32640 PE=3 SV=3	U	Intracellular trafficking, secretion, and vesicular transport	protein transport protein Sec24-like At4g32640 [Chenopodium quinoa]
ONT.4201.2	[O]	Posttranslational modification, protein turnover, chaperones	Molecular Function: protein disulfide isomerase activity (GO:0003756);; Cellular Component: vacuolar membrane (GO:0005774);; Cellular Component: endoplasmic reticulum (GO:0005783);; Biological Process: protein folding (GO:0006457);; Cellular Component: plant-type cell wall (GO:0009505);; Cellular Component: plasmodesma (GO:0009506);; Cellular Component: integral component of membrane (GO:0016021)…	K09580|3.52447e-147|bvg:104894402|K09580 protein disulfide-isomerase A1 [EC:5.3.4.1] | (RefSeq) protein disulfide-isomerase 5-2	Protein processing in endoplasmic reticulum (ko04141)	[O]	Posttranslational modification, protein turnover, chaperones	Thioredoxin-like domain;; Thioredoxin	Protein disulfide-isomerase 5-2 OS=Arabidopsis thaliana OX=3702 GN=PDIL5-2 PE=1 SV=1	O	Posttranslational modification, protein turnover, chaperones	protein disulfide-isomerase 5-2-like [Chenopodium quinoa]
ONT.19986.1	--	--	--	--	--	--	--	Transferase family	Vinorine synthase OS=Rauvolfia serpentina OX=4060 GN=ACT PE=1 SV=2	S	Function unknown	vinorine synthase-like [Chenopodium quinoa]
ONT.17270.1	--	--	--	--	--	--	--	--	Probable WRKY transcription factor 21 OS=Arabidopsis thaliana OX=3702 GN=WRKY21 PE=2 SV=1	K	Transcription	hypothetical protein SOVF_010850 [Spinacia oleracea]
ONT.16162.4	--	--	--	--	--	--	--	Lecithin retinol acyltransferase	--	S	Function unknown	uncharacterized protein LOC110733850 [Chenopodium quinoa]
ONT.15420.1	--	--	Molecular Function: calcium ion binding (GO:0005509);;	--	--	--	--	EF hand;; EF-hand domain	--	S	Function unknown	Sorcin [Glycine soja]
ONT.11057.3	--	--	Cellular Component: extracellular region (GO:0005576);; Cellular Component: cell wall (GO:0005618);; Biological Process: plant-type cell wall organization (GO:0009664);; Cellular Component: membrane (GO:0016020);;	--	--	--	--	Pollen allergen	Expansin-A5 OS=Arabidopsis thaliana OX=3702 GN=EXPA5 PE=2 SV=1	--	--	expansin-A10-like [Chenopodium quinoa]
ONT.1389.2	--	--	--	--	--	--	--	Protein of unknown function (DUF1005);; Protein of unknown function (DUF1005);; Protein of unknown function (DUF1005)	--	S	Function unknown	uncharacterized protein LOC110692335 [Chenopodium quinoa]
ONT.1185.1	[T]	Signal transduction mechanisms	Molecular Function: protein serine/threonine kinase activity (GO:0004674);; Molecular Function: ATP binding (GO:0005524);; Biological Process: protein phosphorylation (GO:0006468);;	K03097|5.75893e-180|bvg:104894938|K03097 casein kinase II subunit alpha [EC:2.7.11.1] | (RefSeq) casein kinase II subunit alpha-like	Ribosome biogenesis in eukaryotes (ko03008);Circadian rhythm - plant (ko04712)	[TDK]	--	Protein kinase domain;; Protein tyrosine kinase;; Phosphotransferase enzyme family;; RIO1 family;; Protein kinase domain	Casein kinase II subunit alpha-2 OS=Arabidopsis thaliana OX=3702 GN=CKA2 PE=1 SV=3	T	Signal transduction mechanisms	casein kinase II subunit alpha-2-like [Chenopodium quinoa]
ONT.12993.1	[R]	General function prediction only	Biological Process: formation of translation preinitiation complex (GO:0001731);; Molecular Function: translation initiation factor activity (GO:0003743);; Cellular Component: eukaryotic translation initiation factor 3 complex (GO:0005852);; Biological Process: regulation of translational initiation (GO:0006446);; Cellular Component: eukaryotic 43S preinitiation complex (GO:0016282);; Cellular Co…	K03246|2.29155e-138|vvi:100250769|K03246 translation initiation factor 3 subunit I | (RefSeq) eukaryotic translation initiation factor 3 subunit I	RNA transport (ko03013)	[JT]	--	WD domain, G-beta repeat	Eukaryotic translation initiation factor 3 subunit I OS=Arabidopsis thaliana OX=3702 GN=TIF3I1 PE=2 SV=2	J	Translation, ribosomal structure and biogenesis	eukaryotic translation initiation factor 3 subunit I-like [Spinacia oleracea]
ONT.10216.2	[J]	Translation, ribosomal structure and biogenesis	Molecular Function: RNA binding (GO:0003723);; Molecular Function: structural constituent of ribosome (GO:0003735);; Biological Process: translation (GO:0006412);; Cellular Component: cytosolic large ribosomal subunit (GO:0022625);;	K02883|9.8901e-82|bvg:104890331|K02883 large subunit ribosomal protein L18e | (RefSeq) 60S ribosomal protein L18-2	Ribosome (ko03010)	[J]	Translation, ribosomal structure and biogenesis	Ribosomal protein 60S L18 and 50S L18e;; Ribosomal proteins 50S-L15, 50S-L18e, 60S-L27A	60S ribosomal protein L18-2 OS=Arabidopsis thaliana OX=3702 GN=RPL18B PE=1 SV=2	J	Translation, ribosomal structure and biogenesis	60S ribosomal protein L18-2-like [Chenopodium quinoa]
ONT.19363.2	[C]	Energy production and conversion	Biological Process: transcription, RNA-templated (GO:0001172);; Molecular Function: RNA-directed 5'-3' RNA polymerase activity (GO:0003968);; Molecular Function: malate dehydrogenase (decarboxylating) (NAD+) activity (GO:0004471);; Biological Process: malate metabolic process (GO:0006108);; Molecular Function: metal ion binding (GO:0046872);; Molecular Function: NAD binding (GO:0051287);; Biologi…	K00029|8.11615e-26|tcc:TCM_037219|K00029 malate dehydrogenase (oxaloacetate-decarboxylating)(NADP+) [EC:1.1.1.40] | (RefSeq) NADP-malic enzyme 4	Pyruvate metabolism (ko00620);Carbon fixation in photosynthetic organisms (ko00710);Carbon metabolism (ko01200)	[C]	Energy production and conversion	--	NADP-dependent malic enzyme, chloroplastic OS=Flaveria pringlei OX=4226 GN=MODA PE=2 SV=1	C	Energy production and conversion	NADP-dependent malic enzyme-like [Chenopodium quinoa]
ONT.23846.1	[J]	Translation, ribosomal structure and biogenesis	Molecular Function: translation initiation factor activity (GO:0003743);; Molecular Function: translation elongation factor activity (GO:0003746);; Biological Process: translational initiation (GO:0006413);; Biological Process: translational frameshifting (GO:0006452);; Molecular Function: ribosome binding (GO:0043022);; Biological Process: positive regulation of translational elongation (GO:0045…	K03263|8.81257e-92|bvg:104897836|K03263 translation initiation factor 5A | (RefSeq) eukaryotic translation initiation factor 5A	--	[J]	Translation, ribosomal structure and biogenesis	Eukaryotic elongation factor 5A hypusine, DNA-binding OB fold	Eukaryotic translation initiation factor 5A OS=Manihot esculenta OX=3983 PE=2 SV=2	J	Translation, ribosomal structure and biogenesis	mitotic checkpoint protein BUB3.3-like [Chenopodium quinoa]
ONT.1645.1	[M]	Cell wall/membrane/envelope biogenesis	Cellular Component: membrane (GO:0016020);;	--	--	--	--	Protein tyrosine kinase;; Protein kinase domain;; Protein kinase domain;; Protein tyrosine kinase	Leucine-rich repeat receptor-like serine/threonine-protein kinase BAM2 OS=Arabidopsis thaliana OX=3702 GN=BAM2 PE=1 SV=1	S	Function unknown	leucine-rich repeat receptor-like serine/threonine-protein kinase BAM3 [Chenopodium quinoa]
ONT.11089.1	--	--	--	--	--	--	--	--	--	S	Function unknown	uncharacterized protein LOC110706381 [Chenopodium quinoa]
ONT.2559.1	[L]	Replication, recombination and repair	Molecular Function: methyltransferase activity (GO:0008168);; Biological Process: methylation (GO:0032259);;	K15336|2.84159e-168|bvg:104887679|K15336 tRNA (cytosine38-C5)-methyltransferase [EC:2.1.1.204] | (RefSeq) tRNA (cytosine(38)-C(5))-methyltransferase	--	[K]	Transcription	C-5 cytosine-specific DNA methylase	--	L	Replication, recombination and repair	tRNA (cytosine(38)-C(5))-methyltransferase-like [Chenopodium quinoa]
ONT.1748.2	[QV]	Secondary metabolites biosynthesis, transport and catabolism;; Defense mechanisms	Molecular Function: monooxygenase activity (GO:0004497);; Molecular Function: iron ion binding (GO:0005506);; Biological Process: fatty acid biosynthetic process (GO:0006633);; Cellular Component: plastid outer membrane (GO:0009527);; Cellular Component: chloroplast envelope (GO:0009941);; Biological Process: sterol metabolic process (GO:0016125);; Molecular Function: oxidoreductase activity, act…	K10528|2.29372e-171|nnu:104590972|K10528 hydroperoxide lyase [EC:4.1.2.-] | (RefSeq) fatty acid hydroperoxide lyase, chloroplastic	alpha-Linolenic acid metabolism (ko00592)	--	--	Cytochrome P450	Fatty acid hydroperoxide lyase, chloroplastic OS=Solanum lycopersicum OX=4081 GN=HPL PE=1 SV=1	Q	Secondary metabolites biosynthesis, transport and catabolism	fatty acid hydroperoxide lyase, chloroplastic [Spinacia oleracea]
ONT.12184.1	--	--	--	--	--	--	--	--	--	S	Function unknown	zinc finger MYM-type protein 1-like, partial [Chenopodium quinoa]
ONT.11895.1	--	--	--	--	--	--	--	Development and cell death domain;; Development and cell death domain	--	S	Function unknown	uncharacterized protein LOC110702628 [Chenopodium quinoa]
ONT.7548.1	--	--	--	K17943|0|bvg:104904426|K17943 pumilio RNA-binding family | (RefSeq) pumilio homolog 1-like	--	[J]	Translation, ribosomal structure and biogenesis	Pumilio-family RNA binding repeat;; Nucleic acid binding protein NABP;; Nucleic acid binding protein NABP	Pumilio homolog 3 OS=Arabidopsis thaliana OX=3702 GN=APUM3 PE=1 SV=1	J	Translation, ribosomal structure and biogenesis	pumilio homolog 1-like [Chenopodium quinoa]
ONT.9406.3	--	--	--	--	--	--	--	--	--	--	--	uncharacterized protein LOC110686896 isoform X2 [Chenopodium quinoa]
ONT.13189.1	[J]	Translation, ribosomal structure and biogenesis	Molecular Function: structural constituent of ribosome (GO:0003735);; Cellular Component: ribosome (GO:0005840);; Biological Process: translation (GO:0006412);; Cellular Component: chloroplast (GO:0009507);;	K02902|1.11176e-69|bvg:104887899|K02902 large subunit ribosomal protein L28 | (RefSeq) 50S ribosomal protein L28, chloroplastic	Ribosome (ko03010)	--	--	Ribosomal L28 family	50S ribosomal protein L28, chloroplastic OS=Spinacia oleracea OX=3562 GN=RPL28 PE=1 SV=2	J	Translation, ribosomal structure and biogenesis	50S ribosomal protein L28, chloroplastic [Chenopodium quinoa]
ONT.17704.9	--	--	Molecular Function: DNA-directed 5'-3' RNA polymerase activity (GO:0003899);; Biological Process: transcription, DNA-templated (GO:0006351);; Cellular Component: nuclear lumen (GO:0031981);; Cellular Component: nuclear DNA-directed RNA polymerase complex (GO:0055029);;	K03014|2.15427e-22|bvg:104905507|K03014 DNA-directed RNA polymerases I, II, and III subunit RPABC2 | (RefSeq) DNA-directed RNA polymerases II, IV and V subunit 6A-like	Purine metabolism (ko00230);Pyrimidine metabolism (ko00240);RNA polymerase (ko03020)	[K]	Transcription	--	DNA-directed RNA polymerases II, IV and V subunit 6A OS=Arabidopsis thaliana OX=3702 GN=NRPB6A PE=1 SV=1	K	Transcription	DNA-directed RNA polymerases II, IV and V subunit 6A-like [Chenopodium quinoa]
ONT.24565.2	[I]	Lipid transport and metabolism	Biological Process: fatty acid biosynthetic process (GO:0006633);; Cellular Component: integral component of membrane (GO:0016021);; Molecular Function: oxidoreductase activity, acting on paired donors, with oxidation of a pair of donors resulting in the reduction of molecular oxygen to two molecules of water (GO:0016717);; Biological Process: oxidation-reduction process (GO:0055114);;	K20416|1.42805e-121|sot:102601797|K20416 palmitoyl-[glycerolipid] 7-desaturase [EC:1.14.19.42] | (RefSeq) palmitoyl-monogalactosyldiacylglycerol delta-7 desaturase, chloroplastic	--	[I]	Lipid transport and metabolism	Fatty acid desaturase	Acyl-CoA 5-desaturase AL21 OS=Anemone leveillei OX=212809 GN=AL21 PE=1 SV=1	I	Lipid transport and metabolism	palmitoyl-monogalactosyldiacylglycerol delta-7 desaturase, chloroplastic-like [Chenopodium quinoa]
ONT.13370.1	--	--	--	--	--	--	--	--	--	S	Function unknown	uncharacterized protein LOC110717802 isoform X1 [Chenopodium quinoa]
ONT.22434.1	--	--	--	K14164|4.6364e-10|bvg:104899640|K14164 glycyl-tRNA synthetase [EC:6.1.1.14] | (RefSeq) glycine--tRNA ligase 2, chloroplastic/mitochondrial	Aminoacyl-tRNA biosynthesis (ko00970)	--	--	--	--	--	--	glycine--tRNA ligase, chloroplastic/mitochondrial 2-like [Chenopodium quinoa]
ONT.15937.4	[G]	Carbohydrate transport and metabolism	Molecular Function: ribulose-phosphate 3-epimerase activity (GO:0004750);; Cellular Component: cytosol (GO:0005829);; Biological Process: pentose-phosphate shunt, non-oxidative branch (GO:0009052);; Cellular Component: chloroplast thylakoid membrane (GO:0009535);; Biological Process: reductive pentose-phosphate cycle (GO:0019253);; Biological Process: pentose catabolic process (GO:0019323);; Biol…	K01783|2.35005e-147|bvg:104894019|K01783 ribulose-phosphate 3-epimerase [EC:5.1.3.1] | (RefSeq) ribulose-phosphate 3-epimerase, chloroplastic	Pentose phosphate pathway (ko00030);Pentose and glucuronate interconversions (ko00040);Carbon fixation in photosynthetic organisms (ko00710);Carbon metabolism (ko01200);Biosynthesis of amino acids (ko01230)	[G]	Carbohydrate transport and metabolism	Ribulose-phosphate 3 epimerase family	Ribulose-phosphate 3-epimerase, chloroplastic OS=Spinacia oleracea OX=3562 GN=RPE PE=1 SV=1	G	Carbohydrate transport and metabolism	ribulose-phosphate 3-epimerase, chloroplastic [Chenopodium quinoa]
ONT.9405.2	--	--	Molecular Function: peroxidase activity (GO:0004601);; Cellular Component: extracellular region (GO:0005576);; Biological Process: response to oxidative stress (GO:0006979);; Molecular Function: heme binding (GO:0020037);; Biological Process: hydrogen peroxide catabolic process (GO:0042744);; Molecular Function: metal ion binding (GO:0046872);; Biological Process: oxidation-reduction process (GO:…	K00430|7.77519e-142|bvg:104907706|K00430 peroxidase [EC:1.11.1.7] | (RefSeq) peroxidase 44-like	Phenylpropanoid biosynthesis (ko00940)	--	--	Peroxidase	Cationic peroxidase 2 OS=Arachis hypogaea OX=3818 GN=PNC2 PE=2 SV=1	G	Carbohydrate transport and metabolism	peroxidase 57-like [Chenopodium quinoa]
ONT.24173.5	[G]	Carbohydrate transport and metabolism	Molecular Function: catalytic activity (GO:0003824);; Biological Process: cellular metabolic process (GO:0044237);; Biological Process: small molecule metabolic process (GO:0044281);; Cellular Component: cytoplasmic part (GO:0044444);; Biological Process: single-organism biosynthetic process (GO:0044711);; Biological Process: single-organism carbohydrate metabolic process (GO:0044723);; Biologica…	K01803|1.38004e-64|bvg:104903984|K01803 triosephosphate isomerase (TIM) [EC:5.3.1.1] | (RefSeq) triosephosphate isomerase, chloroplastic	Glycolysis / Gluconeogenesis (ko00010);Fructose and mannose metabolism (ko00051);Inositol phosphate metabolism (ko00562);Carbon fixation in photosynthetic organisms (ko00710);Carbon metabolism (ko01200);Biosynthesis of amino acids (ko01230)	[G]	Carbohydrate transport and metabolism	Triosephosphate isomerase;; Triosephosphate isomerase	Triosephosphate isomerase, chloroplastic OS=Spinacia oleracea OX=3562 GN=TPIP1 PE=1 SV=1	G	Carbohydrate transport and metabolism	triosephosphate isomerase, chloroplastic-like [Chenopodium quinoa]
ONT.7347.3	--	--	Molecular Function: peroxidase activity (GO:0004601);; Biological Process: response to oxidative stress (GO:0006979);; Molecular Function: heme binding (GO:0020037);; Biological Process: oxidation-reduction process (GO:0055114);; Biological Process: cellular oxidant detoxification (GO:0098869);;	K00434|3.91593e-94|egr:104437032|K00434 L-ascorbate peroxidase [EC:1.11.1.11] | (RefSeq) putative L-ascorbate peroxidase 6	Ascorbate and aldarate metabolism (ko00053);Glutathione metabolism (ko00480)	--	--	Peroxidase	Putative L-ascorbate peroxidase 6 OS=Arabidopsis thaliana OX=3702 GN=APX6 PE=2 SV=1	P	Inorganic ion transport and metabolism	PREDICTED: putative L-ascorbate peroxidase 6 isoform X1 [Eucalyptus grandis]
ONT.525.2	--	--	--	--	--	--	--	--	--	--	--	PREDICTED: uncharacterized protein LOC104901457 [Beta vulgaris subsp. vulgaris]
ONT.15754.1	[O]	Posttranslational modification, protein turnover, chaperones	Cellular Component: cell (GO:0005623);; Molecular Function: electron carrier activity (GO:0009055);; Molecular Function: protein disulfide oxidoreductase activity (GO:0015035);; Biological Process: cell redox homeostasis (GO:0045454);; Biological Process: oxidation-reduction process (GO:0055114);;	K03676|8.38211e-47|bvg:104894295|K03676 glutaredoxin 3 | (RefSeq) glutaredoxin	--	[O]	Posttranslational modification, protein turnover, chaperones	Glutaredoxin	Glutaredoxin-C1 OS=Arabidopsis thaliana OX=3702 GN=GRXC1 PE=2 SV=2	O	Posttranslational modification, protein turnover, chaperones	glutaredoxin-like [Chenopodium quinoa]
ONT.23388.3	--	--	Molecular Function: alpha-mannosidase activity (GO:0004559);; Cellular Component: cell wall (GO:0005618);; Cellular Component: vacuole (GO:0005773);; Biological Process: mannose metabolic process (GO:0006013);; Biological Process: protein deglycosylation (GO:0006517);; Molecular Function: metal ion binding (GO:0046872);;	K01191|2.11503e-118|bvg:104897722|K01191 alpha-mannosidase [EC:3.2.1.24] | (RefSeq) alpha-mannosidase-like	Other glycan degradation (ko00511)	[G]	Carbohydrate transport and metabolism	Glycosyl hydrolases family 38 C-terminal domain	Probable alpha-mannosidase At5g13980 OS=Arabidopsis thaliana OX=3702 GN=At5g13980 PE=2 SV=1	G	Carbohydrate transport and metabolism	probable alpha-mannosidase At5g13980 [Chenopodium quinoa]
ONT.29064.4	--	--	--	--	--	--	--	--	--	--	--	probable serine/threonine-protein kinase PIX7 isoform X1 [Chenopodium quinoa]
ONT.7146.5	--	--	--	--	--	[Q]	Secondary metabolites biosynthesis, transport and catabolism	--	Cytochrome P450 83B1 OS=Arabidopsis thaliana OX=3702 GN=CYP83B1 PE=1 SV=1	Q	Secondary metabolites biosynthesis, transport and catabolism	cytochrome P450 83B1-like [Chenopodium quinoa]
ONT.23498.1	--	--	--	--	--	--	--	--	--	--	--	uncharacterized protein LOC110682520 [Chenopodium quinoa]
ONT.22635.1	--	--	--	--	--	[S]	Function unknown	--	Protein root UVB sensitive 4 OS=Arabidopsis thaliana OX=3702 GN=RUS4 PE=2 SV=1	S	Function unknown	protein root UVB sensitive 4-like isoform X1 [Chenopodium quinoa]
ONT.22780.3	--	--	Cellular Component: membrane (GO:0016020);;	--	--	--	--	--	--	S	Function unknown	uncharacterized protein LOC110686067 isoform X1 [Chenopodium quinoa]
ONT.3179.3	--	--	Cellular Component: endoplasmic reticulum (GO:0005783);; Biological Process: intracellular protein transport (GO:0006886);; Cellular Component: integral component of membrane (GO:0016021);;	--	--	--	--	--	--	S	Function unknown	uncharacterized protein LOC110699515 [Chenopodium quinoa]
ONT.5429.6	--	--	Cellular Component: integral component of membrane (GO:0016021);;	--	--	--	--	--	--	S	Function unknown	transmembrane protein 258-like [Chenopodium quinoa]
ONT.18530.1	--	--	--	--	--	--	--	Transposase-associated domain	--	--	--	uncharacterized protein LOC110697345 [Chenopodium quinoa]
ONT.10888.3	[J]	Translation, ribosomal structure and biogenesis	--	--	--	[S]	Function unknown	Ribosomal silencing factor during starvation	Protein Iojap-related, mitochondrial OS=Arabidopsis thaliana OX=3702 GN=At1g67620 PE=2 SV=1	S	Function unknown	protein Iojap-related, mitochondrial-like isoform X2 [Chenopodium quinoa]
ONT.365.4	--	--	Molecular Function: zinc ion binding (GO:0008270);; Molecular Function: ligase activity (GO:0016874);;	--	--	[O]	Posttranslational modification, protein turnover, chaperones	--	E3 ubiquitin-protein ligase PRT6 OS=Arabidopsis thaliana OX=3702 GN=PRT6 PE=2 SV=1	O	Posttranslational modification, protein turnover, chaperones	E3 ubiquitin-protein ligase PRT6-like isoform X2 [Chenopodium quinoa]
ONT.10652.3	--	--	--	--	--	--	--	Galactose oxidase, central domain	F-box/kelch-repeat protein At3g06240 OS=Arabidopsis thaliana OX=3702 GN=At3g06240 PE=2 SV=1	S	Function unknown	F-box/kelch-repeat protein At3g06240-like [Chenopodium quinoa]
ONT.28704.8	[I]	Lipid transport and metabolism	--	K01897|5.19026e-132|bvg:104904421|K01897 long-chain acyl-CoA synthetase [EC:6.2.1.3] | (RefSeq) long chain acyl-CoA synthetase 2	Fatty acid biosynthesis (ko00061);Fatty acid degradation (ko00071);Fatty acid metabolism (ko01212);Peroxisome (ko04146)	[I]	Lipid transport and metabolism	AMP-binding enzyme;; AMP-binding enzyme;; AMP-binding enzyme;; AMP-binding enzyme C-terminal domain	Long chain acyl-CoA synthetase 2 OS=Arabidopsis thaliana OX=3702 GN=LACS2 PE=2 SV=1	I	Lipid transport and metabolism	long chain acyl-CoA synthetase 2-like [Chenopodium quinoa]
ONT.25095.3	[M]	Cell wall/membrane/envelope biogenesis	Molecular Function: catalytic activity (GO:0003824);; Molecular Function: coenzyme binding (GO:0050662);;	K12449|0|bvg:104903606|K12449 UDP-apiose/xylose synthase | (RefSeq) UDP-D-apiose/UDP-D-xylose synthase 2	Amino sugar and nucleotide sugar metabolism (ko00520)	[GM]	--	NAD dependent epimerase/dehydratase family;; GDP-mannose 4,6 dehydratase;; Polysaccharide biosynthesis protein;; 3-beta hydroxysteroid dehydrogenase/isomerase family;; Saccharopine dehydrogenase NADP binding domain;; Male sterility protein	UDP-D-apiose/UDP-D-xylose synthase 2 OS=Arabidopsis thaliana OX=3702 GN=AXS2 PE=2 SV=1	M	Cell wall/membrane/envelope biogenesis	UDP-D-apiose/UDP-D-xylose synthase 2-like [Chenopodium quinoa]
ONT.9376.1	--	--	--	--	--	--	--	--	--	--	--	uncharacterized protein LOC110700026 isoform X2 [Chenopodium quinoa]
ONT.10297.5	--	--	--	--	--	[R]	General function prediction only	--	--	S	Function unknown	cleft lip and palate transmembrane protein 1 homolog [Spinacia oleracea]
ONT.27283.4	[E]	Amino acid transport and metabolism	Cellular Component: cytoplasmic part (GO:0044444);;	K02437|5.11773e-33|bvg:104892947|K02437 glycine cleavage system H protein | (RefSeq) glycine cleavage system H protein, mitochondrial	Glycine, serine and threonine metabolism (ko00260);Glyoxylate and dicarboxylate metabolism (ko00630)	[E]	Amino acid transport and metabolism	--	Glycine cleavage system H protein, mitochondrial OS=Mesembryanthemum crystallinum OX=3544 GN=GDCSH PE=2 SV=1	E	Amino acid transport and metabolism	glycine cleavage system H protein, mitochondrial [Chenopodium quinoa]
ONT.5265.1	[CIR]	Energy production and conversion;; Lipid transport and metabolism;; General function prediction only	--	K11517|5.18158e-54|osa:4334349|K11517 (S)-2-hydroxy-acid oxidase [EC:1.1.3.15] | (RefSeq) peroxisomal (S)-2-hydroxy-acid oxidase GLO1	Glyoxylate and dicarboxylate metabolism (ko00630);Carbon metabolism (ko01200);Peroxisome (ko04146)	[C]	Energy production and conversion	FMN-dependent dehydrogenase;; FMN-dependent dehydrogenase	Peroxisomal (S)-2-hydroxy-acid oxidase GLO5 OS=Arabidopsis thaliana OX=3702 GN=GLO5 PE=1 SV=1	C	Energy production and conversion	peroxisomal (S)-2-hydroxy-acid oxidase-like isoform X1 [Durio zibethinus]
ONT.12401.4	[HR]	Coenzyme transport and metabolism;; General function prediction only	Molecular Function: catalytic activity (GO:0003824);;	--	--	[I]	Lipid transport and metabolism	--	--	S	Function unknown	uncharacterized protein LOC110735007 [Chenopodium quinoa]
ONT.17351.5	[Q]	Secondary metabolites biosynthesis, transport and catabolism	Molecular Function: iron ion binding (GO:0005506);; Molecular Function: oxidoreductase activity (GO:0016491);; Biological Process: oxidation-reduction process (GO:0055114);;	K05278|6.50995e-105|bvg:104901038|K05278 flavonol synthase [EC:1.14.11.23] | (RefSeq) flavonol synthase/flavanone 3-hydroxylase-like	Flavonoid biosynthesis (ko00941)	[QR]	--	non-haem dioxygenase in morphine synthesis N-terminal	Flavonol synthase/flavanone 3-hydroxylase OS=Eustoma exaltatum subsp. russellianum OX=52518 GN=FLS PE=2 SV=1	S	Function unknown	flavonol synthase/flavanone 3-hydroxylase-like [Chenopodium quinoa]
ONT.2268.1	--	--	Cellular Component: mitochondrion (GO:0005739);; Cellular Component: membrane (GO:0016020);;	--	--	--	--	GDP-fucose protein O-fucosyltransferase	O-fucosyltransferase 15 OS=Arabidopsis thaliana OX=3702 GN=OFUT15 PE=2 SV=1	S	Function unknown	PREDICTED: uncharacterized protein At1g04910-like [Camelina sativa]
ONT.27294.1	--	--	Molecular Function: catalytic activity (GO:0003824);; Biological Process: intracellular protein transport (GO:0006886);; Biological Process: biosynthetic process (GO:0009058);; Biological Process: vesicle-mediated transport (GO:0016192);; Cellular Component: clathrin adaptor complex (GO:0030131);; Molecular Function: pyridoxal phosphate binding (GO:0030170);;	K11826|0|bvg:104892929|K11826 AP-2 complex subunit mu-1 | (RefSeq) AP-2 complex subunit mu	Endocytosis (ko04144)	[U]	Intracellular trafficking, secretion, and vesicular transport	Adaptor complexes medium subunit family;; Clathrin adaptor complex small chain;; Adaptor complexes medium subunit family	AP-2 complex subunit mu OS=Arabidopsis thaliana OX=3702 GN=AP2M PE=1 SV=1	U	Intracellular trafficking, secretion, and vesicular transport	AP-2 complex subunit mu [Chenopodium quinoa]
ONT.25715.2	[C]	Energy production and conversion	Biological Process: metabolic process (GO:0008152);; Molecular Function: ligase activity (GO:0016874);; Molecular Function: cofactor binding (GO:0048037);;	K01899|7.2125e-146|bvg:104902563|K01899 succinyl-CoA synthetase alpha subunit [EC:6.2.1.4 6.2.1.5] | (RefSeq) succinyl-CoA ligase [ADP-forming] subunit alpha-1, mitochondrial	Citrate cycle (TCA cycle) (ko00020);Propanoate metabolism (ko00640);Carbon metabolism (ko01200)	[C]	Energy production and conversion	CoA-ligase;; Succinyl-CoA ligase like flavodoxin domain;; CoA binding domain	Succinate--CoA ligase [ADP-forming] subunit alpha-1, mitochondrial OS=Solanum lycopersicum OX=4081 GN=SCOA PE=1 SV=1	C	Energy production and conversion	succinate--CoA ligase [ADP-forming] subunit alpha-2, mitochondrial-like [Chenopodium quinoa]
ONT.12202.2	[H]	Coenzyme transport and metabolism	Cellular Component: nucleus (GO:0005634);; Cellular Component: cytosol (GO:0005829);; Molecular Function: NEDD8 activating enzyme activity (GO:0019781);; Biological Process: protein neddylation (GO:0045116);;	K04532|0|bvg:104901361|K04532 amyloid beta precursor protein binding protein 1 | (RefSeq) NEDD8-activating enzyme E1 regulatory subunit-like	--	[O]	Posttranslational modification, protein turnover, chaperones	ThiF family	NEDD8-activating enzyme E1 regulatory subunit AXR1 OS=Arabidopsis thaliana OX=3702 GN=AXR1 PE=1 SV=1	H	Coenzyme transport and metabolism	NEDD8-activating enzyme E1 regulatory subunit AXR1-like isoform X2 [Chenopodium quinoa]
ONT.16976.7	--	--	Molecular Function: DNA binding (GO:0003677);;	K09422|1.06471e-53|bvg:104894888|K09422 myb proto-oncogene protein, plant | (RefSeq) transcription factor MYB44	--	[K]	Transcription	--	Transcription factor MYB73 OS=Arabidopsis thaliana OX=3702 GN=MYB73 PE=1 SV=1	K	Transcription	transcription factor MYB44-like [Chenopodium quinoa]
ONT.8314.1	--	--	--	--	--	--	--	--	AIG2-like protein C OS=Arabidopsis thaliana OX=3702 GN=AIG2LC PE=1 SV=1	S	Function unknown	AIG2-like protein D [Chenopodium quinoa]
ONT.9388.14	--	--	--	--	--	--	--	--	Glutathione reductase, chloroplastic (Fragment) OS=Spinacia oleracea OX=3562 PE=2 SV=1	--	--	probable serine/threonine-protein kinase BSK3 [Chenopodium quinoa]
ONT.12802.1	--	--	--	--	--	--	--	--	--	S	Function unknown	uncharacterized protein LOC110724989 [Chenopodium quinoa]
ONT.26643.2	[J]	Translation, ribosomal structure and biogenesis	Molecular Function: structural constituent of ribosome (GO:0003735);; Cellular Component: mitochondrial large ribosomal subunit (GO:0005762);; Biological Process: translation (GO:0006412);;	K02876|2.31071e-95|bvg:104893648|K02876 large subunit ribosomal protein L15 | (RefSeq) 54S ribosomal protein L10, mitochondrial	Ribosome (ko03010)	[J]	Translation, ribosomal structure and biogenesis	Ribosomal proteins 50S-L15, 50S-L18e, 60S-L27A	50S ribosomal protein L15, chloroplastic (Fragment) OS=Pisum sativum OX=3888 GN=RPL15 PE=2 SV=1	J	Translation, ribosomal structure and biogenesis	uncharacterized protein LOC110700071 [Chenopodium quinoa]
ONT.18225.1	--	--	--	--	--	--	--	--	--	S	Function unknown	uncharacterized protein LOC110739131 isoform X2 [Chenopodium quinoa]
ONT.9640.2	[VI]	Defense mechanisms;; Lipid transport and metabolism	Molecular Function: glutathione peroxidase activity (GO:0004602);; Biological Process: response to oxidative stress (GO:0006979);; Biological Process: oxidation-reduction process (GO:0055114);; Biological Process: cellular oxidant detoxification (GO:0098869);;	K00432|1.06887e-15|bvg:104898824|K00432 glutathione peroxidase [EC:1.11.1.9] | (RefSeq) probable glutathione peroxidase 5	Glutathione metabolism (ko00480);Arachidonic acid metabolism (ko00590)	[O]	Posttranslational modification, protein turnover, chaperones	Glutathione peroxidase	Probable glutathione peroxidase 5 OS=Arabidopsis thaliana OX=3702 GN=GPX5 PE=1 SV=1	O	Posttranslational modification, protein turnover, chaperones	uncharacterized protein LOC110694112 [Chenopodium quinoa]
ONT.11573.6	--	--	--	--	--	--	--	--	--	--	--	THO complex subunit 4D-like [Chenopodium quinoa]
ONT.23314.2	--	--	Molecular Function: RNA binding (GO:0003723);; Biological Process: RNA modification (GO:0009451);;	K20102|0|bvg:104900510|K20102 YTH domain-containing family protein | (RefSeq) hypothetical protein	--	[R]	General function prediction only	YT521-B-like domain	Zinc finger CCCH domain-containing protein 45 OS=Oryza sativa subsp. japonica OX=39947 GN=Os06g0677700 PE=4 SV=1	S	Function unknown	YTH domain-containing family protein 2-like isoform X1 [Chenopodium quinoa]
ONT.27023.1	--	--	--	--	--	--	--	--	--	--	--	uncharacterized protein LOC110722621 [Chenopodium quinoa]
ONT.18402.2	--	--	Cellular Component: membrane (GO:0016020);;	--	--	--	--	--	--	S	Function unknown	uncharacterized protein LOC110735630 [Chenopodium quinoa]
ONT.16544.3	[G]	Carbohydrate transport and metabolism	Molecular Function: kinase activity (GO:0016301);; Biological Process: phosphorylation (GO:0016310);;	--	--	[G]	Carbohydrate transport and metabolism	pfkB family carbohydrate kinase	Inositol 3-kinase OS=Arabidopsis thaliana OX=3702 GN=At5g58730 PE=2 SV=1	G	Carbohydrate transport and metabolism	uncharacterized protein LOC110685819 isoform X2 [Chenopodium quinoa]
ONT.20666.8	[M]	Cell wall/membrane/envelope biogenesis	Molecular Function: protein serine/threonine kinase activity (GO:0004674);; Molecular Function: ATP binding (GO:0005524);; Biological Process: protein phosphorylation (GO:0006468);;	--	--	[G]	Carbohydrate transport and metabolism	Protein kinase domain;; Protein tyrosine kinase	Shaggy-related protein kinase gamma OS=Arabidopsis thaliana OX=3702 GN=ASK3 PE=1 SV=1	T	Signal transduction mechanisms	shaggy-related protein kinase alpha [Chenopodium quinoa]
ONT.6562.1	--	--	Biological Process: amino acid transmembrane transport (GO:0003333);; Molecular Function: amino acid transmembrane transporter activity (GO:0015171);; Cellular Component: integral component of membrane (GO:0016021);;	K14207|2.16607e-178|bvg:104901663|K14207 solute carrier family 38 (sodium-coupled neutral amino acid transporter), member 2 | (RefSeq) sodium-coupled neutral amino acid transporter 2-like	--	[E]	Amino acid transport and metabolism	Transmembrane amino acid transporter protein;; Tryptophan/tyrosine permease family;; Transmembrane amino acid transporter protein	Amino acid transporter AVT6B OS=Arabidopsis thaliana OX=3702 GN=AVT6B PE=3 SV=1	E	Amino acid transport and metabolism	amino acid transporter AVT6A-like [Chenopodium quinoa]
ONT.10068.2	--	--	--	--	--	[R]	General function prediction only	Reverse transcriptase (RNA-dependent DNA polymerase)	--	S	Function unknown	PREDICTED: uncharacterized protein LOC109135150 [Beta vulgaris subsp. vulgaris]
ONT.7825.3	[JM]	Translation, ribosomal structure and biogenesis;; Cell wall/membrane/envelope biogenesis	Molecular Function: mannose-1-phosphate guanylyltransferase activity (GO:0004475);; Biological Process: biosynthetic process (GO:0009058);;	K00966|4.6403e-159|spen:107023684|K00966 mannose-1-phosphate guanylyltransferase [EC:2.7.7.13] | (RefSeq) mannose-1-phosphate guanylyltransferase 1	Fructose and mannose metabolism (ko00051);Amino sugar and nucleotide sugar metabolism (ko00520)	[M]	Cell wall/membrane/envelope biogenesis	Nucleotidyl transferase;; Nucleotidyl transferase;; MobA-like NTP transferase domain	Probable mannose-1-phosphate guanylyltransferase 3 OS=Oryza sativa subsp. japonica OX=39947 GN=Os08g0237200 PE=2 SV=1	M	Cell wall/membrane/envelope biogenesis	mannose-1-phosphate guanylyltransferase 1 [Chenopodium quinoa]
ONT.15217.1	[E]	Amino acid transport and metabolism	Molecular Function: catalytic activity (GO:0003824);; Biological Process: biosynthetic process (GO:0009058);; Molecular Function: pyridoxal phosphate binding (GO:0030170);;	--	--	[E]	Amino acid transport and metabolism	Aminotransferase class I and II;; DegT/DnrJ/EryC1/StrS aminotransferase family;; Aminotransferase class-V;; Cys/Met metabolism PLP-dependent enzyme	Bifunctional aspartate aminotransferase and glutamate/aspartate-prephenate aminotransferase OS=Petunia hybrida OX=4102 PE=1 SV=1	E	Amino acid transport and metabolism	uncharacterized protein LOC110689738 [Chenopodium quinoa]
ONT.4513.3	[C]	Energy production and conversion	Cellular Component: integral component of membrane (GO:0016021);; Molecular Function: oxidoreductase activity, acting on the CH-CH group of donors (GO:0016627);; Cellular Component: intracellular part (GO:0044424);; Biological Process: oxidation-reduction process (GO:0055114);;	K00236|2.40535e-76|bvg:104902643|K00236 succinate dehydrogenase (ubiquinone) cytochrome b560 subunit | (RefSeq) succinate dehydrogenase cytochrome b560 subunit-like	Citrate cycle (TCA cycle) (ko00020);Oxidative phosphorylation (ko00190);Carbon metabolism (ko01200)	[G]	Carbohydrate transport and metabolism	--	Succinate dehydrogenase subunit 3-2, mitochondrial OS=Arabidopsis thaliana OX=3702 GN=SDH3-2 PE=1 SV=1	C	Energy production and conversion	succinate dehydrogenase [ubiquinone] cytochrome b subunit, mitochondrial-like [Chenopodium quinoa]
ONT.28602.1	--	--	--	--	--	--	--	--	--	--	--	uncharacterized protein LOC110698655 [Chenopodium quinoa]
ONT.20841.2	[G]	Carbohydrate transport and metabolism	Molecular Function: ribose-5-phosphate isomerase activity (GO:0004751);; Biological Process: pentose-phosphate shunt, non-oxidative branch (GO:0009052);;	K01807|5.13305e-131|bvg:104890380|K01807 ribose 5-phosphate isomerase A [EC:5.3.1.6] | (RefSeq) probable ribose-5-phosphate isomerase 2	Pentose phosphate pathway (ko00030);Carbon fixation in photosynthetic organisms (ko00710);Carbon metabolism (ko01200);Biosynthesis of amino acids (ko01230)	[G]	Carbohydrate transport and metabolism	Ribose 5-phosphate isomerase A (phosphoriboisomerase A)	Probable ribose-5-phosphate isomerase 1 OS=Arabidopsis thaliana OX=3702 GN=RPI1 PE=1 SV=1	G	Carbohydrate transport and metabolism	probable ribose-5-phosphate isomerase 2 [Chenopodium quinoa]
ONT.19574.1	--	--	Molecular Function: RNA binding (GO:0003723);;	K20102|3.01098e-127|bvg:104888716|K20102 YTH domain-containing family protein | (RefSeq) hypothetical protein	--	[R]	General function prediction only	YT521-B-like domain	--	S	Function unknown	PREDICTED: uncharacterized protein LOC104888716 [Beta vulgaris subsp. vulgaris]
ONT.8552.2	--	--	--	K20781|1.15175e-165|bvg:104887068|K20781 peptidyl serine alpha-galactosyltransferase [EC:2.4.1.-] | (RefSeq) hypothetical protein	--	--	--	--	Peptidyl serine alpha-galactosyltransferase OS=Arabidopsis thaliana OX=3702 GN=SERGT1 PE=2 SV=1	S	Function unknown	peptidyl serine alpha-galactosyltransferase-like [Chenopodium quinoa]
ONT.10146.1	--	--	--	--	--	--	--	--	--	S	Function unknown	uncharacterized protein LOC110708600 [Chenopodium quinoa]
ONT.18056.1	[I]	Lipid transport and metabolism	Molecular Function: hydrolase activity (GO:0016787);;	K05605|1.37334e-90|gmx:100801676|K05605 3-hydroxyisobutyryl-CoA hydrolase [EC:3.1.2.4] | (RefSeq) 3-hydroxyisobutyryl-CoA hydrolase-like protein 1, mitochondrial	Valine, leucine and isoleucine degradation (ko00280);beta-Alanine metabolism (ko00410);Propanoate metabolism (ko00640);Carbon metabolism (ko01200)	[I]	Lipid transport and metabolism	Enoyl-CoA hydratase/isomerase;; Enoyl-CoA hydratase/isomerase	3-hydroxyisobutyryl-CoA hydrolase-like protein 2, mitochondrial OS=Arabidopsis thaliana OX=3702 GN=At4g31810 PE=1 SV=1	I	Lipid transport and metabolism	3-hydroxyisobutyryl-CoA hydrolase-like protein 1, mitochondrial [Chenopodium quinoa]
ONT.7559.2	[R]	General function prediction only	Biological Process: enzyme-directed rRNA 2'-O-methylation (GO:0000453);; Molecular Function: rRNA (uridine-2'-O-)-methyltransferase activity (GO:0008650);; Biological Process: cell division (GO:0051301);;	--	--	[AR]	--	FtsJ-like methyltransferase;; FtsJ-like methyltransferase;; FtsJ-like methyltransferase	--	J	Translation, ribosomal structure and biogenesis	uncharacterized protein LOC110733306 [Chenopodium quinoa]
ONT.25863.4	[QV]	Secondary metabolites biosynthesis, transport and catabolism;; Defense mechanisms	Molecular Function: monooxygenase activity (GO:0004497);; Molecular Function: iron ion binding (GO:0005506);; Cellular Component: integral component of membrane (GO:0016021);; Molecular Function: oxidoreductase activity, acting on paired donors, with incorporation or reduction of molecular oxygen (GO:0016705);; Molecular Function: heme binding (GO:0020037);; Biological Process: oxidation-reductio…	K07426|0|bvg:104894235|K07426 cytochrome P450 family 4 subfamily B polypeptide 1 [EC:1.14.14.1] | (RefSeq) cytochrome P450 CYP72A219-like	--	[QI]	--	Cytochrome P450	Cytochrome P450 CYP72A219 OS=Panax ginseng OX=4054 PE=2 SV=1	Q	Secondary metabolites biosynthesis, transport and catabolism	cytochrome P450 CYP72A219-like isoform X1 [Chenopodium quinoa]
ONT.26829.3	--	--	--	--	--	--	--	--	ACT domain-containing protein ACR7 OS=Arabidopsis thaliana OX=3702 GN=ACR7 PE=2 SV=1	S	Function unknown	ACT domain-containing protein ACR8-like [Chenopodium quinoa]
ONT.7738.4	--	--	Molecular Function: hydrolase activity (GO:0016787);;	K15731|2.47038e-91|bvg:104903313|K15731 carboxy-terminal domain RNA polymerase II polypeptide A small phosphatase [EC:3.1.3.16] | (RefSeq) CTD nuclear envelope phosphatase 1 homolog	--	[K]	Transcription	--	Mitochondrial import inner membrane translocase subunit TIM50 OS=Phytophthora infestans OX=4787 GN=TIM50 PE=2 SV=1	K	Transcription	CTD nuclear envelope phosphatase 1 homolog [Chenopodium quinoa]
ONT.9103.2	--	--	Cellular Component: integral component of membrane (GO:0016021);; Biological Process: vesicle-mediated transport (GO:0016192);;	K08503|1.09607e-122|bvg:104891765|K08503 syntaxin of plants SYP5 | (RefSeq) syntaxin-52-like	SNARE interactions in vesicular transport (ko04130)	[U]	Intracellular trafficking, secretion, and vesicular transport	SNARE domain	Syntaxin-52 OS=Arabidopsis thaliana OX=3702 GN=SYP52 PE=1 SV=1	U	Intracellular trafficking, secretion, and vesicular transport	syntaxin-52-like [Chenopodium quinoa]
ONT.6584.1	--	--	Molecular Function: L-serine transmembrane transporter activity (GO:0015194);; Biological Process: L-serine transport (GO:0015825);; Cellular Component: integral component of membrane (GO:0016021);;	--	--	[S]	Function unknown	Serine incorporator (Serinc)	--	S	Function unknown	probable serine incorporator [Chenopodium quinoa]
ONT.10485.3	--	--	--	--	--	[R]	General function prediction only	Zinc finger C-x8-C-x5-C-x3-H type (and similar)	Zinc finger CCCH domain-containing protein ZFN-like OS=Pisum sativum OX=3888 PE=2 SV=1	S	Function unknown	zinc finger CCCH domain-containing protein ZFN-like [Chenopodium quinoa]
ONT.13473.1	--	--	--	--	--	--	--	--	--	--	--	hypothetical protein SOVF_177850 [Spinacia oleracea]
ONT.13036.1	[Q]	Secondary metabolites biosynthesis, transport and catabolism	Molecular Function: oxidoreductase activity (GO:0016491);; Biological Process: oxidation-reduction process (GO:0055114);;	--	--	[R]	General function prediction only	Aldo/keto reductase family;; Aldo/keto reductase family	NADPH-dependent aldo-keto reductase, chloroplastic OS=Arabidopsis thaliana OX=3702 GN=AKR4C9 PE=1 SV=1	S	Function unknown	NADPH-dependent aldo-keto reductase, chloroplastic-like [Chenopodium quinoa]
ONT.20139.2	--	--	--	K19882|4.59365e-67|pmum:103327244|K19882 O-palmitoleoyl-L-serine hydrolase [EC:3.1.1.98] | (RefSeq) pectin acetylesterase 3-like	--	[M]	Cell wall/membrane/envelope biogenesis	Pectinacetylesterase;; Pectinacetylesterase	Pectin acetylesterase 2 OS=Arabidopsis thaliana OX=3702 GN=PAE2 PE=2 SV=1	S	Function unknown	pectin acetylesterase 10-like [Chenopodium quinoa]
ONT.18996.2	--	--	Biological Process: vesicle docking involved in exocytosis (GO:0006904);;	K12479|1.01642e-135|tcc:TCM_035451|K12479 vacuolar protein sorting-associated protein 45 | (RefSeq) Vacuolar protein sorting 45	Endocytosis (ko04144)	[U]	Intracellular trafficking, secretion, and vesicular transport	Sec1 family;; Sec1 family	Vacuolar protein sorting-associated protein 45 homolog OS=Arabidopsis thaliana OX=3702 GN=VPS45 PE=1 SV=2	U	Intracellular trafficking, secretion, and vesicular transport	vacuolar protein sorting-associated protein 45 homolog isoform X2 [Spinacia oleracea]
ONT.8058.3	[M]	Cell wall/membrane/envelope biogenesis	--	K00820|2.94851e-154|thj:104808730|K00820 glucosamine--fructose-6-phosphate aminotransferase (isomerizing) [EC:2.6.1.16] | (RefSeq) glutamine--fructose-6-phosphate aminotransferase [isomerizing] 2-like	Alanine, aspartate and glutamate metabolism (ko00250);Amino sugar and nucleotide sugar metabolism (ko00520)	[M]	Cell wall/membrane/envelope biogenesis	SIS domain	Glutamine--fructose-6-phosphate aminotransferase [isomerizing] OS=Cyanidium caldarium OX=2771 GN=glmS PE=3 SV=3	M	Cell wall/membrane/envelope biogenesis	glutamine--fructose-6-phosphate aminotransferase [isomerizing] 2 [Olea europaea var. sylvestris]
ONT.14715.1	--	--	Cellular Component: mitochondrial respiratory chain complex I (GO:0005747);;	--	--	--	--	--	--	S	Function unknown	uncharacterized protein LOC110726795 [Chenopodium quinoa]
ONT.6103.1	--	--	--	--	--	--	--	--	--	S	Function unknown	hypothetical protein SOVF_084810 [Spinacia oleracea]
ONT.25974.11	--	--	--	--	--	--	--	--	--	--	--	myb-related protein 306-like [Chenopodium quinoa]
ONT.22365.1	[G]	Carbohydrate transport and metabolism	Molecular Function: cellulase activity (GO:0008810);; Biological Process: cellulose catabolic process (GO:0030245);;	--	--	--	--	Glycosyl hydrolase family 9;; Glycosyl hydrolase family 9;; Glycosyl hydrolase family 9;; Glycosyl hydrolase family 9	Endoglucanase OS=Phaseolus vulgaris OX=3885 PE=2 SV=2	G	Carbohydrate transport and metabolism	LOW QUALITY PROTEIN: endoglucanase 20-like [Chenopodium quinoa]
ONT.2160.2	[J]	Translation, ribosomal structure and biogenesis	Molecular Function: structural constituent of ribosome (GO:0003735);; Cellular Component: ribosome (GO:0005840);; Biological Process: translation (GO:0006412);;	K02912|1.15698e-58|mus:103987606|K02912 large subunit ribosomal protein L32e | (RefSeq) 60S ribosomal protein L32-1-like	Ribosome (ko03010)	[J]	Translation, ribosomal structure and biogenesis	Ribosomal protein L32	60S ribosomal protein L32-1 OS=Arabidopsis thaliana OX=3702 GN=RPL32A PE=2 SV=2	J	Translation, ribosomal structure and biogenesis	60S ribosomal protein L32-1 [Chenopodium quinoa]
ONT.8341.2	--	--	--	K14406|1.46266e-06|bvg:104907925|K14406 cleavage stimulation factor subunit 1 | (RefSeq) cleavage stimulation factor subunit 50	mRNA surveillance pathway (ko03015)	--	--	--	--	--	--	cleavage stimulation factor subunit 50-like [Chenopodium quinoa]
ONT.30038.3	[J]	Translation, ribosomal structure and biogenesis	Molecular Function: nucleotide binding (GO:0000166);; Molecular Function: nucleic acid binding (GO:0003676);;	K12881|5.7732e-83|bvg:104900154|K12881 THO complex subunit 4 | (RefSeq) THO complex subunit 4B	RNA transport (ko03013);mRNA surveillance pathway (ko03015);Spliceosome (ko03040)	[A]	RNA processing and modification	RNA recognition motif. (a.k.a. RRM, RBD, or RNP domain);; C-terminal duplication domain of Friend of PRMT1	THO complex subunit 4B OS=Arabidopsis thaliana OX=3702 GN=ALY2 PE=1 SV=1	S	Function unknown	THO complex subunit 4B-like isoform X1 [Chenopodium quinoa]
ONT.13522.3	[G]	Carbohydrate transport and metabolism	Molecular Function: glycogen (starch) synthase activity (GO:0004373);; Cellular Component: amyloplast (GO:0009501);; Cellular Component: chloroplast (GO:0009507);; Biological Process: starch biosynthetic process (GO:0019252);;	K00703|0|nnu:104604037|K00703 starch synthase [EC:2.4.1.21] | (RefSeq) soluble starch synthase 1, chloroplastic/amyloplastic	Starch and sucrose metabolism (ko00500)	--	--	Starch synthase catalytic domain;; Glycosyl transferases group 1	Starch synthase 1, chloroplastic/amyloplastic OS=Arabidopsis thaliana OX=3702 GN=SS1 PE=2 SV=1	G	Carbohydrate transport and metabolism	starch synthase 1, chloroplastic/amyloplastic-like [Chenopodium quinoa]
ONT.6281.1	[O]	Posttranslational modification, protein turnover, chaperones	--	--	--	--	--	Subtilase family;; Peptidase inhibitor I9	Subtilisin-like protease SBT1.7 OS=Arabidopsis thaliana OX=3702 GN=SBT1.7 PE=1 SV=1	O	Posttranslational modification, protein turnover, chaperones	subtilisin-like protease SBT1.7 [Carica papaya]
ONT.11047.1	[J]	Translation, ribosomal structure and biogenesis	Molecular Function: structural constituent of ribosome (GO:0003735);; Cellular Component: ribosome (GO:0005840);; Biological Process: translation (GO:0006412);;	--	--	--	--	Ribosomal L18 of archaea, bacteria, mitoch. and chloroplast	Protein DMP9 OS=Arabidopsis thaliana OX=3702 GN=DMP9 PE=2 SV=1	S	Function unknown	uncharacterized protein LOC110706324 isoform X1 [Chenopodium quinoa]
ONT.16941.4	[H]	Coenzyme transport and metabolism	Molecular Function: transferase activity, transferring pentosyl groups (GO:0016763);; Biological Process: pyridine nucleotide biosynthetic process (GO:0019363);;	K00763|0|bvg:104884464|K00763 nicotinate phosphoribosyltransferase [EC:6.3.4.21] | (RefSeq) nicotinate phosphoribosyltransferase-like	Nicotinate and nicotinamide metabolism (ko00760)	[H]	Coenzyme transport and metabolism	--	Nicotinate phosphoribosyltransferase 2 OS=Arabidopsis thaliana OX=3702 GN=NAPRT2 PE=2 SV=1	H	Coenzyme transport and metabolism	nicotinate phosphoribosyltransferase 2-like isoform X2 [Chenopodium quinoa]
ONT.30008.1	--	--	--	--	--	--	--	--	--	--	--	putative respiratory burst oxidase homolog protein J isoform X2 [Chenopodium quinoa]
ONT.23700.1	--	--	--	K18730|0|bvg:104897519|K18730 PERQ amino acid-rich with GYF domain-containing protein | (RefSeq) hypothetical protein isoform A	--	[R]	General function prediction only	--	--	S	Function unknown	uncharacterized protein LOC110711417 isoform X2 [Chenopodium quinoa]
ONT.23213.1	--	--	Molecular Function: transferase activity, transferring glycosyl groups (GO:0016757);;	--	--	[GC]	--	UDP-glucoronosyl and UDP-glucosyl transferase	UDP-glycosyltransferase 79B6 OS=Arabidopsis thaliana OX=3702 GN=UGT79B6 PE=2 SV=1	S	Function unknown	UDP-glycosyltransferase 79B2-like [Chenopodium quinoa]
ONT.6347.10	--	--	Molecular Function: anaphase-promoting complex binding (GO:0010997);; Biological Process: regulation of catalytic activity (GO:0050790);; Molecular Function: ubiquitin-protein transferase activator activity (GO:0097027);;	K03364|6.19977e-45|vvi:100252996|K03364 cell division cycle 20-like protein 1, cofactor of APC complex | (RefSeq) protein FIZZY-RELATED 3	Ubiquitin mediated proteolysis (ko04120)	[DO]	--	--	Protein FIZZY-RELATED 3 OS=Arabidopsis thaliana OX=3702 GN=FZR3 PE=1 SV=1	S	Function unknown	protein FIZZY-RELATED 3-like [Chenopodium quinoa]
ONT.12735.1	--	--	Cellular Component: membrane (GO:0016020);;	--	--	--	--	--	--	S	Function unknown	uncharacterized protein LOC110734492 [Chenopodium quinoa]
ONT.1312.4	--	--	--	--	--	--	--	--	--	S	Function unknown	uncharacterized protein LOC110713232 isoform X1 [Chenopodium quinoa]
ONT.12811.5	--	--	Cellular Component: extracellular region (GO:0005576);;	--	--	--	--	CUE domain	--	S	Function unknown	uncharacterized protein LOC110694980 isoform X2 [Chenopodium quinoa]
ONT.22783.1	--	--	Molecular Function: kinase activity (GO:0016301);; Biological Process: phosphorylation (GO:0016310);;	--	--	[T]	Signal transduction mechanisms	Phosphatidylinositol 3- and 4-kinase	Phosphatidylinositol 4-kinase gamma 7 OS=Arabidopsis thaliana OX=3702 GN=PI4KG7 PE=1 SV=2	S	Function unknown	phosphatidylinositol 4-kinase gamma 7-like [Chenopodium quinoa]
ONT.28471.1	[H]	Coenzyme transport and metabolism	Molecular Function: GTP cyclohydrolase I activity (GO:0003934);; Molecular Function: GTP binding (GO:0005525);; Cellular Component: cytoplasm (GO:0005737);; Biological Process: tetrahydrobiopterin biosynthetic process (GO:0006729);; Molecular Function: zinc ion binding (GO:0008270);; Biological Process: 7,8-dihydroneopterin 3'-triphosphate biosynthetic process (GO:0035998);; Biological Process: t…	K01495|0|bvg:104891147|K01495 GTP cyclohydrolase I [EC:3.5.4.16] | (RefSeq) GTP cyclohydrolase 1-like	Folate biosynthesis (ko00790)	[H]	Coenzyme transport and metabolism	GTP cyclohydrolase I;; GTP cyclohydrolase I	GTP cyclohydrolase 1 OS=Solanum lycopersicum OX=4081 GN=GCH1 PE=1 SV=1	H	Coenzyme transport and metabolism	GTP cyclohydrolase 1-like [Spinacia oleracea]
ONT.25171.2	[K]	Transcription	--	--	--	--	--	Leucine rich repeat;; Leucine Rich repeats (2 copies);; Leucine Rich Repeat;; Leucine rich repeat N-terminal domain	LRR receptor-like serine/threonine-protein kinase FLS2 OS=Oryza sativa subsp. japonica OX=39947 GN=FLS2 PE=1 SV=1	S	Function unknown	probable leucine-rich repeat receptor-like protein kinase At1g35710 [Chenopodium quinoa]
ONT.24845.4	[R]	General function prediction only	Molecular Function: hydrolase activity (GO:0016787);;	--	--	--	--	HAD superfamily, subfamily IIIB (Acid phosphatase)	Acid phosphatase 1 OS=Solanum lycopersicum OX=4081 GN=APS1 PE=2 SV=1	S	Function unknown	acid phosphatase 1-like [Chenopodium quinoa]
ONT.28429.2	--	--	--	--	--	--	--	--	--	S	Function unknown	uncharacterized protein LOC110728140 [Chenopodium quinoa]
ONT.1276.1	[C]	Energy production and conversion	--	K07393|0|bvg:104901818|K07393 putative glutathione S-transferase | (RefSeq) glutathione S-transferase omega-like 2	--	[O]	Posttranslational modification, protein turnover, chaperones	Glutathione S-transferase, C-terminal domain;; Glutathione S-transferase, C-terminal domain;; Glutathione S-transferase, C-terminal domain;; Glutathione S-transferase, N-terminal domain	--	O	Posttranslational modification, protein turnover, chaperones	uncharacterized protein LOC110713198 isoform X1 [Chenopodium quinoa]
ONT.18071.3	[O]	Posttranslational modification, protein turnover, chaperones	Molecular Function: peptidyl-prolyl cis-trans isomerase activity (GO:0003755);; Molecular Function: FK506 binding (GO:0005528);; Cellular Component: endoplasmic reticulum membrane (GO:0005789);; Biological Process: cellular metabolic process (GO:0044237);; Biological Process: chaperone-mediated protein folding (GO:0061077);;	--	--	--	--	FKBP-type peptidyl-prolyl cis-trans isomerase	Peptidyl-prolyl cis-trans isomerase FKBP20-2, chloroplastic OS=Arabidopsis thaliana OX=3702 GN=FKBP20-2 PE=1 SV=1	O	Posttranslational modification, protein turnover, chaperones	peptidyl-prolyl cis-trans isomerase FKBP20-2, chloroplastic-like [Chenopodium quinoa]
ONT.12345.3	--	--	--	K19045|8.84079e-08|bvg:104907966|K19045 E3 ubiquitin-protein ligase BIG BROTHER and related proteins [EC:2.3.2.27] | (RefSeq) E3 ubiquitin ligase BIG BROTHER	--	--	--	--	E3 ubiquitin ligase BIG BROTHER OS=Arabidopsis thaliana OX=3702 GN=BB PE=1 SV=1	O	Posttranslational modification, protein turnover, chaperones	LOW QUALITY PROTEIN: E3 ubiquitin ligase BIG BROTHER-like, partial [Chenopodium quinoa]
ONT.3360.1	[O]	Posttranslational modification, protein turnover, chaperones	Biological Process: cellular process (GO:0009987);; Molecular Function: isomerase activity (GO:0016853);;	K12737|3.04271e-62|bvg:104886601|K12737 peptidyl-prolyl cis-trans isomerase SDCCAG10 [EC:5.2.1.8] | (RefSeq) peptidyl-prolyl cis-trans isomerase CYP57	--	[O]	Posttranslational modification, protein turnover, chaperones	--	Peptidyl-prolyl cis-trans isomerase CYP57 OS=Arabidopsis thaliana OX=3702 GN=CYP57 PE=1 SV=1	O	Posttranslational modification, protein turnover, chaperones	peptidyl-prolyl cis-trans isomerase CYP57-like isoform X2 [Chenopodium quinoa]
ONT.19645.26	[E]	Amino acid transport and metabolism	Molecular Function: glutamate-ammonia ligase activity (GO:0004356);; Molecular Function: ATP binding (GO:0005524);; Biological Process: glutamine biosynthetic process (GO:0006542);; Cellular Component: chloroplast (GO:0009507);;	K01915|2.96471e-116|bvg:104883503|K01915 glutamine synthetase [EC:6.3.1.2] | (RefSeq) glutamine synthetase leaf isozyme, chloroplastic	Arginine biosynthesis (ko00220);Alanine, aspartate and glutamate metabolism (ko00250);Glyoxylate and dicarboxylate metabolism (ko00630);Nitrogen metabolism (ko00910);Biosynthesis of amino acids (ko01230)	[E]	Amino acid transport and metabolism	Glutamine synthetase, catalytic domain	Glutamine synthetase, chloroplastic OS=Daucus carota OX=4039 GN=GLN2 PE=2 SV=1	E	Amino acid transport and metabolism	glutamine synthetase, chloroplastic [Chenopodium quinoa]
ONT.14250.2	--	--	Cellular Component: gamma-tubulin ring complex (GO:0008274);; Biological Process: gamma-tubulin complex localization (GO:0033566);;	K18633|1.70788e-16|bvg:104889516|K18633 mitotic-spindle organizing protein 1 | (RefSeq) mitotic-spindle organizing protein 1B-like	--	--	--	--	Mitotic-spindle organizing protein 1B OS=Arabidopsis thaliana OX=3702 GN=GIP1 PE=1 SV=1	O	Posttranslational modification, protein turnover, chaperones	mitotic-spindle organizing protein 1A-like [Chenopodium quinoa]
ONT.13295.9	[O]	Posttranslational modification, protein turnover, chaperones	Biological Process: protein peptidyl-prolyl isomerization (GO:0000413);; Molecular Function: peptidyl-prolyl cis-trans isomerase activity (GO:0003755);; Molecular Function: FK506 binding (GO:0005528);; Cellular Component: endoplasmic reticulum membrane (GO:0005789);; Cellular Component: chloroplast (GO:0009507);; Cellular Component: thylakoid (GO:0009579);; Biological Process: chaperone-mediated …	--	--	[O]	Posttranslational modification, protein turnover, chaperones	FKBP-type peptidyl-prolyl cis-trans isomerase	Photosynthetic NDH subunit of lumenal location 4, chloroplastic OS=Arabidopsis thaliana OX=3702 GN=PNSL4 PE=1 SV=1	O	Posttranslational modification, protein turnover, chaperones	photosynthetic NDH subunit of lumenal location 4, chloroplastic-like [Chenopodium quinoa]
ONT.11069.4	--	--	--	K17402|1.56114e-78|bvg:104901676|K17402 small subunit ribosomal protein S23 | (RefSeq) hypothetical protein	--	--	--	--	--	S	Function unknown	uncharacterized protein LOC110706355 [Chenopodium quinoa]
ONT.3562.4	[S]	Function unknown	Cellular Component: integral component of membrane (GO:0016021);;	--	--	--	--	Uncharacterized protein family, UPF0114	--	S	Function unknown	uncharacterized protein LOC110705705 [Chenopodium quinoa]
ONT.18532.1	--	--	Cellular Component: membrane (GO:0016020);;	--	--	--	--	--	--	S	Function unknown	uncharacterized protein LOC110708363 isoform X1 [Chenopodium quinoa]
ONT.12781.1	--	--	Molecular Function: calcium ion binding (GO:0005509);; Molecular Function: calcium-dependent phospholipid binding (GO:0005544);; Cellular Component: plasma membrane (GO:0005886);; Cellular Component: integral component of membrane (GO:0016021);;	--	--	--	--	C2 domain;; Plant phosphoribosyltransferase C-terminal	FT-interacting protein 1 OS=Arabidopsis thaliana OX=3702 GN=FTIP1 PE=1 SV=1	S	Function unknown	FT-interacting protein 1-like [Chenopodium quinoa]
ONT.28824.2	--	--	Molecular Function: nucleic acid binding (GO:0003676);; Molecular Function: zinc ion binding (GO:0008270);;	K09250|5.44465e-43|pper:PRUPE_ppa023921mg|K09250 cellular nucleic acid-binding protein | (RefSeq) hypothetical protein	--	[O]	Posttranslational modification, protein turnover, chaperones	--	Replication protein A 70 kDa DNA-binding subunit C OS=Oryza sativa subsp. japonica OX=39947 GN=RPA1C PE=1 SV=1	OU	Posttranslational modification, protein turnover, chaperones;; Intracellular trafficking, secretion, and vesicular transport	Zinc finger protein GIS2 [Triticum urartu]
ONT.24805.2	--	--	--	--	--	--	--	--	--	S	Function unknown	uncharacterized protein LOC110729811 isoform X2 [Chenopodium quinoa]
ONT.29096.1	--	--	Biological Process: intracellular protein transport (GO:0006886);; Cellular Component: membrane (GO:0016020);;	--	--	--	--	--	--	--	--	uncharacterized protein LOC110738953 [Chenopodium quinoa]
ONT.3589.1	--	--	Cellular Component: membrane (GO:0016020);; Molecular Function: transferase activity, transferring glycosyl groups (GO:0016757);; Cellular Component: Golgi apparatus part (GO:0044431);;	K13648|6.84699e-178|bvg:104907343|K13648 alpha-1,4-galacturonosyltransferase [EC:2.4.1.43] | (RefSeq) probable galacturonosyltransferase 9	Starch and sucrose metabolism (ko00500);Amino sugar and nucleotide sugar metabolism (ko00520)	--	--	Glycosyl transferase family 8;; Glycosyl transferase family 8;; Glycosyl transferase family 8	Probable galacturonosyltransferase 9 OS=Arabidopsis thaliana OX=3702 GN=GAUT9 PE=2 SV=1	G	Carbohydrate transport and metabolism	probable galacturonosyltransferase 9 [Chenopodium quinoa]
ONT.22720.1	[C]	Energy production and conversion	Biological Process: glyoxylate cycle (GO:0006097);; Biological Process: tricarboxylic acid cycle (GO:0006099);; Biological Process: malate metabolic process (GO:0006108);; Cellular Component: glyoxysome (GO:0009514);; Molecular Function: L-malate dehydrogenase activity (GO:0030060);;	K00026|2.25295e-148|bvg:104895842|K00026 malate dehydrogenase [EC:1.1.1.37] | (RefSeq) malate dehydrogenase, glyoxysomal	Citrate cycle (TCA cycle) (ko00020);Cysteine and methionine metabolism (ko00270);Pyruvate metabolism (ko00620);Glyoxylate and dicarboxylate metabolism (ko00630);Carbon fixation in photosynthetic organisms (ko00710);Carbon metabolism (ko01200)	[C]	Energy production and conversion	lactate/malate dehydrogenase, alpha/beta C-terminal domain;; lactate/malate dehydrogenase, NAD binding domain	Malate dehydrogenase, glyoxysomal OS=Citrullus lanatus OX=3654 PE=1 SV=1	C	Energy production and conversion	malate dehydrogenase, glyoxysomal [Chenopodium quinoa]
ONT.30042.1	--	--	Cellular Component: nucleosome (GO:0000786);; Molecular Function: DNA binding (GO:0003677);; Cellular Component: nucleus (GO:0005634);; Biological Process: nucleosome assembly (GO:0006334);; Molecular Function: protein heterodimerization activity (GO:0046982);;	K11254|1.40584e-49|zma:103634846|K11254 histone H4 | (RefSeq) histone H4	--	[B]	Chromatin structure and dynamics	Centromere kinetochore component CENP-T histone fold;; TATA box binding protein associated factor (TAF)	Histone H4 OS=Glycine max OX=3847 PE=3 SV=1	B	Chromatin structure and dynamics	histone H4 [Zea mays]
ONT.1821.4	--	--	Molecular Function: microtubule motor activity (GO:0003777);; Molecular Function: ATP binding (GO:0005524);; Cellular Component: nucleus (GO:0005634);; Cellular Component: cytoplasm (GO:0005737);; Biological Process: microtubule-based movement (GO:0007018);; Molecular Function: microtubule binding (GO:0008017);; Biological Process: embryo development ending in seed dormancy (GO:0009793);; Biologi…	--	--	[R]	General function prediction only	--	WD repeat-containing protein 55 OS=Arabidopsis thaliana OX=3702 GN=WDR55 PE=1 SV=2	S	Function unknown	WD repeat-containing protein 55-like [Chenopodium quinoa]
ONT.29758.15	[Q]	Secondary metabolites biosynthesis, transport and catabolism	Molecular Function: catalytic activity (GO:0003824);; Biological Process: metabolic process (GO:0008152);;	K01557|2.92781e-45|bvg:104908658|K01557 acylpyruvate hydrolase [EC:3.7.1.5] | (RefSeq) acylpyruvase FAHD1, mitochondrial-like	Tyrosine metabolism (ko00350)	[R]	General function prediction only	Fumarylacetoacetate (FAA) hydrolase family	Probable acylpyruvase FAHD1, mitochondrial OS=Arabidopsis thaliana OX=3702 GN=FAHD1 PE=1 SV=1	Q	Secondary metabolites biosynthesis, transport and catabolism	acylpyruvase FAHD1, mitochondrial-like [Chenopodium quinoa]
ONT.1965.1	[O]	Posttranslational modification, protein turnover, chaperones	Molecular Function: ATP binding (GO:0005524);; Biological Process: single-organism cellular process (GO:0044763);;	K13339|0|bvg:104900648|K13339 peroxin-6 | (RefSeq) peroxisome biogenesis protein 6	Peroxisome (ko04146)	[O]	Posttranslational modification, protein turnover, chaperones	ATPase family associated with various cellular activities (AAA);; ATPase family associated with various cellular activities (AAA)	Peroxisome biogenesis protein 6 OS=Arabidopsis thaliana OX=3702 GN=PEX6 PE=1 SV=1	O	Posttranslational modification, protein turnover, chaperones	peroxisome biogenesis protein 6-like isoform X1 [Chenopodium quinoa]
ONT.9186.5	--	--	--	--	--	--	--	--	--	--	--	uncharacterized protein LOC110786657, partial [Spinacia oleracea]
ONT.2664.3	--	--	Cellular Component: nucleus (GO:0005634);; Molecular Function: protein heterodimerization activity (GO:0046982);;	--	--	[K]	Transcription	Histone-like transcription factor (CBF/NF-Y) and archaeal histone	--	K	Transcription	dr1-associated corepressor-like [Chenopodium quinoa]
ONT.10840.1	--	--	--	--	--	--	--	--	--	S	Function unknown	uncharacterized protein At3g49055-like [Chenopodium quinoa]
ONT.19185.1	--	--	Biological Process: RNA metabolic process (GO:0016070);; Cellular Component: intracellular part (GO:0044424);;	K12586|2.65463e-73|tcc:TCM_024636|K12586 exosome complex component RRP43 | (RefSeq) 3'-5'-exoribonuclease family protein	RNA degradation (ko03018)	[J]	Translation, ribosomal structure and biogenesis	3' exoribonuclease family, domain 1	--	J	Translation, ribosomal structure and biogenesis	exosome complex component RRP43 [Chenopodium quinoa]
ONT.17905.2	--	--	Molecular Function: core promoter sequence-specific DNA binding (GO:0001046);; Molecular Function: transcriptional activator activity, RNA polymerase II transcription regulatory region sequence-specific binding (GO:0001228);; Cellular Component: nucleus (GO:0005634);; Biological Process: transcription from RNA polymerase II promoter (GO:0006366);; Molecular Function: protein dimerization activity…	--	--	--	--	--	Transcription factor bHLH143 OS=Arabidopsis thaliana OX=3702 GN=BHLH143 PE=1 SV=1	K	Transcription	transcription factor bHLH143-like [Chenopodium quinoa]
ONT.1811.3	--	--	--	--	--	--	--	--	--	S	Function unknown	uncharacterized protein LOC110693458 [Chenopodium quinoa]
ONT.14034.2	--	--	Molecular Function: structural constituent of ribosome (GO:0003735);; Cellular Component: integral component of membrane (GO:0016021);; Cellular Component: cytosolic small ribosomal subunit (GO:0022627);; Biological Process: tail-anchored membrane protein insertion into ER membrane (GO:0071816);;	--	--	--	--	CHD5-like protein	--	S	Function unknown	tail-anchored protein insertion receptor WRB-like [Chenopodium quinoa]
ONT.11272.4	--	--	--	--	--	--	--	--	--	S	Function unknown	GLABRA2 expression modulator-like [Chenopodium quinoa]
ONT.14855.1	[P]	Inorganic ion transport and metabolism	Cellular Component: plasma membrane (GO:0005886);; Biological Process: transport (GO:0006810);; Molecular Function: substrate-specific transporter activity (GO:0022892);; Molecular Function: ion binding (GO:0043167);; Molecular Function: ATPase activity, coupled to movement of substances (GO:0043492);; Cellular Component: Golgi apparatus part (GO:0044431);; Biological Process: membrane organizati…	K01530|0|bvg:104899789|K01530 phospholipid-translocating ATPase [EC:3.6.3.1] | (RefSeq) putative phospholipid-transporting ATPase 4	--	[R]	General function prediction only	haloacid dehalogenase-like hydrolase;; Phospholipid-translocating P-type ATPase C-terminal	Probable phospholipid-transporting ATPase 4 OS=Arabidopsis thaliana OX=3702 GN=ALA4 PE=3 SV=2	U	Intracellular trafficking, secretion, and vesicular transport	probable phospholipid-transporting ATPase 4 [Chenopodium quinoa]
ONT.19926.1	--	--	Cellular Component: membrane (GO:0016020);;	--	--	[R]	General function prediction only	--	--	S	Function unknown	uncharacterized protein LOC110738905 [Chenopodium quinoa]
ONT.3376.3	--	--	Cellular Component: cell (GO:0005623);; Molecular Function: electron carrier activity (GO:0009055);; Molecular Function: protein disulfide oxidoreductase activity (GO:0015035);; Biological Process: cell redox homeostasis (GO:0045454);; Biological Process: oxidation-reduction process (GO:0055114);;	K03676|1.18367e-49|bvg:104886615|K03676 glutaredoxin 3 | (RefSeq) glutaredoxin-C6-like	--	[O]	Posttranslational modification, protein turnover, chaperones	--	Glutaredoxin-C10 OS=Arabidopsis thaliana OX=3702 GN=GRXC10 PE=2 SV=1	O	Posttranslational modification, protein turnover, chaperones	glutaredoxin-C6-like [Chenopodium quinoa]
ONT.29657.2	[QV]	Secondary metabolites biosynthesis, transport and catabolism;; Defense mechanisms	Molecular Function: binding (GO:0005488);; Molecular Function: oxidoreductase activity (GO:0016491);;	--	--	[Q]	Secondary metabolites biosynthesis, transport and catabolism	Cytochrome P450;; Cytochrome P450	Cytochrome P450 71A22 OS=Arabidopsis thaliana OX=3702 GN=CYP71A22 PE=2 SV=1	Q	Secondary metabolites biosynthesis, transport and catabolism	cytochrome P450 71A26-like [Chenopodium quinoa]
ONT.21254.3	--	--	Biological Process: transcription, DNA-templated (GO:0006351);; Biological Process: regulation of cellular biosynthetic process (GO:0031326);;	--	--	[O]	Posttranslational modification, protein turnover, chaperones	--	Protein REVEILLE 1 OS=Arabidopsis thaliana OX=3702 GN=RVE1 PE=2 SV=1	K	Transcription	protein REVEILLE 7-like [Chenopodium quinoa]
ONT.52.5	[R]	General function prediction only	Molecular Function: GTP binding (GO:0005525);; Cellular Component: Golgi stack (GO:0005795);; Cellular Component: plasma membrane (GO:0005886);; Biological Process: small GTPase mediated signal transduction (GO:0007264);; Biological Process: protein transport (GO:0015031);; Biological Process: vesicle-mediated transport (GO:0016192);;	K07942|1.01566e-92|bvg:104902430|K07942 ADP-ribosylation factor-like protein 1 | (RefSeq) ADP-ribosylation factor 1	--	[U]	Intracellular trafficking, secretion, and vesicular transport	ADP-ribosylation factor family	ADP-ribosylation factor 1 OS=Brassica rapa subsp. pekinensis OX=51351 GN=ARF1 PE=2 SV=3	S	Function unknown	ADP-ribosylation factor 1 [Chenopodium quinoa]
ONT.13866.1	[IQR]	Lipid transport and metabolism;; Secondary metabolites biosynthesis, transport and catabolism;; General function prediction only	--	--	--	[Q]	Secondary metabolites biosynthesis, transport and catabolism	short chain dehydrogenase	Short-chain dehydrogenase TIC 32, chloroplastic OS=Pisum sativum OX=3888 GN=TIC32 PE=1 SV=1	S	Function unknown	short-chain dehydrogenase TIC 32, chloroplastic-like [Chenopodium quinoa]
ONT.22322.1	--	--	--	--	--	--	--	--	--	--	--	histidine-rich glycoprotein-like [Chenopodium quinoa]
ONT.30016.1	--	--	--	--	--	--	--	Dirigent-like protein	Dirigent protein 25 OS=Arabidopsis thaliana OX=3702 GN=DIR25 PE=3 SV=1	S	Function unknown	dirigent protein 10-like [Chenopodium quinoa]
ONT.28659.2	--	--	Molecular Function: binding (GO:0005488);;	K10632|2.19448e-101|bvg:104906175|K10632 BRCA1-associated protein [EC:2.3.2.27] | (RefSeq) BRCA1-associated protein	--	[R]	General function prediction only	BRCA1-associated protein 2	--	S	Function unknown	BRCA1-associated protein [Chenopodium quinoa]
ONT.29564.2	--	--	Molecular Function: RNA binding (GO:0003723);; Biological Process: RNA processing (GO:0006396);;	K13096|4.74053e-108|vvi:100855141|K13096 splicing factor 4 | (RefSeq) SURP and G-patch domain-containing protein 1-like protein	--	[R]	General function prediction only	G-patch domain;; G-patch domain	SURP and G-patch domain-containing protein 1-like protein OS=Arabidopsis thaliana OX=3702 GN=At3g52120 PE=2 SV=1	S	Function unknown	SURP and G-patch domain-containing protein 1-like protein [Chenopodium quinoa]
ONT.7009.6	--	--	Cellular Component: integral component of membrane (GO:0016021);;	--	--	--	--	--	--	S	Function unknown	uncharacterized protein LOC110706641 isoform X1 [Chenopodium quinoa]
ONT.7831.4	--	--	Molecular Function: protein serine/threonine phosphatase activity (GO:0004722);; Biological Process: protein dephosphorylation (GO:0006470);; Molecular Function: metal ion binding (GO:0046872);;	K14497|4.8046e-42|bvg:104904619|K14497 protein phosphatase 2C [EC:3.1.3.16] | (RefSeq) protein phosphatase 2C 37	Plant hormone signal transduction (ko04075)	[T]	Signal transduction mechanisms	Protein phosphatase 2C	Protein phosphatase 2C 37 OS=Arabidopsis thaliana OX=3702 GN=PP2CA PE=1 SV=1	T	Signal transduction mechanisms	protein phosphatase 2C 37-like [Chenopodium quinoa]
ONT.16688.6	[U]	Intracellular trafficking, secretion, and vesicular transport	Molecular Function: GTPase activity (GO:0003924);; Molecular Function: signal recognition particle binding (GO:0005047);; Molecular Function: GTP binding (GO:0005525);; Cellular Component: signal recognition particle receptor complex (GO:0005785);; Biological Process: SRP-dependent cotranslational protein targeting to membrane (GO:0006614);;	K13431|1.23974e-175|pvu:PHAVU_003G155500g|K13431 signal recognition particle receptor subunit alpha | (RefSeq) hypothetical protein	Protein export (ko03060)	[U]	Intracellular trafficking, secretion, and vesicular transport	Signal recognition particle, alpha subunit, N-terminal;; Signal recognition particle, alpha subunit, N-terminal;; SRP54-type protein, GTPase domain;; SRP54-type protein, GTPase domain	--	U	Intracellular trafficking, secretion, and vesicular transport	signal recognition particle receptor subunit alpha-like [Chenopodium quinoa]
ONT.18074.1	[J]	Translation, ribosomal structure and biogenesis	Molecular Function: catalytic activity (GO:0003824);; Cellular Component: mitochondrion (GO:0005739);; Molecular Function: FMN binding (GO:0010181);; Cellular Component: integral component of membrane (GO:0016021);; Molecular Function: iron-sulfur cluster binding (GO:0051536);; Biological Process: oxidation-reduction process (GO:0055114);;	K15449|0|bvg:104905281|K15449 tRNA wybutosine-synthesizing protein 1 [EC:4.1.3.44] | (RefSeq) S-adenosyl-L-methionine-dependent tRNA 4-demethylwyosine synthase	--	[C]	Energy production and conversion	Radical SAM superfamily;; Wyosine base formation	S-adenosyl-L-methionine-dependent tRNA 4-demethylwyosine synthase OS=Arabidopsis thaliana OX=3702 GN=TYW1 PE=2 SV=1	C	Energy production and conversion	S-adenosyl-L-methionine-dependent tRNA 4-demethylwyosine synthase-like [Chenopodium quinoa]
ONT.3215.2	[J]	Translation, ribosomal structure and biogenesis	Molecular Function: structural constituent of ribosome (GO:0003735);; Cellular Component: ribosome (GO:0005840);; Biological Process: translation (GO:0006412);;	K02953|8.18496e-70|bvg:104886837|K02953 small subunit ribosomal protein S13e | (RefSeq) 40S ribosomal protein S13-like	Ribosome (ko03010)	[J]	Translation, ribosomal structure and biogenesis	Ribosomal S13/S15 N-terminal domain	40S ribosomal protein S13 OS=Glycine max OX=3847 GN=RPS13 PE=2 SV=1	J	Translation, ribosomal structure and biogenesis	40S ribosomal protein S13 [Chenopodium quinoa]
ONT.20392.3	--	--	--	--	--	--	--	--	--	--	--	protein EMBRYO SAC DEVELOPMENT ARREST 3, chloroplastic-like [Chenopodium quinoa]
ONT.17828.5	[Z]	Cytoskeleton	--	--	--	[Z]	Cytoskeleton	Actin;; Actin;; Actin	Actin-1 OS=Oryza sativa subsp. japonica OX=39947 GN=ACT1 PE=2 SV=1	Z	Cytoskeleton	actin [Agastache rugosa]
ONT.9905.4	[R]	General function prediction only	Molecular Function: GTP binding (GO:0005525);; Cellular Component: intracellular (GO:0005622);; Biological Process: small GTPase mediated signal transduction (GO:0007264);;	--	--	[U]	Intracellular trafficking, secretion, and vesicular transport	Ras family;; Ras of Complex, Roc, domain of DAPkinase;; ADP-ribosylation factor family;; Gtr1/RagA G protein conserved region	Ras-related protein RHN1 OS=Nicotiana plumbaginifolia OX=4092 GN=RHN1 PE=2 SV=1	S	Function unknown	ras-related protein RHN1 [Chenopodium quinoa]
ONT.29883.1	--	--	Cellular Component: membrane (GO:0016020);;	--	--	[R]	General function prediction only	Root hair defective 3 GTP-binding protein (RHD3);; Root hair defective 3 GTP-binding protein (RHD3)	Protein ROOT HAIR DEFECTIVE 3 homolog 1 OS=Arabidopsis thaliana OX=3702 GN=At1g72960 PE=2 SV=2	Z	Cytoskeleton	protein ROOT HAIR DEFECTIVE 3-like [Helianthus annuus]
ONT.22183.1	[T]	Signal transduction mechanisms	Molecular Function: phosphatidylinositol-4,5-bisphosphate 5-phosphatase activity (GO:0004439);; Molecular Function: protein tyrosine phosphatase activity (GO:0004725);; Molecular Function: protein tyrosine/serine/threonine phosphatase activity (GO:0008138);; Biological Process: peptidyl-tyrosine dephosphorylation (GO:0035335);;	K14165|8.77275e-95|bvg:104892789|K14165 atypical dual specificity phosphatase [EC:3.1.3.16 3.1.3.48] | (RefSeq) putative dual specificity protein phosphatase DSP8	--	[V]	Defense mechanisms	Dual specificity phosphatase, catalytic domain	Putative dual specificity protein phosphatase DSP8 OS=Arabidopsis thaliana OX=3702 GN=DSP8 PE=2 SV=2	T	Signal transduction mechanisms	putative dual specificity protein phosphatase DSP8 [Chenopodium quinoa]
ONT.20029.1	--	--	Biological Process: response to abscisic acid (GO:0009737);; Molecular Function: abscisic acid binding (GO:0010427);; Cellular Component: integral component of membrane (GO:0016021);;	--	--	[T]	Signal transduction mechanisms	Abscisic acid G-protein coupled receptor;; The Golgi pH Regulator (GPHR) Family N-terminal	GPCR-type G protein 2 OS=Arabidopsis thaliana OX=3702 GN=GTG2 PE=1 SV=2	U	Intracellular trafficking, secretion, and vesicular transport	GPCR-type G protein 2-like isoform X1 [Chenopodium quinoa]
ONT.20338.1	--	--	Cellular Component: actin cytoskeleton (GO:0015629);; Biological Process: actin filament polymerization (GO:0030041);;	K05755|8.12092e-60|tcc:TCM_020286|K05755 actin related protein 2/3 complex, subunit 4 | (RefSeq) Binding isoform 1	Endocytosis (ko04144)	[Z]	Cytoskeleton	ARP2/3 complex 20 kDa subunit (ARPC4);; ARP2/3 complex 20 kDa subunit (ARPC4)	Actin-related protein 2/3 complex subunit 4 OS=Arabidopsis thaliana OX=3702 GN=ARPC4 PE=1 SV=1	S	Function unknown	actin-related protein 2/3 complex subunit 4 isoform X1 [Chenopodium quinoa]
ONT.14239.3	[E]	Amino acid transport and metabolism	Molecular Function: transporter activity (GO:0005215);; Biological Process: transport (GO:0006810);; Cellular Component: integral component of membrane (GO:0016021);;	K14638|3.06493e-128|bvg:104889536|K14638 solute carrier family 15 (peptide/histidine transporter), member 3/4 | (RefSeq) protein NRT1/ PTR FAMILY 3.1-like	--	[E]	Amino acid transport and metabolism	POT family	Protein NRT1/ PTR FAMILY 3.1 OS=Arabidopsis thaliana OX=3702 GN=NPF3.1 PE=2 SV=1	E	Amino acid transport and metabolism	protein NRT1/ PTR FAMILY 3.1-like [Chenopodium quinoa]
ONT.9761.1	--	--	Molecular Function: ATP binding (GO:0005524);; Cellular Component: nucleus (GO:0005634);; Biological Process: regulation of transcription, DNA-templated (GO:0006355);; Cellular Component: integral component of membrane (GO:0016021);; Biological Process: DNA duplex unwinding (GO:0032508);; Molecular Function: ATP-dependent 5'-3' DNA helicase activity (GO:0043141);;	K04499|2.10486e-15|adu:107464054|K04499 RuvB-like protein 1 (pontin 52) | (RefSeq) ruvB-like protein 1	--	[L]	Replication, recombination and repair	--	RuvB-like protein 1 OS=Arabidopsis thaliana OX=3702 GN=RIN1 PE=1 SV=1	K	Transcription	ruvB-like protein 1 isoform X2 [Chenopodium quinoa]
ONT.7389.2	--	--	--	K14840|2.21749e-38|bvg:104908207|K14840 nucleolar protein 53 | (RefSeq) hypothetical protein isoform A	--	[R]	General function prediction only	Nop53 (60S ribosomal biogenesis);; Nop53 (60S ribosomal biogenesis)	Ribosome biogenesis protein NOP53 OS=Arabidopsis thaliana OX=3702 GN=At2g40430 PE=1 SV=2	S	Function unknown	ribosome biogenesis protein NOP53-like [Chenopodium quinoa]
ONT.10719.1	--	--	Molecular Function: DNA binding (GO:0003677);; Molecular Function: zinc ion binding (GO:0008270);;	--	--	[R]	General function prediction only	AN1-like Zinc finger	Zinc finger A20 and AN1 domain-containing stress-associated protein 5 OS=Arabidopsis thaliana OX=3702 GN=SAP5 PE=2 SV=1	S	Function unknown	zinc finger A20 and AN1 domain-containing stress-associated protein 5-like [Chenopodium quinoa]
ONT.863.1	--	--	Cellular Component: endoplasmic reticulum membrane (GO:0005789);; Biological Process: GPI anchor biosynthetic process (GO:0006506);; Cellular Component: integral component of membrane (GO:0016021);;	K05287|5.99193e-12|cic:CICLE_v10026430mg|K05287 phosphatidylinositol glycan, class F [EC:2.7.-.-] | (RefSeq) hypothetical protein	Glycosylphosphatidylinositol(GPI)-anchor biosynthesis (ko00563)	[MO]	--	GPI biosynthesis protein family Pig-F	--	S	Function unknown	phosphatidylinositol-glycan biosynthesis class F protein-like [Chenopodium quinoa]
ONT.24876.2	[E]	Amino acid transport and metabolism	--	K14638|0|bvg:104895287|K14638 solute carrier family 15 (peptide/histidine transporter), member 3/4 | (RefSeq) protein NRT1/ PTR FAMILY 8.3-like	--	[E]	Amino acid transport and metabolism	POT family;; POT family	Protein NRT1/ PTR FAMILY 8.3 OS=Arabidopsis thaliana OX=3702 GN=NPF8.3 PE=1 SV=1	E	Amino acid transport and metabolism	protein NRT1/ PTR FAMILY 8.3-like isoform X2 [Chenopodium quinoa]
ONT.3586.1	--	--	--	--	--	--	--	--	--	--	--	protein GLUTAMINE DUMPER 6-like [Chenopodium quinoa]
ONT.17633.6	--	--	--	K00972|4.84827e-16|bvg:104898351|K00972 UDP-N-acetylglucosamine/UDP-N-acetylgalactosamine diphosphorylase [EC:2.7.7.23 2.7.7.83] | (RefSeq) UDP-N-acetylglucosamine diphosphorylase 1-like	Amino sugar and nucleotide sugar metabolism (ko00520)	[M]	Cell wall/membrane/envelope biogenesis	--	UDP-N-acetylglucosamine diphosphorylase 2 OS=Arabidopsis thaliana OX=3702 GN=GLCNAC1PUT2 PE=1 SV=1	G	Carbohydrate transport and metabolism	UDP-N-acetylglucosamine diphosphorylase 1-like [Chenopodium quinoa]
ONT.161.1	--	--	Biological Process: negative regulation of transcription from RNA polymerase II promoter (GO:0000122);; Molecular Function: nucleotide binding (GO:0000166);; Molecular Function: RNA polymerase II regulatory region sequence-specific DNA binding (GO:0000977);; Molecular Function: transcriptional repressor activity, RNA polymerase II core promoter proximal region sequence-specific binding (GO:000107…	K12236|8.4483e-42|bvg:104906647|K12236 transcriptional repressor NF-X1 | (RefSeq) NF-X1-type zinc finger protein NFXL1	--	[K]	Transcription	--	NF-X1-type zinc finger protein NFXL1 OS=Arabidopsis thaliana OX=3702 GN=NFXL1 PE=1 SV=1	K	Transcription	NF-X1-type zinc finger protein NFXL1-like [Chenopodium quinoa]
ONT.2845.1	--	--	--	--	--	--	--	--	--	--	--	hypothetical protein BVRB_2g046870 [Beta vulgaris subsp. vulgaris]
ONT.9285.9	--	--	Cellular Component: endomembrane system (GO:0012505);; Cellular Component: membrane-bounded organelle (GO:0043227);; Cellular Component: intracellular organelle (GO:0043229);; Biological Process: positive regulation of GTPase activity (GO:0043547);; Cellular Component: cytoplasmic part (GO:0044444);;	K12486|1.0305e-52|cit:102628167|K12486 stromal membrane-associated protein | (RefSeq) probable ADP-ribosylation factor GTPase-activating protein AGD5	Endocytosis (ko04144)	[T]	Signal transduction mechanisms	--	Probable ADP-ribosylation factor GTPase-activating protein AGD5 OS=Arabidopsis thaliana OX=3702 GN=AGD5 PE=1 SV=1	U	Intracellular trafficking, secretion, and vesicular transport	probable ADP-ribosylation factor GTPase-activating protein AGD5 [Chenopodium quinoa]
ONT.25432.2	--	--	--	--	--	--	--	--	--	--	--	uncharacterized protein LOC110711836 [Chenopodium quinoa]
ONT.27850.2	--	--	--	--	--	--	--	--	--	S	Function unknown	uncharacterized protein LOC110695748 [Chenopodium quinoa]
ONT.17279.8	--	--	Cellular Component: nucleus (GO:0005634);; Biological Process: regulation of transcription, DNA-templated (GO:0006355);; Biological Process: auxin-activated signaling pathway (GO:0009734);;	K14484|1.47173e-06|bvg:104894592|K14484 auxin-responsive protein IAA | (RefSeq) auxin-responsive protein IAA14-like	Plant hormone signal transduction (ko04075)	--	--	--	--	--	--	auxin-responsive protein IAA14-like [Chenopodium quinoa]
ONT.7873.1	[G]	Carbohydrate transport and metabolism	Cellular Component: Golgi membrane (GO:0000139);; Molecular Function: alpha-mannosidase activity (GO:0004559);; Biological Process: mannose metabolic process (GO:0006013);; Biological Process: N-glycan processing (GO:0006491);; Biological Process: protein deglycosylation (GO:0006517);; Molecular Function: zinc ion binding (GO:0008270);; Cellular Component: integral component of membrane (GO:00160…	K01231|0|bvg:104905356|K01231 alpha-mannosidase II [EC:3.2.1.114] | (RefSeq) alpha-mannosidase 2	N-Glycan biosynthesis (ko00510)	[G]	Carbohydrate transport and metabolism	Glycosyl hydrolases family 38 C-terminal domain;; Glycosyl hydrolases family 38 N-terminal domain;; Alpha mannosidase middle domain;; Glycosyl hydrolases family 38 N-terminal domain	Alpha-mannosidase 2 OS=Arabidopsis thaliana OX=3702 GN=GMII PE=1 SV=1	G	Carbohydrate transport and metabolism	alpha-mannosidase 2-like [Chenopodium quinoa]
ONT.21047.5	--	--	Molecular Function: ubiquitin-protein transferase activity (GO:0004842);; Cellular Component: anaphase-promoting complex (GO:0005680);; Molecular Function: zinc ion binding (GO:0008270);; Biological Process: protein ubiquitination (GO:0016567);;	K03358|3.37784e-54|bvg:104890622|K03358 anaphase-promoting complex subunit 11 | (RefSeq) anaphase-promoting complex subunit 11	Ubiquitin mediated proteolysis (ko04120)	[DO]	--	Anaphase-promoting complex subunit 11 RING-H2 finger;; RING-H2 zinc finger domain;; Ring finger domain	Anaphase-promoting complex subunit 11 OS=Arabidopsis thaliana OX=3702 GN=APC11 PE=1 SV=3	O	Posttranslational modification, protein turnover, chaperones	PREDICTED: anaphase-promoting complex subunit 11 isoform X1 [Beta vulgaris subsp. vulgaris]
ONT.7752.5	--	--	--	--	--	[R]	General function prediction only	Yippee zinc-binding/DNA-binding /Mis18, centromere assembly	Protein yippee-like OS=Solanum tuberosum OX=4113 PE=2 SV=1	S	Function unknown	protein yippee-like [Chenopodium quinoa]
ONT.22898.2	--	--	Cellular Component: membrane (GO:0016020);;	--	--	--	--	--	Protein PLANT CADMIUM RESISTANCE 3 OS=Arabidopsis thaliana OX=3702 GN=PCR3 PE=3 SV=1	S	Function unknown	protein PLANT CADMIUM RESISTANCE 3-like [Chenopodium quinoa]
ONT.15512.1	--	--	Cellular Component: mitochondrion (GO:0005739);;	--	--	[R]	General function prediction only	PPR repeat family;; PPR repeat;; PPR repeat;; Pentatricopeptide repeat domain;; PPR repeat family;; Pentatricopeptide repeat domain;; PPR repeat;; PPR repeat;; Pentacotripeptide-repeat region of PRORP	Pentatricopeptide repeat-containing protein At3g62470, mitochondrial OS=Arabidopsis thaliana OX=3702 GN=At3g62470 PE=2 SV=1	S	Function unknown	pentatricopeptide repeat-containing protein At3g62470, mitochondrial-like [Chenopodium quinoa]
ONT.28640.1	--	--	--	--	--	--	--	Plant invertase/pectin methylesterase inhibitor;; Plant invertase/pectin methylesterase inhibitor	Pectinesterase inhibitor 10 OS=Arabidopsis thaliana OX=3702 GN=PMEI10 PE=2 SV=1	S	Function unknown	pectinesterase inhibitor 9-like [Chenopodium quinoa]
ONT.11315.2	--	--	--	K11372|6.78181e-62|bvg:104895998|K11372 HAT1-interacting factor 1 | (RefSeq) protein HGV2	--	[BD]	--	SHNi-TPR	--	S	Function unknown	histone-binding protein N1/N2-like [Chenopodium quinoa]
ONT.20821.3	--	--	Biological Process: fatty acid metabolic process (GO:0006631);; Biological Process: response to heat (GO:0009408);; Cellular Component: chloroplast thylakoid membrane (GO:0009535);; Biological Process: xanthophyll cycle (GO:0010028);; Biological Process: chlorophyll metabolic process (GO:0015994);; Cellular Component: thylakoid lumen (GO:0031977);; Molecular Function: violaxanthin de-epoxidase ac…	K09839|0|bvg:104890418|K09839 violaxanthin de-epoxidase [EC:1.23.5.1] | (RefSeq) violaxanthin de-epoxidase, chloroplastic	Carotenoid biosynthesis (ko00906)	--	--	VDE lipocalin domain	Violaxanthin de-epoxidase, chloroplastic OS=Spinacia oleracea OX=3562 GN=VDE1 PE=1 SV=2	I	Lipid transport and metabolism	violaxanthin de-epoxidase, chloroplastic [Chenopodium quinoa]
ONT.12960.2	[E]	Amino acid transport and metabolism	Molecular Function: methylenetetrahydrofolate reductase (NAD(P)H) activity (GO:0004489);; Cellular Component: cytosol (GO:0005829);; Biological Process: methionine biosynthetic process (GO:0009086);; Biological Process: tetrahydrofolate interconversion (GO:0035999);; Biological Process: oxidation-reduction process (GO:0055114);;	K00297|0|bvg:104889100|K00297 methylenetetrahydrofolate reductase (NADPH) [EC:1.5.1.20] | (RefSeq) methylenetetrahydrofolate reductase 1-like	One carbon pool by folate (ko00670);Carbon metabolism (ko01200)	[E]	Amino acid transport and metabolism	Methylenetetrahydrofolate reductase;; Methylenetetrahydrofolate reductase	Methylenetetrahydrofolate reductase 2 OS=Arabidopsis thaliana OX=3702 GN=MTHFR2 PE=1 SV=2	E	Amino acid transport and metabolism	methylenetetrahydrofolate reductase 2-like [Chenopodium quinoa]
ONT.23922.1	--	--	Cellular Component: integral component of membrane (GO:0016021);;	K01988|5.00347e-145|bvg:104904814|K01988 lactosylceramide 4-alpha-galactosyltransferase [EC:2.4.1.228] | (RefSeq) hypothetical protein	Glycosphingolipid biosynthesis - globo series (ko00603)	[G]	Carbohydrate transport and metabolism	Alpha 1,4-glycosyltransferase conserved region;; Glycosyltransferase sugar-binding region containing DXD motif	Uncharacterized protein At4g19900 OS=Arabidopsis thaliana OX=3702 GN=At4g19900 PE=2 SV=1	S	Function unknown	uncharacterized protein At4g19900-like [Chenopodium quinoa]
ONT.7108.3	--	--	Molecular Function: metal ion binding (GO:0046872);;	--	--	[P]	Inorganic ion transport and metabolism	Metallothionein	Metallothionein-like protein type 2 OS=Actinidia deliciosa OX=3627 GN=pKIWI504 PE=2 SV=1	S	Function unknown	metallothionein-like protein type 2 [Chenopodium quinoa]
ONT.14188.4	[K]	Transcription	Cellular Component: plasma membrane (GO:0005886);; Biological Process: protein phosphorylation (GO:0006468);; Biological Process: signal transduction (GO:0007165);; Molecular Function: transmembrane receptor protein kinase activity (GO:0019199);;	--	--	[R]	General function prediction only	--	Leucine-rich repeat protein 2 OS=Arabidopsis thaliana OX=3702 GN=LRR2 PE=2 SV=1	S	Function unknown	PREDICTED: somatic embryogenesis receptor kinase 2-like [Brassica rapa]
ONT.27840.5	--	--	--	K15287|6.37988e-59|mus:103988495|K15287 solute carrier family 35, member F1/2 | (RefSeq) solute carrier family 35 member F2-like isoform X1	--	[S]	Function unknown	Solute carrier family 35	--	EG	Amino acid transport and metabolism;; Carbohydrate transport and metabolism	solute carrier family 35 member F2-like isoform X2 [Chenopodium quinoa]
ONT.11583.1	[O]	Posttranslational modification, protein turnover, chaperones	Cellular Component: RNA polymerase I transcription factor complex (GO:0000120);; Cellular Component: vacuolar proton-transporting V-type ATPase, V0 domain (GO:0000220);; Molecular Function: RNA binding (GO:0003723);; Molecular Function: structural constituent of ribosome (GO:0003735);; Cellular Component: cytosol (GO:0005829);; Cellular Component: ribosome (GO:0005840);; Biological Process: trans…	K02927|2.87866e-35|nnu:104607638|K02927 large subunit ribosomal protein L40e | (RefSeq) ubiquitin-60S ribosomal protein L40	Ribosome (ko03010)	[J]	Translation, ribosomal structure and biogenesis	Ubiquitin family;; Ubiquitin-2 like Rad60 SUMO-like	Ubiquitin-60S ribosomal protein L40 OS=Nicotiana sylvestris OX=4096 GN=UBICEP52-7 PE=2 SV=2	J	Translation, ribosomal structure and biogenesis	ubiquitin-like [Chenopodium quinoa]
ONT.20902.2	--	--	Molecular Function: protein serine/threonine kinase activity (GO:0004674);; Molecular Function: protein kinase regulator activity (GO:0019887);; Biological Process: cellular response to glucose starvation (GO:0042149);; Biological Process: regulation of protein kinase activity (GO:0045859);; Biological Process: protein autophosphorylation (GO:0046777);;	--	--	[C]	Energy production and conversion	Glycogen recognition site of AMP-activated protein kinase;; CBS domain	Sucrose nonfermenting 4-like protein OS=Arabidopsis thaliana OX=3702 GN=SNF4 PE=1 SV=1	S	Function unknown	sucrose nonfermenting 4-like protein [Chenopodium quinoa]
ONT.13464.1	--	--	Biological Process: polysaccharide catabolic process (GO:0000272);; Molecular Function: chitinase activity (GO:0004568);; Cellular Component: extracellular space (GO:0005615);; Biological Process: chitin catabolic process (GO:0006032);; Molecular Function: chitin binding (GO:0008061);;	K01183|3.28928e-128|bvg:104888158|K01183 chitinase [EC:3.2.1.14] | (RefSeq) acidic endochitinase SE2	Amino sugar and nucleotide sugar metabolism (ko00520)	[M]	Cell wall/membrane/envelope biogenesis	--	Acidic endochitinase SE2 OS=Beta vulgaris OX=161934 GN=SE2 PE=1 SV=1	G	Carbohydrate transport and metabolism	acidic endochitinase SE2 [Chenopodium quinoa]
ONT.375.3	[Q]	Secondary metabolites biosynthesis, transport and catabolism	Molecular Function: lactoylglutathione lyase activity (GO:0004462);; Cellular Component: cytosol (GO:0005829);; Cellular Component: chloroplast (GO:0009507);; Molecular Function: metal ion binding (GO:0046872);;	K01759|9.71223e-96|bvg:104902887|K01759 lactoylglutathione lyase [EC:4.4.1.5] | (RefSeq) lactoylglutathione lyase	Pyruvate metabolism (ko00620)	[G]	Carbohydrate transport and metabolism	Glyoxalase/Bleomycin resistance protein/Dioxygenase superfamily	Lactoylglutathione lyase OS=Glycine max OX=3847 GN=GLXI PE=1 SV=1	S	Function unknown	lactoylglutathione lyase isoform X1 [Chenopodium quinoa]
ONT.1682.12	--	--	--	--	--	--	--	--	--	--	--	uncharacterized protein LOC110716740 [Chenopodium quinoa]
ONT.18220.10	--	--	--	--	--	--	--	Leucine Rich Repeat	F-box/FBD/LRR-repeat protein At5g56420 OS=Arabidopsis thaliana OX=3702 GN=At5g56420 PE=2 SV=1	S	Function unknown	F-box/FBD/LRR-repeat protein At5g56420-like [Chenopodium quinoa]
ONT.1282.1	--	--	Biological Process: cytoplasmic translation (GO:0002181);; Molecular Function: structural constituent of ribosome (GO:0003735);; Cellular Component: cytosolic large ribosomal subunit (GO:0022625);;	K02891|2.12374e-48|bvg:104906536|K02891 large subunit ribosomal protein L22e | (RefSeq) 60S ribosomal protein L22-3	Ribosome (ko03010)	[J]	Translation, ribosomal structure and biogenesis	Ribosomal L22e protein family	60S ribosomal protein L22-2 OS=Arabidopsis thaliana OX=3702 GN=RPL22B PE=2 SV=1	J	Translation, ribosomal structure and biogenesis	PREDICTED: 60S ribosomal protein L22-3 [Beta vulgaris subsp. vulgaris]
ONT.9343.1	--	--	Cellular Component: integral component of membrane (GO:0016021);;	--	--	--	--	Protein of unknown function (DUF1218)	--	S	Function unknown	uncharacterized protein LOC110720113 [Chenopodium quinoa]
ONT.28808.2	[G]	Carbohydrate transport and metabolism	Cellular Component: cytoplasm (GO:0005737);; Biological Process: metabolic process (GO:0008152);; Molecular Function: transferase activity, transferring phosphorus-containing groups (GO:0016772);;	--	--	--	--	FGGY family of carbohydrate kinases, C-terminal domain	D-ribulose kinase OS=Arabidopsis thaliana OX=3702 GN=XK1 PE=1 SV=1	G	Carbohydrate transport and metabolism	uncharacterized protein LOC110705155 isoform X2 [Chenopodium quinoa]
ONT.10756.1	--	--	Cellular Component: plasma membrane (GO:0005886);; Biological Process: pollen development (GO:0009555);; Biological Process: embryo development ending in seed dormancy (GO:0009793);;	--	--	--	--	--	--	S	Function unknown	uncharacterized protein LOC110696149 [Chenopodium quinoa]
ONT.10810.6	[R]	General function prediction only	Cellular Component: chloroplast thylakoid membrane (GO:0009535);; Cellular Component: integral component of membrane (GO:0016021);;	--	--	--	--	Tetratricopeptide repeat;; Tetratricopeptide repeat	--	S	Function unknown	uncharacterized protein LOC110712375 [Chenopodium quinoa]
[truncated: 54,478 more rows]
