# Supplementary material for: Full-Length Transcriptome Sequencing Reveals the Impact of Cold Stress on Alternative Splicing in Quinoa
Source: Int J Mol Sci. 2022 May 20;23(10):5724. doi: 10.3390/ijms23105724 (PMC9144462; doi:10.3390/ijms23105724)
Supplement: Supplementary file 1 [file ijms-23-05724-s001.zip › Table S3.xls]

## Sheet: Cq- 64-DEG
											List of DEGs in CRQ64 under cold stress
#ID	gene_name	Cq-64C-1_Count	Cq-64C-2_Count	Cq-64C-3_Count	Cq-64N-1_Count	Cq-64N-2_Count	Cq-64N-3_Count	Cq-64C-1_CPM	Cq-64C-2_CPM	Cq-64C-3_CPM	Cq-64N-1_CPM	Cq-64N-2_CPM	Cq-64N-3_CPM	FDR	log2FC	regulated	COG_class	COG_class_annotation	GO_annotation	KEGG_annotation	KEGG_pathway_annotation	KOG_class	KOG_class_annotation	Pfam_annotation	Swiss-Prot_annotation	eggNOG_class	eggNOG_class_annotation	NR_annotation	GO_second_level_annotation
AUR62037807	AUR62037807	715	506	828	2	5	1	91.7064	68.1218	107.144	0.254021	0.637861	0.131478	1.56971e-66	7.41426	up	[Q]	Secondary metabolites biosynthesis, transport and catabolism	Biological Process: flavonoid biosynthetic process (GO:0009813);; Molecular Function: naringenin-chalcone synthase activity (GO:0016210);;	K00660|0|tcc:TCM_017370|K00660 chalcone synthase [EC:2.3.1.74] | (RefSeq) Chalcone and stilbene synthase family protein	Flavonoid biosynthesis (ko00941);; Circadian rhythm - plant (ko04712)	--	--	Chalcone and stilbene synthases, N-terminal domain;; Chalcone and stilbene synthases, C-terminal domain;; 3-Oxoacyl-[acyl-carrier-protein (ACP)] synthase III C terminal;; 3-Oxoacyl-[acyl-carrier-protein (ACP)] synthase III;; FAE1/Type III polyketide synthase-like protein	Chalcone synthase GN=CHS OS=Dianthus monspessulanus PE=2 SV=1	H	Coenzyme transport and metabolism	chalcone synthase [Chenopodium quinoa]	biological process: metabolic process (GO:0008152);; molecular function: catalytic activity (GO:0003824)
AUR62030476	AUR62030476	20292	21153	21754	221	234	204	2602.67	2847.79	2815	28.0694	29.8519	26.8216	9.84028e-298	6.82262	up	--	--	--	--	--	--	--	Chlorophyll A-B binding protein	Early light-induced protein 2, chloroplastic (Precursor) GN=ELIP2 OS=Arabidopsis thaliana (Mouse-ear cress) PE=1 SV=1	S	Function unknown	early light-induced protein 1, chloroplastic-like [Chenopodium quinoa]	--
AUR62042829	AUR62042829	153	89	162	0	0	0	19.6239	11.9819	20.963	0	0	0	3.92155e-27	6.54244	up	[Q]	Secondary metabolites biosynthesis, transport and catabolism	Biological Process: flavonoid biosynthetic process (GO:0009813);; Molecular Function: naringenin-chalcone synthase activity (GO:0016210);;	K00660|0|tcc:TCM_017370|K00660 chalcone synthase [EC:2.3.1.74] | (RefSeq) Chalcone and stilbene synthase family protein	Flavonoid biosynthesis (ko00941);; Circadian rhythm - plant (ko04712)	--	--	Chalcone and stilbene synthases, N-terminal domain;; Chalcone and stilbene synthases, C-terminal domain;; 3-Oxoacyl-[acyl-carrier-protein (ACP)] synthase III C terminal;; 3-Oxoacyl-[acyl-carrier-protein (ACP)] synthase III;; FAE1/Type III polyketide synthase-like protein	Chalcone synthase GN=CHS OS=Dianthus monspessulanus PE=2 SV=1	H	Coenzyme transport and metabolism	chalcone synthase-like [Chenopodium quinoa]	biological process: metabolic process (GO:0008152);; molecular function: catalytic activity (GO:0003824)
AUR62021242	AUR62021242	130	108	127	0	0	0	16.6739	14.5398	16.434	0	0	0	6.871e-27	6.48523	up	--	--	Biological Process: response to stress (GO:0006950);; Biological Process: response to abiotic stimulus (GO:0009628);;	--	--	--	--	AP2 domain	Dehydration-responsive element-binding protein 1A GN=At4g25480 OS=Arabidopsis thaliana (Mouse-ear cress) PE=1 SV=2	K	Transcription	dehydration-responsive element-binding protein 1A-like [Chenopodium quinoa]	biological process: response to stimulus (GO:0050896)
AUR62014839	AUR62014839	1070	939	1380	22	11	9	137.239	126.416	178.574	2.79424	1.40329	1.1833	2.22958e-89	6.35386	up	--	--	--	--	--	--	--	--	--	--	--	late embryogenesis abundant protein D-29-like [Chenopodium quinoa]	--
AUR62030819	AUR62030819	15243	14625	17958	187	327	157	1955.08	1968.93	2323.79	23.751	41.7161	20.6421	4.43998e-131	6.31168	up	--	--	--	--	--	--	--	Chlorophyll A-B binding protein	Early light-induced protein 2, chloroplastic (Precursor) GN=ELIP2 OS=Arabidopsis thaliana (Mouse-ear cress) PE=1 SV=1	S	Function unknown	early light-induced protein 1, chloroplastic-like [Chenopodium quinoa]	--
AUR62032625	AUR62032625	1297	1129	1015	23	21	16	166.354	151.995	131.342	2.92125	2.67901	2.10365	1.50407e-112	5.97739	up	--	--	--	--	--	--	--	--	--	S	Function unknown	protein LNK3-like isoform X1 [Chenopodium quinoa]	--
ONT.27860	--	75	182	77	0	1	1	9.61955	24.5023	9.96391	0	0.127572	0.131478	1.91565e-22	5.74052	up	--	--	--	--	--	--	--	--	Protein BIC1 OS=Arabidopsis thaliana OX=3702 GN=BIC1 PE=1 SV=1	S	Function unknown	protein BIC1-like [Chenopodium quinoa]	--
AUR62031740	AUR62031740	935	843	812	21	14	24	119.924	113.491	105.074	2.66722	1.78601	3.15548	1.50377e-93	5.58842	up	--	--	--	--	--	--	--	--	--	S	Function unknown	protein LNK3-like isoform X1 [Chenopodium quinoa]	--
AUR62017036	AUR62017036	262	237	386	4	12	2	33.6043	31.9068	49.949	0.508043	1.53087	0.262956	1.38322e-41	5.47335	up	--	--	--	--	--	--	--	--	--	S	Function unknown	late embryogenesis abundant protein D-29-like [Chenopodium quinoa]	--
AUR62020681	AUR62020681	52	97	97	1	1	0	6.66956	13.0589	12.5519	0.127011	0.127572	0	2.3945e-20	5.44718	up	--	--	--	--	--	--	--	--	--	--	--	F-box/FBD/LRR-repeat protein At5g56420-like [Chenopodium quinoa]	--
AUR62023307	AUR62023307	2877	2612	3730	81	123	54	369.006	351.648	482.667	10.2879	15.6914	7.09982	6.8508e-84	5.3269	up	--	--	Molecular Function: monooxygenase activity (GO:0004497);; Cellular Component: chloroplast (GO:0009507);; Biological Process: photorespiration (GO:0009853);; Biological Process: carbon fixation (GO:0015977);; Biological Process: photosynthesis (GO:0015979);; Molecular Function: ribulose-bisphosphate carboxylase activity (GO:0016984);; Biological Process: oxidation-reduction process (GO:0055114);;	K01602|4.14763e-97|mdm:103444126|K01602 ribulose-bisphosphate carboxylase small chain [EC:4.1.1.39] | (RefSeq) ribulose bisphosphate carboxylase small chain, chloroplastic	Glyoxylate and dicarboxylate metabolism (ko00630);; Carbon fixation in photosynthetic organisms (ko00710);; Carbon metabolism (ko01200)	--	--	Ribulose bisphosphate carboxylase, small chain;; Ribulose-1,5-bisphosphate carboxylase small subunit	Ribulose bisphosphate carboxylase small chain, chloroplastic (Precursor) GN=RBCS OS=Nicotiana tabacum (Common tobacco) PE=1 SV=1	G	Carbohydrate transport and metabolism	ribulose bisphosphate carboxylase small chain 3, chloroplastic-like [Chenopodium quinoa]	biological process: metabolic process (GO:0008152);; biological process: single-organism process (GO:0044699);; molecular function: catalytic activity (GO:0003824);; cellular component: cell (GO:0005623);; cellular component: organelle (GO:0043226);; cellular component: cell part (GO:0044464);; biological process: cellular process (GO:0009987)
ONT.19015	--	216	239	148	9	2	2	27.7043	32.1761	19.1514	1.1431	0.255144	0.262956	5.13543e-35	5.30866	up	--	--	--	--	--	--	--	--	--	--	--	hypothetical protein SOVF_205040 [Spinacia oleracea]	--
AUR62004453	AUR62004453	4964	5836	6828	134	225	160	636.686	785.689	883.553	17.0194	28.7037	21.0365	2.09682e-101	5.28754	up	--	--	--	--	--	--	--	--	--	S	Function unknown	hypothetical protein BVRB_1g003550 [Beta vulgaris subsp. vulgaris]	--
AUR62016035	AUR62016035	1817	1755	1671	36	69	54	233.05	236.272	216.23	4.57239	8.80248	7.09982	4.21281e-100	5.23607	up	[S]	Function unknown	--	--	--	[T]	Signal transduction mechanisms	TraB family	--	T	Signal transduction mechanisms	traB domain-containing protein-like [Chenopodium quinoa]	--
AUR62030478	AUR62030478	17581	16473	19597	576	785	449	2254.95	2217.73	2535.88	73.1582	100.144	59.0337	3.31163e-117	5.12734	up	--	--	--	--	--	--	--	Chlorophyll A-B binding protein	Early light-induced protein 2, chloroplastic (Precursor) GN=ELIP2 OS=Arabidopsis thaliana (Mouse-ear cress) PE=1 SV=1	S	Function unknown	early light-induced protein 2, chloroplastic-like [Chenopodium quinoa]	--
AUR62016036	AUR62016036	71	85	74	0	4	0	9.10651	11.4434	9.57571	0	0.510289	0	2.1558e-20	5.05067	up	--	--	Biological Process: response to stress (GO:0006950);; Biological Process: response to abiotic stimulus (GO:0009628);;	--	--	--	--	AP2 domain	Dehydration-responsive element-binding protein 1A GN=At4g25480 OS=Arabidopsis thaliana (Mouse-ear cress) PE=1 SV=2	K	Transcription	dehydration-responsive element-binding protein 1A-like [Chenopodium quinoa]	biological process: response to stimulus (GO:0050896)
AUR62002031	AUR62002031	2850	2212	2287	104	85	72	365.543	297.797	295.941	13.2091	10.8436	9.46643	4.47372e-121	5.04821	up	[I]	Lipid transport and metabolism	Molecular Function: inositol-3-phosphate synthase activity (GO:0004512);; Cellular Component: cytoplasm (GO:0005737);; Biological Process: inositol biosynthetic process (GO:0006021);; Biological Process: phospholipid biosynthetic process (GO:0008654);;	K01858|0|cmo:103494408|K01858 myo-inositol-1-phosphate synthase [EC:5.5.1.4] | (RefSeq) inositol-3-phosphate synthase	Inositol phosphate metabolism (ko00562)	[I]	Lipid transport and metabolism	Myo-inositol-1-phosphate synthase;; Myo-inositol-1-phosphate synthase	Inositol-3-phosphate synthase OS=Sesamum indicum (Oriental sesame) PE=2 SV=1	I	Lipid transport and metabolism	inositol-3-phosphate synthase [Chenopodium quinoa]	molecular function: catalytic activity (GO:0003824);; cellular component: cell (GO:0005623);; cellular component: cell part (GO:0044464);; biological process: metabolic process (GO:0008152);; biological process: cellular process (GO:0009987);; biological process: single-organism process (GO:0044699)
AUR62002433	AUR62002433	241	152	190	7	7	3	30.9108	20.4635	24.5863	0.889075	0.893005	0.394435	4.4389e-37	5.01219	up	[GC]	Carbohydrate transport and metabolism;; Energy production and conversion	Molecular Function: transferase activity, transferring glycosyl groups (GO:0016757);;	K13691|4.44853e-171|cic:CICLE_v10020092mg|K13691 pathogen-inducible salicylic acid glucosyltransferase [EC:2.4.1.-] | (RefSeq) hypothetical protein	--	[GC]	Carbohydrate transport and metabolism;; Energy production and conversion	UDP-glucoronosyl and UDP-glucosyl transferase	UDP-glycosyltransferase 74F2 GN=F18O19.7 OS=Arabidopsis thaliana (Mouse-ear cress) PE=1 SV=1	CG	Energy production and conversion;; Carbohydrate transport and metabolism	UDP-glycosyltransferase 74F2-like [Chenopodium quinoa]	molecular function: catalytic activity (GO:0003824)
AUR62035095	AUR62035095	599	643	708	17	34	17	76.8282	86.5658	91.6162	2.15918	4.33745	2.23513	2.16975e-67	4.99407	up	--	--	Molecular Function: electron carrier activity (GO:0009055);; Biological Process: response to water deprivation (GO:0009414);; Cellular Component: chloroplast thylakoid membrane (GO:0009535);; Biological Process: response to blue light (GO:0009637);; Biological Process: response to high light intensity (GO:0009644);; Biological Process: response to sucrose (GO:0009744);; Biological Process: photos…	--	--	--	--	--	Protein PROTON GRADIENT REGULATION 5, chloroplastic (Precursor) GN=PGR5 OS=Arabidopsis thaliana (Mouse-ear cress) PE=1 SV=1	S	Function unknown	protein PROTON GRADIENT REGULATION 5, chloroplastic-like [Chenopodium quinoa]	molecular function: electron carrier activity (GO:0009055);; biological process: response to stimulus (GO:0050896);; cellular component: cell (GO:0005623);; cellular component: membrane (GO:0016020);; cellular component: organelle (GO:0043226);; cellular component: organelle part (GO:0044422);; cellular component: cell part (GO:0044464);; biological process: metabolic process (GO:0008152);; biolo…
ONT.28438	--	43	29	36	0	0	0	5.51521	3.90421	4.65845	0	0	0	3.05807e-13	4.95214	up	--	--	--	--	--	--	--	--	--	--	--	uncharacterized protein LOC110702265 [Chenopodium quinoa]	--
ONT.24689	--	40	53	69	1	0	1	5.13043	7.13528	8.9287	0.127011	0	0.131478	4.52883e-16	4.93376	up	--	--	--	--	--	--	--	--	--	--	--	hypothetical protein BVRB_9g220700 isoform B [Beta vulgaris subsp. vulgaris]	--
AUR62030820	AUR62030820	105	120	136	2	4	4	13.4674	16.1554	17.5986	0.254021	0.510289	0.525913	1.1728e-27	4.91945	up	--	--	--	--	--	--	--	Chlorophyll A-B binding protein	Early light-induced protein 2, chloroplastic (Precursor) GN=ELIP2 OS=Arabidopsis thaliana (Mouse-ear cress) PE=1 SV=1	S	Function unknown	early light-induced protein 1, chloroplastic-like [Chenopodium quinoa]	--
ONT.7017	--	279	396	230	8	15	10	35.7847	53.3127	29.7623	1.01609	1.91358	1.31478	2.9272e-41	4.81316	up	--	--	Biological Process: drug transmembrane transport (GO:0006855);; Molecular Function: drug transmembrane transporter activity (GO:0015238);; Molecular Function: antiporter activity (GO:0015297);; Cellular Component: integral component of membrane (GO:0016021);;	K03327|0|bvg:104891562|K03327 multidrug resistance protein, MATE family | (RefSeq) protein TRANSPARENT TESTA 12-like	--	[R]	General function prediction only	MatE;; MatE;; MatE	Protein DETOXIFICATION 27 OS=Arabidopsis thaliana OX=3702 GN=DTX27 PE=2 SV=1	V	Defense mechanisms	protein DETOXIFICATION 27-like [Chenopodium quinoa]	biological process: single-organism process (GO:0044699);; biological process: response to stimulus (GO:0050896);; biological process: localization (GO:0051179);; molecular function: transporter activity (GO:0005215);; cellular component: membrane (GO:0016020);; cellular component: membrane part (GO:0044425)
AUR62018199	AUR62018199	593	498	534	12	22	33	76.0586	67.0447	69.1004	1.52413	2.80659	4.33878	5.25825e-55	4.7195	up	[R]	General function prediction only	Molecular Function: ATP binding (GO:0005524);; Biological Process: obsolete ATP catabolic process (GO:0006200);; Biological Process: response to red light (GO:0010114);; Biological Process: response to far red light (GO:0010218);; Molecular Function: ATPase activity (GO:0016887);;	K12608|7.44992e-161|vvi:100260023|K12608 CCR4-NOT complex subunit CAF16 | (RefSeq) ABC transporter I family member 19	RNA degradation (ko03018)	[RK]	General function prediction only;; Transcription	ABC transporter;; AAA domain;; AAA ATPase domain	ABC transporter I family member 19 GN=F21M11.17 OS=Arabidopsis thaliana (Mouse-ear cress) PE=2 SV=1	K	Transcription	ABC transporter I family member 19-like [Chenopodium quinoa]	molecular function: binding (GO:0005488);; biological process: response to stimulus (GO:0050896);; molecular function: catalytic activity (GO:0003824)
ONT.18246	--	34	79	42	2	1	0	4.36086	10.6356	5.43486	0.254021	0.127572	0	2.95732e-14	4.61395	up	--	--	--	--	--	--	--	--	--	--	--	--	--
AUR62028076	AUR62028076	771	636	862	43	50	15	98.889	85.6234	111.544	5.46146	6.37861	1.97217	1.32606e-48	4.54246	up	--	--	Biological Process: cellular process (GO:0009987);; Biological Process: single-organism process (GO:0044699);; Biological Process: regulation of biological process (GO:0050789);; Biological Process: response to stimulus (GO:0050896);;	K12130|2.94563e-102|vvi:100853219|K12130 pseudo-response regulator 5 | (RefSeq) two-component response regulator-like APRR5	Circadian rhythm - plant (ko04712)	[K]	Transcription	CCT motif;; Response regulator receiver domain	Two-component response regulator-like PRR95 OS=Oryza sativa subsp. japonica (Rice) PE=2 SV=1	K	Transcription	two-component response regulator-like APRR5 isoform X1 [Chenopodium quinoa]	biological process: cellular process (GO:0009987);; biological process: single-organism process (GO:0044699);; biological process: biological regulation (GO:0065007);; biological process: response to stimulus (GO:0050896)
AUR62016037	AUR62016037	74	100	69	2	5	2	9.49129	13.4628	8.9287	0.254021	0.637861	0.262956	4.07781e-20	4.4663	up	[T]	Signal transduction mechanisms	--	--	--	[PT]	Inorganic ion transport and metabolism;; Signal transduction mechanisms	Domain of unknown function (DUF3354);; Ion transport protein;; Cyclic nucleotide-binding domain;; Ion channel	Potassium channel KAT1 GN=KAT1 OS=Arabidopsis thaliana (Mouse-ear cress) PE=1 SV=2	P	Inorganic ion transport and metabolism	potassium channel KAT3-like isoform X2 [Chenopodium quinoa]	--
ONT.22729	--	9741	8523	12307	574	625	481	1249.39	1147.43	1592.54	72.9041	79.7326	63.241	1.05585e-96	4.44347	up	--	--	--	--	--	--	--	--	--	--	--	hypothetical protein SOVF_080320 [Spinacia oleracea]	--
AUR62039518	AUR62039518	92	69	112	2	3	6	11.8	9.28933	14.493	0.254021	0.382716	0.788869	3.11888e-21	4.4097	up	[G]	Carbohydrate transport and metabolism	Molecular Function: phosphoglucomutase activity (GO:0004614);; Biological Process: carbohydrate metabolic process (GO:0005975);;	--	--	[G]	Carbohydrate transport and metabolism	Phosphoglucomutase/phosphomannomutase, alpha/beta/alpha domain I;; Phosphoglucomutase/phosphomannomutase, alpha/beta/alpha domain II;; Phosphoglucomutase/phosphomannomutase, alpha/beta/alpha domain III	--	G	Carbohydrate transport and metabolism	uncharacterized protein LOC110699924 [Chenopodium quinoa]	molecular function: catalytic activity (GO:0003824);; biological process: metabolic process (GO:0008152)
ONT.3285	--	911	1134	1319	70	64	52	116.845	152.668	170.68	8.89075	8.16462	6.83687	3.93675e-68	4.40123	up	--	--	--	--	--	--	--	--	--	--	--	uncharacterized protein LOC110683689 [Chenopodium quinoa]	--
AUR62005995	AUR62005995	692	586	817	49	34	33	88.7564	78.892	105.721	6.22352	4.33745	4.33878	1.71041e-62	4.37833	up	[TK]	Signal transduction mechanisms;; Transcription	Biological Process: single-organism process (GO:0044699);; Biological Process: regulation of cellular process (GO:0050794);; Biological Process: response to stimulus (GO:0050896);;	K12130|9.25992e-156|vvi:100853219|K12130 pseudo-response regulator 5 | (RefSeq) two-component response regulator-like APRR5	Circadian rhythm - plant (ko04712)	[K]	Transcription	Response regulator receiver domain;; CCT motif	Two-component response regulator-like APRR5 GN=APRR5 OS=Arabidopsis thaliana (Mouse-ear cress) PE=1 SV=2	K	Transcription	two-component response regulator-like APRR5 isoform X1 [Chenopodium quinoa]	biological process: single-organism process (GO:0044699);; biological process: biological regulation (GO:0065007);; biological process: response to stimulus (GO:0050896)
AUR62003767	AUR62003767	2927	2619	2358	143	171	156	375.419	352.591	305.129	18.1625	21.8148	20.5106	7.97718e-106	4.33492	up	[I]	Lipid transport and metabolism	Molecular Function: inositol-3-phosphate synthase activity (GO:0004512);; Cellular Component: cytoplasm (GO:0005737);; Biological Process: inositol biosynthetic process (GO:0006021);; Biological Process: phospholipid biosynthetic process (GO:0008654);;	K01858|0|cmo:103494408|K01858 myo-inositol-1-phosphate synthase [EC:5.5.1.4] | (RefSeq) inositol-3-phosphate synthase	Inositol phosphate metabolism (ko00562)	[I]	Lipid transport and metabolism	Myo-inositol-1-phosphate synthase;; Myo-inositol-1-phosphate synthase	Inositol-3-phosphate synthase OS=Sesamum indicum (Oriental sesame) PE=2 SV=1	I	Lipid transport and metabolism	inositol-3-phosphate synthase-like [Chenopodium quinoa]	molecular function: catalytic activity (GO:0003824);; cellular component: cell (GO:0005623);; cellular component: cell part (GO:0044464);; biological process: metabolic process (GO:0008152);; biological process: cellular process (GO:0009987);; biological process: single-organism process (GO:0044699)
AUR62040530	AUR62040530	543	523	501	26	39	25	69.6456	70.4104	64.8301	3.30228	4.97531	3.28696	9.33876e-64	4.33455	up	--	--	--	--	--	[O]	Posttranslational modification, protein turnover, chaperones	Myb-like DNA-binding domain	Protein REVEILLE 8 GN=F11F8.19 OS=Arabidopsis thaliana (Mouse-ear cress) PE=2 SV=1	K	Transcription	protein REVEILLE 8-like isoform X1 [Chenopodium quinoa]	--
ONT.27228	--	55	61	48	0	2	4	7.05434	8.21231	6.21127	0	0.255144	0.525913	1.62727e-15	4.28566	up	--	--	--	K12827|1.62753e-43|sind:105160368|K12827 splicing factor 3A subunit 3 | (RefSeq) splicing factor 3A subunit 3	Spliceosome (ko03040)	[A]	RNA processing and modification	Domain of unknown function (DUF3449);; Telomere stability C-terminal	Splicing factor SF3a60 homolog OS=Arabidopsis thaliana OX=3702 GN=ATO PE=1 SV=1	A	RNA processing and modification	splicing factor SF3a60 homolog [Chenopodium quinoa]	--
ONT.20994	--	52	42	35	0	2	2	6.66956	5.65438	4.52905	0	0.255144	0.262956	2.19586e-13	4.26818	up	--	--	Molecular Function: protein serine/threonine kinase activity (GO:0004674);; Molecular Function: ATP binding (GO:0005524);; Biological Process: protein phosphorylation (GO:0006468);;	K08819|1.23084e-16|bvg:104891003|K08819 cyclin-dependent kinase 12/13 [EC:2.7.11.22 2.7.11.23] | (RefSeq) probable serine/threonine-protein kinase At1g54610	--	[D]	Cell cycle control, cell division, chromosome partitioning	--	Probable serine/threonine-protein kinase At1g54610 OS=Arabidopsis thaliana OX=3702 GN=At1g54610 PE=1 SV=1	T	Signal transduction mechanisms	probable serine/threonine-protein kinase At1g54610 isoform X2 [Chenopodium quinoa]	biological process: metabolic process (GO:0008152);; biological process: cellular process (GO:0009987);; molecular function: catalytic activity (GO:0003824);; molecular function: binding (GO:0005488)
AUR62012835	AUR62012835	153	128	148	9	7	7	19.6239	17.2324	19.1514	1.1431	0.893005	0.920348	6.06181e-31	4.26476	up	[P]	Inorganic ion transport and metabolism	Biological Process: transport (GO:0006810);;	K05389|9.10722e-118|tcc:TCM_030417|K05389 potassium channel subfamily K, other eukaryote | (RefSeq) Calcium-activated outward-rectifying potassium channel, putative	--	[P]	Inorganic ion transport and metabolism	Ion channel;; Ion transport protein	Two-pore potassium channel 1 GN=MDF20.7 OS=Arabidopsis thaliana (Mouse-ear cress) PE=1 SV=2	P	Inorganic ion transport and metabolism	two-pore potassium channel 1-like [Chenopodium quinoa]	biological process: localization (GO:0051179)
AUR62031036	AUR62031036	200	172	165	8	9	13	25.6521	23.156	21.3512	1.01609	1.14815	1.70922	5.13543e-35	4.24583	up	[S]	Function unknown	--	--	--	--	--	Protein of unknown function, DUF393	Uncharacterized protein At5g50100, mitochondrial (Precursor) GN=At5g50100 OS=Arabidopsis thaliana (Mouse-ear cress) PE=2 SV=1	S	Function unknown	uncharacterized protein At5g50100, mitochondrial-like [Chenopodium quinoa]	--
ONT.9173	--	100	140	134	6	9	6	12.8261	18.8479	17.3398	0.762064	1.14815	0.788869	1.18105e-25	4.16414	up	--	--	--	--	--	--	--	--	--	--	--	--	--
ONT.7010	--	163	111	60	6	4	7	20.9065	14.9437	7.76409	0.762064	0.510289	0.920348	8.84586e-20	4.14646	up	--	--	Molecular Function: nucleic acid binding (GO:0003676);;	--	--	[R]	General function prediction only	--	--	G	Carbohydrate transport and metabolism	uncharacterized protein LOC110690389 [Chenopodium quinoa]	molecular function: binding (GO:0005488)
AUR62016446	AUR62016446	28	37	36	2	0	1	3.5913	4.98124	4.65845	0.254021	0	0.131478	2.66658e-11	4.12715	up	--	--	--	--	--	--	--	--	--	S	Function unknown	hypothetical protein BVRB_9g220700 isoform B [Beta vulgaris subsp. vulgaris]	--
ONT.24365	--	40	20	44	0	3	0	5.13043	2.69256	5.69366	0	0.382716	0	9.48555e-11	4.09726	up	--	--	--	--	--	--	--	--	--	--	--	hypothetical protein SOVF_175760 [Spinacia oleracea]	--
AUR62005067	AUR62005067	47	37	42	1	2	2	6.02825	4.98124	5.43486	0.127011	0.255144	0.262956	4.18759e-13	4.09254	up	--	--	--	K15283|2.114e-179|mdm:103442235|K15283 solute carrier family 35, member E1 | (RefSeq) phosphoenolpyruvate/phosphate translocator 2, chloroplastic-like	--	[GE]	Carbohydrate transport and metabolism;; Amino acid transport and metabolism	Triose-phosphate Transporter family;; EamA-like transporter family;; UAA transporter family	Phosphoenolpyruvate/phosphate translocator 2, chloroplastic (Precursor) GN=PPT2 OS=Arabidopsis thaliana (Mouse-ear cress) PE=2 SV=1	G	Carbohydrate transport and metabolism	phosphoenolpyruvate/phosphate translocator 2, chloroplastic-like [Chenopodium quinoa]	--
ONT.11398	--	3388	3553	4918	247	299	282	434.547	478.333	636.396	31.3716	38.1441	37.0769	4.56595e-69	4.08648	up	--	--	--	--	--	--	--	--	--	--	--	hypothetical protein SOVF_080320 [Spinacia oleracea]	--
AUR62017328	AUR62017328	108	113	13	2	3	4	13.8522	15.213	1.68222	0.254021	0.382716	0.525913	1.58569e-11	4.04608	up	--	--	Cellular Component: extracellular region (GO:0005576);; Biological Process: plant-type cell wall organization (GO:0009664);; Cellular Component: membrane (GO:0016020);;	--	--	--	--	Rare lipoprotein A (RlpA)-like double-psi beta-barrel;; Pollen allergen	Expansin-A7 (Precursor) OS=Arabidopsis thaliana (Mouse-ear cress) PE=3 SV=1	S	Function unknown	expansin-A7-like [Chenopodium quinoa]	cellular component: extracellular region (GO:0005576);; biological process: cellular process (GO:0009987);; biological process: cellular component organization or biogenesis (GO:0071840);; cellular component: membrane (GO:0016020)
AUR62022140	AUR62022140	560	431	737	38	51	32	71.826	58.0247	95.3689	4.82641	6.50618	4.2073	3.21938e-45	4.03111	up	[Q]	Secondary metabolites biosynthesis, transport and catabolism	--	--	--	[QI]	Secondary metabolites biosynthesis, transport and catabolism;; Lipid transport and metabolism	Cytochrome P450	Alkane hydroxylase MAH1 {ECO:0000303|PubMed:17905869} OS=Arabidopsis thaliana (Mouse-ear cress) PE=2 SV=1	Q	Secondary metabolites biosynthesis, transport and catabolism	alkane hydroxylase MAH1-like [Chenopodium quinoa]	--
AUR62003130	AUR62003130	15179	15901	21334	1365	1345	1156	1946.87	2140.72	2760.65	173.37	171.585	151.989	5.37166e-79	4.02913	up	--	--	--	--	--	--	--	--	--	S	Function unknown	uncharacterized protein LOC110722263 [Chenopodium quinoa]	--
AUR62001184	AUR62001184	17	22	28	0	0	1	2.18043	2.96182	3.62324	0	0	0.131478	7.39879e-09	4.0274	up	[Q]	Secondary metabolites biosynthesis, transport and catabolism	--	--	--	[QI]	Secondary metabolites biosynthesis, transport and catabolism;; Lipid transport and metabolism	Cytochrome P450	Alkane hydroxylase MAH1 {ECO:0000303|PubMed:17905869} OS=Arabidopsis thaliana (Mouse-ear cress) PE=2 SV=1	Q	Secondary metabolites biosynthesis, transport and catabolism	alkane hydroxylase MAH1-like [Chenopodium quinoa]	--
AUR62003003	AUR62003003	91	118	21	1	4	5	11.6717	15.8861	2.71743	0.127011	0.510289	0.657391	2.07806e-12	4.01851	up	--	--	--	K00430|8.89833e-110|mdm:103418907|K00430 peroxidase [EC:1.11.1.7] | (RefSeq) peroxidase 60-like	Phenylpropanoid biosynthesis (ko00940)	--	--	Peroxidase	Peroxidase 57 (Precursor) OS=Arabidopsis thaliana (Mouse-ear cress) PE=1 SV=1	G	Carbohydrate transport and metabolism	peroxidase 57-like [Chenopodium quinoa]	--
AUR62017708	AUR62017708	25	31	34	3	0	0	3.20652	4.17347	4.39965	0.381032	0	0	4.24331e-10	3.95794	up	--	--	Molecular Function: hydrolase activity (GO:0016787);;	--	--	--	--	Isochorismatase family	Nicotinamidase 2 {ECO:0000305} OS=Arabidopsis thaliana (Mouse-ear cress) PE=1 SV=1	R	General function prediction only	nicotinamidase 2-like [Chenopodium quinoa]	molecular function: catalytic activity (GO:0003824)
AUR62013146	AUR62013146	59	41	83	4	5	1	7.56738	5.51975	10.7403	0.508043	0.637861	0.131478	1.16739e-14	3.9391	up	--	--	Molecular Function: transferase activity (GO:0016740);;	--	--	[GC]	Carbohydrate transport and metabolism;; Energy production and conversion	UDP-glucoronosyl and UDP-glucosyl transferase	7-deoxyloganetin glucosyltransferase GN=UGT85A24 OS=Gardenia jasminoides (Cape jasmine) PE=1 SV=1	CG	Energy production and conversion;; Carbohydrate transport and metabolism	7-deoxyloganetin glucosyltransferase-like [Chenopodium quinoa]	molecular function: catalytic activity (GO:0003824)
ONT.21775	--	36	39	37	3	2	0	4.61738	5.25049	4.78785	0.381032	0.255144	0	1.05105e-11	3.93164	up	--	--	--	--	--	--	--	--	--	--	--	--	--
AUR62000082	AUR62000082	951	744	903	66	65	72	121.976	100.163	116.849	8.38271	8.29219	9.46643	1.44484e-68	3.925	up	--	--	--	K10277|4.61398e-162|vvi:100267241|K10277 lysine-specific demethylase 8 [EC:1.14.11.27] | (RefSeq) lysine-specific demethylase JMJ30	--	[BT]	Chromatin structure and dynamics;; Signal transduction mechanisms	Cupin-like domain;; Cupin superfamily protein;; JmjC domain, hydroxylase	Putative lysine-specific demethylase JMJD5 GN=MOE17.12 OS=Arabidopsis thaliana (Mouse-ear cress) PE=2 SV=1	BT	Chromatin structure and dynamics;; Signal transduction mechanisms	lysine-specific demethylase JMJ30-like [Chenopodium quinoa]	--
ONT.21777	--	17	36	13	0	0	1	2.18043	4.84661	1.68222	0	0	0.131478	3.54658e-08	3.92309	up	--	--	--	--	--	--	--	--	--	S	Function unknown	uncharacterized protein LOC110739627 [Chenopodium quinoa]	--
AUR62007808	AUR62007808	160	179	41	5	8	9	20.5217	24.0984	5.30546	0.635054	1.02058	1.1833	1.58591e-15	3.92029	up	--	--	--	K00430|4.60458e-111|mdm:103418907|K00430 peroxidase [EC:1.11.1.7] | (RefSeq) peroxidase 60-like	Phenylpropanoid biosynthesis (ko00940)	--	--	Peroxidase	Peroxidase 57 (Precursor) OS=Arabidopsis thaliana (Mouse-ear cress) PE=1 SV=1	G	Carbohydrate transport and metabolism	peroxidase 57-like [Chenopodium quinoa]	--
AUR62021696	AUR62021696	19	17	25	1	0	0	2.43695	2.28868	3.23504	0.127011	0	0	2.64192e-08	3.91703	up	[O]	Posttranslational modification, protein turnover, chaperones	Molecular Function: catalytic activity (GO:0003824);;	K00799|2.22407e-67|vvi:100260496|K00799 glutathione S-transferase [EC:2.5.1.18] | (RefSeq) glutathione S-transferase U9	Glutathione metabolism (ko00480)	[O]	Posttranslational modification, protein turnover, chaperones	Glutathione S-transferase, N-terminal domain;; Glutathione S-transferase, N-terminal domain;; Glutathione S-transferase, N-terminal domain	Glutathione S-transferase U9 GN=K19B1.9 OS=Arabidopsis thaliana (Mouse-ear cress) PE=2 SV=1	O	Posttranslational modification, protein turnover, chaperones	glutathione S-transferase U9-like [Chenopodium quinoa]	molecular function: catalytic activity (GO:0003824)
AUR62022937	AUR62022937	51	53	60	2	3	5	6.5413	7.13528	7.76409	0.254021	0.382716	0.657391	9.59186e-15	3.83307	up	--	--	Cellular Component: integral component of peroxisomal membrane (GO:0005779);; Biological Process: pentose-phosphate shunt (GO:0006098);; Biological Process: peroxisome fission (GO:0016559);; Molecular Function: identical protein binding (GO:0042802);;	--	--	[U]	Intracellular trafficking, secretion, and vesicular transport	Peroxisomal biogenesis factor 11 (PEX11)	Peroxisomal membrane protein 11-4 OS=Oryza sativa subsp. japonica (Rice) PE=2 SV=2	U	Intracellular trafficking, secretion, and vesicular transport	peroxisomal membrane protein 11B-like [Chenopodium quinoa]	cellular component: cell (GO:0005623);; cellular component: membrane (GO:0016020);; cellular component: organelle (GO:0043226);; cellular component: organelle part (GO:0044422);; cellular component: membrane part (GO:0044425);; cellular component: cell part (GO:0044464);; biological process: metabolic process (GO:0008152);; biological process: cellular process (GO:0009987);; biological process: s…
ONT.12231	--	41	38	37	2	4	0	5.25869	5.11586	4.78785	0.254021	0.510289	0	1.13424e-11	3.8289	up	--	--	--	--	--	--	--	--	--	--	--	putative per-hexamer repeat protein 5 [Chenopodium quinoa]	--
AUR62016177	AUR62016177	408	531	580	40	43	42	52.3304	71.4875	75.0528	5.08043	5.4856	5.52209	4.72703e-46	3.82613	up	--	--	Cellular Component: chloroplast thylakoid (GO:0009534);; Biological Process: response to red or far red light (GO:0009639);; Biological Process: response to light intensity (GO:0009642);; Biological Process: cellular process (GO:0009987);; Biological Process: single-organism process (GO:0044699);; Biological Process: response to oxygen-containing compound (GO:1901700);;	--	--	--	--	--	Protein PROTON GRADIENT REGULATION 5, chloroplastic (Precursor) GN=PGR5 OS=Arabidopsis thaliana (Mouse-ear cress) PE=1 SV=1	S	Function unknown	protein PROTON GRADIENT REGULATION 5, chloroplastic-like [Chenopodium quinoa]	cellular component: cell (GO:0005623);; cellular component: organelle (GO:0043226);; cellular component: organelle part (GO:0044422);; cellular component: cell part (GO:0044464);; biological process: response to stimulus (GO:0050896);; biological process: cellular process (GO:0009987);; biological process: single-organism process (GO:0044699)
AUR62023859	AUR62023859	3384	3318	3057	231	283	312	434.034	446.696	395.58	29.3395	36.1029	41.0212	2.27053e-73	3.8234	up	--	--	Cellular Component: intracellular (GO:0005622);; Molecular Function: zinc ion binding (GO:0008270);;	--	--	--	--	B-box zinc finger	B-box zinc finger protein 24 {ECO:0000303|PubMed:19920209} GN=At1g06040 OS=Arabidopsis thaliana (Mouse-ear cress) PE=1 SV=1	S	Function unknown	B-box zinc finger protein 24-like [Chenopodium quinoa]	cellular component: cell (GO:0005623);; cellular component: cell part (GO:0044464);; molecular function: binding (GO:0005488)
AUR62031216	AUR62031216	27	30	34	1	3	0	3.46304	4.03884	4.39965	0.127011	0.382716	0	5.62562e-10	3.80503	up	--	--	--	K14496|1.82888e-26|tcc:TCM_029689|K14496 abscisic acid receptor PYR/PYL family | (RefSeq) PYR1-like 11	Plant hormone signal transduction (ko04075)	--	--	--	Abscisic acid receptor PYL6 OS=Arabidopsis thaliana (Mouse-ear cress) PE=1 SV=1	R	General function prediction only	abscisic acid receptor PYL11-like [Chenopodium quinoa]	--
AUR62013891	AUR62013891	24	30	40	4	0	0	3.07826	4.03884	5.17606	0.508043	0	0	1.17502e-09	3.79863	up	--	--	--	--	--	--	--	--	--	--	--	RING-H2 finger protein ATL20-like [Chenopodium quinoa]	--
ONT.21413	--	41	32	38	2	1	3	5.25869	4.3081	4.91725	0.254021	0.127572	0.394435	2.47674e-11	3.76521	up	--	--	--	--	--	--	--	--	--	--	--	--	--
AUR62036156	AUR62036156	129	124	104	12	11	5	16.5456	16.6939	13.4577	1.52413	1.40329	0.657391	3.71817e-24	3.76294	up	[E]	Amino acid transport and metabolism	Biological Process: cellular amino acid metabolic process (GO:0006520);; Biological Process: iron ion transport (GO:0006826);; Cellular Component: plastid (GO:0009536);; Biological Process: vitamin E biosynthetic process (GO:0010189);; Molecular Function: pyridoxal phosphate binding (GO:0030170);; Molecular Function: nicotianamine aminotransferase activity (GO:0033855);;	--	--	[E]	Amino acid transport and metabolism	Aminotransferase class I and II;; Beta-eliminating lyase;; Aminotransferase class-V;; Cys/Met metabolism PLP-dependent enzyme;; DegT/DnrJ/EryC1/StrS aminotransferase family	Probable aminotransferase TAT2 GN=At5g53970 OS=Arabidopsis thaliana (Mouse-ear cress) PE=2 SV=1	E	Amino acid transport and metabolism	probable aminotransferase TAT2 [Chenopodium quinoa]	biological process: metabolic process (GO:0008152);; biological process: cellular process (GO:0009987);; biological process: single-organism process (GO:0044699);; biological process: localization (GO:0051179);; cellular component: cell (GO:0005623);; cellular component: organelle (GO:0043226);; cellular component: cell part (GO:0044464);; molecular function: binding (GO:0005488);; molecular func…
AUR62017639	AUR62017639	305	338	383	30	38	20	39.1195	45.5043	49.5607	3.81032	4.84774	2.62956	7.53348e-40	3.75768	up	[S]	Function unknown	--	--	--	--	--	ATP-dependent Clp protease adaptor protein ClpS	--	R	General function prediction only	ATP-dependent Clp protease adapter protein CLPS1, chloroplastic-like [Chenopodium quinoa]	--
AUR62001660	AUR62001660	177	151	194	11	18	14	22.7021	20.3288	25.1039	1.39712	2.2963	1.8407	1.41412e-30	3.75273	up	--	--	Biological Process: chloroplast RNA processing (GO:0031425);;	--	--	[R]	General function prediction only	PPR repeat;; PPR repeat family;; Pentatricopeptide repeat domain;; Starch binding domain;; PPR repeat;; DYW family of nucleic acid deaminases;; Tetratricopeptide repeat;; Tetratricopeptide repeat	Pentatricopeptide repeat-containing protein At2g29760, chloroplastic (Precursor) GN=PCMP-H33 OS=Arabidopsis thaliana (Mouse-ear cress) PE=2 SV=1	R	General function prediction only	LOW QUALITY PROTEIN: pentatricopeptide repeat-containing protein At2g29760, chloroplastic-like [Chenopodium quinoa]	biological process: metabolic process (GO:0008152);; biological process: cellular process (GO:0009987)
AUR62006383	AUR62006383	158	101	301	14	17	12	20.2652	13.5974	38.9498	1.77815	2.16873	1.57774	8.42283e-20	3.7371	up	--	--	Biological Process: lipid transport (GO:0006869);; Molecular Function: lipid binding (GO:0008289);;	--	--	--	--	Protease inhibitor/seed storage/LTP family;; Probable lipid transfer	Non-specific lipid-transfer protein (Precursor) OS=Helianthus annuus (Common sunflower) PE=3 SV=1	T	Signal transduction mechanisms	lipid transfer protein [Atriplex nummularia]	biological process: single-organism process (GO:0044699);; biological process: localization (GO:0051179);; molecular function: binding (GO:0005488)
ONT.21806	--	37	25	50	1	2	3	4.74565	3.3657	6.47007	0.127011	0.255144	0.394435	9.95623e-11	3.73696	up	--	--	--	--	--	--	--	--	--	--	--	uncharacterized protein LOC110720743 [Chenopodium quinoa]	--
AUR62003970	AUR62003970	577	457	584	67	37	38	74.0064	61.525	75.5704	8.50972	4.72017	4.99617	1.27291e-42	3.72633	up	[V]	Defense mechanisms	--	K03327|1.40316e-140|vvi:100241893|K03327 multidrug resistance protein, MATE family | (RefSeq) protein DETOXIFICATION 19	--	[R]	General function prediction only	Protein of unknown function (DUF1230);; MatE	MATE efflux family protein LAL5 GN=MDB19.3 OS=Arabidopsis thaliana (Mouse-ear cress) PE=2 SV=1	R	General function prediction only	protein DETOXIFICATION 18-like [Chenopodium quinoa]	--
ONT.226	--	83	64	48	7	4	3	10.6456	8.61619	6.21127	0.889075	0.510289	0.394435	2.24964e-15	3.69976	up	--	--	--	--	--	--	--	--	--	--	--	bromodomain-containing protein DDB_G0271118-like [Chenopodium quinoa]	--
AUR62012346	AUR62012346	185	164	207	11	21	16	23.7282	22.079	26.7861	1.39712	2.67901	2.10365	2.10059e-30	3.6947	up	[Q]	Secondary metabolites biosynthesis, transport and catabolism	Molecular Function: monooxygenase activity (GO:0004497);; Molecular Function: iron ion binding (GO:0005506);; Molecular Function: electron carrier activity (GO:0009055);; Molecular Function: oxidoreductase activity, acting on paired donors, with incorporation or reduction of molecular oxygen (GO:0016705);; Molecular Function: heme binding (GO:0020037);; Biological Process: oxidation-reduction pro…	--	--	[Q]	Secondary metabolites biosynthesis, transport and catabolism	Cytochrome P450	Geraniol 8-hydroxylase GN=CYP76B6 OS=Catharanthus roseus (Madagascar periwinkle) PE=1 SV=1	Q	Secondary metabolites biosynthesis, transport and catabolism	cytochrome P450 76AD1 [Chenopodium quinoa]	biological process: metabolic process (GO:0008152);; biological process: single-organism process (GO:0044699);; molecular function: catalytic activity (GO:0003824);; molecular function: binding (GO:0005488);; molecular function: electron carrier activity (GO:0009055)
AUR62016340	AUR62016340	31	25	40	2	0	3	3.97608	3.3657	5.17606	0.254021	0	0.394435	7.72713e-10	3.6839	up	[I]	Lipid transport and metabolism	--	K20416|2.65054e-168|pvu:PHAVU_010G156200g|K20416 palmitoyl-[glycerolipid] 7-desaturase [EC:1.14.19.42] | (RefSeq) hypothetical protein	--	[I]	Lipid transport and metabolism	Fatty acid desaturase	Palmitoyl-monogalactosyldiacylglycerol delta-7 desaturase, chloroplastic (Precursor) GN=ADS3 OS=Arabidopsis thaliana (Mouse-ear cress) PE=2 SV=2	I	Lipid transport and metabolism	palmitoyl-monogalactosyldiacylglycerol delta-7 desaturase, chloroplastic-like [Chenopodium quinoa]	--
AUR62007810	AUR62007810	133	137	25	7	2	10	17.0587	18.444	3.23504	0.889075	0.255144	1.31478	2.97424e-11	3.64333	up	--	--	--	K00430|1.341e-109|mdm:103418907|K00430 peroxidase [EC:1.11.1.7] | (RefSeq) peroxidase 60-like	Phenylpropanoid biosynthesis (ko00940)	--	--	Peroxidase	Peroxidase 57 (Precursor) OS=Arabidopsis thaliana (Mouse-ear cress) PE=1 SV=1	G	Carbohydrate transport and metabolism	peroxidase 57-like [Chenopodium quinoa]	--
AUR62005946	AUR62005946	987	1043	912	69	118	95	126.593	140.417	118.014	8.76374	15.0535	12.4904	1.32571e-50	3.63131	up	--	--	--	--	--	--	--	--	--	S	Function unknown	hypothetical protein SOVF_142850 [Spinacia oleracea]	--
AUR62006688	AUR62006688	123	89	103	7	12	8	15.7761	11.9819	13.3283	0.889075	1.53087	1.05183	7.55059e-22	3.62751	up	[RTKL]	General function prediction only;; Signal transduction mechanisms;; Transcription;; Replication, recombination and repair	--	K04733|0|mdm:103428814|K04733 interleukin-1 receptor-associated kinase 4 [EC:2.7.11.1] | (RefSeq) wall-associated receptor kinase 2-like	--	--	--	Protein kinase domain;; Protein tyrosine kinase;; Wall-associated receptor kinase galacturonan-binding;; Calcium-binding EGF domain;; Complement Clr-like EGF-like;; EGF-like domain;; EGF domain;; Human growth factor-like EGF	Wall-associated receptor kinase 2 (Precursor) GN=WAK2 OS=Arabidopsis thaliana (Mouse-ear cress) PE=1 SV=1	T	Signal transduction mechanisms	wall-associated receptor kinase-like 8 [Chenopodium quinoa]	--
ONT.21781	--	61	76	34	1	3	8	7.8239	10.2317	4.39965	0.127011	0.382716	1.05183	6.89228e-12	3.59465	up	--	--	--	--	--	--	--	--	--	--	--	uncharacterized protein LOC110720755 [Chenopodium quinoa]	--
ONT.15701	--	28	29	8	0	0	2	3.5913	3.90421	1.03521	0	0	0.262956	3.55139e-07	3.59344	up	--	--	--	--	--	--	--	--	--	--	--	--	--
AUR62021176	AUR62021176	2877	2201	2410	262	266	230	369.006	296.316	311.857	33.2768	33.9342	30.24	1.5213e-79	3.58764	up	[IQ]	Lipid transport and metabolism;; Secondary metabolites biosynthesis, transport and catabolism	Cellular Component: plasmodesma (GO:0009506);; Cellular Component: chloroplast stroma (GO:0009570);; Biological Process: positive regulation of seed germination (GO:0010030);; Biological Process: response to nitrate (GO:0010167);; Biological Process: seed coat development (GO:0010214);; Biological Process: nitrate transport (GO:0015706);; Molecular Function: AMP binding (GO:0016208);; Biological …	--	--	[I]	Lipid transport and metabolism	AMP-binding enzyme;; AMP-binding enzyme C-terminal domain	Oxalate--CoA ligase {ECO:0000305} OS=Arabidopsis thaliana (Mouse-ear cress) PE=1 SV=1	I	Lipid transport and metabolism	oxalate--CoA ligase-like [Chenopodium quinoa]	cellular component: cell junction (GO:0030054);; cellular component: cell (GO:0005623);; cellular component: organelle (GO:0043226);; cellular component: organelle part (GO:0044422);; cellular component: cell part (GO:0044464);; biological process: biological regulation (GO:0065007);; biological process: response to stimulus (GO:0050896);; biological process: reproduction (GO:0000003);; biologica…
AUR62006780	AUR62006780	1010	831	1002	102	87	96	129.543	111.876	129.66	12.9551	11.0988	12.6219	4.47877e-62	3.5831	up	[R]	General function prediction only	Molecular Function: transporter activity (GO:0005215);; Molecular Function: ATP binding (GO:0005524);; Biological Process: glucose catabolic process (GO:0006007);; Biological Process: obsolete ATP catabolic process (GO:0006200);; Biological Process: transport (GO:0006810);; Biological Process: response to sucrose (GO:0009744);; Biological Process: flavonoid biosynthetic process (GO:0009813);; Bio…	K12608|9.53222e-155|vvi:100259555|K12608 CCR4-NOT complex subunit CAF16 | (RefSeq) ABC transporter I family member 20	RNA degradation (ko03018)	[RK]	General function prediction only;; Transcription	ABC transporter;; AAA domain;; AAA ATPase domain	ABC transporter I family member 20 GN=T1E22.30 OS=Arabidopsis thaliana (Mouse-ear cress) PE=2 SV=1	K	Transcription	ABC transporter I family member 20-like [Chenopodium quinoa]	molecular function: transporter activity (GO:0005215);; molecular function: binding (GO:0005488);; biological process: metabolic process (GO:0008152);; biological process: single-organism process (GO:0044699);; biological process: localization (GO:0051179);; biological process: response to stimulus (GO:0050896);; molecular function: catalytic activity (GO:0003824)
ONT.19546	--	753	561	709	82	65	54	96.5803	75.5263	91.7456	10.4149	8.29219	7.09982	9.44735e-51	3.58186	up	--	--	--	--	--	--	--	--	--	--	--	--	--
AUR62020733	AUR62020733	22	13	13	1	0	0	2.82174	1.75016	1.68222	0.127011	0	0	9.45926e-07	3.58102	up	[Q]	Secondary metabolites biosynthesis, transport and catabolism	Molecular Function: iron ion binding (GO:0005506);; Molecular Function: electron carrier activity (GO:0009055);; Molecular Function: heme binding (GO:0020037);; Molecular Function: taxane 13-alpha-hydroxylase activity (GO:0050598);; Biological Process: oxidation-reduction process (GO:0055114);;	K20667|0|tcc:TCM_039935|K20667 beta-amyrin 28-monooxygenase [EC:1.14.13.201] | (RefSeq) Cytochrome P450	--	[QI]	Secondary metabolites biosynthesis, transport and catabolism;; Lipid transport and metabolism	Cytochrome P450	Beta-amyrin 28-oxidase OS=Panax ginseng (Korean ginseng) PE=2 SV=1	Q	Secondary metabolites biosynthesis, transport and catabolism	beta-amyrin 28-oxidase-like [Chenopodium quinoa]	molecular function: binding (GO:0005488);; molecular function: electron carrier activity (GO:0009055);; biological process: metabolic process (GO:0008152);; biological process: single-organism process (GO:0044699);; molecular function: catalytic activity (GO:0003824)
AUR62022588	AUR62022588	65	51	94	4	9	4	8.33694	6.86603	12.1637	0.508043	1.14815	0.525913	8.48568e-15	3.57413	up	--	--	--	--	--	[R]	General function prediction only	--	--	R	General function prediction only	uncharacterized protein LOC110727648 [Chenopodium quinoa]	--
AUR62034094	AUR62034094	97	107	60	4	6	12	12.4413	14.4052	7.76409	0.508043	0.765433	1.57774	3.10114e-16	3.56512	up	--	--	--	--	--	--	--	Dof domain, zinc finger	Cyclic dof factor 1 OS=Arabidopsis thaliana (Mouse-ear cress) PE=1 SV=2	R	General function prediction only	cyclic dof factor 1-like [Chenopodium quinoa]	--
AUR62012721	AUR62012721	424	405	426	42	52	33	54.3825	54.5243	55.125	5.33445	6.63375	4.33878	9.9507e-47	3.55518	up	[EH]	Amino acid transport and metabolism;; Coenzyme transport and metabolism	Biological Process: sulfate reduction (GO:0019419);; Molecular Function: adenylyl-sulfate reductase (glutathione) activity (GO:0033741);; Biological Process: cell redox homeostasis (GO:0045454);;	K05907|0|pmum:103324412|K05907 adenylyl-sulfate reductase (glutathione) [EC:1.8.4.9] | (RefSeq) 5'-adenylylsulfate reductase 3, chloroplastic-like	Sulfur metabolism (ko00920)	[E]	Amino acid transport and metabolism	Phosphoadenosine phosphosulfate reductase family;; Thioredoxin	5&apos;-adenylylsulfate reductase 1, chloroplastic (Precursor) GN=F4H6.13 OS=Arabidopsis thaliana (Mouse-ear cress) PE=1 SV=2	E	Amino acid transport and metabolism	5&apos;-adenylylsulfate reductase 1, chloroplastic-like [Chenopodium quinoa]	biological process: metabolic process (GO:0008152);; biological process: cellular process (GO:0009987);; biological process: single-organism process (GO:0044699);; molecular function: catalytic activity (GO:0003824);; biological process: biological regulation (GO:0065007)
AUR62000073	AUR62000073	29	21	26	1	0	3	3.71956	2.82719	3.36444	0.127011	0	0.394435	2.12768e-08	3.53721	up	--	--	Molecular Function: iron ion binding (GO:0005506);; Molecular Function: linoleate 13S-lipoxygenase activity (GO:0016165);; Biological Process: oxylipin biosynthetic process (GO:0031408);; Biological Process: oxidation-reduction process (GO:0055114);;	K00454|0|cit:102614914|K00454 lipoxygenase [EC:1.13.11.12] | (RefSeq) linoleate 13S-lipoxygenase 2-1, chloroplastic	Linoleic acid metabolism (ko00591);; alpha-Linolenic acid metabolism (ko00592)	--	--	Lipoxygenase;; PLAT/LH2 domain	Linoleate 13S-lipoxygenase 2-1, chloroplastic (Precursor) GN=LOX2.1 OS=Solanum tuberosum (Potato) PE=1 SV=1	E	Amino acid transport and metabolism	linoleate 13S-lipoxygenase 2-1, chloroplastic-like [Chenopodium quinoa]	molecular function: binding (GO:0005488);; biological process: metabolic process (GO:0008152);; biological process: single-organism process (GO:0044699);; molecular function: catalytic activity (GO:0003824);; biological process: cellular process (GO:0009987)
ONT.10365	--	356	386	538	55	39	35	45.6608	51.9664	69.618	6.98559	4.97531	4.60174	1.02281e-34	3.52926	up	--	--	--	--	--	--	--	Conotoxin	--	--	--	hypothetical protein SOVF_160130 [Spinacia oleracea]	--
AUR62010112	AUR62010112	31	18	37	2	3	0	3.97608	2.4233	4.78785	0.254021	0.382716	0	1.16734e-08	3.52233	up	[G]	Carbohydrate transport and metabolism	--	K09866|5.11582e-109|vvi:100241797|K09866 aquaporin-4 | (RefSeq) probable aquaporin TIP3-2	--	[G]	Carbohydrate transport and metabolism	Major intrinsic protein	Aquaporin PIP1-5 GN=PIP1-5 OS=Zea mays (Maize) PE=2 SV=1	G	Carbohydrate transport and metabolism	aquaporin-like [Chenopodium quinoa]	--
AUR62027541	AUR62027541	749	574	296	24	56	69	96.0673	77.2765	38.3028	3.04826	7.14404	9.072	1.59974e-20	3.51694	up	[Q]	Secondary metabolites biosynthesis, transport and catabolism	Molecular Function: iron ion binding (GO:0005506);; Cellular Component: endoplasmic reticulum (GO:0005783);; Cellular Component: plasma membrane (GO:0005886);; Molecular Function: methyltransferase activity (GO:0008168);; Molecular Function: sterol 14-demethylase activity (GO:0008398);; Molecular Function: electron carrier activity (GO:0009055);; Cellular Component: integral component of membrane…	K05917|6.57766e-131|sbi:SORBI_08g002250|K05917 sterol 14-demethylase [EC:1.14.13.70] | (RefSeq) SORBIDRAFT_08g002250, Sb08g002250; hypothetical protein	Steroid biosynthesis (ko00100)	[Q]	Secondary metabolites biosynthesis, transport and catabolism	Cytochrome P450	Obtusifoliol 14-alpha demethylase (Fragment) GN=CYP51 OS=Triticum aestivum (Wheat) PE=2 SV=1	Q	Secondary metabolites biosynthesis, transport and catabolism	obtusifoliol 14-alpha demethylase-like [Chenopodium quinoa]	molecular function: binding (GO:0005488);; cellular component: cell (GO:0005623);; cellular component: organelle (GO:0043226);; cellular component: cell part (GO:0044464);; cellular component: membrane (GO:0016020);; molecular function: catalytic activity (GO:0003824);; biological process: metabolic process (GO:0008152);; biological process: single-organism process (GO:0044699);; molecular functi…
AUR62012141	AUR62012141	178	122	171	18	19	9	22.8304	16.4246	22.1276	2.28619	2.42387	1.1833	3.72738e-25	3.50992	up	[DZ]	Cell cycle control, cell division, chromosome partitioning;; Cytoskeleton	--	--	--	[S]	Function unknown	Regulator of chromosome condensation (RCC1) repeat;; Regulator of chromosome condensation (RCC1) repeat	Ultraviolet-B receptor UVR8 GN=UVR8 OS=Arabidopsis thaliana (Mouse-ear cress) PE=1 SV=1	S	Function unknown	ultraviolet-B receptor UVR8-like isoform X1 [Chenopodium quinoa]	--
AUR62044208	AUR62044208	2315	2022	2159	212	273	211	296.924	272.218	279.378	26.9263	34.8272	27.7419	2.77376e-72	3.50845	up	[QR]	Secondary metabolites biosynthesis, transport and catabolism;; General function prediction only	Molecular Function: phosphoethanolamine N-methyltransferase activity (GO:0000234);; Cellular Component: cytoplasm (GO:0005737);; Biological Process: phosphatidylcholine biosynthetic process (GO:0006656);; Biological Process: response to stress (GO:0006950);; Biological Process: methylation (GO:0032259);;	--	--	[IR]	Lipid transport and metabolism;; General function prediction only	Methyltransferase domain;; Methyltransferase domain;; Methyltransferase domain;; Methyltransferase domain;; Methyltransferase domain;; Methyltransferase domain;; ubiE/COQ5 methyltransferase family;; Mycolic acid cyclopropane synthetase;; CheR methyltransferase, SAM binding domain;; AdoMet dependent proline di-methyltransferase;; Methyltransferase domain;; Tellurite resistance protein TehB;; Methy…	Phosphoethanolamine N-methyltransferase GN=PEAMT OS=Spinacia oleracea (Spinach) PE=1 SV=1	I	Lipid transport and metabolism	phosphoethanolamine N-methyltransferase [Chenopodium quinoa]	biological process: metabolic process (GO:0008152);; molecular function: catalytic activity (GO:0003824);; cellular component: cell (GO:0005623);; cellular component: cell part (GO:0044464);; biological process: cellular process (GO:0009987);; biological process: single-organism process (GO:0044699);; biological process: response to stimulus (GO:0050896)
AUR62005809	AUR62005809	153	117	119	9	13	16	19.6239	15.7515	15.3988	1.1431	1.65844	2.10365	1.15154e-23	3.48623	up	--	--	--	--	--	--	--	Dof domain, zinc finger	Cyclic dof factor 2 GN=MIJ24.16 OS=Arabidopsis thaliana (Mouse-ear cress) PE=1 SV=2	R	General function prediction only	cyclic dof factor 1-like [Chenopodium quinoa]	--
AUR62028119	AUR62028119	531	539	590	51	67	60	68.1064	72.5645	76.3468	6.47755	8.54733	7.88869	3.04411e-49	3.47941	up	--	--	--	--	--	--	--	--	--	S	Function unknown	protein RESPONSE TO LOW SULFUR 3-like [Chenopodium quinoa]	--
AUR62012413	AUR62012413	200	145	189	7	30	15	25.6521	19.5211	24.4569	0.889075	3.82716	1.97217	5.03443e-21	3.47645	up	--	--	--	--	--	--	--	Hydrophobic seed protein;; Protease inhibitor/seed storage/LTP family	14 kDa proline-rich protein DC2.15 (Precursor) OS=Daucus carota (Wild carrot) PE=2 SV=1	R	General function prediction only	14 kDa proline-rich protein DC2.15-like [Chenopodium quinoa]	--
AUR62020985	AUR62020985	30	31	39	0	5	2	3.84782	4.17347	5.04666	0	0.637861	0.262956	1.80962e-09	3.46526	up	--	--	--	--	--	[E]	Amino acid transport and metabolism	Serine hydrolase (FSH1);; gag-polypeptide of LTR copia-type;; Retrotransposon gag protein	Rhodanese-like domain-containing protein 6 GN=STR6 OS=Arabidopsis thaliana (Mouse-ear cress) PE=2 SV=1	E	Amino acid transport and metabolism	esterase CG5412-like [Chenopodium quinoa]	--
AUR62002328	AUR62002328	3762	3569	3168	322	407	420	482.517	480.487	409.944	40.8974	51.9219	55.2209	2.12707e-62	3.46308	up	--	--	--	--	--	--	--	B-box zinc finger	B-box zinc finger protein 24 {ECO:0000303|PubMed:19920209} GN=At1g06040 OS=Arabidopsis thaliana (Mouse-ear cress) PE=1 SV=1	S	Function unknown	B-box zinc finger protein 25-like [Chenopodium quinoa]	--
AUR62010259	AUR62010259	304	263	251	26	33	28	38.9913	35.4072	32.4798	3.30228	4.20988	3.68139	3.01972e-38	3.46056	up	--	--	Biological Process: metabolic process (GO:0008152);; Molecular Function: transferase activity, transferring hexosyl groups (GO:0016758);;	--	--	[GC]	Carbohydrate transport and metabolism;; Energy production and conversion	UDP-glucoronosyl and UDP-glucosyl transferase	Scopoletin glucosyltransferase GN=TOGT1 OS=Nicotiana tabacum (Common tobacco) PE=1 SV=1	CG	Energy production and conversion;; Carbohydrate transport and metabolism	scopoletin glucosyltransferase-like [Chenopodium quinoa]	biological process: metabolic process (GO:0008152);; molecular function: catalytic activity (GO:0003824)
AUR62017619	AUR62017619	599	519	659	71	76	47	76.8282	69.8719	85.2755	9.01776	9.69548	6.17948	1.82933e-45	3.45357	up	[C]	Energy production and conversion	--	--	--	[C]	Energy production and conversion	Aldo/keto reductase family	Uncharacterized oxidoreductase At1g06690, chloroplastic (Precursor) GN=At1g06690 OS=Arabidopsis thaliana (Mouse-ear cress) PE=2 SV=1	C	Energy production and conversion	uncharacterized oxidoreductase At1g06690, chloroplastic-like [Chenopodium quinoa]	--
AUR62018523	AUR62018523	112	80	62	6	12	6	14.3652	10.7702	8.02289	0.762064	1.53087	0.788869	1.91692e-16	3.43967	up	--	--	Molecular Function: transferase activity, transferring glycosyl groups (GO:0016757);;	--	--	[GC]	Carbohydrate transport and metabolism;; Energy production and conversion	UDP-glucoronosyl and UDP-glucosyl transferase	Crocetin glucosyltransferase, chloroplastic (Precursor) GN=UGT75L6 OS=Gardenia jasminoides (Cape jasmine) PE=1 SV=1	CG	Energy production and conversion;; Carbohydrate transport and metabolism	crocetin glucosyltransferase, chloroplastic-like [Chenopodium quinoa]	molecular function: catalytic activity (GO:0003824)
AUR62022677	AUR62022677	355	339	367	37	51	28	45.5325	45.6389	47.4903	4.6994	6.50618	3.68139	6.66275e-39	3.43627	up	[T]	Signal transduction mechanisms	--	K12130|1.96582e-109|cic:CICLE_v10023753mg|K12130 pseudo-response regulator 5 | (RefSeq) hypothetical protein	Circadian rhythm - plant (ko04712)	[K]	Transcription	CCT motif;; Response regulator receiver domain	Two-component response regulator-like PRR95 OS=Oryza sativa subsp. japonica (Rice) PE=2 SV=1	K	Transcription	two-component response regulator-like APRR3 isoform X2 [Chenopodium quinoa]	--
AUR62000435	AUR62000435	399	305	351	38	52	27	51.176	41.0615	45.4199	4.82641	6.63375	3.54991	1.34074e-36	3.40715	up	[R]	General function prediction only	Molecular Function: transporter activity (GO:0005215);; Molecular Function: ATP binding (GO:0005524);; Cellular Component: plasma membrane (GO:0005886);; Biological Process: glucose catabolic process (GO:0006007);; Biological Process: obsolete ATP catabolic process (GO:0006200);; Biological Process: transport (GO:0006810);; Biological Process: response to sucrose (GO:0009744);; Biological Process…	K12608|1.96475e-152|eus:EUTSA_v10014095mg|K12608 CCR4-NOT complex subunit CAF16 | (RefSeq) hypothetical protein	RNA degradation (ko03018)	[RK]	General function prediction only;; Transcription	ABC transporter;; AAA domain;; AAA ATPase domain	ABC transporter I family member 20 GN=T1E22.30 OS=Arabidopsis thaliana (Mouse-ear cress) PE=2 SV=1	K	Transcription	ABC transporter I family member 20-like [Chenopodium quinoa]	molecular function: transporter activity (GO:0005215);; molecular function: binding (GO:0005488);; cellular component: cell (GO:0005623);; cellular component: membrane (GO:0016020);; cellular component: cell part (GO:0044464);; biological process: metabolic process (GO:0008152);; biological process: single-organism process (GO:0044699);; biological process: localization (GO:0051179);; biological …
AUR62023526	AUR62023526	48	66	58	6	4	6	6.15651	8.88545	7.50528	0.762064	0.510289	0.788869	1.4522e-13	3.39651	up	--	--	Molecular Function: N-acetyltransferase activity (GO:0008080);;	--	--	--	--	Acetyltransferase (GNAT) family	--	R	General function prediction only	uncharacterized protein LOC110725217 isoform X1 [Chenopodium quinoa]	molecular function: catalytic activity (GO:0003824)
ONT.17679	--	72	53	71	5	8	6	9.23477	7.13528	9.1875	0.635054	1.02058	0.788869	4.83815e-15	3.38437	up	--	--	--	--	--	--	--	--	--	--	--	--	--
AUR62023496	AUR62023496	511	668	772	56	101	63	65.5412	89.9315	99.8979	7.1126	12.8848	8.28313	2.36213e-32	3.38118	up	--	--	--	--	--	--	--	--	--	S	Function unknown	hypothetical protein SOVF_159270 [Spinacia oleracea]	--
AUR62017765	AUR62017765	23	13	14	1	1	0	2.95	1.75016	1.81162	0.127011	0.127572	0	1.85253e-06	3.38094	up	--	--	Biological Process: fatty acid catabolic process (GO:0009062);; Biological Process: macromolecule localization (GO:0033036);; Biological Process: single-organism transport (GO:0044765);; Biological Process: intracellular transport (GO:0046907);; Biological Process: organic substance transport (GO:0071702);;	--	--	[R]	General function prediction only	--	Peroxisome biogenesis protein 5 GN=PEX5 OS=Arabidopsis thaliana (Mouse-ear cress) PE=1 SV=1	R	General function prediction only	peroxisome biogenesis protein 5-like [Chenopodium quinoa]	biological process: metabolic process (GO:0008152);; biological process: cellular process (GO:0009987);; biological process: single-organism process (GO:0044699);; biological process: localization (GO:0051179)
AUR62011418	AUR62011418	108	84	104	9	12	10	13.8522	11.3088	13.4577	1.1431	1.53087	1.31478	4.6514e-20	3.37467	up	[R]	General function prediction only	Molecular Function: oxidoreductase activity (GO:0016491);;	--	--	--	--	Alpha/beta hydrolase family;; Alpha/beta hydrolase family;; alpha/beta hydrolase fold	Methylesterase 3 GN=MES3 OS=Arabidopsis thaliana (Mouse-ear cress) PE=2 SV=1	R	General function prediction only	methylesterase 3-like [Chenopodium quinoa]	molecular function: catalytic activity (GO:0003824)
AUR62001261	AUR62001261	44	54	74	4	9	3	5.64347	7.26991	9.57571	0.508043	1.14815	0.394435	1.77112e-12	3.37465	up	--	--	Biological Process: nitrogen compound metabolic process (GO:0006807);; Cellular Component: photosystem II (GO:0009523);; Cellular Component: chloroplast thylakoid membrane (GO:0009535);; Biological Process: cellular component organization (GO:0016043);; Biological Process: photosynthesis, light reaction (GO:0019684);; Biological Process: cellular component biogenesis (GO:0044085);; Biological Pro…	K02723|4.9046e-16|vvi:100252545|K02723 photosystem II PsbY protein | (RefSeq) photosystem II core complex proteins psbY, chloroplastic	Photosynthesis (ko00195)	--	--	Photosystem II protein Y (PsbY)	Photosystem II protein psbY-2, chloroplastic (Precursor) GN=PSBY OS=Spinacia oleracea (Spinach) PE=1 SV=2	G	Carbohydrate transport and metabolism	photosystem II core complex proteins psbY, chloroplastic-like [Chenopodium quinoa]	biological process: metabolic process (GO:0008152);; cellular component: cell (GO:0005623);; cellular component: membrane (GO:0016020);; cellular component: macromolecular complex (GO:0032991);; cellular component: membrane part (GO:0044425);; cellular component: cell part (GO:0044464);; cellular component: organelle (GO:0043226);; cellular component: organelle part (GO:0044422);; biological proc…
AUR62015664	AUR62015664	1076	853	1045	121	133	98	138.009	114.838	135.224	15.3683	16.9671	12.8849	5.22858e-56	3.3568	up	[H]	Coenzyme transport and metabolism	Cellular Component: cytosol (GO:0005829);; Biological Process: response to stress (GO:0006950);; Biological Process: thiamine biosynthetic process (GO:0009228);; Cellular Component: chloroplast stroma (GO:0009570);; Molecular Function: metal ion binding (GO:0046872);; Biological Process: thiazole biosynthetic process (GO:0052837);;	K03146|0|pop:POPTR_0004s01990g|K03146 thiamine thiazole synthase | (RefSeq) POPTRDRAFT_817727; hypothetical protein	Thiamine metabolism (ko00730)	[R]	General function prediction only	Thi4 family;; FAD dependent oxidoreductase;; FAD binding domain;; NAD(P)-binding Rossmann-like domain;; Lycopene cyclase protein;; Pyridine nucleotide-disulphide oxidoreductase;; Glucose inhibited division protein A;; GMC oxidoreductase	Thiamine thiazole synthase 2, chloroplastic {ECO:0000255|HAMAP-Rule:MF_03158} (Precursor) GN=VIT_10s0116g00530 OS=Vitis vinifera (Grape) PE=3 SV=1	R	General function prediction only	thiamine thiazole synthase, chloroplastic-like [Chenopodium quinoa]	cellular component: cell (GO:0005623);; cellular component: cell part (GO:0044464);; biological process: response to stimulus (GO:0050896);; biological process: metabolic process (GO:0008152);; biological process: cellular process (GO:0009987);; biological process: single-organism process (GO:0044699);; cellular component: organelle (GO:0043226);; cellular component: organelle part (GO:0044422);;…
AUR62007384	AUR62007384	132	174	56	8	14	14	16.9304	23.4253	7.24648	1.01609	1.78601	1.8407	2.43451e-14	3.34725	up	--	--	--	--	--	--	--	Rare lipoprotein A (RlpA)-like double-psi beta-barrel;; Pollen allergen	Expansin-A18 (Precursor) OS=Arabidopsis thaliana (Mouse-ear cress) PE=2 SV=1	S	Function unknown	expansin-A18-like [Chenopodium quinoa]	--
ONT.5014	--	240	261	251	32	31	25	30.7826	35.1379	32.4798	4.06434	3.95474	3.28696	1.28075e-34	3.33191	up	--	--	--	--	--	--	--	--	--	--	--	--	--
AUR62040694	AUR62040694	277	233	277	36	36	20	35.5282	31.3683	35.8442	4.57239	4.5926	2.62956	1.61015e-32	3.3268	up	[DZ]	Cell cycle control, cell division, chromosome partitioning;; Cytoskeleton	--	--	--	[S]	Function unknown	Regulator of chromosome condensation (RCC1) repeat;; Regulator of chromosome condensation (RCC1) repeat	Ultraviolet-B receptor UVR8 GN=UVR8 OS=Arabidopsis thaliana (Mouse-ear cress) PE=1 SV=1	S	Function unknown	ultraviolet-B receptor UVR8-like isoform X1 [Chenopodium quinoa]	--
AUR62025526	AUR62025526	48	29	12	2	1	3	6.15651	3.90421	1.55282	0.254021	0.127572	0.394435	1.33489e-07	3.32015	up	--	--	--	--	--	--	--	Pollen proteins Ole e I like	Proline-rich protein 1 (Precursor) OS=Arabidopsis thaliana (Mouse-ear cress) PE=2 SV=1	R	General function prediction only	proline-rich protein 1-like [Chenopodium quinoa]	--
AUR62026463	AUR62026463	214	128	229	36	17	9	27.4478	17.2324	29.6329	4.57239	2.16873	1.1833	1.21705e-17	3.31408	up	[T]	Signal transduction mechanisms	Molecular Function: signal transducer activity (GO:0004871);; Biological Process: signal transduction (GO:0007165);;	K12116|0|cit:102630709|K12116 flavin-binding kelch repeat F-box protein 1 | (RefSeq) adagio protein 3	Circadian rhythm - plant (ko04712)	--	--	Galactose oxidase, central domain;; Galactose oxidase, central domain;; Kelch motif;; Kelch motif;; Kelch motif;; PAS domain;; Kelch motif;; PAS fold;; F-box domain	Adagio protein 3 GN=T23K23.10 OS=Arabidopsis thaliana (Mouse-ear cress) PE=1 SV=1	R	General function prediction only	adagio protein 3-like [Chenopodium quinoa]	molecular function: signal transducer activity (GO:0004871);; biological process: cellular process (GO:0009987);; biological process: biological regulation (GO:0065007)
ONT.11394	--	18	29	25	3	1	1	2.30869	3.90421	3.23504	0.381032	0.127572	0.131478	1.36037e-07	3.30944	up	--	--	--	--	--	--	--	--	Nodulin-related protein 1 OS=Arabidopsis thaliana OX=3702 GN=NRP1 PE=1 SV=1	S	Function unknown	nodulin-related protein 1-like [Chenopodium quinoa]	--
AUR62039803	AUR62039803	30	18	24	2	1	2	3.84782	2.4233	3.10563	0.254021	0.127572	0.262956	1.08875e-07	3.30831	up	--	--	Molecular Function: transporter activity (GO:0005215);; Biological Process: transport (GO:0006810);; Cellular Component: integral component of membrane (GO:0016021);;	--	--	[G]	Carbohydrate transport and metabolism	Major intrinsic protein	Aquaporin NIP2-1 GN=NIP2-1 OS=Zea mays (Maize) PE=2 SV=2	G	Carbohydrate transport and metabolism	aquaporin NIP2-1-like [Chenopodium quinoa]	molecular function: transporter activity (GO:0005215);; biological process: localization (GO:0051179);; cellular component: membrane (GO:0016020);; cellular component: membrane part (GO:0044425)
AUR62003693	AUR62003693	87	131	137	8	17	14	11.1587	17.6363	17.728	1.01609	2.16873	1.8407	3.7069e-18	3.30776	up	[R]	General function prediction only	Molecular Function: zinc ion binding (GO:0008270);; Molecular Function: mannitol dehydrogenase activity (GO:0046029);; Biological Process: oxidation-reduction process (GO:0055114);;	K00083|3.54223e-171|pper:PRUPE_ppa007622mg|K00083 cinnamyl-alcohol dehydrogenase [EC:1.1.1.195] | (RefSeq) hypothetical protein	Phenylpropanoid biosynthesis (ko00940)	[Q]	Secondary metabolites biosynthesis, transport and catabolism	Alcohol dehydrogenase GroES-like domain;; Zinc-binding dehydrogenase	Probable mannitol dehydrogenase GN=ELI3 OS=Mesembryanthemum crystallinum (Common ice plant) PE=2 SV=1	Q	Secondary metabolites biosynthesis, transport and catabolism	probable mannitol dehydrogenase [Chenopodium quinoa]	molecular function: binding (GO:0005488);; biological process: metabolic process (GO:0008152);; biological process: single-organism process (GO:0044699);; molecular function: catalytic activity (GO:0003824)
AUR62020987	AUR62020987	2028	1847	1096	138	226	219	260.113	248.658	141.824	17.5275	28.8313	28.7937	1.03055e-30	3.30116	up	--	--	--	--	--	--	--	--	--	--	--	hypothetical protein SOVF_205040 [Spinacia oleracea]	--
AUR62003004	AUR62003004	65	87	9	3	3	6	8.33694	11.7126	1.16461	0.381032	0.382716	0.788869	8.12403e-08	3.29934	up	--	--	--	K00430|2.42335e-107|mdm:103418907|K00430 peroxidase [EC:1.11.1.7] | (RefSeq) peroxidase 60-like	Phenylpropanoid biosynthesis (ko00940)	--	--	Peroxidase	Peroxidase 57 (Precursor) OS=Arabidopsis thaliana (Mouse-ear cress) PE=1 SV=1	G	Carbohydrate transport and metabolism	peroxidase 57-like [Chenopodium quinoa]	--
AUR62018446	AUR62018446	119	199	105	13	17	17	15.263	26.791	13.5871	1.65114	2.16873	2.23513	1.26713e-18	3.29882	up	--	--	--	--	--	--	--	--	--	--	--	hypothetical protein SOVF_205040 [Spinacia oleracea]	--
ONT.15679	--	65	49	21	4	5	3	8.33694	6.59677	2.71743	0.508043	0.637861	0.394435	1.06765e-09	3.28724	up	--	--	Biological Process: metabolic process (GO:0008152);; Molecular Function: transferase activity, transferring hexosyl groups (GO:0016758);;	K13691|1.5249e-22|bvg:104894470|K13691 pathogen-inducible salicylic acid glucosyltransferase [EC:2.4.1.-] | (RefSeq) UDP-glycosyltransferase 74E2-like	--	[GC]	Carbohydrate transport and metabolism;; Energy production and conversion	--	Indole-3-acetate beta-glucosyltransferase OS=Zea mays OX=4577 GN=IAGLU PE=1 SV=1	S	Function unknown	PREDICTED: UDP-glycosyltransferase 74G1 [Beta vulgaris subsp. vulgaris]	biological process: metabolic process (GO:0008152);; molecular function: catalytic activity (GO:0003824)
AUR62003234	AUR62003234	330	279	177	20	34	37	42.326	37.5612	22.9041	2.54021	4.33745	4.86469	1.24862e-23	3.27738	up	--	--	Biological Process: metabolic process (GO:0008152);; Molecular Function: transferase activity, transferring hexosyl groups (GO:0016758);;	--	--	[GC]	Carbohydrate transport and metabolism;; Energy production and conversion	UDP-glucoronosyl and UDP-glucosyl transferase	Putative UDP-glucose flavonoid 3-O-glucosyltransferase 3 {ECO:0000250|UniProtKB:Q2V6K0} OS=Fragaria ananassa (Strawberry) PE=2 SV=1	CG	Energy production and conversion;; Carbohydrate transport and metabolism	anthocyanidin 3-O-glucosyltransferase 2-like [Chenopodium quinoa]	biological process: metabolic process (GO:0008152);; molecular function: catalytic activity (GO:0003824)
AUR62024342	AUR62024342	212	208	208	17	35	23	27.1913	28.0026	26.9155	2.15918	4.46502	3.024	1.07924e-27	3.27649	up	--	--	--	--	--	--	--	Leucine Rich repeats (2 copies);; Leucine Rich Repeat;; Leucine rich repeat;; Leucine Rich repeat	Polygalacturonase inhibitor (Precursor) GN=PGIP OS=Pyrus communis (Pear) PE=1 SV=1	R	General function prediction only	polygalacturonase inhibitor-like [Chenopodium quinoa]	--
AUR62014188	AUR62014188	19	13	14	2	0	0	2.43695	1.75016	1.81162	0.254021	0	0	5.42165e-06	3.26942	up	[G]	Carbohydrate transport and metabolism	Molecular Function: phosphoglucomutase activity (GO:0004614);; Biological Process: carbohydrate metabolic process (GO:0005975);;	--	--	[G]	Carbohydrate transport and metabolism	Phosphoglucomutase/phosphomannomutase, alpha/beta/alpha domain I;; Phosphoglucomutase/phosphomannomutase, alpha/beta/alpha domain II;; Phosphoglucomutase/phosphomannomutase, alpha/beta/alpha domain III	--	G	Carbohydrate transport and metabolism	uncharacterized protein LOC110694424 [Chenopodium quinoa]	molecular function: catalytic activity (GO:0003824);; biological process: metabolic process (GO:0008152)
AUR62024483	AUR62024483	53	56	41	1	12	1	6.79782	7.53917	5.30546	0.127011	1.53087	0.131478	1.17464e-09	3.26219	up	--	--	--	K13495|1.83294e-145|pxb:103953184|K13495 cis-zeatin O-glucosyltransferase [EC:2.4.1.215] | (RefSeq) zeatin O-glucosyltransferase-like	Zeatin biosynthesis (ko00908)	[GC]	Carbohydrate transport and metabolism;; Energy production and conversion	UDP-glucoronosyl and UDP-glucosyl transferase	Zeatin O-glucosyltransferase GN=ZOG1 OS=Phaseolus lunatus (Lima bean) PE=2 SV=1	CG	Energy production and conversion;; Carbohydrate transport and metabolism	hypothetical protein BVRB_3g061800 [Beta vulgaris subsp. vulgaris]	--
AUR62029144	AUR62029144	19	12	34	0	2	2	2.43695	1.61554	4.39965	0	0.255144	0.262956	1.17249e-06	3.25862	up	--	--	Biological Process: metabolic process (GO:0008152);; Molecular Function: transferase activity, transferring acyl groups (GO:0016746);;	K13508|0|vvi:100260818|K13508 glycerol-3-phosphate acyltransferase [EC:2.3.1.15] | (RefSeq) glycerol-3-phosphate acyltransferase 1	Glycerolipid metabolism (ko00561);; Glycerophospholipid metabolism (ko00564)	--	--	Acyltransferase	Glycerol-3-phosphate acyltransferase 1 GN=GPAT1 OS=Arabidopsis thaliana (Mouse-ear cress) PE=1 SV=1	I	Lipid transport and metabolism	glycerol-3-phosphate acyltransferase 1-like [Chenopodium quinoa]	biological process: metabolic process (GO:0008152);; molecular function: catalytic activity (GO:0003824)
AUR62004765	AUR62004765	660	531	473	52	86	68	84.6521	71.4875	61.2069	6.60456	10.9712	8.94052	1.17879e-37	3.25796	up	--	--	--	--	--	[O]	Posttranslational modification, protein turnover, chaperones	Myb-like DNA-binding domain;; Myb-like DNA-binding domain	Protein REVEILLE 1 GN=RVE1 OS=Arabidopsis thaliana (Mouse-ear cress) PE=2 SV=1	K	Transcription	protein REVEILLE 1-like [Chenopodium quinoa]	--
AUR62016225	AUR62016225	256	264	159	25	25	31	32.8347	35.5418	20.5748	3.17527	3.1893	4.07583	3.14314e-25	3.25566	up	[TZDR]	Signal transduction mechanisms;; Cytoskeleton;; Cell cycle control, cell division, chromosome partitioning;; General function prediction only	--	--	--	[T]	Signal transduction mechanisms	EF-hand domain pair;; EF hand;; Reverse transcriptase-like;; EF-hand domain;; zinc-binding in reverse transcriptase;; EF hand;; EF-hand domain pair	--	T	Signal transduction mechanisms	uncharacterized protein LOC110712252 [Chenopodium quinoa]	--
AUR62010561	AUR62010561	28	43	9	0	1	4	3.5913	5.789	1.16461	0	0.127572	0.525913	1.33225e-06	3.24823	up	--	--	Cellular Component: extracellular region (GO:0005576);; Biological Process: plant-type cell wall organization (GO:0009664);; Cellular Component: membrane (GO:0016020);;	--	--	--	--	Rare lipoprotein A (RlpA)-like double-psi beta-barrel;; Pollen allergen	Expansin-A7 (Precursor) OS=Arabidopsis thaliana (Mouse-ear cress) PE=3 SV=1	S	Function unknown	expansin-A7-like [Chenopodium quinoa]	cellular component: extracellular region (GO:0005576);; biological process: cellular process (GO:0009987);; biological process: cellular component organization or biogenesis (GO:0071840);; cellular component: membrane (GO:0016020)
AUR62012781	AUR62012781	19	26	17	1	0	3	2.43695	3.50033	2.19982	0.127011	0	0.394435	8.32214e-07	3.24782	up	--	--	--	--	--	--	--	Protein of unknown function (DUF506)	--	S	Function unknown	uncharacterized protein LOC110687101 [Chenopodium quinoa]	--
ONT.14637	--	17	16	12	0	2	0	2.18043	2.15405	1.55282	0	0.255144	0	6.79134e-06	3.24613	up	[QV]	Secondary metabolites biosynthesis, transport and catabolism;; Defense mechanisms	Molecular Function: iron ion binding (GO:0005506);; Cellular Component: integral component of membrane (GO:0016021);; Molecular Function: oxidoreductase activity, acting on paired donors, with incorporation or reduction of molecular oxygen, NAD(P)H as one donor, and incorporation of one atom of oxygen (GO:0016709);; Molecular Function: heme binding (GO:0020037);; Biological Process: secondary met…	--	--	[Q]	Secondary metabolites biosynthesis, transport and catabolism	--	Cytochrome P450 71A6 (Fragment) OS=Nepeta racemosa OX=54731 GN=CYP71A6 PE=2 SV=1	Q	Secondary metabolites biosynthesis, transport and catabolism	cytochrome P450 71A26-like [Chenopodium quinoa]	molecular function: binding (GO:0005488);; cellular component: membrane (GO:0016020);; cellular component: membrane part (GO:0044425);; biological process: metabolic process (GO:0008152);; biological process: single-organism process (GO:0044699);; molecular function: catalytic activity (GO:0003824)
ONT.11132	--	42	60	63	10	3	4	5.38695	8.07768	8.15229	1.27011	0.382716	0.525913	1.16883e-11	3.24442	up	--	--	--	--	--	--	--	--	--	S	Function unknown	uncharacterized protein LOC110709003 [Chenopodium quinoa]	--
AUR62034463	AUR62034463	12	11	13	0	0	1	1.53913	1.48091	1.68222	0	0	0.131478	2.11946e-05	3.22352	up	--	--	--	--	--	--	--	Domain of unknown function (DUF4220)	--	S	Function unknown	uncharacterized protein LOC110692480 [Chenopodium quinoa]	--
AUR62006656	AUR62006656	92	180	61	8	11	17	11.8	24.233	7.89349	1.01609	1.40329	2.23513	1.18279e-12	3.22118	up	--	--	--	--	--	--	--	--	--	R	General function prediction only	PREDICTED: uncharacterized protein LOC109229306 [Nicotiana attenuata]	--
AUR62025302	AUR62025302	13	11	21	2	0	0	1.66739	1.48091	2.71743	0.254021	0	0	9.6313e-06	3.21787	up	[Q]	Secondary metabolites biosynthesis, transport and catabolism	Molecular Function: oxidoreductase activity (GO:0016491);; Molecular Function: metal ion binding (GO:0046872);;	--	--	[Q]	Secondary metabolites biosynthesis, transport and catabolism	Cytochrome P450	Geraniol 8-hydroxylase GN=CYP76B10 OS=Swertia mussotii (Felwort) PE=1 SV=1	Q	Secondary metabolites biosynthesis, transport and catabolism	geraniol 8-hydroxylase-like [Chenopodium quinoa]	molecular function: catalytic activity (GO:0003824);; molecular function: binding (GO:0005488)
AUR62024300	AUR62024300	140	125	175	10	16	26	17.9565	16.8285	22.6452	1.27011	2.04115	3.41843	3.58386e-19	3.21677	up	[Q]	Secondary metabolites biosynthesis, transport and catabolism	Molecular Function: monooxygenase activity (GO:0004497);; Molecular Function: iron ion binding (GO:0005506);; Molecular Function: electron carrier activity (GO:0009055);; Molecular Function: oxidoreductase activity, acting on paired donors, with incorporation or reduction of molecular oxygen (GO:0016705);; Molecular Function: heme binding (GO:0020037);; Biological Process: oxidation-reduction pro…	K09754|0|cam:101502624|K09754 coumaroylquinate(coumaroylshikimate) 3'-monooxygenase [EC:1.14.13.36] | (RefSeq) cytochrome P450 98A2	Phenylpropanoid biosynthesis (ko00940);; Flavonoid biosynthesis (ko00941);; Stilbenoid, diarylheptanoid and gingerol biosynthesis (ko00945)	[Q]	Secondary metabolites biosynthesis, transport and catabolism	Cytochrome P450	Cytochrome P450 98A3 GN=T20B5.9 OS=Arabidopsis thaliana (Mouse-ear cress) PE=1 SV=1	Q	Secondary metabolites biosynthesis, transport and catabolism	cytochrome P450 98A2-like, partial [Chenopodium quinoa]	biological process: metabolic process (GO:0008152);; biological process: single-organism process (GO:0044699);; molecular function: catalytic activity (GO:0003824);; molecular function: binding (GO:0005488);; molecular function: electron carrier activity (GO:0009055)
AUR62015424	AUR62015424	20	12	12	1	1	0	2.56521	1.61554	1.55282	0.127011	0.127572	0	8.87144e-06	3.21382	up	[V]	Defense mechanisms	--	K03327|0|cic:CICLE_v10004833mg|K03327 multidrug resistance protein, MATE family | (RefSeq) hypothetical protein	--	[R]	General function prediction only	MatE	Protein TRANSPARENT TESTA 12 GN=F17J16_80 OS=Arabidopsis thaliana (Mouse-ear cress) PE=2 SV=1	S	Function unknown	protein DETOXIFICATION 35-like [Chenopodium quinoa]	--
AUR62023002	AUR62023002	19	34	58	3	3	4	2.43695	4.57735	7.50528	0.381032	0.382716	0.525913	2.11591e-08	3.2079	up	--	--	--	--	--	--	--	Pathogenesis-related protein Bet v I family	Major latex protein 146 GN=MLP146 OS=Papaver somniferum (Opium poppy) PE=2 SV=1	S	Function unknown	uncharacterized protein LOC110701668 [Chenopodium quinoa]	--
AUR62022245	AUR62022245	45	50	47	6	3	6	5.77173	6.7314	6.08187	0.762064	0.382716	0.788869	1.52251e-11	3.20529	up	--	--	--	--	--	--	--	Carbohydrate-binding protein of the ER	Probable LRR receptor-like serine/threonine-protein kinase At1g05700 (Precursor) GN=At1g05700 OS=Arabidopsis thaliana (Mouse-ear cress) PE=2 SV=1	T	Signal transduction mechanisms	putative leucine-rich repeat receptor-like serine/threonine-protein kinase At2g19230 isoform X4 [Chenopodium quinoa]	--
ONT.20088	--	243	415	171	26	24	48	31.1673	55.8706	22.1276	3.30228	3.06173	6.31095	1.33023e-16	3.19042	up	--	--	--	--	--	--	--	--	--	--	--	protein RESPONSE TO LOW SULFUR 1-like [Spinacia oleracea]	--
AUR62014194	AUR62014194	562	529	662	95	75	61	72.0825	71.2182	85.6637	12.066	9.56791	8.02017	2.97379e-39	3.18968	up	--	--	--	--	--	--	--	NADH dehydrogenase transmembrane subunit	--	S	Function unknown	NAD(P)H-quinone oxidoreductase subunit L, chloroplastic-like [Chenopodium quinoa]	--
AUR62023632	AUR62023632	676	454	733	84	108	48	86.7042	61.1211	94.8512	10.6689	13.7778	6.31095	1.27486e-27	3.18643	up	[R]	General function prediction only	Biological Process: response to abiotic stimulus (GO:0009628);; Biological Process: flavonoid biosynthetic process (GO:0009813);; Molecular Function: oxidoreductase activity, acting on paired donors, with incorporation or reduction of molecular oxygen, 2-oxoglutarate as one donor, and incorporation of one atom each of oxygen into both donors (GO:0016706);; Biological Process: single-organism meta…	K05278|5.34047e-155|pop:POPTR_0002s08720g|K05278 flavonol synthase [EC:1.14.11.23] | (RefSeq) POPTRDRAFT_551488; hypothetical protein	Flavonoid biosynthesis (ko00941)	[QR]	Secondary metabolites biosynthesis, transport and catabolism;; General function prediction only	non-haem dioxygenase in morphine synthesis N-terminal;; 2OG-Fe(II) oxygenase superfamily	Flavonol synthase/flavanone 3-hydroxylase GN=FLS OS=Eustoma exaltatum subsp. russellianum (Bluebells) PE=2 SV=1	H	Coenzyme transport and metabolism	flavonol synthase/flavanone 3-hydroxylase-like [Chenopodium quinoa]	biological process: response to stimulus (GO:0050896);; biological process: metabolic process (GO:0008152);; biological process: single-organism process (GO:0044699);; molecular function: catalytic activity (GO:0003824)
AUR62030488	AUR62030488	9	8	10	0	0	0	1.15435	1.07702	1.29401	0	0	0	7.32898e-05	3.18173	up	--	--	--	--	--	--	--	Seed dormancy control	Transcription factor HBP-1b(c38) OS=Triticum aestivum (Wheat) PE=2 SV=1	K	Transcription	transcription factor TGA9-like [Chenopodium quinoa]	--
AUR62023192	AUR62023192	222	218	225	23	32	31	28.4739	29.3489	29.1153	2.92125	4.08231	4.07583	3.79811e-30	3.18096	up	--	--	--	--	--	--	--	--	--	S	Function unknown	uncharacterized protein LOC110701653 [Chenopodium quinoa]	--
AUR62009590	AUR62009590	558	529	620	69	91	68	71.5695	71.2182	80.2289	8.76374	11.6091	8.94052	4.7877e-43	3.17726	up	[O]	Posttranslational modification, protein turnover, chaperones	--	K13993|2.34833e-75|cit:102613214|K13993 HSP20 family protein | (RefSeq) 17.4 kDa class I heat shock protein-like	Protein processing in endoplasmic reticulum (ko04141)	[O]	Posttranslational modification, protein turnover, chaperones	Hsp20/alpha crystallin family	18.1 kDa class I heat shock protein GN=HSP18.1 OS=Arabidopsis thaliana (Mouse-ear cress) PE=2 SV=1	O	Posttranslational modification, protein turnover, chaperones	17.4 kDa class I heat shock protein-like [Chenopodium quinoa]	--
AUR62011371	AUR62011371	11	8	8	0	0	0	1.41087	1.07702	1.03521	0	0	0	7.70612e-05	3.17438	up	[RTKL]	General function prediction only;; Signal transduction mechanisms;; Transcription;; Replication, recombination and repair	--	--	--	--	--	Leucine Rich repeats (2 copies);; Protein kinase domain;; Protein tyrosine kinase;; Leucine rich repeat;; Leucine Rich Repeat;; Leucine Rich repeat;; Leucine rich repeat N-terminal domain	Probable LRR receptor-like serine/threonine-protein kinase At3g47570 (Precursor) GN=At3g47570 OS=Arabidopsis thaliana (Mouse-ear cress) PE=2 SV=1	T	Signal transduction mechanisms	probable LRR receptor-like serine/threonine-protein kinase At3g47570 [Chenopodium quinoa]	--
AUR62043680	AUR62043680	580	474	506	79	68	62	74.3912	63.8137	65.4771	10.0338	8.6749	8.15165	4.51659e-45	3.17071	up	--	--	--	K10277|5.11149e-163|vvi:100267241|K10277 lysine-specific demethylase 8 [EC:1.14.11.27] | (RefSeq) lysine-specific demethylase JMJ30	--	[BT]	Chromatin structure and dynamics;; Signal transduction mechanisms	Cupin-like domain;; Cupin superfamily protein;; JmjC domain, hydroxylase	Putative lysine-specific demethylase JMJD5 GN=MOE17.12 OS=Arabidopsis thaliana (Mouse-ear cress) PE=2 SV=1	BT	Chromatin structure and dynamics;; Signal transduction mechanisms	lysine-specific demethylase JMJ30-like [Chenopodium quinoa]	--
AUR62002797	AUR62002797	255	253	288	22	39	42	32.7065	34.0609	37.2676	2.79424	4.97531	5.52209	4.27169e-27	3.16534	up	[E]	Amino acid transport and metabolism	--	--	--	[E]	Amino acid transport and metabolism	Amino acid permease;; Amino acid permease	Amino-acid permease BAT1 homolog GN=OsJ_02547 OS=Oryza sativa subsp. japonica (Rice) PE=2 SV=1	E	Amino acid transport and metabolism	amino-acid permease BAT1 homolog [Chenopodium quinoa]	--
AUR62020469	AUR62020469	293	236	263	29	42	34	37.5804	31.7722	34.0326	3.68331	5.35803	4.47026	2.19031e-32	3.15511	up	--	--	--	K20417|1.57725e-141|fve:101296849|K20417 palmitoyl-[glycerolipid] 3-(E)-desaturase [EC:1.14.19.43] | (RefSeq) fatty acid desaturase 4, chloroplastic	--	[O]	Posttranslational modification, protein turnover, chaperones	Kua-ubiquitin conjugating enzyme hybrid localisation domain	Fatty acid desaturase 4, chloroplastic (Precursor) GN=F10M23.370 OS=Arabidopsis thaliana (Mouse-ear cress) PE=2 SV=1	O	Posttranslational modification, protein turnover, chaperones	fatty acid desaturase 4, chloroplastic-like [Chenopodium quinoa]	--
ONT.18823	--	29	35	31	0	6	3	3.71956	4.71198	4.01144	0	0.765433	0.394435	2.87845e-08	3.15332	up	--	--	--	--	--	--	--	--	--	--	--	uncharacterized protein LOC110710143 isoform X2 [Chenopodium quinoa]	--
AUR62031284	AUR62031284	30	20	21	2	3	1	3.84782	2.69256	2.71743	0.254021	0.382716	0.131478	2.84383e-07	3.14777	up	--	--	--	--	--	[R]	General function prediction only	--	--	R	General function prediction only	tetratricopeptide repeat protein 27-like [Chenopodium quinoa]	--
AUR62039570	AUR62039570	383	284	366	49	51	39	49.1238	38.2343	47.3609	6.22352	6.50618	5.12765	1.35669e-35	3.14672	up	[H]	Coenzyme transport and metabolism	Molecular Function: trans-hexaprenyltranstransferase activity (GO:0000010);; Biological Process: isoprenoid biosynthetic process (GO:0008299);; Biological Process: photosynthesis (GO:0015979);;	--	--	[H]	Coenzyme transport and metabolism	Polyprenyl synthetase	Solanesyl diphosphate synthase 2, chloroplastic (Precursor) GN=F20D23.25 OS=Arabidopsis thaliana (Mouse-ear cress) PE=1 SV=1	H	Coenzyme transport and metabolism	probable solanesyl-diphosphate synthase 3, chloroplastic [Chenopodium quinoa]	molecular function: catalytic activity (GO:0003824);; biological process: metabolic process (GO:0008152);; biological process: cellular process (GO:0009987);; biological process: single-organism process (GO:0044699)
AUR62013182	AUR62013182	266	194	212	36	31	22	34.1173	26.1178	27.4331	4.57239	3.95474	2.89252	1.86076e-28	3.14365	up	--	--	--	--	--	[E]	Amino acid transport and metabolism	--	--	E	Amino acid transport and metabolism	uncharacterized protein LOC110681919 [Chenopodium quinoa]	--
AUR62027920	AUR62027920	143	97	111	13	20	12	18.3413	13.0589	14.3636	1.65114	2.55144	1.57774	1.58334e-19	3.12839	up	[F]	Nucleotide transport and metabolism	Molecular Function: amidophosphoribosyltransferase activity (GO:0004044);; Biological Process: 'de novo' IMP biosynthetic process (GO:0006189);; Biological Process: purine nucleobase biosynthetic process (GO:0009113);; Biological Process: nucleoside metabolic process (GO:0009116);; Molecular Function: metal ion binding (GO:0046872);; Molecular Function: iron-sulfur cluster binding (GO:0051536);;	K00764|0|mtr:MTR_4g072110|K00764 amidophosphoribosyltransferase [EC:2.4.2.14] | (RefSeq) GLN phosphoribosyl pyrophosphate amidotransferase	Purine metabolism (ko00230);; Alanine, aspartate and glutamate metabolism (ko00250)	[F]	Nucleotide transport and metabolism	Glutamine amidotransferase domain;; Glutamine amidotransferases class-II;; Glutamine amidotransferase domain;; Phosphoribosyl transferase domain;; Glutamine amidotransferases class-II	Amidophosphoribosyltransferase 2, chloroplastic (Precursor) GN=At4g34740 OS=Arabidopsis thaliana (Mouse-ear cress) PE=1 SV=1	F	Nucleotide transport and metabolism	amidophosphoribosyltransferase, chloroplastic-like [Chenopodium quinoa]	molecular function: catalytic activity (GO:0003824);; biological process: metabolic process (GO:0008152);; biological process: cellular process (GO:0009987);; biological process: single-organism process (GO:0044699);; molecular function: binding (GO:0005488)
AUR62022627	AUR62022627	655	541	594	101	80	67	84.0108	72.8337	76.8644	12.8281	10.2058	8.80904	2.13903e-42	3.1239	up	[CI]	Energy production and conversion;; Lipid transport and metabolism	--	K13076|0|tcc:TCM_005234|K13076 Delta8-fatty-acid desaturase [EC:1.14.19.4] | (RefSeq) Fatty acid/sphingolipid desaturase	--	[I]	Lipid transport and metabolism	Fatty acid desaturase;; Cytochrome b5-like Heme/Steroid binding domain	Delta(8)-fatty-acid desaturase 2 GN=SLD2 OS=Arabidopsis thaliana (Mouse-ear cress) PE=1 SV=1	I	Lipid transport and metabolism	delta(8)-fatty-acid desaturase-like [Chenopodium quinoa]	--
AUR62017801	AUR62017801	298	278	86	17	20	40	38.2217	37.4266	11.1285	2.15918	2.55144	5.25913	1.28917e-12	3.12238	up	--	--	--	--	--	--	--	--	--	--	--	uncharacterized protein LOC110695349 [Chenopodium quinoa]	--
AUR62013364	AUR62013364	12	10	11	0	0	1	1.53913	1.34628	1.42342	0	0	0.131478	5.29604e-05	3.10706	up	[R]	General function prediction only	--	--	--	[R]	General function prediction only	Zinc-binding dehydrogenase	2-alkenal reductase (NADP(+)-dependent) GN=DBR OS=Nicotiana tabacum (Common tobacco) PE=1 SV=1	R	General function prediction only	2-alkenal reductase (NADP(+)-dependent)-like [Chenopodium quinoa]	--
AUR62031318	AUR62031318	13	14	13	0	2	0	1.66739	1.88479	1.68222	0	0.255144	0	2.48756e-05	3.09673	up	--	--	Molecular Function: chitinase activity (GO:0004568);; Biological Process: carbohydrate metabolic process (GO:0005975);; Biological Process: chitin catabolic process (GO:0006032);; Molecular Function: chitin binding (GO:0008061);; Biological Process: cell wall macromolecule catabolic process (GO:0016998);;	--	--	[R]	General function prediction only	Chitinase class I;; Chitin recognition protein	Endochitinase B (Precursor; Fragment) OS=Zea mays (Maize) PE=1 SV=1	G	Carbohydrate transport and metabolism	endochitinase EP3-like [Chenopodium quinoa]	molecular function: catalytic activity (GO:0003824);; biological process: metabolic process (GO:0008152);; molecular function: binding (GO:0005488);; biological process: cellular process (GO:0009987)
ONT.24667	--	20	13	8	1	1	0	2.56521	1.75016	1.03521	0.127011	0.127572	0	2.82076e-05	3.09048	up	--	--	--	--	--	--	--	--	--	--	--	--	--
ONT.26439	--	57	45	22	3	3	7	7.31086	6.05826	2.84683	0.381032	0.382716	0.920348	9.10663e-09	3.08558	up	--	--	Molecular Function: transferase activity, transferring glycosyl groups (GO:0016757);;	--	--	[GC]	Carbohydrate transport and metabolism;; Energy production and conversion	--	UDP-glycosyltransferase 79B5 OS=Arabidopsis thaliana OX=3702 GN=UGT79B5 PE=2 SV=1	S	Function unknown	UDP-glycosyltransferase 79B30-like [Spinacia oleracea]	molecular function: catalytic activity (GO:0003824)
AUR62018603	AUR62018603	152	181	39	13	11	19	19.4956	24.3677	5.04666	1.65114	1.40329	2.49809	1.27422e-10	3.08422	up	--	--	--	--	--	--	--	Rare lipoprotein A (RlpA)-like double-psi beta-barrel;; Pollen allergen	Expansin-A7 (Precursor) OS=Arabidopsis thaliana (Mouse-ear cress) PE=3 SV=1	S	Function unknown	expansin-A18-like [Chenopodium quinoa]	--
AUR62036450	AUR62036450	135	117	108	12	17	19	17.3152	15.7515	13.9754	1.52413	2.16873	2.49809	3.70458e-20	3.08245	up	--	--	--	--	--	--	--	BURP domain	BURP domain-containing protein 17 (Precursor) OS=Oryza sativa subsp. japonica (Rice) PE=2 SV=1	R	General function prediction only	feeding circuit activating peptides-like isoform X1 [Chenopodium quinoa]	--
AUR62014301	AUR62014301	169	155	104	9	27	20	21.6761	20.8673	13.4577	1.1431	3.44445	2.62956	6.09054e-17	3.0772	up	--	--	--	--	--	--	--	Dof domain, zinc finger	Cyclic dof factor 4 GN=T14G11.26 OS=Arabidopsis thaliana (Mouse-ear cress) PE=2 SV=1	R	General function prediction only	cyclic dof factor 1-like [Chenopodium quinoa]	--
ONT.22149	--	11	11	10	1	0	0	1.41087	1.48091	1.29401	0.127011	0	0	6.86298e-05	3.07489	up	--	--	Molecular Function: nucleic acid binding (GO:0003676);; Cellular Component: nucleus (GO:0005634);;	K12827|1.81656e-27|egr:104437831|K12827 splicing factor 3A subunit 3 | (RefSeq) splicing factor SF3a60 homolog	Spliceosome (ko03040)	[A]	RNA processing and modification	Domain of unknown function (DUF3449);; Telomere stability C-terminal	Splicing factor SF3a60 homolog OS=Arabidopsis thaliana OX=3702 GN=ATO PE=1 SV=1	A	RNA processing and modification	splicing factor SF3a60 homolog [Chenopodium quinoa]	molecular function: binding (GO:0005488);; cellular component: cell (GO:0005623);; cellular component: organelle (GO:0043226);; cellular component: cell part (GO:0044464)
AUR62038687	AUR62038687	171	140	153	19	21	24	21.9326	18.8479	19.7984	2.4132	2.67901	3.15548	4.57018e-24	3.06644	up	[R]	General function prediction only	Molecular Function: ATP binding (GO:0005524);; Biological Process: obsolete ATP catabolic process (GO:0006200);; Biological Process: response to red light (GO:0010114);; Biological Process: response to far red light (GO:0010218);; Molecular Function: ATPase activity (GO:0016887);;	K12608|4.25965e-162|vvi:100260023|K12608 CCR4-NOT complex subunit CAF16 | (RefSeq) ABC transporter I family member 19	RNA degradation (ko03018)	[RK]	General function prediction only;; Transcription	ABC transporter;; AAA domain;; AAA ATPase domain	ABC transporter I family member 19 GN=F21M11.17 OS=Arabidopsis thaliana (Mouse-ear cress) PE=2 SV=1	K	Transcription	ABC transporter I family member 19-like [Chenopodium quinoa]	molecular function: binding (GO:0005488);; biological process: response to stimulus (GO:0050896);; molecular function: catalytic activity (GO:0003824)
ONT.20452	--	18	34	45	3	4	3	2.30869	4.57735	5.82306	0.381032	0.510289	0.394435	8.36169e-08	3.06126	up	--	--	--	--	--	[R]	General function prediction only	Reverse transcriptase-like	Putative ribonuclease H protein At1g65750 OS=Arabidopsis thaliana OX=3702 GN=At1g65750 PE=3 SV=1	S	Function unknown	PREDICTED: uncharacterized protein LOC104899455 [Beta vulgaris subsp. vulgaris]	--
AUR62032321	AUR62032321	226	340	186	23	34	45	28.9869	45.7735	24.0687	2.92125	4.33745	5.91652	5.93333e-19	3.05595	up	--	--	--	--	--	--	--	--	--	S	Function unknown	uncharacterized protein LOC110729004 [Chenopodium quinoa]	--
AUR62015970	AUR62015970	1300	838	1058	193	151	118	166.739	112.818	136.907	24.5131	19.2634	15.5144	5.15733e-36	3.05166	up	[IQ]	Lipid transport and metabolism;; Secondary metabolites biosynthesis, transport and catabolism	Cellular Component: plasmodesma (GO:0009506);; Cellular Component: chloroplast stroma (GO:0009570);; Biological Process: positive regulation of seed germination (GO:0010030);; Biological Process: response to nitrate (GO:0010167);; Biological Process: seed coat development (GO:0010214);; Biological Process: nitrate transport (GO:0015706);; Molecular Function: AMP binding (GO:0016208);; Biological …	--	--	[I]	Lipid transport and metabolism	AMP-binding enzyme;; AMP-binding enzyme C-terminal domain	Oxalate--CoA ligase {ECO:0000305} OS=Arabidopsis thaliana (Mouse-ear cress) PE=1 SV=1	I	Lipid transport and metabolism	oxalate--CoA ligase-like [Chenopodium quinoa]	cellular component: cell junction (GO:0030054);; cellular component: cell (GO:0005623);; cellular component: organelle (GO:0043226);; cellular component: organelle part (GO:0044422);; cellular component: cell part (GO:0044464);; biological process: biological regulation (GO:0065007);; biological process: response to stimulus (GO:0050896);; biological process: reproduction (GO:0000003);; biologica…
AUR62043469	AUR62043469	892	783	706	55	109	159	114.409	105.414	91.3574	6.98559	13.9054	20.905	2.80245e-20	3.05066	up	[EH]	Amino acid transport and metabolism;; Coenzyme transport and metabolism	Biological Process: sulfate reduction (GO:0019419);; Molecular Function: adenylyl-sulfate reductase (glutathione) activity (GO:0033741);; Biological Process: cell redox homeostasis (GO:0045454);;	K05907|0|vvi:100854884|K05907 adenylyl-sulfate reductase (glutathione) [EC:1.8.4.9] | (RefSeq) 5'-adenylylsulfate reductase 3, chloroplastic	Sulfur metabolism (ko00920)	[E]	Amino acid transport and metabolism	Phosphoadenosine phosphosulfate reductase family;; Thioredoxin	5&apos;-adenylylsulfate reductase 1, chloroplastic (Precursor) GN=F4H6.13 OS=Arabidopsis thaliana (Mouse-ear cress) PE=1 SV=2	E	Amino acid transport and metabolism	5&apos;-adenylylsulfate reductase 1, chloroplastic-like [Chenopodium quinoa]	biological process: metabolic process (GO:0008152);; biological process: cellular process (GO:0009987);; biological process: single-organism process (GO:0044699);; molecular function: catalytic activity (GO:0003824);; biological process: biological regulation (GO:0065007)
AUR62005945	AUR62005945	328	454	233	27	43	66	42.0695	61.1211	30.1505	3.42929	5.4856	8.67756	1.56836e-17	3.05063	up	--	--	--	--	--	--	--	--	--	S	Function unknown	hypothetical protein SOVF_142840 [Spinacia oleracea]	--
AUR62039264	AUR62039264	338	351	262	36	57	43	43.3521	47.2544	33.9032	4.57239	7.27161	5.65356	3.54468e-29	3.04977	up	[TZDR]	Signal transduction mechanisms;; Cytoskeleton;; Cell cycle control, cell division, chromosome partitioning;; General function prediction only	Molecular Function: calcium ion binding (GO:0005509);; Cellular Component: cell wall (GO:0005618);; Cellular Component: cytosol (GO:0005829);; Biological Process: gibberellin biosynthetic process (GO:0009686);; Biological Process: gibberellic acid mediated signaling pathway (GO:0009740);; Biological Process: response to red light (GO:0010114);; Biological Process: hyperosmotic salinity response (…	K02183|1.05115e-36|cic:CICLE_v10006076mg|K02183 calmodulin | (RefSeq) hypothetical protein	Phosphatidylinositol signaling system (ko04070);; Plant-pathogen interaction (ko04626)	[T]	Signal transduction mechanisms	EF-hand domain pair;; EF hand;; EF-hand domain;; EF hand;; EF-hand domain pair	--	T	Signal transduction mechanisms	calmodulin-like [Chenopodium quinoa]	molecular function: binding (GO:0005488);; cellular component: cell (GO:0005623);; cellular component: cell part (GO:0044464);; biological process: metabolic process (GO:0008152);; biological process: cellular process (GO:0009987);; biological process: single-organism process (GO:0044699);; biological process: signaling (GO:0023052);; biological process: response to stimulus (GO:0050896);; biolog…
ONT.8333	--	39	20	28	2	4	3	5.00217	2.69256	3.62324	0.254021	0.510289	0.394435	1.03947e-07	3.03457	up	--	--	--	--	--	--	--	Plant transposon protein;; Plant transposon protein	--	S	Function unknown	uncharacterized protein LOC110710242 [Chenopodium quinoa]	--
AUR62003333	AUR62003333	157	164	101	10	16	30	20.1369	22.079	13.0695	1.27011	2.04115	3.94435	4.75479e-15	3.02522	up	--	--	--	--	--	--	--	GDSL-like Lipase/Acylhydrolase	GDSL esterase/lipase EXL3 (Precursor) GN=EXL3 OS=Arabidopsis thaliana (Mouse-ear cress) PE=2 SV=1	I	Lipid transport and metabolism	GDSL esterase/lipase EXL3-like [Chenopodium quinoa]	--
AUR62009740	AUR62009740	474	691	192	38	43	92	60.7956	93.0279	24.8451	4.82641	5.4856	12.096	2.27394e-12	3.02443	up	--	--	--	K00430|1.78228e-104|cit:102606807|K00430 peroxidase [EC:1.11.1.7] | (RefSeq) peroxidase 60	Phenylpropanoid biosynthesis (ko00940)	--	--	Peroxidase	Peroxidase 60 (Precursor) GN=MWD9.21 OS=Arabidopsis thaliana (Mouse-ear cress) PE=1 SV=1	G	Carbohydrate transport and metabolism	peroxidase 60-like [Chenopodium quinoa]	--
AUR62027380	AUR62027380	110	106	41	6	11	15	14.1087	14.2706	5.30546	0.762064	1.40329	1.97217	3.88215e-11	3.01974	up	[P]	Inorganic ion transport and metabolism	Cellular Component: plasma membrane (GO:0005886);; Molecular Function: secondary active sulfate transmembrane transporter activity (GO:0008271);; Biological Process: sulfate transport (GO:0008272);; Biological Process: cellular response to sulfate starvation (GO:0009970);; Cellular Component: integral component of membrane (GO:0016021);; Biological Process: transmembrane transport (GO:0055085);; …	--	--	[P]	Inorganic ion transport and metabolism	Sulfate transporter family;; Sulfate transporter N-terminal domain with GLY motif;; STAS domain	High affinity sulfate transporter 2 GN=ST2 OS=Stylosanthes hamata (Caribbean stylo) PE=2 SV=1	P	Inorganic ion transport and metabolism	sulfate transporter 1.2-like [Chenopodium quinoa]	cellular component: cell (GO:0005623);; cellular component: membrane (GO:0016020);; cellular component: cell part (GO:0044464);; biological process: single-organism process (GO:0044699);; biological process: localization (GO:0051179);; molecular function: transporter activity (GO:0005215);; biological process: cellular process (GO:0009987);; biological process: response to stimulus (GO:0050896);;…
AUR62022993	AUR62022993	14	14	32	2	1	2	1.79565	1.88479	4.14085	0.254021	0.127572	0.262956	5.68784e-06	3.01167	up	[Q]	Secondary metabolites biosynthesis, transport and catabolism	Molecular Function: monooxygenase activity (GO:0004497);; Molecular Function: iron ion binding (GO:0005506);; Molecular Function: electron carrier activity (GO:0009055);; Molecular Function: oxidoreductase activity, acting on paired donors, with incorporation or reduction of molecular oxygen (GO:0016705);; Molecular Function: heme binding (GO:0020037);; Biological Process: oxidation-reduction pro…	--	--	[Q]	Secondary metabolites biosynthesis, transport and catabolism	Cytochrome P450	Geraniol 8-hydroxylase GN=CYP76B10 OS=Swertia mussotii (Felwort) PE=1 SV=1	Q	Secondary metabolites biosynthesis, transport and catabolism	cytochrome P450 76AD1 [Chenopodium quinoa]	biological process: metabolic process (GO:0008152);; biological process: single-organism process (GO:0044699);; molecular function: catalytic activity (GO:0003824);; molecular function: binding (GO:0005488);; molecular function: electron carrier activity (GO:0009055)
AUR62041163	AUR62041163	216	163	210	33	28	25	27.7043	21.9444	27.1743	4.19135	3.57202	3.28696	5.86136e-26	3.00702	up	--	--	--	--	--	--	--	--	B-box zinc finger protein 32 {ECO:0000303|PubMed:19920209} OS=Arabidopsis thaliana (Mouse-ear cress) PE=1 SV=1	S	Function unknown	nucleolin-like [Chenopodium quinoa]	--
AUR62021145	AUR62021145	743	492	875	109	109	95	95.2977	66.237	113.226	13.8442	13.9054	12.4904	5.64125e-31	3.00488	up	--	--	Molecular Function: transferase activity, transferring acyl groups (GO:0016746);;	K19747|0|tcc:TCM_015221|K19747 BAHD acyltransferase [EC:2.3.1.-] | (RefSeq) HXXXD-type acyl-transferase family protein	--	--	--	Transferase family	BAHD acyltransferase DCR GN=MRO11.2 OS=Arabidopsis thaliana (Mouse-ear cress) PE=2 SV=1	S	Function unknown	BAHD acyltransferase DCR-like [Chenopodium quinoa]	molecular function: catalytic activity (GO:0003824)
AUR62022017	AUR62022017	855	601	689	100	126	97	109.663	80.9114	89.1576	12.7011	16.0741	12.7534	1.67901e-40	3.00396	up	--	--	--	--	--	--	--	--	--	S	Function unknown	uncharacterized protein LOC110731397 [Chenopodium quinoa]	--
AUR62004421	AUR62004421	798	551	760	123	127	64	102.352	74.18	98.3451	15.6223	16.2017	8.41461	1.65572e-28	3.0009	up	[CI]	Energy production and conversion;; Lipid transport and metabolism	--	K13076|0|csv:101215907|K13076 Delta8-fatty-acid desaturase [EC:1.14.19.4] | (RefSeq) delta(8)-fatty-acid desaturase 2	--	[I]	Lipid transport and metabolism	Fatty acid desaturase;; Cytochrome b5-like Heme/Steroid binding domain	Delta(8)-fatty-acid desaturase GN=sld1 OS=Helianthus annuus (Common sunflower) PE=1 SV=1	I	Lipid transport and metabolism	delta(8)-fatty-acid desaturase-like [Chenopodium quinoa]	--
AUR62033477	AUR62033477	26	17	21	4	1	1	3.33478	2.28868	2.71743	0.508043	0.127572	0.131478	2.03637e-06	2.99239	up	[M]	Cell wall/membrane/envelope biogenesis	Biological Process: nitrogen compound metabolic process (GO:0006807);; Molecular Function: racemase activity, acting on amino acids and derivatives (GO:0036361);;	--	--	--	--	Asp/Glu/Hydantoin racemase	--	S	Function unknown	uncharacterized protein LOC110729148 [Chenopodium quinoa]	biological process: metabolic process (GO:0008152);; molecular function: catalytic activity (GO:0003824)
AUR62034299	AUR62034299	112	157	41	8	8	22	14.3652	21.1366	5.30546	1.01609	1.02058	2.89252	1.91599e-09	2.97852	up	--	--	--	K00430|3.34603e-99|cit:102606807|K00430 peroxidase [EC:1.11.1.7] | (RefSeq) peroxidase 60	Phenylpropanoid biosynthesis (ko00940)	--	--	Peroxidase	Peroxidase 57 (Precursor) OS=Arabidopsis thaliana (Mouse-ear cress) PE=1 SV=1	G	Carbohydrate transport and metabolism	peroxidase 57-like [Chenopodium quinoa]	--
ONT.11611	--	19	23	24	0	6	0	2.43695	3.09644	3.10563	0	0.765433	0	5.43299e-06	2.97802	up	--	--	--	--	--	--	--	--	--	--	--	--	--
AUR62012517	AUR62012517	17	16	16	1	2	1	2.18043	2.15405	2.07042	0.127011	0.255144	0.131478	1.07562e-05	2.9763	up	[RTKL]	General function prediction only;; Signal transduction mechanisms;; Transcription;; Replication, recombination and repair	Molecular Function: kinase activity (GO:0016301);; Biological Process: phosphorylation (GO:0016310);;	--	--	--	--	Protein kinase domain;; Protein tyrosine kinase;; S-locus glycoprotein family;; PAN-like domain	G-type lectin S-receptor-like serine/threonine-protein kinase At1g11330 (Precursor) GN=At1g11330 OS=Arabidopsis thaliana (Mouse-ear cress) PE=2 SV=3	T	Signal transduction mechanisms	uncharacterized protein LOC110687121 [Chenopodium quinoa]	molecular function: catalytic activity (GO:0003824);; biological process: metabolic process (GO:0008152);; biological process: cellular process (GO:0009987)
AUR62041158	AUR62041158	462	298	526	68	78	48	59.2564	40.1191	68.0652	8.63673	9.95063	6.31095	1.35743e-25	2.969	up	--	--	--	--	--	--	--	Jacalin-like lectin domain	Mannose/glucose-specific lectin (Fragment) OS=Parkia platycephala PE=1 SV=1	R	General function prediction only	mannose/glucose-specific lectin-like [Chenopodium quinoa]	--
ONT.21729	--	47	58	18	6	2	6	6.02825	7.80842	2.32923	0.762064	0.255144	0.788869	8.79898e-08	2.96739	up	--	--	--	--	--	--	--	--	--	--	--	hypothetical protein BVRB_4g091470 [Beta vulgaris subsp. vulgaris]	--
AUR62032799	AUR62032799	128	111	126	12	28	13	16.4174	14.9437	16.3046	1.52413	3.57202	1.70922	1.96833e-17	2.96608	up	--	--	--	--	--	--	--	Dof domain, zinc finger	Cyclic dof factor 2 GN=MIJ24.16 OS=Arabidopsis thaliana (Mouse-ear cress) PE=1 SV=2	R	General function prediction only	cyclic dof factor 1-like [Chenopodium quinoa]	--
AUR62020495	AUR62020495	535	727	190	72	57	74	68.6195	97.8745	24.5863	9.14477	7.27161	9.72939	4.28008e-14	2.96391	up	--	--	--	--	--	--	--	--	--	--	--	uncharacterized protein LOC110723566 [Chenopodium quinoa]	--
ONT.26826	--	36	58	19	3	7	3	4.61738	7.80842	2.45863	0.381032	0.893005	0.394435	1.26372e-07	2.961	up	--	--	--	--	--	--	--	--	--	--	--	phosphopantothenoylcysteine decarboxylase subunit VHS3-like [Chenopodium quinoa]	--
AUR62021241	AUR62021241	358	319	369	54	67	41	45.9173	42.9463	47.7491	6.85858	8.54733	5.39061	3.49669e-32	2.95846	up	[S]	Function unknown	--	--	--	[T]	Signal transduction mechanisms	TraB family	--	T	Signal transduction mechanisms	traB domain-containing protein isoform X1 [Chenopodium quinoa]	--
ONT.16742	--	57	44	65	4	8	10	7.31086	5.92363	8.41109	0.508043	1.02058	1.31478	3.80911e-11	2.95806	up	--	--	Molecular Function: DNA binding (GO:0003677);; Molecular Function: transcription factor activity, sequence-specific DNA binding (GO:0003700);; Cellular Component: nucleus (GO:0005634);; Biological Process: regulation of transcription, DNA-templated (GO:0006355);;	--	--	--	--	--	Ethylene-responsive transcription factor ERF113 OS=Arabidopsis thaliana OX=3702 GN=ERF113 PE=2 SV=1	K	Transcription	ethylene-responsive transcription factor ERF113-like [Chenopodium quinoa]	molecular function: binding (GO:0005488);; biological process: biological regulation (GO:0065007);; molecular function: nucleic acid binding transcription factor activity (GO:0001071);; cellular component: cell (GO:0005623);; cellular component: organelle (GO:0043226);; cellular component: cell part (GO:0044464)
ONT.9220	--	162	131	32	7	14	19	20.7782	17.6363	4.14085	0.889075	1.78601	2.49809	4.15896e-09	2.95764	up	--	--	--	--	--	--	--	--	--	--	--	uncharacterized protein LOC110723567 [Chenopodium quinoa]	--
AUR62011337	AUR62011337	203	193	195	32	28	30	26.0369	25.9832	25.2333	4.06434	3.57202	3.94435	4.32217e-27	2.95761	up	[V]	Defense mechanisms	--	K05658|0|tcc:TCM_004938|K05658 ATP-binding cassette, subfamily B (MDR/TAP), member 1 [EC:3.6.3.44] | (RefSeq) ATP binding cassette subfamily B4 isoform 1	ABC transporters (ko02010)	[Q]	Secondary metabolites biosynthesis, transport and catabolism	ABC transporter transmembrane region;; ABC transporter;; AAA domain;; RecF/RecN/SMC N terminal domain;; AAA ATPase domain;; Protein of unknown function, DUF258;; AAA domain;; P-loop containing region of AAA domain;; Predicted ATPase of the ABC class;; AAA domain;; Zeta toxin;; AAA domain (dynein-related subfamily)	ABC transporter B family member 11 GN=T14P4.15 OS=Arabidopsis thaliana (Mouse-ear cress) PE=2 SV=1	Q	Secondary metabolites biosynthesis, transport and catabolism	ABC transporter B family member 11-like [Chenopodium quinoa]	--
AUR62001551	AUR62001551	21	14	29	0	3	3	2.69347	1.88479	3.75264	0	0.382716	0.394435	4.32769e-06	2.95544	up	[S]	Function unknown	--	--	--	[R]	General function prediction only	Aluminium activated malate transporter;; Fusaric acid resistance protein-like;; Fusaric acid resistance protein family	Aluminum-activated malate transporter 7 GN=ALMT7 OS=Arabidopsis thaliana (Mouse-ear cress) PE=3 SV=1	P	Inorganic ion transport and metabolism	aluminum-activated malate transporter 2-like [Chenopodium quinoa]	--
AUR62023314	AUR62023314	64	42	70	10	7	7	8.20868	5.65438	9.0581	1.27011	0.893005	0.920348	1.34155e-11	2.94225	up	--	--	Biological Process: fatty acid biosynthetic process (GO:0006633);; Cellular Component: membrane (GO:0016020);; Molecular Function: transferase activity, transferring acyl groups other than amino-acyl groups (GO:0016747);;	K15397|0|sly:101245220|K15397 3-ketoacyl-CoA synthase [EC:2.3.1.199] | (RefSeq) CER6; 3-ketoacyl-CoA synthase 6	Fatty acid elongation (ko00062)	--	--	FAE1/Type III polyketide synthase-like protein;; 3-Oxoacyl-[acyl-carrier-protein (ACP)] synthase III C terminal;; Chalcone and stilbene synthases, C-terminal domain	3-ketoacyl-CoA synthase 5 GN=F2J7.9 OS=Arabidopsis thaliana (Mouse-ear cress) PE=1 SV=1	M	Cell wall/membrane/envelope biogenesis	3-ketoacyl-CoA synthase 5-like [Chenopodium quinoa]	biological process: metabolic process (GO:0008152);; biological process: cellular process (GO:0009987);; biological process: single-organism process (GO:0044699);; cellular component: membrane (GO:0016020);; molecular function: catalytic activity (GO:0003824)
AUR62027045	AUR62027045	27	20	16	2	0	4	3.46304	2.69256	2.07042	0.254021	0	0.525913	4.52068e-06	2.93491	up	[Q]	Secondary metabolites biosynthesis, transport and catabolism	--	--	--	[Q]	Secondary metabolites biosynthesis, transport and catabolism	Cytochrome P450	Geraniol 8-hydroxylase GN=CYP76B6 OS=Catharanthus roseus (Madagascar periwinkle) PE=1 SV=1	Q	Secondary metabolites biosynthesis, transport and catabolism	cytochrome P450 76AD1-like [Chenopodium quinoa]	--
ONT.25345	--	13	11	18	2	1	0	1.66739	1.48091	2.32923	0.254021	0.127572	0	4.35758e-05	2.93429	up	--	--	Molecular Function: hydrolase activity, hydrolyzing O-glycosyl compounds (GO:0004553);; Biological Process: metabolic process (GO:0008152);;	--	--	[G]	Carbohydrate transport and metabolism	--	Beta-galactosidase 8 OS=Arabidopsis thaliana OX=3702 GN=BGAL8 PE=2 SV=2	G	Carbohydrate transport and metabolism	beta-galactosidase 8-like [Chenopodium quinoa]	molecular function: catalytic activity (GO:0003824);; biological process: metabolic process (GO:0008152)
AUR62042808	AUR62042808	277	381	112	30	25	52	35.5282	51.2933	14.493	3.81032	3.1893	6.83687	3.27594e-12	2.92859	up	--	--	--	K00430|5.70685e-115|fve:101291128|K00430 peroxidase [EC:1.11.1.7] | (RefSeq) peroxidase 7	Phenylpropanoid biosynthesis (ko00940)	--	--	Peroxidase	Peroxidase 7 (Precursor) OS=Arabidopsis thaliana (Mouse-ear cress) PE=2 SV=1	G	Carbohydrate transport and metabolism	peroxidase 7-like [Chenopodium quinoa]	--
AUR62002766	AUR62002766	309	372	239	32	51	59	39.6326	50.0816	30.9269	4.06434	6.50618	7.75722	2.59982e-21	2.91023	up	[R]	General function prediction only	Molecular Function: oxidoreductase activity, acting on paired donors, with incorporation or reduction of molecular oxygen, 2-oxoglutarate as one donor, and incorporation of one atom each of oxygen into both donors (GO:0016706);;	--	--	[QR]	Secondary metabolites biosynthesis, transport and catabolism;; General function prediction only	2OG-Fe(II) oxygenase superfamily;; non-haem dioxygenase in morphine synthesis N-terminal	1-aminocyclopropane-1-carboxylate oxidase homolog 1 GN=At1g06620 OS=Arabidopsis thaliana (Mouse-ear cress) PE=2 SV=1	R	General function prediction only	1-aminocyclopropane-1-carboxylate oxidase homolog 1-like [Chenopodium quinoa]	biological process: metabolic process (GO:0008152);; biological process: single-organism process (GO:0044699);; molecular function: catalytic activity (GO:0003824)
AUR62042824	AUR62042824	178	318	123	23	28	40	22.8304	42.8117	15.9164	2.92125	3.57202	5.25913	8.20602e-14	2.90339	up	[O]	Posttranslational modification, protein turnover, chaperones	--	K00799|2.43291e-85|pper:PRUPE_ppa011242mg|K00799 glutathione S-transferase [EC:2.5.1.18] | (RefSeq) hypothetical protein	Glutathione metabolism (ko00480)	[O]	Posttranslational modification, protein turnover, chaperones	Glutathione S-transferase, N-terminal domain;; Glutathione S-transferase, N-terminal domain;; Glutathione S-transferase, C-terminal domain;; Glutathione S-transferase, N-terminal domain;; Glutathione S-transferase, C-terminal domain;; Glutathione S-transferase, C-terminal domain	Probable glutathione S-transferase parA GN=PARA OS=Nicotiana tabacum (Common tobacco) PE=2 SV=1	O	Posttranslational modification, protein turnover, chaperones	probable glutathione S-transferase parA [Chenopodium quinoa]	--
AUR62008515	AUR62008515	904	562	1069	160	133	110	115.948	75.6609	138.33	20.3217	16.9671	14.4626	3.85936e-26	2.90025	up	[Q]	Secondary metabolites biosynthesis, transport and catabolism	Molecular Function: iron ion binding (GO:0005506);; Molecular Function: electron carrier activity (GO:0009055);; Molecular Function: flavonoid 3'-monooxygenase activity (GO:0016711);; Molecular Function: heme binding (GO:0020037);; Biological Process: oxidation-reduction process (GO:0055114);;	K05280|0|tcc:TCM_014241|K05280 flavonoid 3'-monooxygenase [EC:1.14.13.21] | (RefSeq) Flavonoid 3'-hydroxylase isoform 1	Flavonoid biosynthesis (ko00941);; Flavone and flavonol biosynthesis (ko00944)	[Q]	Secondary metabolites biosynthesis, transport and catabolism	Cytochrome P450	Flavonoid 3&apos;-monooxygenase GN=CYP75B2 OS=Petunia hybrida (Petunia) PE=2 SV=1	Q	Secondary metabolites biosynthesis, transport and catabolism	flavonoid 3&apos;-monooxygenase-like [Chenopodium quinoa]	molecular function: binding (GO:0005488);; molecular function: electron carrier activity (GO:0009055);; biological process: metabolic process (GO:0008152);; biological process: single-organism process (GO:0044699);; molecular function: catalytic activity (GO:0003824)
AUR62016219	AUR62016219	148	174	169	19	31	27	18.9826	23.4253	21.8688	2.4132	3.95474	3.54991	4.67663e-21	2.89618	up	[R]	General function prediction only	--	--	--	[QR]	Secondary metabolites biosynthesis, transport and catabolism;; General function prediction only	non-haem dioxygenase in morphine synthesis N-terminal;; 2OG-Fe(II) oxygenase superfamily	1-aminocyclopropane-1-carboxylate oxidase homolog 1 GN=At1g06620 OS=Arabidopsis thaliana (Mouse-ear cress) PE=2 SV=1	R	General function prediction only	1-aminocyclopropane-1-carboxylate oxidase homolog 1-like [Chenopodium quinoa]	--
AUR62007101	AUR62007101	73	74	38	7	9	10	9.36303	9.96247	4.91725	0.889075	1.14815	1.31478	6.50046e-11	2.89104	up	--	--	--	--	--	--	--	Auxin canalisation;; Plant pleckstrin homology-like region	--	R	General function prediction only	VAN3-binding protein-like [Chenopodium quinoa]	--
AUR62023448	AUR62023448	38	21	26	3	2	5	4.87391	2.82719	3.36444	0.381032	0.255144	0.657391	3.39219e-07	2.88993	up	--	--	Molecular Function: DNA binding (GO:0003677);; Molecular Function: transcription factor activity, sequence-specific DNA binding (GO:0003700);; Cellular Component: nucleus (GO:0005634);; Biological Process: regulation of transcription, DNA-templated (GO:0006355);;	K09286|4.74277e-49|pop:POPTR_0014s09540g|K09286 EREBP-like factor | (RefSeq) POPTRDRAFT_731365; AP2 domain-containing transcription factor family protein	--	--	--	AP2 domain	Ethylene-responsive transcription factor ERF023 GN=ERF023 OS=Arabidopsis thaliana (Mouse-ear cress) PE=2 SV=1	K	Transcription	ethylene-responsive transcription factor ERF023-like [Chenopodium quinoa]	molecular function: binding (GO:0005488);; biological process: biological regulation (GO:0065007);; molecular function: nucleic acid binding transcription factor activity (GO:0001071);; cellular component: cell (GO:0005623);; cellular component: organelle (GO:0043226);; cellular component: cell part (GO:0044464)
AUR62012573	AUR62012573	32	20	26	1	5	3	4.10434	2.69256	3.36444	0.127011	0.637861	0.394435	7.0291e-07	2.88888	up	[G]	Carbohydrate transport and metabolism	--	K01176|0|sly:101254670|K01176 alpha-amylase [EC:3.2.1.1] | (RefSeq) alpha-amylase	Starch and sucrose metabolism (ko00500)	[G]	Carbohydrate transport and metabolism	Alpha amylase, catalytic domain;; Alpha-amylase C-terminal beta-sheet domain	Alpha-amylase (Precursor) GN=AMY1.1 OS=Vigna mungo (Black gram) PE=2 SV=1	G	Carbohydrate transport and metabolism	alpha-amylase-like [Chenopodium quinoa]	--
AUR62037967	AUR62037967	657	611	813	114	125	103	84.2673	82.2577	105.203	14.4792	15.9465	13.5423	9.31057e-37	2.88782	up	--	--	--	--	--	--	--	SOUL heme-binding protein	Heme-binding-like protein At3g10130, chloroplastic (Precursor) GN=At3g10130 OS=Arabidopsis thaliana (Mouse-ear cress) PE=2 SV=1	R	General function prediction only	heme-binding protein 2-like [Chenopodium quinoa]	--
AUR62037442	AUR62037442	31	37	16	1	1	7	3.97608	4.98124	2.07042	0.127011	0.127572	0.920348	2.66472e-06	2.88679	up	--	--	--	--	--	--	--	Domain of unknown function (DUF4216);; Domain of unknown function (DUF4218)	--	R	General function prediction only	uncharacterized protein LOC110719140 [Chenopodium quinoa]	--
AUR62007022	AUR62007022	279	257	286	46	51	37	35.7847	34.5994	37.0088	5.84249	6.50618	4.86469	2.92861e-30	2.88344	up	[S]	Function unknown	--	--	--	--	--	ATP-dependent Clp protease adaptor protein ClpS	--	R	General function prediction only	uncharacterized protein LOC110732268 [Chenopodium quinoa]	--
AUR62010081	AUR62010081	231	144	227	28	43	24	29.6282	19.3864	29.3741	3.5563	5.4856	3.15548	3.88541e-20	2.88047	up	--	--	--	--	--	--	--	Pollen proteins Ole e I like	--	R	General function prediction only	uncharacterized protein LOC110718570 [Chenopodium quinoa]	--
AUR62026275	AUR62026275	119	81	112	26	11	10	15.263	10.9049	14.493	3.30228	1.40329	1.31478	4.33502e-14	2.8785	up	--	--	Molecular Function: signal transducer activity (GO:0004871);; Biological Process: signal transduction (GO:0007165);;	K12116|0|gmx:100301889|K12116 flavin-binding kelch repeat F-box protein 1 | (RefSeq) FKF1; circadian clock-associated FKF1	Circadian rhythm - plant (ko04712)	--	--	Galactose oxidase, central domain;; Galactose oxidase, central domain;; Kelch motif;; Kelch motif;; Kelch motif;; Kelch motif;; MuDR family transposase;; PAS domain;; F-box domain	Adagio protein 3 GN=T23K23.10 OS=Arabidopsis thaliana (Mouse-ear cress) PE=1 SV=1	R	General function prediction only	adagio protein 3-like [Chenopodium quinoa]	molecular function: signal transducer activity (GO:0004871);; biological process: cellular process (GO:0009987);; biological process: biological regulation (GO:0065007)
ONT.28972	--	73	53	84	15	8	8	9.36303	7.13528	10.8697	1.90516	1.02058	1.05183	2.83137e-12	2.8718	up	--	--	--	--	--	--	--	--	--	--	--	--	--
AUR62020383	AUR62020383	1335	1134	1168	276	205	115	171.228	152.668	151.141	35.055	26.1523	15.12	3.14314e-25	2.86721	up	--	--	--	K14190|0|vvi:100253859|K14190 GDP-L-galactose phosphorylase [EC:2.7.7.69] | (RefSeq) GDP-L-galactose phosphorylase 2	Ascorbate and aldarate metabolism (ko00053)	[R]	General function prediction only	--	GDP-L-galactose phosphorylase 1 GN=VTC2 OS=Arabidopsis thaliana (Mouse-ear cress) PE=1 SV=1	R	General function prediction only	GDP-L-galactose phosphorylase 1-like [Chenopodium quinoa]	--
AUR62000276	AUR62000276	622	483	566	109	97	72	79.7782	65.0253	73.2412	13.8442	12.3745	9.46643	2.37486e-35	2.86624	up	[G]	Carbohydrate transport and metabolism	--	--	--	[P]	Inorganic ion transport and metabolism	Haloacid dehalogenase-like hydrolase;; HAD-hyrolase-like;; haloacid dehalogenase-like hydrolase;; Haloacid dehalogenase-like hydrolase	Phosphoglycolate phosphatase 1B, chloroplastic (Precursor) GN=PGLP1B OS=Arabidopsis thaliana (Mouse-ear cress) PE=1 SV=1	P	Inorganic ion transport and metabolism	phosphoglycolate phosphatase 1B, chloroplastic-like [Chenopodium quinoa]	--
AUR62025983	AUR62025983	2463	2782	3230	468	477	479	315.906	374.535	417.967	59.441	60.8519	62.9781	5.94838e-42	2.86546	up	--	--	--	--	--	--	--	--	--	--	--	--	--
AUR62038320	AUR62038320	46	51	55	2	7	12	5.89999	6.86603	7.11708	0.254021	0.893005	1.57774	1.78128e-09	2.86389	up	--	--	--	K13248|4.75246e-117|tcc:TCM_029005|K13248 pyridoxal phosphate phosphatase PHOSPHO2 [EC:3.1.3.74] | (RefSeq) Pyridoxal phosphate phosphatase-related protein	Vitamin B6 metabolism (ko00750)	[R]	General function prediction only	Putative Phosphatase;; haloacid dehalogenase-like hydrolase;; Haloacid dehalogenase-like hydrolase	Inorganic pyrophosphatase 1 GN=PS2 OS=Arabidopsis thaliana (Mouse-ear cress) PE=1 SV=1	R	General function prediction only	inorganic pyrophosphatase 1-like [Chenopodium quinoa]	--
ONT.29282	--	46	26	61	7	8	3	5.89999	3.50033	7.89349	0.889075	1.02058	0.394435	1.43468e-08	2.86032	up	--	--	--	--	--	--	--	--	--	--	--	--	--
ONT.21217	--	462	330	539	86	86	46	59.2564	44.4272	69.7474	10.9229	10.9712	6.048	3.74202e-23	2.85716	up	--	--	--	--	--	--	--	--	--	--	--	--	--
ONT.24055	--	64	93	62	4	19	9	8.20868	12.5204	8.02289	0.508043	2.42387	1.1833	1.50077e-10	2.85617	up	--	--	--	--	--	--	--	--	Protein BIC1 OS=Arabidopsis thaliana OX=3702 GN=BIC1 PE=1 SV=1	S	Function unknown	protein BIC1-like [Chenopodium quinoa]	--
AUR62042913	AUR62042913	413	364	333	66	57	62	52.9717	49.0046	43.0907	8.38271	7.27161	8.15165	2.19666e-33	2.85371	up	--	--	--	--	--	[O]	Posttranslational modification, protein turnover, chaperones	Myb-like DNA-binding domain	Protein REVEILLE 8 GN=F11F8.19 OS=Arabidopsis thaliana (Mouse-ear cress) PE=2 SV=1	K	Transcription	protein REVEILLE 8-like isoform X2 [Chenopodium quinoa]	--
AUR62002815	AUR62002815	45	30	62	8	8	3	5.77173	4.03884	8.02289	1.01609	1.02058	0.394435	6.71562e-09	2.85145	up	--	--	--	K00454|7.44063e-155|vvi:100243312|K00454 lipoxygenase [EC:1.13.11.12] | (RefSeq) LOXA, LOX2; lipoxygenase	Linoleic acid metabolism (ko00591);; alpha-Linolenic acid metabolism (ko00592)	--	--	Lipoxygenase;; PLAT/LH2 domain	Linoleate 13S-lipoxygenase 2-1, chloroplastic (Precursor) GN=LOX2.1 OS=Solanum tuberosum (Potato) PE=1 SV=1	E	Amino acid transport and metabolism	linoleate 13S-lipoxygenase 2-1, chloroplastic-like [Chenopodium quinoa]	--
ONT.15751	--	31	28	27	4	3	4	3.97608	3.76958	3.49384	0.508043	0.382716	0.525913	1.5846e-07	2.8492	up	--	--	--	--	--	--	--	--	--	--	--	--	--
AUR62003046	AUR62003046	14	21	22	3	2	1	1.79565	2.82719	2.84683	0.381032	0.255144	0.131478	9.62825e-06	2.84913	up	--	--	Molecular Function: transferase activity (GO:0016740);;	--	--	[GC]	Carbohydrate transport and metabolism;; Energy production and conversion	UDP-glucoronosyl and UDP-glucosyl transferase	UDP-glycosyltransferase 89A2 GN=UGT89A2 OS=Arabidopsis thaliana (Mouse-ear cress) PE=2 SV=1	CG	Energy production and conversion;; Carbohydrate transport and metabolism	UDP-glycosyltransferase 89A2-like [Chenopodium quinoa]	molecular function: catalytic activity (GO:0003824)
AUR62004631	AUR62004631	107	88	103	7	24	15	13.7239	11.8473	13.3283	0.889075	3.06173	1.97217	5.50312e-14	2.84851	up	[O]	Posttranslational modification, protein turnover, chaperones	--	--	--	[O]	Posttranslational modification, protein turnover, chaperones	DnaJ domain	Chaperone protein dnaJ 13 GN=T20F21.9 OS=Arabidopsis thaliana (Mouse-ear cress) PE=1 SV=2	O	Posttranslational modification, protein turnover, chaperones	NAD(P)H-quinone oxidoreductase subunit T, chloroplastic-like [Chenopodium quinoa]	--
AUR62010356	AUR62010356	99	78	76	8	15	16	12.6978	10.501	9.83451	1.01609	1.91358	2.10365	3.31585e-14	2.84493	up	--	--	--	--	--	--	--	Transferase family	Uncharacterized acetyltransferase At3g50280 GN=At3g50280 OS=Arabidopsis thaliana (Mouse-ear cress) PE=3 SV=1	S	Function unknown	protein ENHANCED PSEUDOMONAS SUSCEPTIBILTY 1-like [Chenopodium quinoa]	--
AUR62020325	AUR62020325	304	462	150	46	46	51	38.9913	62.1981	19.4102	5.84249	5.86832	6.70539	1.94042e-14	2.84389	up	--	--	--	--	--	--	--	--	--	R	General function prediction only	uncharacterized protein LOC110720868 [Chenopodium quinoa]	--
AUR62016689	AUR62016689	47	32	45	10	6	1	6.02825	4.3081	5.82306	1.27011	0.765433	0.131478	2.25945e-08	2.84039	up	[RTKL]	General function prediction only;; Signal transduction mechanisms;; Transcription;; Replication, recombination and repair	--	--	--	--	--	Leucine Rich repeats (2 copies);; Protein kinase domain;; Protein tyrosine kinase;; Leucine rich repeat;; Leucine Rich Repeat;; Leucine rich repeat N-terminal domain;; Leucine Rich repeat	Probable LRR receptor-like serine/threonine-protein kinase At3g47570 (Precursor) GN=At3g47570 OS=Arabidopsis thaliana (Mouse-ear cress) PE=2 SV=1	T	Signal transduction mechanisms	probable LRR receptor-like serine/threonine-protein kinase At3g47570 [Chenopodium quinoa]	--
ONT.15259	--	201	245	53	18	16	36	25.7804	32.9839	6.85828	2.28619	2.04115	4.73322	3.068e-09	2.83565	up	--	--	--	--	--	--	--	Pollen proteins Ole e I like	--	--	--	uncharacterized protein LOC110689931 [Chenopodium quinoa]	--
ONT.9221	--	32	63	10	2	1	8	4.10434	8.48156	1.29401	0.254021	0.127572	1.05183	1.29283e-05	2.83539	up	--	--	--	--	--	--	--	--	--	--	--	uncharacterized protein SJCHGC06711-like [Chenopodium quinoa]	--
AUR62032081	AUR62032081	239	285	163	23	39	48	30.6543	38.369	21.0924	2.92125	4.97531	6.31095	5.79215e-17	2.83104	up	[R]	General function prediction only	Molecular Function: metal ion binding (GO:0046872);;	--	--	[R]	General function prediction only	AN1-like Zinc finger	Zinc finger AN1 domain-containing stress-associated protein 12 GN=T19D11.2 OS=Arabidopsis thaliana (Mouse-ear cress) PE=2 SV=2	R	General function prediction only	zinc finger AN1 domain-containing stress-associated protein 12-like [Chenopodium quinoa]	molecular function: binding (GO:0005488)
AUR62006685	AUR62006685	20	32	22	4	2	3	2.56521	4.3081	2.84683	0.508043	0.255144	0.394435	1.49676e-06	2.82797	up	[RTKL]	General function prediction only;; Signal transduction mechanisms;; Transcription;; Replication, recombination and repair	--	K04733|1.25884e-123|cic:CICLE_v10019288mg|K04733 interleukin-1 receptor-associated kinase 4 [EC:2.7.11.1] | (RefSeq) hypothetical protein	--	--	--	Protein kinase domain;; Protein tyrosine kinase	Putative wall-associated receptor kinase-like 11 (Precursor) GN=WAKL11 OS=Arabidopsis thaliana (Mouse-ear cress) PE=3 SV=2	T	Signal transduction mechanisms	wall-associated receptor kinase-like 8 [Chenopodium quinoa]	--
ONT.101	--	14	15	15	1	1	2	1.79565	2.01942	1.94102	0.127011	0.127572	0.262956	4.43816e-05	2.82442	up	--	--	--	--	--	--	--	--	--	--	--	--	--
AUR62029927	AUR62029927	265	237	250	45	37	45	33.9891	31.9068	32.3504	5.71548	4.72017	5.91652	7.18631e-28	2.8222	up	--	--	--	--	--	--	--	Protein of unknown function, DUF599	--	S	Function unknown	uncharacterized protein LOC110702952 [Chenopodium quinoa]	--
ONT.26126	--	27	26	31	3	5	3	3.46304	3.50033	4.01144	0.381032	0.637861	0.394435	2.85209e-07	2.81838	up	--	--	--	--	--	--	--	--	--	--	--	--	--
AUR62014743	AUR62014743	21	18	22	3	2	2	2.69347	2.4233	2.84683	0.381032	0.255144	0.262956	4.93498e-06	2.8177	up	[C]	Energy production and conversion	Molecular Function: NADH dehydrogenase (ubiquinone) activity (GO:0008137);; Molecular Function: flavin adenine dinucleotide binding (GO:0050660);; Biological Process: oxidation-reduction process (GO:0055114);;	--	--	[C]	Energy production and conversion	Pyridine nucleotide-disulphide oxidoreductase;; Pyridine nucleotide-disulphide oxidoreductase	Internal alternative NAD(P)H-ubiquinone oxidoreductase A1, mitochondrial (Precursor) GN=F10K1.11 OS=Arabidopsis thaliana (Mouse-ear cress) PE=2 SV=1	C	Energy production and conversion	internal alternative NAD(P)H-ubiquinone oxidoreductase A1, mitochondrial-like [Chenopodium quinoa]	biological process: metabolic process (GO:0008152);; biological process: single-organism process (GO:0044699);; molecular function: catalytic activity (GO:0003824);; molecular function: binding (GO:0005488)
AUR62039269	AUR62039269	46	52	87	7	9	12	5.89999	7.00066	11.2579	0.889075	1.14815	1.57774	3.66614e-10	2.7981	up	[R]	General function prediction only	--	--	--	[QR]	Secondary metabolites biosynthesis, transport and catabolism;; General function prediction only	2OG-Fe(II) oxygenase superfamily;; non-haem dioxygenase in morphine synthesis N-terminal	1-aminocyclopropane-1-carboxylate oxidase homolog 3 GN=At1g06650 OS=Arabidopsis thaliana (Mouse-ear cress) PE=2 SV=1	Q	Secondary metabolites biosynthesis, transport and catabolism	1-aminocyclopropane-1-carboxylate oxidase homolog 1-like [Chenopodium quinoa]	--
AUR62004580	AUR62004580	30	31	22	4	4	3	3.84782	4.17347	2.84683	0.508043	0.510289	0.394435	4.03111e-07	2.79662	up	--	--	--	--	--	--	--	Acetyltransferase (GNAT) family	--	R	General function prediction only	uncharacterized protein LOC110714476 isoform X1 [Chenopodium quinoa]	--
AUR62032166	AUR62032166	450	329	360	85	64	48	57.7173	44.2926	46.5845	10.7959	8.16462	6.31095	7.86296e-27	2.79188	up	--	--	Biological Process: maltose metabolic process (GO:0000023);; Cellular Component: mitochondrion (GO:0005739);; Biological Process: pentose-phosphate shunt (GO:0006098);; Biological Process: rRNA processing (GO:0006364);; Biological Process: unsaturated fatty acid biosynthetic process (GO:0006636);; Cellular Component: chloroplast thylakoid membrane (GO:0009535);; Biological Process: response to bl…	--	--	--	--	--	Calcium sensing receptor, chloroplastic (Precursor) GN=MYJ24.5 OS=Arabidopsis thaliana (Mouse-ear cress) PE=1 SV=1	R	General function prediction only	calcium sensing receptor, chloroplastic-like [Chenopodium quinoa]	biological process: metabolic process (GO:0008152);; biological process: cellular process (GO:0009987);; biological process: single-organism process (GO:0044699);; cellular component: cell (GO:0005623);; cellular component: organelle (GO:0043226);; cellular component: cell part (GO:0044464);; cellular component: membrane (GO:0016020);; cellular component: organelle part (GO:0044422);; biological …
AUR62004153	AUR62004153	54	35	34	6	7	5	6.92608	4.71198	4.39965	0.762064	0.893005	0.657391	6.55191e-09	2.7868	up	--	--	--	--	--	--	--	Helix-loop-helix DNA-binding domain	Transcription factor UNE10 GN=F6N15.11 OS=Arabidopsis thaliana (Mouse-ear cress) PE=2 SV=1	K	Transcription	transcription factor UNE10-like isoform X1 [Chenopodium quinoa]	--
AUR62010220	AUR62010220	49	46	39	8	4	8	6.28477	6.19289	5.04666	1.01609	0.510289	1.05183	1.66813e-09	2.78638	up	[MG]	Cell wall/membrane/envelope biogenesis;; Carbohydrate transport and metabolism	Biological Process: cellular metabolic process (GO:0044237);; Molecular Function: dihydrokaempferol 4-reductase activity (GO:0045552);; Molecular Function: coenzyme binding (GO:0050662);; Biological Process: oxidation-reduction process (GO:0055114);;	--	--	[V]	Defense mechanisms	NAD dependent epimerase/dehydratase family;; 3-beta hydroxysteroid dehydrogenase/isomerase family;; Male sterility protein;; NADH(P)-binding;; NmrA-like family;; short chain dehydrogenase	Tetraketide alpha-pyrone reductase 1 GN=F23E12.20 OS=Arabidopsis thaliana (Mouse-ear cress) PE=2 SV=1	V	Defense mechanisms	tetraketide alpha-pyrone reductase 1-like [Chenopodium quinoa]	biological process: metabolic process (GO:0008152);; biological process: cellular process (GO:0009987);; biological process: single-organism process (GO:0044699);; molecular function: catalytic activity (GO:0003824);; molecular function: binding (GO:0005488)
ONT.2789	--	49	53	37	6	10	5	6.28477	7.13528	4.78785	0.762064	1.27572	0.657391	1.45366e-09	2.7851	up	--	--	--	--	--	--	--	--	--	--	--	--	--
AUR62029718	AUR62029718	1141	885	1587	216	243	172	146.345	119.146	205.36	27.4343	31	22.6143	2.04118e-26	2.78442	up	--	--	Biological Process: lipid transport (GO:0006869);; Molecular Function: lipid binding (GO:0008289);;	--	--	--	--	Protease inhibitor/seed storage/LTP family;; Probable lipid transfer	Non-specific lipid-transfer protein (Precursor) OS=Gossypium hirsutum (Upland cotton) PE=2 SV=1	S	Function unknown	non-specific lipid-transfer protein 1-like [Chenopodium quinoa]	biological process: single-organism process (GO:0044699);; biological process: localization (GO:0051179);; molecular function: binding (GO:0005488)
AUR62013828	AUR62013828	6257	5302	5831	1018	1077	1026	802.527	713.798	754.54	129.297	137.395	134.897	2.24737e-56	2.78241	up	--	--	Biological Process: response to stimulus (GO:0050896);;	--	--	--	--	Dehydrin	Dehydrin ERD14 OS=Arabidopsis thaliana (Mouse-ear cress) PE=1 SV=1	R	General function prediction only	dehydrin ERD14-like [Chenopodium quinoa]	biological process: response to stimulus (GO:0050896)
AUR62016084	AUR62016084	88	105	111	24	19	7	11.2869	14.1359	14.3636	3.04826	2.42387	0.920348	2.16872e-13	2.78086	up	--	--	Cellular Component: mitochondrion (GO:0005739);; Biological Process: pentose-phosphate shunt (GO:0006098);; Cellular Component: chloroplast stroma (GO:0009570);; Biological Process: leaf senescence (GO:0010150);; Biological Process: mRNA modification (GO:0016556);; Molecular Function: 2 iron, 2 sulfur cluster binding (GO:0051537);; Biological Process: iron ion homeostasis (GO:0055072);; Biologica…	--	--	[R]	General function prediction only	Iron-binding zinc finger CDGSH type	CDGSH iron-sulfur domain-containing protein NEET GN=NEET OS=Arabidopsis thaliana (Mouse-ear cress) PE=1 SV=1	R	General function prediction only	CDGSH iron-sulfur domain-containing protein NEET-like [Chenopodium quinoa]	cellular component: cell (GO:0005623);; cellular component: organelle (GO:0043226);; cellular component: cell part (GO:0044464);; biological process: metabolic process (GO:0008152);; biological process: cellular process (GO:0009987);; biological process: single-organism process (GO:0044699);; cellular component: organelle part (GO:0044422);; biological process: multicellular organismal process (G…
AUR62007458	AUR62007458	24	28	20	1	6	2	3.07826	3.76958	2.58803	0.127011	0.765433	0.262956	3.27969e-06	2.78033	up	--	--	--	--	--	--	--	Probable lipid transfer	--	--	--	uncharacterized protein LOC110732246 isoform X2 [Chenopodium quinoa]	--
AUR62021866	AUR62021866	148	154	252	28	40	26	18.9826	20.7327	32.6092	3.5563	5.10289	3.41843	6.69534e-17	2.77578	up	--	--	--	--	--	--	--	--	--	R	General function prediction only	hypothetical protein SOVF_155700 [Spinacia oleracea]	--
AUR62021000	AUR62021000	14	10	13	1	2	0	1.79565	1.34628	1.68222	0.127011	0.255144	0	0.000151255	2.77306	up	--	--	Biological Process: obsolete protein import into nucleus, docking (GO:0000059);; Cellular Component: nuclear pore (GO:0005643);; Cellular Component: cytoplasm (GO:0005737);; Biological Process: protein glycosylation (GO:0006486);; Molecular Function: Ran GTPase binding (GO:0008536);; Molecular Function: protein transporter activity (GO:0008565);; Biological Process: gravitropism (GO:0009630);;	--	--	[YU]	Nuclear structure;; Intracellular trafficking, secretion, and vesicular transport	Importin-beta N-terminal domain	--	UY	Intracellular trafficking, secretion, and vesicular transport;; Nuclear structure	exportin-7-like [Chenopodium quinoa]	cellular component: cell (GO:0005623);; cellular component: macromolecular complex (GO:0032991);; cellular component: organelle (GO:0043226);; cellular component: organelle part (GO:0044422);; cellular component: cell part (GO:0044464);; biological process: metabolic process (GO:0008152);; biological process: cellular process (GO:0009987);; biological process: single-organism process (GO:0044699)…
AUR62019425	AUR62019425	61	71	21	10	2	9	7.8239	9.55859	2.71743	1.27011	0.255144	1.1833	3.05192e-07	2.7708	up	--	--	--	K00430|4.99951e-95|mus:103973092|K00430 peroxidase [EC:1.11.1.7] | (RefSeq) peroxidase 60	Phenylpropanoid biosynthesis (ko00940)	--	--	Peroxidase	Peroxidase 57 (Precursor) OS=Arabidopsis thaliana (Mouse-ear cress) PE=1 SV=1	G	Carbohydrate transport and metabolism	peroxidase 57-like [Chenopodium quinoa]	--
AUR62044569	AUR62044569	8	25	24	1	4	1	1.02609	3.3657	3.10563	0.127011	0.510289	0.131478	4.50881e-05	2.76983	up	--	--	--	--	--	--	--	Pathogenesis-related protein Bet v I family	MLP-like protein 31 GN=MLP31 OS=Arabidopsis thaliana (Mouse-ear cress) PE=2 SV=2	S	Function unknown	MLP-like protein 28 [Chenopodium quinoa]	--
AUR62021255	AUR62021255	149	99	141	18	25	23	19.1108	13.3282	18.2456	2.28619	3.1893	3.024	1.93179e-17	2.76392	up	[E]	Amino acid transport and metabolism	Molecular Function: oxidoreductase activity, acting on CH-OH group of donors (GO:0016614);; Molecular Function: lyase activity (GO:0016829);; Biological Process: single-organism metabolic process (GO:0044710);;	--	--	[R]	General function prediction only	GMC oxidoreductase;; GMC oxidoreductase	Protein HOTHEAD (Precursor) GN=F3N23.17 OS=Arabidopsis thaliana (Mouse-ear cress) PE=1 SV=1	R	General function prediction only	protein HOTHEAD-like [Chenopodium quinoa]	biological process: metabolic process (GO:0008152);; biological process: single-organism process (GO:0044699);; molecular function: catalytic activity (GO:0003824)
ONT.30165	--	12	8	12	0	0	2	1.53913	1.07702	1.55282	0	0	0.262956	0.000314776	2.76313	up	[G]	Carbohydrate transport and metabolism	Cellular Component: cytosol (GO:0005829);; Biological Process: glycogen catabolic process (GO:0005980);; Molecular Function: glycogen phosphorylase activity (GO:0008184);; Biological Process: response to water deprivation (GO:0009414);; Cellular Component: chloroplast (GO:0009507);; Molecular Function: pyridoxal phosphate binding (GO:0030170);;	K00688|1.19208e-131|bvg:104900011|K00688 glycogen phosphorylase [EC:2.4.1.1] | (RefSeq) alpha-glucan phosphorylase, H isozyme	Starch and sucrose metabolism (ko00500)	[G]	Carbohydrate transport and metabolism	--	Alpha-glucan phosphorylase 2, cytosolic OS=Arabidopsis thaliana OX=3702 GN=PHS2 PE=1 SV=1	G	Carbohydrate transport and metabolism	alpha-glucan phosphorylase 2, cytosolic-like [Chenopodium quinoa]	cellular component: cell (GO:0005623);; cellular component: cell part (GO:0044464);; biological process: metabolic process (GO:0008152);; biological process: cellular process (GO:0009987);; biological process: single-organism process (GO:0044699);; molecular function: catalytic activity (GO:0003824);; biological process: response to stimulus (GO:0050896);; cellular component: organelle (GO:004322…
AUR62019028	AUR62019028	190	145	180	40	35	13	24.3695	19.5211	23.2923	5.08043	4.46502	1.70922	2.96818e-16	2.76103	up	--	--	--	--	--	--	--	SOUL heme-binding protein	Heme-binding-like protein At3g10130, chloroplastic (Precursor) GN=At3g10130 OS=Arabidopsis thaliana (Mouse-ear cress) PE=2 SV=1	S	Function unknown	heme-binding-like protein At3g10130, chloroplastic [Chenopodium quinoa]	--
AUR62027865	AUR62027865	34	22	31	5	3	4	4.36086	2.96182	4.01144	0.635054	0.382716	0.525913	3.72736e-07	2.75932	up	--	--	--	--	--	--	--	SOUL heme-binding protein	Heme-binding-like protein At3g10130, chloroplastic (Precursor) GN=At3g10130 OS=Arabidopsis thaliana (Mouse-ear cress) PE=2 SV=1	S	Function unknown	heme-binding-like protein At3g10130, chloroplastic [Chenopodium quinoa]	--
AUR62008277	AUR62008277	104	81	89	12	18	16	13.3391	10.9049	11.5167	1.52413	2.2963	2.10365	3.64429e-15	2.75792	up	[S]	Function unknown	--	--	--	--	--	Protein of unknown function, DUF393	Uncharacterized protein At5g50100, mitochondrial (Precursor) GN=At5g50100 OS=Arabidopsis thaliana (Mouse-ear cress) PE=2 SV=1	S	Function unknown	uncharacterized protein At5g50100, mitochondrial-like [Chenopodium quinoa]	--
AUR62028077	AUR62028077	8	8	9	0	1	0	1.02609	1.07702	1.16461	0	0.127572	0	0.000605191	2.75252	up	--	--	Biological Process: polysaccharide catabolic process (GO:0000272);; Molecular Function: chitinase activity (GO:0004568);; Cellular Component: extracellular space (GO:0005615);; Biological Process: chitin catabolic process (GO:0006032);;	K01183|2.13577e-116|gmx:100783329|K01183 chitinase [EC:3.2.1.14] | (RefSeq) acidic endochitinase-like	Amino sugar and nucleotide sugar metabolism (ko00520)	[M]	Cell wall/membrane/envelope biogenesis	Glycosyl hydrolases family 18;; Late embryogenesis abundant protein	Acidic endochitinase SE2 (Precursor) GN=SE2 OS=Beta vulgaris (Sugar beet) PE=1 SV=1	G	Carbohydrate transport and metabolism	acidic endochitinase SE2 [Chenopodium quinoa]	biological process: metabolic process (GO:0008152);; molecular function: catalytic activity (GO:0003824);; cellular component: extracellular region (GO:0005576);; cellular component: extracellular region part (GO:0044421)
AUR62006057	AUR62006057	448	368	411	60	90	70	57.4608	49.5431	53.184	7.62064	11.4815	9.20348	3.91405e-30	2.75203	up	[S]	Function unknown	Cellular Component: mitochondrion (GO:0005739);; Cellular Component: cytosol (GO:0005829);; Biological Process: protein targeting to mitochondrion (GO:0006626);;	--	--	[R]	General function prediction only	Uncharacterised protein family (UPF0160)	--	S	Function unknown	UPF0160 protein-like [Chenopodium quinoa]	cellular component: cell (GO:0005623);; cellular component: organelle (GO:0043226);; cellular component: cell part (GO:0044464);; biological process: localization (GO:0051179)
AUR62011504	AUR62011504	183	169	214	28	31	40	23.4717	22.7521	27.6919	3.5563	3.95474	5.25913	7.91773e-21	2.74816	up	[R]	General function prediction only	Cellular Component: chloroplast stroma (GO:0009570);; Cellular Component: chloroplast envelope (GO:0009941);; Biological Process: mRNA modification (GO:0016556);; Molecular Function: hydrolase activity (GO:0016787);;	--	--	[R]	General function prediction only	Alpha/beta hydrolase family;; alpha/beta hydrolase fold;; Alpha/beta hydrolase family	--	R	General function prediction only	uncharacterized protein LOC110698634 [Chenopodium quinoa]	cellular component: cell (GO:0005623);; cellular component: organelle (GO:0043226);; cellular component: organelle part (GO:0044422);; cellular component: cell part (GO:0044464);; biological process: metabolic process (GO:0008152);; biological process: cellular process (GO:0009987);; molecular function: catalytic activity (GO:0003824)
AUR62018004	AUR62018004	17	19	12	0	3	2	2.18043	2.55793	1.55282	0	0.382716	0.262956	5.72746e-05	2.74188	up	[R]	General function prediction only	Molecular Function: zinc ion binding (GO:0008270);; Molecular Function: mannitol dehydrogenase activity (GO:0046029);; Biological Process: oxidation-reduction process (GO:0055114);;	K00083|5.96671e-158|fve:101304719|K00083 cinnamyl-alcohol dehydrogenase [EC:1.1.1.195] | (RefSeq) uncharacterized LOC101304719	Phenylpropanoid biosynthesis (ko00940)	[Q]	Secondary metabolites biosynthesis, transport and catabolism	Alcohol dehydrogenase GroES-like domain;; Zinc-binding dehydrogenase;; D-isomer specific 2-hydroxyacid dehydrogenase, NAD binding domain;; NADH(P)-binding;; Putative NAD(P)-binding;; Alanine dehydrogenase/PNT, C-terminal domain;; NAD binding domain of 6-phosphogluconate dehydrogenase;; 3-hydroxyacyl-CoA dehydrogenase, NAD binding domain;; Pyridine nucleotide-disulphide oxidoreductase	Probable mannitol dehydrogenase GN=ELI3 OS=Mesembryanthemum crystallinum (Common ice plant) PE=2 SV=1	Q	Secondary metabolites biosynthesis, transport and catabolism	LOW QUALITY PROTEIN: probable mannitol dehydrogenase [Chenopodium quinoa]	molecular function: binding (GO:0005488);; biological process: metabolic process (GO:0008152);; biological process: single-organism process (GO:0044699);; molecular function: catalytic activity (GO:0003824)
AUR62022495	AUR62022495	25	31	9	2	0	5	3.20652	4.17347	1.16461	0.254021	0	0.657391	4.38479e-05	2.73893	up	[Q]	Secondary metabolites biosynthesis, transport and catabolism	--	K13356|0|pop:POPTR_0004s19580g|K13356 alcohol-forming fatty acyl-CoA reductase [EC:1.2.1.84] | (RefSeq) POPTRDRAFT_196461; hypothetical protein	Cutin, suberine and wax biosynthesis (ko00073);; Peroxisome (ko04146)	[I]	Lipid transport and metabolism	Male sterility protein;; Male sterility protein;; 3-beta hydroxysteroid dehydrogenase/isomerase family;; NAD dependent epimerase/dehydratase family;; RmlD substrate binding domain	Alcohol-forming fatty acyl-CoA reductase OS=Simmondsia chinensis (Jojoba) PE=1 SV=1	I	Lipid transport and metabolism	alcohol-forming fatty acyl-CoA reductase-like [Chenopodium quinoa]	--
AUR62015468	AUR62015468	1026	900	422	80	143	173	131.595	121.165	54.6074	10.1609	18.2428	22.7457	1.69923e-14	2.73293	up	[M]	Cell wall/membrane/envelope biogenesis	--	--	--	--	--	Cellulose synthase	Cellulose synthase-like protein G1 OS=Arabidopsis thaliana (Mouse-ear cress) PE=2 SV=1	S	Function unknown	cellulose synthase-like protein G2 [Chenopodium quinoa]	--
AUR62023004	AUR62023004	10	24	33	4	1	3	1.28261	3.23107	4.27025	0.508043	0.127572	0.394435	2.22956e-05	2.72894	up	--	--	--	--	--	--	--	Pathogenesis-related protein Bet v I family	MLP-like protein 31 GN=MLP31 OS=Arabidopsis thaliana (Mouse-ear cress) PE=2 SV=2	S	Function unknown	MLP-like protein 28 [Chenopodium quinoa]	--
ONT.2264	--	15	12	9	2	1	0	1.92391	1.61554	1.16461	0.254021	0.127572	0	0.000221318	2.72589	up	[P]	Inorganic ion transport and metabolism	Molecular Function: iron ion transmembrane transporter activity (GO:0005381);; Molecular Function: manganese ion transmembrane transporter activity (GO:0005384);; Cellular Component: vacuolar membrane (GO:0005774);; Biological Process: intracellular sequestering of iron ion (GO:0006880);; Cellular Component: integral component of membrane (GO:0016021);; Biological Process: cellular manganese ion …	--	--	[S]	Function unknown	--	Vacuolar iron transporter 1 OS=Arabidopsis thaliana OX=3702 GN=VIT1 PE=2 SV=1	--	--	vacuolar iron transporter 1-like [Chenopodium quinoa]	biological process: localization (GO:0051179);; molecular function: transporter activity (GO:0005215);; cellular component: cell (GO:0005623);; cellular component: membrane (GO:0016020);; cellular component: organelle (GO:0043226);; cellular component: organelle part (GO:0044422);; cellular component: cell part (GO:0044464);; biological process: cellular process (GO:0009987);; biological process:…
AUR62042003	AUR62042003	431	347	411	59	90	68	55.2804	46.7159	53.184	7.49363	11.4815	8.94052	1.61269e-28	2.72505	up	[G]	Carbohydrate transport and metabolism	Molecular Function: transporter activity (GO:0005215);; Biological Process: transport (GO:0006810);; Cellular Component: integral component of membrane (GO:0016021);;	K09872|1.79362e-180|pper:PRUPE_ppa009630mg|K09872 aquaporin PIP | (RefSeq) hypothetical protein	--	[G]	Carbohydrate transport and metabolism	Major intrinsic protein	Probable aquaporin PIP2-5, N-terminally processed GN=F28P10.200 OS=Arabidopsis thaliana (Mouse-ear cress) PE=1 SV=1	P	Inorganic ion transport and metabolism	probable aquaporin PIP2-5 [Chenopodium quinoa]	molecular function: transporter activity (GO:0005215);; biological process: localization (GO:0051179);; cellular component: membrane (GO:0016020);; cellular component: membrane part (GO:0044425)
ONT.9308	--	546	525	462	82	113	88	70.0303	70.6797	59.7835	10.4149	14.4157	11.5701	1.37207e-32	2.7207	up	--	--	Cellular Component: intracellular (GO:0005622);; Molecular Function: zinc ion binding (GO:0008270);;	--	--	--	--	--	B-box domain protein 30 OS=Arabidopsis thaliana OX=3702 GN=MIP1A PE=1 SV=1	S	Function unknown	nucleolin-like [Chenopodium quinoa]	cellular component: cell (GO:0005623);; cellular component: cell part (GO:0044464);; molecular function: binding (GO:0005488)
AUR62015717	AUR62015717	419	521	114	39	47	81	53.7412	70.1412	14.7518	4.95342	5.99589	10.6497	1.4408e-09	2.72016	up	--	--	--	--	--	--	--	--	--	--	--	uncharacterized protein LOC110723566 [Chenopodium quinoa]	--
AUR62020999	AUR62020999	24	32	23	3	3	5	3.07826	4.3081	2.97623	0.381032	0.382716	0.657391	1.32901e-06	2.71838	up	--	--	--	K18460|9.05649e-179|pper:PRUPEppa001153m1g|K18460 exportin-7 | (RefSeq) hypothetical protein	--	[YU]	Nuclear structure;; Intracellular trafficking, secretion, and vesicular transport	--	--	UY	Intracellular trafficking, secretion, and vesicular transport;; Nuclear structure	exportin-7-A-like [Chenopodium quinoa]	--
ONT.23362	--	59	41	56	4	10	11	7.56738	5.51975	7.24648	0.508043	1.27572	1.44626	1.29443e-09	2.71303	up	--	--	--	--	--	--	--	--	--	--	--	--	--
ONT.15639	--	1385	2126	965	67	138	313	177.641	286.219	124.872	8.50972	17.605	41.1527	4.71875e-05	2.71299	up	--	--	--	--	--	--	--	--	--	--	--	uncharacterized protein LOC110729004 [Chenopodium quinoa]	--
AUR62019685	AUR62019685	555	465	551	102	97	94	71.1847	62.602	71.3002	12.9551	12.3745	12.359	1.09373e-35	2.70938	up	[H]	Coenzyme transport and metabolism	Molecular Function: trans-hexaprenyltranstransferase activity (GO:0000010);; Biological Process: isoprenoid biosynthetic process (GO:0008299);; Biological Process: photosynthesis (GO:0015979);;	--	--	[H]	Coenzyme transport and metabolism	Polyprenyl synthetase	Solanesyl diphosphate synthase 1 GN=T30F21.15 OS=Arabidopsis thaliana (Mouse-ear cress) PE=1 SV=1	H	Coenzyme transport and metabolism	probable solanesyl-diphosphate synthase 3, chloroplastic [Chenopodium quinoa]	molecular function: catalytic activity (GO:0003824);; biological process: metabolic process (GO:0008152);; biological process: cellular process (GO:0009987);; biological process: single-organism process (GO:0044699)
AUR62003013	AUR62003013	18	46	18	5	3	3	2.30869	6.19289	2.32923	0.635054	0.382716	0.394435	6.54473e-06	2.70682	up	--	--	Biological Process: metabolic process (GO:0008152);; Molecular Function: transferase activity, transferring hexosyl groups (GO:0016758);;	--	--	[GC]	Carbohydrate transport and metabolism;; Energy production and conversion	UDP-glucoronosyl and UDP-glucosyl transferase	Scopoletin glucosyltransferase GN=TOGT1 OS=Nicotiana tabacum (Common tobacco) PE=1 SV=1	CG	Energy production and conversion;; Carbohydrate transport and metabolism	scopoletin glucosyltransferase-like [Chenopodium quinoa]	biological process: metabolic process (GO:0008152);; molecular function: catalytic activity (GO:0003824)
ONT.30109	--	88	114	89	21	14	16	11.2869	15.3476	11.5167	2.66722	1.78601	2.10365	1.92479e-14	2.70639	up	--	--	--	--	--	--	--	--	--	--	--	--	--
AUR62016009	AUR62016009	86	55	63	9	19	6	11.0304	7.40454	8.15229	1.1431	2.42387	0.788869	1.33978e-10	2.7051	up	[K]	Transcription	Molecular Function: transcription factor activity, sequence-specific DNA binding (GO:0003700);; Cellular Component: nucleus (GO:0005634);; Biological Process: regulation of transcription, DNA-templated (GO:0006355);; Biological Process: response to heat (GO:0009408);; Molecular Function: sequence-specific DNA binding (GO:0043565);;	--	--	[K]	Transcription	HSF-type DNA-binding	Heat stress transcription factor B-2c OS=Oryza sativa subsp. japonica (Rice) PE=2 SV=1	K	Transcription	heat stress transcription factor B-2a-like [Chenopodium quinoa]	biological process: biological regulation (GO:0065007);; molecular function: nucleic acid binding transcription factor activity (GO:0001071);; cellular component: cell (GO:0005623);; cellular component: organelle (GO:0043226);; cellular component: cell part (GO:0044464);; biological process: response to stimulus (GO:0050896);; molecular function: binding (GO:0005488)
ONT.27530	--	20	19	23	1	4	3	2.56521	2.55793	2.97623	0.127011	0.510289	0.394435	9.95757e-06	2.70476	up	--	--	Biological Process: nitrogen compound metabolic process (GO:0006807);; Biological Process: cellular metabolic process (GO:0044237);; Biological Process: primary metabolic process (GO:0044238);; Biological Process: organic substance metabolic process (GO:0071704);;	--	--	--	--	--	Transcription activator GLK1 OS=Arabidopsis thaliana OX=3702 GN=GLK1 PE=1 SV=2	K	Transcription	transcription activator GLK1-like [Chenopodium quinoa]	biological process: metabolic process (GO:0008152);; biological process: cellular process (GO:0009987)
AUR62014499	AUR62014499	12	14	20	1	2	2	1.53913	1.88479	2.58803	0.127011	0.255144	0.262956	7.22395e-05	2.70365	up	[G]	Carbohydrate transport and metabolism	Molecular Function: catalytic activity (GO:0003824);;	K19355|0|pmum:103320872|K19355 mannan endo-1,4-beta-mannosidase [EC:3.2.1.78] | (RefSeq) mannan endo-1,4-beta-mannosidase 7-like	Fructose and mannose metabolism (ko00051)	--	--	Cellulase (glycosyl hydrolase family 5)	Mannan endo-1,4-beta-mannosidase 7 (Precursor) GN=MAN7 OS=Arabidopsis thaliana (Mouse-ear cress) PE=2 SV=1	R	General function prediction only	mannan endo-1,4-beta-mannosidase 7-like [Chenopodium quinoa]	molecular function: catalytic activity (GO:0003824)
AUR62023308	AUR62023308	76100	80919	90853	15048	15858	16059	9760.64	10894	11756.5	1911.26	2023.04	2111.41	3.22935e-44	2.70186	up	--	--	Molecular Function: monooxygenase activity (GO:0004497);; Cellular Component: chloroplast (GO:0009507);; Biological Process: photorespiration (GO:0009853);; Molecular Function: ribulose-bisphosphate carboxylase activity (GO:0016984);; Biological Process: reductive pentose-phosphate cycle (GO:0019253);; Biological Process: oxidation-reduction process (GO:0055114);;	K01602|1.88642e-97|fve:101290860|K01602 ribulose-bisphosphate carboxylase small chain [EC:4.1.1.39] | (RefSeq) ribulose bisphosphate carboxylase small chain 1, chloroplastic	Glyoxylate and dicarboxylate metabolism (ko00630);; Carbon fixation in photosynthetic organisms (ko00710);; Carbon metabolism (ko01200)	--	--	Ribulose bisphosphate carboxylase, small chain;; Ribulose-1,5-bisphosphate carboxylase small subunit	Ribulose bisphosphate carboxylase small chain 3, chloroplastic (Precursor) GN=RBCS-3 OS=Mesembryanthemum crystallinum (Common ice plant) PE=2 SV=1	G	Carbohydrate transport and metabolism	ribulose bisphosphate carboxylase small chain 3, chloroplastic-like [Chenopodium quinoa]	biological process: metabolic process (GO:0008152);; biological process: single-organism process (GO:0044699);; molecular function: catalytic activity (GO:0003824);; cellular component: cell (GO:0005623);; cellular component: organelle (GO:0043226);; cellular component: cell part (GO:0044464);; biological process: cellular process (GO:0009987)
AUR62013107	AUR62013107	48	42	52	11	10	2	6.15651	5.65438	6.72887	1.39712	1.27572	0.262956	8.41181e-09	2.69464	up	[G]	Carbohydrate transport and metabolism	--	K09866|8.39902e-111|vvi:100241797|K09866 aquaporin-4 | (RefSeq) probable aquaporin TIP3-2	--	[G]	Carbohydrate transport and metabolism	Major intrinsic protein	Aquaporin PIP1-5 GN=PIP1-5 OS=Zea mays (Maize) PE=2 SV=1	G	Carbohydrate transport and metabolism	aquaporin-like [Chenopodium quinoa]	--
ONT.3114	--	2374	1928	2296	498	450	303	304.491	259.563	297.106	63.2513	57.4075	39.8379	5.72684e-34	2.69246	up	[O]	Posttranslational modification, protein turnover, chaperones	--	K03283|0|vvi:100253562|K03283 heat shock 70kDa protein 1/8 | (RefSeq) heat shock cognate 70 kDa protein-like	Spliceosome (ko03040);; Protein processing in endoplasmic reticulum (ko04141);; Endocytosis (ko04144)	[O]	Posttranslational modification, protein turnover, chaperones	Hsp70 protein;; Hsp70 protein;; Hsp70 protein;; Hsp70 protein;; MreB/Mbl protein	Heat shock cognate 70 kDa protein OS=Petunia hybrida OX=4102 GN=HSP70 PE=2 SV=1	O	Posttranslational modification, protein turnover, chaperones	heat shock cognate 70 kDa protein 2-like [Chenopodium quinoa]	--
AUR62016070	AUR62016070	676	726	484	86	144	120	86.7042	97.7399	62.6303	10.9229	18.3704	15.7774	2.46044e-23	2.68696	up	--	--	--	--	--	[V]	Defense mechanisms	alpha/beta hydrolase fold;; Carboxylesterase family;; Alpha/beta hydrolase family;; Protein of unknown function (DUF2424)	Carboxylesterase 1 GN=CXE1 OS=Actinidia eriantha (Velvet vine) PE=1 SV=1	V	Defense mechanisms	carboxylesterase 1-like [Chenopodium quinoa]	--
AUR62028488	AUR62028488	365	253	288	53	70	46	46.8152	34.0609	37.2676	6.73157	8.93005	6.048	6.86238e-25	2.68459	up	--	--	--	--	--	--	--	B3 DNA binding domain	B3 domain-containing protein At3g11580 GN=ARF32 OS=Arabidopsis thaliana (Mouse-ear cress) PE=2 SV=1	K	Transcription	B3 domain-containing protein At2g36080-like isoform X1 [Chenopodium quinoa]	--
AUR62022177	AUR62022177	57	72	43	10	10	9	7.31086	9.69322	5.56426	1.27011	1.27572	1.1833	2.96877e-10	2.68441	up	--	--	--	--	--	--	--	F-box domain;; F-box-like	F-box/kelch-repeat protein At3g06240 GN=At3g06240 OS=Arabidopsis thaliana (Mouse-ear cress) PE=2 SV=1	R	General function prediction only	F-box/kelch-repeat protein At3g06240-like [Chenopodium quinoa]	--
AUR62008415	AUR62008415	820	1290	513	31	95	174	105.174	173.67	66.3829	3.93733	12.1194	22.8772	8.66678e-05	2.68387	up	--	--	--	--	--	--	--	Gibberellin regulated protein	Gibberellin-regulated protein 6 (Precursor) GN=GASA6 OS=Arabidopsis thaliana (Mouse-ear cress) PE=3 SV=1	R	General function prediction only	gibberellin-regulated protein 6-like [Chenopodium quinoa]	--
ONT.17125	--	499	552	596	124	106	83	64.0021	74.3146	77.1233	15.7493	13.5226	10.9127	1.10835e-29	2.68357	up	--	--	--	--	--	--	--	--	--	--	--	--	--
AUR62039410	AUR62039410	26	26	11	4	3	1	3.33478	3.50033	1.42342	0.508043	0.382716	0.131478	2.24608e-05	2.68239	up	--	--	Biological Process: metabolic process (GO:0008152);; Molecular Function: transferase activity, transferring hexosyl groups (GO:0016758);;	K11820|4.78894e-149|tcc:TCM_010198|K11820 N-hydroxythioamide S-beta-glucosyltransferase [EC:2.4.1.195] | (RefSeq) UDP-glucosyl transferase 74B1	Tryptophan metabolism (ko00380);; Glucosinolate biosynthesis (ko00966);; 2-Oxocarboxylic acid metabolism (ko01210)	[GC]	Carbohydrate transport and metabolism;; Energy production and conversion	UDP-glucoronosyl and UDP-glucosyl transferase	UDP-glycosyltransferase 74B1 GN=UGT74B1 OS=Arabidopsis thaliana (Mouse-ear cress) PE=1 SV=1	CG	Energy production and conversion;; Carbohydrate transport and metabolism	LOW QUALITY PROTEIN: UDP-glycosyltransferase 74B1-like [Chenopodium quinoa]	biological process: metabolic process (GO:0008152);; molecular function: catalytic activity (GO:0003824)
AUR62015046	AUR62015046	5454	4027	5729	1294	940	622	699.534	542.147	741.341	164.352	119.918	81.7795	1.23361e-23	2.68128	up	--	--	Cellular Component: photosystem I (GO:0009522);; Cellular Component: photosystem II (GO:0009523);; Cellular Component: chloroplast thylakoid membrane (GO:0009535);; Biological Process: photosynthesis, light harvesting (GO:0009765);; Cellular Component: integral component of membrane (GO:0016021);; Molecular Function: chlorophyll binding (GO:0016168);; Biological Process: protein-chromophore linka…	K08913|1.05349e-180|mdm:103405001|K08913 light-harvesting complex II chlorophyll a/b binding protein 2 | (RefSeq) chlorophyll a-b binding protein 151, chloroplastic-like	Photosynthesis - antenna proteins (ko00196)	--	--	Chlorophyll A-B binding protein	Chlorophyll a-b binding protein 36, chloroplastic (Precursor) GN=CAB36 OS=Nicotiana tabacum (Common tobacco) PE=3 SV=1	O	Posttranslational modification, protein turnover, chaperones	chlorophyll a-b binding protein 5, chloroplastic [Chenopodium quinoa]	cellular component: cell (GO:0005623);; cellular component: membrane (GO:0016020);; cellular component: macromolecular complex (GO:0032991);; cellular component: membrane part (GO:0044425);; cellular component: cell part (GO:0044464);; cellular component: organelle (GO:0043226);; cellular component: organelle part (GO:0044422);; biological process: metabolic process (GO:0008152);; biological proc…
AUR62028163	AUR62028163	601	392	683	109	119	86	77.0847	52.7742	88.3812	13.8442	15.1811	11.3071	4.57e-24	2.67918	up	--	--	Molecular Function: UDP-glucosyltransferase activity (GO:0035251);;	--	--	[GC]	Carbohydrate transport and metabolism;; Energy production and conversion	UDP-glucoronosyl and UDP-glucosyl transferase;; FAR1 DNA-binding domain	Anthocyanidin 3-O-glucosyltransferase 2 OS=Vitis vinifera (Grape) PE=1 SV=2	CG	Energy production and conversion;; Carbohydrate transport and metabolism	anthocyanidin 3-O-glucosyltransferase 7-like [Chenopodium quinoa]	molecular function: catalytic activity (GO:0003824)
AUR62015715	AUR62015715	274	303	103	44	36	39	35.1434	40.7923	13.3283	5.58847	4.5926	5.12765	1.34159e-12	2.67884	up	--	--	--	--	--	--	--	--	--	--	--	uncharacterized protein LOC110723565 [Chenopodium quinoa]	--
ONT.13822	--	29	29	23	4	5	3	3.71956	3.90421	2.97623	0.508043	0.637861	0.394435	1.00399e-06	2.67582	up	--	--	--	--	--	--	--	--	--	--	--	myb-like protein D [Chenopodium quinoa]	--
AUR62032645	AUR62032645	561	540	369	52	99	116	71.9542	72.6991	47.7491	6.60456	12.6296	15.2515	2.99222e-17	2.67136	up	[R]	General function prediction only	Cellular Component: plasma membrane (GO:0005886);; Cellular Component: chloroplast stroma (GO:0009570);; Biological Process: response to salt stress (GO:0009651);; Biological Process: defense response to bacterium (GO:0042742);;	--	--	[R]	General function prediction only	NADPH-dependent FMN reductase;; Flavodoxin-like fold	NAD(P)H:quinone oxidoreductase OS=Solanum tuberosum (Potato) PE=2 SV=1	R	General function prediction only	NAD(P)H:quinone oxidoreductase-like [Chenopodium quinoa]	cellular component: cell (GO:0005623);; cellular component: membrane (GO:0016020);; cellular component: cell part (GO:0044464);; cellular component: organelle (GO:0043226);; cellular component: organelle part (GO:0044422);; biological process: response to stimulus (GO:0050896);; biological process: multi-organism process (GO:0051704)
AUR62032413	AUR62032413	57	46	50	8	10	8	7.31086	6.19289	6.47007	1.01609	1.27572	1.05183	3.2122e-10	2.6701	up	--	--	--	K17086|0|cit:102629963|K17086 transmembrane 9 superfamily member 2/4 | (RefSeq) transmembrane 9 superfamily member 8	--	[U]	Intracellular trafficking, secretion, and vesicular transport	Endomembrane protein 70;; Leucine Rich repeats (2 copies);; Leucine rich repeat;; Leucine rich repeat N-terminal domain;; Leucine Rich repeat;; Leucine Rich Repeat;; Leucine rich repeat	Transmembrane 9 superfamily member 8 {ECO:0000305} (Precursor) OS=Arabidopsis thaliana (Mouse-ear cress) PE=2 SV=1	U	Intracellular trafficking, secretion, and vesicular transport	transmembrane 9 superfamily member 10-like [Chenopodium quinoa]	--
AUR62004561	AUR62004561	215	200	261	56	33	37	27.576	26.9256	33.7738	7.1126	4.20988	4.86469	6.17219e-20	2.66903	up	[T]	Signal transduction mechanisms	--	K12130|2.26655e-122|cit:102622921|K12130 pseudo-response regulator 5 | (RefSeq) two-component response regulator-like APRR9	Circadian rhythm - plant (ko04712)	[K]	Transcription	CCT motif;; Response regulator receiver domain	Two-component response regulator-like PRR95 OS=Oryza sativa subsp. japonica (Rice) PE=2 SV=1	K	Transcription	two-component response regulator-like APRR3 [Chenopodium quinoa]	--
AUR62043736	AUR62043736	612	710	257	82	78	120	78.4955	95.5859	33.2562	10.4149	9.95063	15.7774	1.52322e-13	2.6669	up	--	--	--	K00430|2.59307e-110|cit:102606807|K00430 peroxidase [EC:1.11.1.7] | (RefSeq) peroxidase 60	Phenylpropanoid biosynthesis (ko00940)	--	--	Peroxidase	Peroxidase 57 (Precursor) OS=Arabidopsis thaliana (Mouse-ear cress) PE=1 SV=1	G	Carbohydrate transport and metabolism	peroxidase 57-like [Chenopodium quinoa]	--
AUR62033421	AUR62033421	844	681	777	163	156	127	108.252	91.6817	100.545	20.7027	19.9013	16.6977	8.87208e-38	2.66313	up	[R]	General function prediction only	Biological Process: maltose metabolic process (GO:0000023);; Biological Process: plasma membrane pyruvate transport (GO:0006849);; Molecular Function: bile acid:sodium symporter activity (GO:0008508);; Cellular Component: chloroplast thylakoid (GO:0009534);; Cellular Component: chloroplast envelope (GO:0009941);; Cellular Component: integral component of membrane (GO:0016021);; Biological Process…	K03453|0|pmum:103340997|K03453 bile acid:Na+ symporter, BASS family | (RefSeq) sodium/pyruvate cotransporter BASS2, chloroplastic	--	[P]	Inorganic ion transport and metabolism	Sodium Bile acid symporter family;; SBF-like CPA transporter family (DUF4137)	Sodium/pyruvate cotransporter BASS2, chloroplastic (Precursor) GN=F12C20.6 OS=Arabidopsis thaliana (Mouse-ear cress) PE=2 SV=1	P	Inorganic ion transport and metabolism	sodium/pyruvate cotransporter BASS2, chloroplastic-like [Chenopodium quinoa]	biological process: metabolic process (GO:0008152);; biological process: cellular process (GO:0009987);; biological process: single-organism process (GO:0044699);; biological process: localization (GO:0051179);; molecular function: transporter activity (GO:0005215);; cellular component: cell (GO:0005623);; cellular component: organelle (GO:0043226);; cellular component: organelle part (GO:0044422…
AUR62029960	AUR62029960	73	65	65	13	14	9	9.36303	8.75082	8.41109	1.65114	1.78601	1.1833	2.95193e-12	2.66263	up	[L]	Replication, recombination and repair	--	K10746|0|vvi:100262876|K10746 exonuclease 1 [EC:3.1.-.-] | (RefSeq) exonuclease 1	Mismatch repair (ko03430)	[L]	Replication, recombination and repair	XPG I-region;; XPG N-terminal domain	Exonuclease 1 GN=EXO1 OS=Arabidopsis thaliana (Mouse-ear cress) PE=2 SV=2	L	Replication, recombination and repair	exonuclease 1-like [Chenopodium quinoa]	--
AUR62037074	AUR62037074	382	323	167	27	51	74	48.9956	43.4848	21.61	3.42929	6.50618	9.72939	3.89047e-12	2.65958	up	[V]	Defense mechanisms	Biological Process: drug transmembrane transport (GO:0006855);; Molecular Function: drug transmembrane transporter activity (GO:0015238);; Molecular Function: antiporter activity (GO:0015297);; Cellular Component: membrane (GO:0016020);;	K03327|0|vvi:100251800|K03327 multidrug resistance protein, MATE family | (RefSeq) protein DETOXIFICATION 24	--	[R]	General function prediction only	MatE	Protein TRANSPARENT TESTA 12 GN=F17J16_80 OS=Arabidopsis thaliana (Mouse-ear cress) PE=2 SV=1	R	General function prediction only	protein DETOXIFICATION 24-like [Chenopodium quinoa]	biological process: single-organism process (GO:0044699);; biological process: response to stimulus (GO:0050896);; biological process: localization (GO:0051179);; molecular function: transporter activity (GO:0005215);; cellular component: membrane (GO:0016020)
AUR62026915	AUR62026915	354	328	409	76	77	57	45.4043	44.158	52.9252	9.65281	9.82305	7.49426	9.45774e-28	2.65848	up	--	--	--	--	--	--	--	--	--	S	Function unknown	uncharacterized protein LOC110709920 [Chenopodium quinoa]	--
ONT.21731	--	43	52	12	4	3	8	5.51521	7.00066	1.55282	0.508043	0.382716	1.05183	6.18106e-06	2.65794	up	--	--	--	--	--	--	--	--	--	--	--	uncharacterized protein SJCHGC06711-like [Chenopodium quinoa]	--
AUR62010260	AUR62010260	156	134	105	28	29	16	20.0087	18.0402	13.5871	3.5563	3.69959	2.10365	2.88101e-16	2.65694	up	--	--	Biological Process: metabolic process (GO:0008152);; Molecular Function: transferase activity, transferring hexosyl groups (GO:0016758);;	--	--	[GC]	Carbohydrate transport and metabolism;; Energy production and conversion	UDP-glucoronosyl and UDP-glucosyl transferase	Scopoletin glucosyltransferase GN=TOGT1 OS=Nicotiana tabacum (Common tobacco) PE=1 SV=1	CG	Energy production and conversion;; Carbohydrate transport and metabolism	scopoletin glucosyltransferase-like [Chenopodium quinoa]	biological process: metabolic process (GO:0008152);; molecular function: catalytic activity (GO:0003824)
AUR62034200	AUR62034200	13	14	17	1	2	2	1.66739	1.88479	2.19982	0.127011	0.255144	0.262956	9.98035e-05	2.65518	up	[Q]	Secondary metabolites biosynthesis, transport and catabolism	Molecular Function: binding (GO:0005488);; Molecular Function: oxidoreductase activity (GO:0016491);;	--	--	[Q]	Secondary metabolites biosynthesis, transport and catabolism	Cytochrome P450	Cytochrome P450 71A1 GN=CYP71A1 OS=Persea americana (Avocado) PE=1 SV=2	Q	Secondary metabolites biosynthesis, transport and catabolism	cytochrome P450 71A21-like [Chenopodium quinoa]	molecular function: binding (GO:0005488);; molecular function: catalytic activity (GO:0003824)
AUR62019964	AUR62019964	91	119	63	11	11	25	11.6717	16.0207	8.15229	1.39712	1.40329	3.28696	2.40467e-10	2.65079	up	--	--	--	--	--	--	--	Auxin canalisation;; Plant pleckstrin homology-like region	--	R	General function prediction only	VAN3-binding protein-like [Chenopodium quinoa]	--
AUR62003027	AUR62003027	181	113	44	2	16	15	23.2152	15.213	5.69366	0.254021	2.04115	1.97217	0.000345683	2.64963	up	--	--	--	--	--	--	--	--	--	--	--	uncharacterized protein LOC110686037 [Chenopodium quinoa]	--
AUR62025933	AUR62025933	147	153	100	20	33	21	18.8543	20.5981	12.9401	2.54021	4.20988	2.76104	1.82749e-15	2.64932	up	--	--	Molecular Function: monooxygenase activity (GO:0004497);; Molecular Function: oxidoreductase activity, acting on paired donors, with incorporation or reduction of molecular oxygen (GO:0016705);; Molecular Function: metal ion binding (GO:0046872);;	K20665|1.70235e-155|cit:102610480|K20665 jasmonoyl-isoleucine 12-hydroxylase [EC:1.14.-.-] | (RefSeq) cytochrome P450 94B3-like	--	[QI]	Secondary metabolites biosynthesis, transport and catabolism;; Lipid transport and metabolism	Cytochrome P450	Cytochrome P450 94B3 GN=CYP94B3 OS=Arabidopsis thaliana (Mouse-ear cress) PE=2 SV=1	Q	Secondary metabolites biosynthesis, transport and catabolism	cytochrome P450 94B3-like [Chenopodium quinoa]	biological process: metabolic process (GO:0008152);; biological process: single-organism process (GO:0044699);; molecular function: catalytic activity (GO:0003824);; molecular function: binding (GO:0005488)
AUR62028340	AUR62028340	5327	5397	5559	1014	1117	1086	683.245	726.587	719.343	128.789	142.498	142.785	6.04978e-47	2.64579	up	[S]	Function unknown	--	--	--	[R]	General function prediction only	Proteolipid membrane potential modulator	UPF0057 membrane protein At4g30650 GN=At4g30650 OS=Arabidopsis thaliana (Mouse-ear cress) PE=3 SV=1	R	General function prediction only	hydrophobic protein RCI2A-like [Chenopodium quinoa]	--
AUR62000769	AUR62000769	68	84	19	6	6	14	8.72173	11.3088	2.45863	0.762064	0.765433	1.8407	9.92441e-07	2.6449	up	--	--	--	--	--	--	--	Rapid ALkalinization Factor (RALF)	Protein RALF-like 33 (Precursor) OS=Arabidopsis thaliana (Mouse-ear cress) PE=2 SV=1	R	General function prediction only	hypothetical protein BVRB_4g075780 [Beta vulgaris subsp. vulgaris]	--
AUR62022019	AUR62022019	62	58	55	12	12	7	7.95216	7.80842	7.11708	1.52413	1.53087	0.920348	6.5896e-11	2.64291	up	--	--	Molecular Function: catalytic activity (GO:0003824);;	--	--	--	--	Berberine and berberine like;; FAD binding domain	Reticuline oxidase (Precursor) GN=BBE1 OS=Eschscholzia californica (California poppy) PE=1 SV=1	R	General function prediction only	reticuline oxidase-like [Chenopodium quinoa]	molecular function: catalytic activity (GO:0003824)
AUR62006606	AUR62006606	166	133	175	32	28	30	21.2913	17.9055	22.6452	4.06434	3.57202	3.94435	1.83908e-19	2.63781	up	[R]	General function prediction only	Molecular Function: nucleotide binding (GO:0000166);; Molecular Function: zinc ion binding (GO:0008270);; Molecular Function: oxidoreductase activity (GO:0016491);; Biological Process: oxidation-reduction process (GO:0055114);;	--	--	[R]	General function prediction only	Zinc-binding dehydrogenase	2-alkenal reductase (NADP(+)-dependent) GN=DBR OS=Nicotiana tabacum (Common tobacco) PE=1 SV=1	R	General function prediction only	2-alkenal reductase (NADP(+)-dependent)-like [Chenopodium quinoa]	molecular function: binding (GO:0005488);; molecular function: catalytic activity (GO:0003824);; biological process: metabolic process (GO:0008152);; biological process: single-organism process (GO:0044699)
AUR62027238	AUR62027238	203	241	155	26	47	40	26.0369	32.4453	20.0572	3.30228	5.99589	5.25913	6.16878e-17	2.63458	up	--	--	Biological Process: metabolic process (GO:0008152);; Molecular Function: transferase activity, transferring hexosyl groups (GO:0016758);;	--	--	[GC]	Carbohydrate transport and metabolism;; Energy production and conversion	UDP-glucoronosyl and UDP-glucosyl transferase	Putative UDP-glucose flavonoid 3-O-glucosyltransferase 3 {ECO:0000250|UniProtKB:Q2V6K0} OS=Fragaria ananassa (Strawberry) PE=2 SV=1	CG	Energy production and conversion;; Carbohydrate transport and metabolism	anthocyanidin 3-O-glucosyltransferase 2-like [Chenopodium quinoa]	biological process: metabolic process (GO:0008152);; molecular function: catalytic activity (GO:0003824)
AUR62031002	AUR62031002	57	63	22	5	9	9	7.31086	8.48156	2.84683	0.635054	1.14815	1.1833	1.96778e-07	2.62888	up	[Q]	Secondary metabolites biosynthesis, transport and catabolism	--	--	--	[QI]	Secondary metabolites biosynthesis, transport and catabolism;; Lipid transport and metabolism	Cytochrome P450	Cytochrome P450 CYP72A219 OS=Panax ginseng (Korean ginseng) PE=2 SV=1	Q	Secondary metabolites biosynthesis, transport and catabolism	cytochrome P450 CYP72A219-like [Chenopodium quinoa]	--
AUR62011260	AUR62011260	60	44	25	7	11	3	7.69564	5.92363	3.23504	0.889075	1.40329	0.394435	2.10648e-07	2.62799	up	--	--	--	--	--	[GC]	Carbohydrate transport and metabolism;; Energy production and conversion	UDP-glucoronosyl and UDP-glucosyl transferase	Anthocyanin 3&apos;-O-beta-glucosyltransferase OS=Gentiana triflora (Clustered gentian) PE=1 SV=1	CG	Energy production and conversion;; Carbohydrate transport and metabolism	anthocyanin 3&apos;-O-beta-glucosyltransferase-like [Chenopodium quinoa]	--
AUR62001205	AUR62001205	188	128	97	17	37	22	24.113	17.2324	12.5519	2.15918	4.72017	2.89252	3.07363e-13	2.62515	up	[Q]	Secondary metabolites biosynthesis, transport and catabolism	Molecular Function: monooxygenase activity (GO:0004497);; Molecular Function: iron ion binding (GO:0005506);; Molecular Function: electron carrier activity (GO:0009055);; Molecular Function: oxidoreductase activity, acting on paired donors, with incorporation or reduction of molecular oxygen (GO:0016705);; Molecular Function: heme binding (GO:0020037);; Biological Process: oxidation-reduction pro…	--	--	[Q]	Secondary metabolites biosynthesis, transport and catabolism	Cytochrome P450	Cytochrome P450 71A4 GN=CYP71A4 OS=Solanum melongena (Eggplant) PE=2 SV=1	Q	Secondary metabolites biosynthesis, transport and catabolism	cytochrome P450 71A3-like [Chenopodium quinoa]	biological process: metabolic process (GO:0008152);; biological process: single-organism process (GO:0044699);; molecular function: catalytic activity (GO:0003824);; molecular function: binding (GO:0005488);; molecular function: electron carrier activity (GO:0009055)
AUR62024509	AUR62024509	45	47	14	3	7	6	5.77173	6.32752	1.81162	0.381032	0.893005	0.788869	3.18121e-06	2.62425	up	--	--	Molecular Function: metal ion binding (GO:0046872);;	--	--	--	--	Cupin;; Cupin domain	Auxin-binding protein ABP20 (Precursor) GN=ABP20 OS=Prunus persica (Peach) PE=2 SV=1	R	General function prediction only	auxin-binding protein ABP19a-like [Chenopodium quinoa]	molecular function: binding (GO:0005488)
AUR62014035	AUR62014035	10	10	13	0	2	1	1.28261	1.34628	1.68222	0	0.255144	0.131478	0.000470557	2.61692	up	[RTKL]	General function prediction only;; Signal transduction mechanisms;; Transcription;; Replication, recombination and repair	Molecular Function: protein kinase activity (GO:0004672);;	--	--	[T]	Signal transduction mechanisms	Protein tyrosine kinase;; Protein kinase domain;; Kinase-like	Serine/threonine-protein kinase HT1 GN=HT1 OS=Arabidopsis thaliana (Mouse-ear cress) PE=1 SV=1	T	Signal transduction mechanisms	LOW QUALITY PROTEIN: serine/threonine-protein kinase HT1-like [Chenopodium quinoa]	biological process: metabolic process (GO:0008152);; biological process: cellular process (GO:0009987);; molecular function: catalytic activity (GO:0003824)
AUR62012286	AUR62012286	245	369	91	27	32	62	31.4239	49.6777	11.7755	3.42929	4.08231	8.15165	7.60341e-09	2.61618	up	--	--	--	--	--	--	--	Pollen proteins Ole e I like	--	R	General function prediction only	non-classical arabinogalactan protein 30-like [Chenopodium quinoa]	--
AUR62004075	AUR62004075	138	118	134	31	23	21	17.7	15.8861	17.3398	3.93733	2.93416	2.76104	1.55892e-17	2.61355	up	[R]	General function prediction only	--	--	--	[R]	General function prediction only	Alpha/beta hydrolase family;; Alpha/beta hydrolase family;; alpha/beta hydrolase fold	Pheophytinase, chloroplastic (Precursor) GN=MAC12.25 OS=Arabidopsis thaliana (Mouse-ear cress) PE=1 SV=1	R	General function prediction only	pheophytinase, chloroplastic-like isoform X1 [Chenopodium quinoa]	--
AUR62012453	AUR62012453	361	291	306	60	74	56	46.3021	39.1767	39.5968	7.62064	9.44034	7.36278	1.27349e-27	2.6119	up	[R]	General function prediction only	--	--	--	[R]	General function prediction only	Ankyrin repeats (3 copies);; Ankyrin repeats (many copies);; Ankyrin repeat;; Ankyrin repeats (many copies);; Ankyrin repeat;; Domain of unknown function	Ankyrin repeat-containing protein At2g01680 GN=At2g01680 OS=Arabidopsis thaliana (Mouse-ear cress) PE=2 SV=1	R	General function prediction only	ankyrin repeat-containing protein At5g02620-like [Chenopodium quinoa]	--
ONT.25508	--	34	23	26	5	6	2	4.36086	3.09644	3.36444	0.635054	0.765433	0.262956	1.76417e-06	2.61134	up	[F]	Nucleotide transport and metabolism	Molecular Function: transferase activity (GO:0016740);; Molecular Function: hydrolase activity (GO:0016787);;	K00602|0|pmum:103336648|K00602 phosphoribosylaminoimidazolecarboxamide formyltransferase / IMP cyclohydrolase [EC:2.1.2.3 3.5.4.10] | (RefSeq) bifunctional purine biosynthesis protein PurH	Purine metabolism (ko00230);; One carbon pool by folate (ko00670)	[F]	Nucleotide transport and metabolism	MGS-like domain;; AICARFT/IMPCHase bienzyme	--	F	Nucleotide transport and metabolism	PREDICTED: bifunctional purine biosynthesis protein PurH [Prunus mume]	molecular function: catalytic activity (GO:0003824)
AUR62013334	AUR62013334	528	654	182	69	83	97	67.7216	88.0467	23.5511	8.76374	10.5885	12.7534	2.27707e-11	2.60828	up	--	--	--	--	--	--	--	Plastocyanin-like domain	Cucumber peeling cupredoxin OS=Cucumis sativus (Cucumber) PE=1 SV=3	R	General function prediction only	cucumber peeling cupredoxin-like [Chenopodium quinoa]	--
ONT.4354	--	8220	8486	10132	1868	1894	1691	1054.3	1142.45	1311.1	237.256	241.622	222.33	4.60527e-41	2.60657	up	--	--	--	--	--	--	--	--	--	--	--	--	--
ONT.28623	--	49	68	7	3	5	9	6.28477	9.1547	0.90581	0.381032	0.637861	1.1833	3.66021e-05	2.60423	up	--	--	--	--	--	--	--	--	--	--	--	uncharacterized protein LOC110703068 [Chenopodium quinoa]	--
AUR62017943	AUR62017943	106	88	91	20	24	10	13.5956	11.8473	11.7755	2.54021	3.06173	1.31478	1.52063e-13	2.6041	up	--	--	--	--	--	--	--	AP2 domain	Ethylene-responsive transcription factor RAP2-6 GN=F1I21.18 OS=Arabidopsis thaliana (Mouse-ear cress) PE=2 SV=2	K	Transcription	ethylene-responsive transcription factor ERF110-like [Chenopodium quinoa]	--
ONT.1885	--	323	379	413	92	75	56	41.4282	51.024	53.4428	11.685	9.56791	7.36278	4.12167e-23	2.59975	up	--	--	--	--	--	--	--	--	--	--	--	hypothetical protein SOVF_015780 [Spinacia oleracea]	--
AUR62039208	AUR62039208	260	276	83	43	27	42	33.3478	37.1573	10.7403	5.46146	3.44445	5.52209	2.96877e-10	2.59483	up	--	--	--	K00430|2.2329e-96|mdm:103418907|K00430 peroxidase [EC:1.11.1.7] | (RefSeq) peroxidase 60-like	Phenylpropanoid biosynthesis (ko00940)	--	--	Peroxidase	Cationic peroxidase 2 (Precursor) GN=PNC2 OS=Arachis hypogaea (Peanut) PE=2 SV=1	G	Carbohydrate transport and metabolism	peroxidase 57-like [Chenopodium quinoa]	--
AUR62025807	AUR62025807	82	82	48	6	15	17	10.5174	11.0395	6.21127	0.762064	1.91358	2.23513	1.25194e-09	2.59213	up	--	--	Cellular Component: extracellular region (GO:0005576);; Biological Process: plant-type cell wall organization (GO:0009664);; Cellular Component: membrane (GO:0016020);;	--	--	--	--	Pollen allergen;; Rare lipoprotein A (RlpA)-like double-psi beta-barrel	Expansin-A4 (Precursor) GN=F17A14.7 OS=Arabidopsis thaliana (Mouse-ear cress) PE=1 SV=1	R	General function prediction only	expansin-A4-like [Chenopodium quinoa]	cellular component: extracellular region (GO:0005576);; biological process: cellular process (GO:0009987);; biological process: cellular component organization or biogenesis (GO:0071840);; cellular component: membrane (GO:0016020)
AUR62029627	AUR62029627	151	111	49	11	15	28	19.3674	14.9437	6.34067	1.39712	1.91358	3.68139	8.49034e-09	2.59018	up	[Q]	Secondary metabolites biosynthesis, transport and catabolism	Molecular Function: monooxygenase activity (GO:0004497);; Molecular Function: oxidoreductase activity, acting on paired donors, with incorporation or reduction of molecular oxygen (GO:0016705);; Molecular Function: metal ion binding (GO:0046872);;	K20665|0|tcc:TCM_014626|K20665 jasmonoyl-isoleucine 12-hydroxylase [EC:1.14.-.-] | (RefSeq) Cytochrome P450 94A2	--	[QI]	Secondary metabolites biosynthesis, transport and catabolism;; Lipid transport and metabolism	Cytochrome P450	Cytochrome P450 94B3 GN=CYP94B3 OS=Arabidopsis thaliana (Mouse-ear cress) PE=2 SV=1	Q	Secondary metabolites biosynthesis, transport and catabolism	cytochrome P450 94B3-like [Chenopodium quinoa]	biological process: metabolic process (GO:0008152);; biological process: single-organism process (GO:0044699);; molecular function: catalytic activity (GO:0003824);; molecular function: binding (GO:0005488)
AUR62009836	AUR62009836	44	31	24	2	9	5	5.64347	4.17347	3.10563	0.254021	1.14815	0.657391	1.23192e-06	2.58867	up	[G]	Carbohydrate transport and metabolism	Molecular Function: sucrose alpha-glucosidase activity (GO:0004575);; Biological Process: carbohydrate metabolic process (GO:0005975);;	K01193|0|cit:102630080|K01193 beta-fructofuranosidase [EC:3.2.1.26] | (RefSeq) beta-fructofuranosidase, insoluble isoenzyme CWINV1	Galactose metabolism (ko00052);; Starch and sucrose metabolism (ko00500)	[G]	Carbohydrate transport and metabolism	Glycosyl hydrolases family 32 N-terminal domain;; Glycosyl hydrolases family 32 C terminal	Fructan 6-exohydrolase {ECO:0000312|EMBL:CAD48404.1} (Precursor) OS=Beta vulgaris (Sugar beet) PE=1 SV=1	G	Carbohydrate transport and metabolism	beta-fructofuranosidase, cell wall isozyme-like [Chenopodium quinoa]	molecular function: catalytic activity (GO:0003824);; biological process: metabolic process (GO:0008152)
AUR62037488	AUR62037488	153	145	153	24	36	29	19.6239	19.5211	19.7984	3.04826	4.5926	3.81287	1.13545e-18	2.58772	up	--	--	--	--	--	[O]	Posttranslational modification, protein turnover, chaperones	Myb-like DNA-binding domain;; Myb-like DNA-binding domain	Protein REVEILLE 1 GN=RVE1 OS=Arabidopsis thaliana (Mouse-ear cress) PE=2 SV=1	K	Transcription	protein REVEILLE 7-like [Chenopodium quinoa]	--
AUR62008994	AUR62008994	20080	16803	20907	3978	4633	3291	2575.47	2262.15	2705.4	505.249	591.042	432.695	1.25065e-39	2.58656	up	--	--	Molecular Function: monooxygenase activity (GO:0004497);; Cellular Component: chloroplast (GO:0009507);; Biological Process: photorespiration (GO:0009853);; Molecular Function: ribulose-bisphosphate carboxylase activity (GO:0016984);; Biological Process: reductive pentose-phosphate cycle (GO:0019253);; Biological Process: oxidation-reduction process (GO:0055114);;	K01602|9.11598e-99|mdm:103444126|K01602 ribulose-bisphosphate carboxylase small chain [EC:4.1.1.39] | (RefSeq) ribulose bisphosphate carboxylase small chain, chloroplastic	Glyoxylate and dicarboxylate metabolism (ko00630);; Carbon fixation in photosynthetic organisms (ko00710);; Carbon metabolism (ko01200)	--	--	Ribulose bisphosphate carboxylase, small chain;; Ribulose-1,5-bisphosphate carboxylase small subunit	Ribulose bisphosphate carboxylase small chain, chloroplastic (Precursor) GN=RBCS OS=Pyrus pyrifolia (Chinese pear) PE=2 SV=1	G	Carbohydrate transport and metabolism	ribulose bisphosphate carboxylase small chain 3, chloroplastic-like [Chenopodium quinoa]	biological process: metabolic process (GO:0008152);; biological process: single-organism process (GO:0044699);; molecular function: catalytic activity (GO:0003824);; cellular component: cell (GO:0005623);; cellular component: organelle (GO:0043226);; cellular component: cell part (GO:0044464);; biological process: cellular process (GO:0009987)
ONT.11314	--	328	206	325	77	63	29	42.0695	27.7334	42.0555	9.77982	8.03704	3.81287	4.5057e-15	2.57486	up	--	--	Cellular Component: chloroplast thylakoid membrane (GO:0009535);; Cellular Component: chloroplast thylakoid lumen (GO:0009543);;	--	--	--	--	--	--	S	Function unknown	uncharacterized protein LOC110697747 [Chenopodium quinoa]	cellular component: cell (GO:0005623);; cellular component: membrane (GO:0016020);; cellular component: organelle (GO:0043226);; cellular component: organelle part (GO:0044422);; cellular component: cell part (GO:0044464)
AUR62002327	AUR62002327	22	20	24	3	6	1	2.82174	2.69256	3.10563	0.381032	0.765433	0.131478	1.6496e-05	2.57055	up	--	--	--	--	--	[R]	General function prediction only	Leucine Rich repeats (2 copies);; Leucine rich repeat;; Leucine Rich Repeat;; Leucine Rich repeat;; Leucine rich repeat	Probable LRR receptor-like serine/threonine-protein kinase At4g36180 (Precursor) GN=At4g36180 OS=Arabidopsis thaliana (Mouse-ear cress) PE=2 SV=1	R	General function prediction only	leucine-rich repeat receptor-like serine/threonine-protein kinase BAM2 [Chenopodium quinoa]	--
ONT.3668	--	21	25	8	1	4	2	2.69347	3.3657	1.03521	0.127011	0.510289	0.262956	0.000127811	2.56988	up	--	--	--	--	--	--	--	--	--	--	--	--	--
ONT.5375	--	16	17	13	2	2	2	2.05217	2.28868	1.68222	0.254021	0.255144	0.262956	0.00011225	2.5686	up	--	--	--	--	--	--	--	--	--	--	--	--	--
AUR62031957	AUR62031957	82	33	166	6	27	14	10.5174	4.44272	21.4806	0.762064	3.44445	1.8407	1.46739e-06	2.56667	up	--	--	Biological Process: lipid metabolic process (GO:0006629);; Molecular Function: hydrolase activity, acting on ester bonds (GO:0016788);;	--	--	--	--	GDSL-like Lipase/Acylhydrolase	GDSL esterase/lipase APG (Precursor) GN=APG OS=Arabidopsis thaliana (Mouse-ear cress) PE=1 SV=1	R	General function prediction only	GDSL esterase/lipase APG-like [Chenopodium quinoa]	biological process: metabolic process (GO:0008152);; biological process: single-organism process (GO:0044699);; molecular function: catalytic activity (GO:0003824)
AUR62001191	AUR62001191	88	83	32	7	18	11	11.2869	11.1741	4.14085	0.889075	2.2963	1.44626	4.33471e-08	2.5665	up	--	--	--	--	--	[T]	Signal transduction mechanisms	Protein of unknown function (DUF568)	Auxin-induced in root cultures protein 12 (Precursor) GN=AIR12 OS=Arabidopsis thaliana (Mouse-ear cress) PE=1 SV=3	T	Signal transduction mechanisms	auxin-induced in root cultures protein 12-like [Chenopodium quinoa]	--
ONT.30192	--	11	12	13	1	2	1	1.41087	1.61554	1.68222	0.127011	0.255144	0.131478	0.000379362	2.56083	up	[G]	Carbohydrate transport and metabolism	Molecular Function: carbohydrate binding (GO:0030246);;	--	--	--	--	--	--	S	Function unknown	uncharacterized protein LOC110688278 [Chenopodium quinoa]	molecular function: binding (GO:0005488)
AUR62036203	AUR62036203	603	746	224	90	88	122	77.3412	100.432	28.9859	11.431	11.2263	16.0403	1.71947e-11	2.55644	up	--	--	--	K00430|1.7663e-108|cit:102606807|K00430 peroxidase [EC:1.11.1.7] | (RefSeq) peroxidase 60	Phenylpropanoid biosynthesis (ko00940)	--	--	Peroxidase	Peroxidase 60 (Precursor) GN=MWD9.21 OS=Arabidopsis thaliana (Mouse-ear cress) PE=1 SV=1	G	Carbohydrate transport and metabolism	peroxidase 57-like [Chenopodium quinoa]	--
AUR62040996	AUR62040996	373	557	131	50	46	96	47.8412	74.9878	16.9516	6.35054	5.86832	12.6219	9.57569e-09	2.55562	up	--	--	--	K00430|2.91191e-113|sly:101247181|K00430 peroxidase [EC:1.11.1.7] | (RefSeq) peroxidase 7	Phenylpropanoid biosynthesis (ko00940)	--	--	Peroxidase	Peroxidase 7 (Precursor) OS=Arabidopsis thaliana (Mouse-ear cress) PE=2 SV=1	G	Carbohydrate transport and metabolism	peroxidase 7-like [Chenopodium quinoa]	--
ONT.24613	--	182	206	223	31	48	45	23.3434	27.7334	28.8565	3.93733	6.12346	5.91652	9.45735e-19	2.55346	up	--	--	--	--	--	--	--	--	--	--	--	--	--
ONT.20752	--	13	22	21	5	2	1	1.66739	2.96182	2.71743	0.635054	0.255144	0.131478	7.19412e-05	2.54808	up	--	--	Cellular Component: integral component of membrane (GO:0016021);;	--	--	--	--	--	--	S	Function unknown	uncharacterized protein LOC110736663 [Chenopodium quinoa]	cellular component: membrane (GO:0016020);; cellular component: membrane part (GO:0044425)
AUR62017980	AUR62017980	207	144	166	34	46	25	26.55	19.3864	21.4806	4.31836	5.86832	3.28696	1.51541e-17	2.545	up	[C]	Energy production and conversion	Molecular Function: catalytic activity (GO:0003824);;	K05894|0|gmx:100796226|K05894 12-oxophytodienoic acid reductase [EC:1.3.1.42] | (RefSeq) 12-oxophytodienoate reductase 3	alpha-Linolenic acid metabolism (ko00592)	[CR]	Energy production and conversion;; General function prediction only	NADH:flavin oxidoreductase / NADH oxidase family	12-oxophytodienoate reductase 3 GN=OPR3 OS=Solanum lycopersicum (Tomato) PE=1 SV=1	C	Energy production and conversion	12-oxophytodienoate reductase 3-like [Chenopodium quinoa]	molecular function: catalytic activity (GO:0003824)
ONT.21733	--	537	676	163	80	74	105	68.876	91.0085	21.0924	10.1609	9.44034	13.8052	6.4198e-10	2.54425	up	--	--	--	--	--	--	--	--	--	--	--	uncharacterized protein LOC110720765 [Chenopodium quinoa]	--
ONT.9223	--	80	132	20	6	9	22	10.2609	17.7709	2.58803	0.762064	1.14815	2.89252	8.07035e-06	2.54405	up	--	--	--	--	--	--	--	--	--	--	--	--	--
ONT.3195	--	10	11	15	2	2	0	1.28261	1.48091	1.94102	0.254021	0.255144	0	0.000486682	2.54246	up	--	--	--	--	--	--	--	--	--	--	--	--	--
AUR62007148	AUR62007148	44	49	56	11	9	8	5.64347	6.59677	7.24648	1.39712	1.14815	1.05183	2.9662e-09	2.54216	up	[HC]	Coenzyme transport and metabolism;; Energy production and conversion	Molecular Function: zeaxanthin epoxidase [overall] activity (GO:0009540);; Molecular Function: zeaxanthin epoxidase activity (GO:0052662);; Molecular Function: antheraxanthin epoxidase activity (GO:0052663);; Biological Process: oxidation-reduction process (GO:0055114);;	--	--	[CR]	Energy production and conversion;; General function prediction only	FAD binding domain;; Squalene epoxidase	Zeaxanthin epoxidase, chloroplastic (Precursor) GN=ZEP OS=Oncidium hybrid cultivar (Orchid) PE=2 SV=1	C	Energy production and conversion	uncharacterized protein LOC110730320 isoform X1 [Chenopodium quinoa]	biological process: metabolic process (GO:0008152);; biological process: single-organism process (GO:0044699);; molecular function: catalytic activity (GO:0003824)
AUR62012768	AUR62012768	56	53	68	12	14	8	7.1826	7.13528	8.7993	1.52413	1.78601	1.05183	3.47631e-10	2.53921	up	[T]	Signal transduction mechanisms	--	K10143|0|vvi:100246063|K10143 E3 ubiquitin-protein ligase RFWD2 [EC:2.3.2.27] | (RefSeq) E3 ubiquitin-protein ligase COP1	Ubiquitin mediated proteolysis (ko04120);; Circadian rhythm - plant (ko04712)	--	--	WD domain, G-beta repeat;; Zinc finger, C3HC4 type (RING finger);; Zinc finger, C3HC4 type (RING finger)	E3 ubiquitin-protein ligase COP1 GN=COP1 OS=Arabidopsis thaliana (Mouse-ear cress) PE=1 SV=2	O	Posttranslational modification, protein turnover, chaperones	E3 ubiquitin-protein ligase COP1-like [Chenopodium quinoa]	--
AUR62024839	AUR62024839	281	272	355	71	57	61	36.0413	36.6188	45.9375	9.01776	7.27161	8.02017	1.30961e-22	2.53599	up	[K]	Transcription	Molecular Function: DNA binding (GO:0003677);; Molecular Function: transcription factor activity, sequence-specific DNA binding (GO:0003700);; Molecular Function: DNA-directed 5'-3' RNA polymerase activity (GO:0003899);; Biological Process: DNA-templated transcription, initiation (GO:0006352);; Biological Process: regulation of transcription, DNA-templated (GO:0006355);; Biological Process: respo…	K03086|0|pop:POPTR_0019s06020g|K03086 RNA polymerase primary sigma factor | (RefSeq) POPTRDRAFT_665539; RNA POLYMERASE SIGMA SUBUNIT 1 family protein	--	--	--	Sigma-70 region 3;; Sigma-70 region 2;; Sigma-70, region 4	RNA polymerase sigma factor sigA (Precursor) GN=At1g64860 OS=Arabidopsis thaliana (Mouse-ear cress) PE=1 SV=1	K	Transcription	RNA polymerase sigma factor sigA-like isoform X3 [Chenopodium quinoa]	molecular function: binding (GO:0005488);; biological process: biological regulation (GO:0065007);; molecular function: nucleic acid binding transcription factor activity (GO:0001071);; molecular function: catalytic activity (GO:0003824);; biological process: metabolic process (GO:0008152);; biological process: cellular process (GO:0009987);; biological process: response to stimulus (GO:0050896);…
AUR62037575	AUR62037575	463	443	201	36	65	108	59.3847	59.6402	26.0097	4.57239	8.29219	14.1996	2.44518e-10	2.53564	up	[GEPR]	Carbohydrate transport and metabolism;; Amino acid transport and metabolism;; Inorganic ion transport and metabolism;; General function prediction only	Biological Process: single-organism transport (GO:0044765);;	--	--	[R]	General function prediction only	Sugar (and other) transporter;; Major Facilitator Superfamily	Organic cation/carnitine transporter 7 GN=MGH6.16 OS=Arabidopsis thaliana (Mouse-ear cress) PE=2 SV=1	R	General function prediction only	organic cation/carnitine transporter 7-like isoform X1 [Chenopodium quinoa]	biological process: single-organism process (GO:0044699);; biological process: localization (GO:0051179)
AUR62005200	AUR62005200	90	116	28	7	15	19	11.5435	15.6168	3.62324	0.889075	1.91358	2.49809	4.97694e-07	2.53193	up	--	--	--	--	--	--	--	Rapid ALkalinization Factor (RALF)	Protein RALF-like 33 (Precursor) OS=Arabidopsis thaliana (Mouse-ear cress) PE=2 SV=1	R	General function prediction only	hypothetical protein BVRB_4g075780 [Beta vulgaris subsp. vulgaris]	--
AUR62027241	AUR62027241	511	343	581	125	105	67	65.5412	46.1774	75.1822	15.8763	13.3951	8.80904	1.02997e-18	2.53181	up	--	--	--	--	--	[B]	Chromatin structure and dynamics	--	--	B	Chromatin structure and dynamics	uncharacterized protein LOC110692883 [Chenopodium quinoa]	--
AUR62004572	AUR62004572	19	8	20	3	3	0	2.43695	1.07702	2.58803	0.381032	0.382716	0	0.000262151	2.52892	up	--	--	--	--	--	--	--	No apical meristem (NAM) protein	NAC domain-containing protein 8 GN=NAC008 OS=Arabidopsis thaliana (Mouse-ear cress) PE=2 SV=1	L	Replication, recombination and repair	SUPPRESSOR OF GAMMA RESPONSE 1-like [Chenopodium quinoa]	--
AUR62022927	AUR62022927	328	395	118	42	45	73	42.0695	53.1781	15.2694	5.33445	5.74075	9.59791	5.93443e-10	2.5283	up	--	--	--	--	--	--	--	Pollen proteins Ole e I like	--	R	General function prediction only	non-classical arabinogalactan protein 30-like [Chenopodium quinoa]	--
AUR62015742	AUR62015742	119	112	99	29	22	16	15.263	15.0783	12.8107	3.68331	2.80659	2.10365	1.02245e-14	2.52769	up	--	--	Molecular Function: catalytic activity (GO:0003824);; Biological Process: cellular lipid metabolic process (GO:0044255);;	K20417|2.77031e-143|pxb:103967035|K20417 palmitoyl-[glycerolipid] 3-(E)-desaturase [EC:1.14.19.43] | (RefSeq) fatty acid desaturase 4, chloroplastic-like	--	[O]	Posttranslational modification, protein turnover, chaperones	Kua-ubiquitin conjugating enzyme hybrid localisation domain	Fatty acid desaturase 4, chloroplastic (Precursor) GN=F10M23.370 OS=Arabidopsis thaliana (Mouse-ear cress) PE=2 SV=1	O	Posttranslational modification, protein turnover, chaperones	LOW QUALITY PROTEIN: fatty acid desaturase 4, chloroplastic-like [Chenopodium quinoa]	molecular function: catalytic activity (GO:0003824);; biological process: metabolic process (GO:0008152);; biological process: cellular process (GO:0009987);; biological process: single-organism process (GO:0044699)
AUR62041457	AUR62041457	333	275	275	48	77	60	42.7108	37.0227	35.5854	6.09651	9.82305	7.88869	1.62685e-22	2.52311	up	[T]	Signal transduction mechanisms	Molecular Function: phosphoprotein phosphatase activity (GO:0004721);;	--	--	[T]	Signal transduction mechanisms	Protein phosphatase 2C	Probable protein phosphatase 2C 27 OS=Oryza sativa subsp. japonica (Rice) PE=2 SV=1	T	Signal transduction mechanisms	probable protein phosphatase 2C 27 [Chenopodium quinoa]	biological process: metabolic process (GO:0008152);; biological process: cellular process (GO:0009987);; molecular function: catalytic activity (GO:0003824)
AUR62000840	AUR62000840	22	31	20	3	4	5	2.82174	4.17347	2.58803	0.381032	0.510289	0.657391	9.81634e-06	2.51668	up	[IQR]	Lipid transport and metabolism;; Secondary metabolites biosynthesis, transport and catabolism;; General function prediction only	--	--	--	[R]	General function prediction only	Enoyl-(Acyl carrier protein) reductase;; short chain dehydrogenase;; KR domain	Glucose and ribitol dehydrogenase homolog 1 GN=At1g54870 OS=Arabidopsis thaliana (Mouse-ear cress) PE=2 SV=1	Q	Secondary metabolites biosynthesis, transport and catabolism	NADPH-dependent aldehyde reductase 1, chloroplastic-like [Chenopodium quinoa]	--
AUR62017605	AUR62017605	9	12	9	1	1	1	1.15435	1.61554	1.16461	0.127011	0.127572	0.131478	0.000931848	2.50877	up	[Q]	Secondary metabolites biosynthesis, transport and catabolism	Molecular Function: oxidoreductase activity (GO:0016491);; Molecular Function: metal ion binding (GO:0046872);;	--	--	[QI]	Secondary metabolites biosynthesis, transport and catabolism;; Lipid transport and metabolism	Cytochrome P450	Taxadiene 5-alpha hydroxylase OS=Taxus cuspidata (Japanese yew) PE=1 SV=2	Q	Secondary metabolites biosynthesis, transport and catabolism	taxadiene 5-alpha hydroxylase-like [Chenopodium quinoa]	molecular function: catalytic activity (GO:0003824);; molecular function: binding (GO:0005488)
AUR62011109	AUR62011109	9	14	23	3	3	0	1.15435	1.88479	2.97623	0.381032	0.382716	0	0.000327376	2.50831	up	[L]	Replication, recombination and repair	--	K03426|3.71517e-99|vvi:100259453|K03426 NAD+ diphosphatase [EC:3.6.1.22] | (RefSeq) nudix hydrolase 19, chloroplastic	Nicotinate and nicotinamide metabolism (ko00760);; Peroxisome (ko04146)	[L]	Replication, recombination and repair	NUDIX domain	Nudix hydrolase 19, chloroplastic (Precursor) GN=F28I16.220 OS=Arabidopsis thaliana (Mouse-ear cress) PE=1 SV=1	L	Replication, recombination and repair	nudix hydrolase 19, chloroplastic [Chenopodium quinoa]	--
AUR62012347	AUR62012347	772	759	450	47	158	180	99.0173	102.183	58.2306	5.9695	20.1564	23.6661	3.74955e-10	2.50663	up	[S]	Function unknown	Biological Process: cellular aromatic compound metabolic process (GO:0006725);; Molecular Function: ferrous iron binding (GO:0008198);; Molecular Function: zinc ion binding (GO:0008270);; Molecular Function: oxidoreductase activity, acting on single donors with incorporation of molecular oxygen, incorporation of two atoms of oxygen (GO:0016702);; Biological Process: oxidation-reduction process (G…	K15777|7.04782e-119|tcc:TCM_001659|K15777 4,5-DOPA dioxygenase extradiol [EC:1.13.11.-] | (RefSeq) Catalytic LigB subunit of aromatic ring-opening dioxygenase family isoform 1	--	--	--	Catalytic LigB subunit of aromatic ring-opening dioxygenase	4,5-DOPA dioxygenase extradiol GN=DODA OS=Beta vulgaris (Sugar beet) PE=1 SV=1	S	Function unknown	4,5-DOPA dioxygenase extradiol 1-like [Chenopodium quinoa]	biological process: metabolic process (GO:0008152);; biological process: cellular process (GO:0009987);; molecular function: binding (GO:0005488);; biological process: single-organism process (GO:0044699);; molecular function: catalytic activity (GO:0003824)
AUR62025621	AUR62025621	167	213	67	11	26	45	21.4195	28.6758	8.6699	1.39712	3.31688	5.91652	1.27683e-07	2.50231	up	--	--	--	--	--	--	--	Tubby C 2	Protein LURP-one-related 11 GN=At3g14260 OS=Arabidopsis thaliana (Mouse-ear cress) PE=2 SV=1	S	Function unknown	protein LURP-one-related 11-like [Chenopodium quinoa]	--
AUR62035846	AUR62035846	188	188	130	32	27	45	24.113	25.3101	16.8222	4.06434	3.44445	5.91652	4.62614e-15	2.50141	up	--	--	--	--	--	--	--	GDSL-like Lipase/Acylhydrolase	GDSL esterase/lipase At1g29660 (Precursor) GN=At1g29660 OS=Arabidopsis thaliana (Mouse-ear cress) PE=2 SV=1	R	General function prediction only	GDSL esterase/lipase At4g18970-like [Chenopodium quinoa]	--
ONT.17154	--	30	22	45	7	3	7	3.84782	2.96182	5.82306	0.889075	0.382716	0.920348	3.00072e-06	2.49155	up	--	--	--	--	--	--	--	--	--	--	--	--	--
AUR62041586	AUR62041586	123	103	39	12	15	23	15.7761	13.8667	5.04666	1.52413	1.91358	3.024	3.0274e-08	2.49124	up	[Q]	Secondary metabolites biosynthesis, transport and catabolism	Molecular Function: oxidoreductase activity (GO:0016491);; Molecular Function: metal ion binding (GO:0046872);;	K04123|0|mdm:103418447|K04123 ent-kaurenoic acid hydroxylase [EC:1.14.13.79] | (RefSeq) KAO, KOA1; ent-kaurenoic acid oxidase 1-like	Diterpenoid biosynthesis (ko00904)	[QI]	Secondary metabolites biosynthesis, transport and catabolism;; Lipid transport and metabolism	Cytochrome P450	Ent-kaurenoic acid oxidase 1 GN=YUP8H12.23 OS=Arabidopsis thaliana (Mouse-ear cress) PE=2 SV=1	Q	Secondary metabolites biosynthesis, transport and catabolism	ent-kaurenoic acid oxidase 1-like [Chenopodium quinoa]	molecular function: catalytic activity (GO:0003824);; molecular function: binding (GO:0005488)
AUR62008993	AUR62008993	71760	81175	90143	17384	17909	18159	9203.99	10928.4	11664.6	2207.95	2284.69	2387.51	3.14749e-35	2.48946	up	[C]	Energy production and conversion	Molecular Function: monooxygenase activity (GO:0004497);; Cellular Component: chloroplast (GO:0009507);; Biological Process: photorespiration (GO:0009853);; Molecular Function: ribulose-bisphosphate carboxylase activity (GO:0016984);; Biological Process: reductive pentose-phosphate cycle (GO:0019253);; Biological Process: oxidation-reduction process (GO:0055114);;	K01602|1.28891e-98|fve:101290860|K01602 ribulose-bisphosphate carboxylase small chain [EC:4.1.1.39] | (RefSeq) ribulose bisphosphate carboxylase small chain 1, chloroplastic	Glyoxylate and dicarboxylate metabolism (ko00630);; Carbon fixation in photosynthetic organisms (ko00710);; Carbon metabolism (ko01200)	--	--	Ribulose bisphosphate carboxylase, small chain;; Ribulose-1,5-bisphosphate carboxylase small subunit	Ribulose bisphosphate carboxylase small chain 3, chloroplastic (Precursor) GN=RBCS-3 OS=Mesembryanthemum crystallinum (Common ice plant) PE=2 SV=1	G	Carbohydrate transport and metabolism	ribulose bisphosphate carboxylase small chain 3, chloroplastic-like [Chenopodium quinoa]	biological process: metabolic process (GO:0008152);; biological process: single-organism process (GO:0044699);; molecular function: catalytic activity (GO:0003824);; cellular component: cell (GO:0005623);; cellular component: organelle (GO:0043226);; cellular component: cell part (GO:0044464);; biological process: cellular process (GO:0009987)
ONT.2245	--	78	118	63	10	17	24	10.0043	15.8861	8.15229	1.27011	2.16873	3.15548	1.66813e-09	2.48895	up	--	--	--	--	--	--	--	--	--	--	--	--	--
AUR62033318	AUR62033318	78	92	27	16	6	14	10.0043	12.3858	3.49384	2.03217	0.765433	1.8407	5.32144e-07	2.48889	up	--	--	Cellular Component: cell part (GO:0044464);;	--	--	--	--	Remorin, C-terminal region	Remorin OS=Solanum tuberosum (Potato) PE=1 SV=1	S	Function unknown	remorin-like [Chenopodium quinoa]	cellular component: cell part (GO:0044464)
ONT.3498	--	3861	4085	3419	648	827	980	495.215	549.955	442.423	82.3029	105.502	128.849	6.9621e-26	2.48678	up	--	--	--	--	--	--	--	--	--	--	--	--	--
AUR62033232	AUR62033232	50	39	52	15	6	6	6.41303	5.25049	6.72887	1.90516	0.765433	0.788869	5.10807e-08	2.48524	up	--	--	--	K17710|0|tcc:TCM_039151|K17710 pentatricopeptide repeat domain-containing protein 1 | (RefSeq) Tetratricopeptide repeat (TPR)-like superfamily protein	--	[R]	General function prediction only	PPR repeat family;; PPR repeat;; PPR repeat;; Pentatricopeptide repeat domain;; Evolutionarily conserved signalling intermediate in Toll pathway;; Tetratricopeptide repeat;; Tetratricopeptide repeat;; Mitochondrial ATPase expression	Pentatricopeptide repeat-containing protein At2g18940, chloroplastic (Precursor) GN=At2g18940 OS=Arabidopsis thaliana (Mouse-ear cress) PE=2 SV=1	R	General function prediction only	pentatricopeptide repeat-containing protein At2g18940, chloroplastic-like [Chenopodium quinoa]	--
AUR62043318	AUR62043318	146	111	96	27	24	23	18.7261	14.9437	12.4225	3.42929	3.06173	3.024	8.48568e-15	2.47948	up	[R]	General function prediction only	--	K08869|0|tcc:TCM_004968|K08869 aarF domain-containing kinase | (RefSeq) Ubiquinone biosynthesis protein coq-8	--	[R]	General function prediction only	ABC1 family	Uncharacterized aarF domain-containing protein kinase At1g79600, chloroplastic (Precursor) GN=At1g79600 OS=Arabidopsis thaliana (Mouse-ear cress) PE=2 SV=1	R	General function prediction only	protein ABC transporter 1, mitochondrial-like [Chenopodium quinoa]	--
AUR62018602	AUR62018602	65	83	20	7	5	17	8.33694	11.1741	2.58803	0.889075	0.637861	2.23513	6.09162e-06	2.4782	up	--	--	--	--	--	--	--	Rare lipoprotein A (RlpA)-like double-psi beta-barrel;; Pollen allergen	Expansin-A7 (Precursor) OS=Arabidopsis thaliana (Mouse-ear cress) PE=3 SV=1	S	Function unknown	expansin-A18-like [Chenopodium quinoa]	--
AUR62005077	AUR62005077	24	15	23	2	4	4	3.07826	2.01942	2.97623	0.254021	0.510289	0.525913	3.79839e-05	2.47655	up	--	--	--	--	--	--	--	NPH3 family;; BTB/POZ domain	Coleoptile phototropism protein 1 OS=Oryza sativa subsp. japonica (Rice) PE=2 SV=1	R	General function prediction only	root phototropism protein 3-like [Chenopodium quinoa]	--
AUR62017595	AUR62017595	1043	822	995	261	176	189	133.776	110.664	128.754	33.1498	22.4527	24.8494	6.73711e-27	2.47644	up	--	--	--	--	--	--	--	--	--	S	Function unknown	uncharacterized protein LOC110701968 [Chenopodium quinoa]	--
ONT.19146	--	19	14	12	0	5	1	2.43695	1.88479	1.55282	0	0.637861	0.131478	0.000389706	2.47381	up	[C]	Energy production and conversion	Molecular Function: glycerol-3-phosphate dehydrogenase [NAD+] activity (GO:0004367);; Cellular Component: cytosol (GO:0005829);; Biological Process: carbohydrate metabolic process (GO:0005975);; Cellular Component: glycerol-3-phosphate dehydrogenase complex (GO:0009331);; Biological Process: glycerol-3-phosphate catabolic process (GO:0046168);; Molecular Function: NAD binding (GO:0051287);; Biolo…	K00006|0|bvg:104889392|K00006 glycerol-3-phosphate dehydrogenase (NAD+) [EC:1.1.1.8] | (RefSeq) glycerol-3-phosphate dehydrogenase [NAD(+)] GPDHC1, cytosolic	Glycerophospholipid metabolism (ko00564)	[C]	Energy production and conversion	NAD-dependent glycerol-3-phosphate dehydrogenase C-terminus;; NAD-dependent glycerol-3-phosphate dehydrogenase N-terminus	Glycerol-3-phosphate dehydrogenase [NAD(+)] GPDHC1, cytosolic OS=Arabidopsis thaliana OX=3702 GN=GPDHC1 PE=2 SV=1	C	Energy production and conversion	glycerol-3-phosphate dehydrogenase [NAD(+)] GPDHC1, cytosolic-like [Chenopodium quinoa]	biological process: metabolic process (GO:0008152);; biological process: single-organism process (GO:0044699);; molecular function: catalytic activity (GO:0003824);; cellular component: cell (GO:0005623);; cellular component: cell part (GO:0044464);; cellular component: macromolecular complex (GO:0032991);; biological process: cellular process (GO:0009987);; molecular function: binding (GO:000548…
AUR62005257	AUR62005257	884	1205	830	129	197	287	113.382	162.227	107.403	16.3844	25.1317	37.7343	1.0239e-14	2.47343	up	[G]	Carbohydrate transport and metabolism	--	K01807|1.15462e-144|pxb:103948384|K01807 ribose 5-phosphate isomerase A [EC:5.3.1.6] | (RefSeq) probable ribose-5-phosphate isomerase 2	Pentose phosphate pathway (ko00030);; Carbon fixation in photosynthetic organisms (ko00710);; Carbon metabolism (ko01200);; Biosynthesis of amino acids (ko01230)	[G]	Carbohydrate transport and metabolism	Ribose 5-phosphate isomerase A (phosphoriboisomerase A)	Probable ribose-5-phosphate isomerase 2 GN=RPI2 OS=Arabidopsis thaliana (Mouse-ear cress) PE=1 SV=1	G	Carbohydrate transport and metabolism	probable ribose-5-phosphate isomerase 2 [Chenopodium quinoa]	--
AUR62026276	AUR62026276	14	17	12	3	2	1	1.79565	2.28868	1.55282	0.381032	0.255144	0.131478	0.000275093	2.47298	up	--	--	--	K01490|2.68313e-16|pper:PRUPE_ppa001115mg|K01490 AMP deaminase [EC:3.5.4.6] | (RefSeq) hypothetical protein	Purine metabolism (ko00230)	--	--	--	--	F	Nucleotide transport and metabolism	AMP deaminase-like isoform X3 [Chenopodium quinoa]	--
AUR62001683	AUR62001683	212	171	266	63	50	25	27.1913	23.0214	34.4208	8.00167	6.37861	3.28696	5.27527e-14	2.47276	up	[H]	Coenzyme transport and metabolism	--	K03147|0|tcc:TCM_041663|K03147 phosphomethylpyrimidine synthase [EC:4.1.99.17] | (RefSeq) ThiaminC isoform 1	Thiamine metabolism (ko00730)	--	--	ThiC family;; ThiC-associated domain	Phosphomethylpyrimidine synthase, chloroplastic (Precursor) GN=T27A16.27 OS=Arabidopsis thaliana (Mouse-ear cress) PE=1 SV=1	H	Coenzyme transport and metabolism	phosphomethylpyrimidine synthase, chloroplastic isoform X1 [Chenopodium quinoa]	--
AUR62035252	AUR62035252	184	142	145	33	33	35	23.6	19.1172	18.7632	4.19135	4.20988	4.60174	3.79245e-18	2.47084	up	--	--	--	--	--	--	--	--	--	S	Function unknown	uncharacterized protein LOC110691239 isoform X1 [Chenopodium quinoa]	--
AUR62020716	AUR62020716	88	54	102	9	22	18	11.2869	7.26991	13.1989	1.1431	2.80659	2.36661	1.17259e-09	2.46847	up	[E]	Amino acid transport and metabolism	--	--	--	--	--	Orn/Lys/Arg decarboxylase, major domain;; Orn/Lys/Arg decarboxylase, C-terminal domain;; Aminotransferase class I and II;; DegT/DnrJ/EryC1/StrS aminotransferase family;; Aminotransferase class-V;; Beta-eliminating lyase;; Soluble liver antigen/liver pancreas antigen (SLA/LP autoantigen);; Cys/Met metabolism PLP-dependent enzyme	--	E	Amino acid transport and metabolism	uncharacterized protein LOC110710267 [Chenopodium quinoa]	--
AUR62042825	AUR62042825	1736	1092	1617	400	332	248	222.661	147.014	209.242	50.8043	42.3539	32.6066	2.73286e-23	2.46074	up	[Q]	Secondary metabolites biosynthesis, transport and catabolism	Biological Process: flavonoid biosynthetic process (GO:0009813);; Molecular Function: naringenin-chalcone synthase activity (GO:0016210);;	K00660|0|tcc:TCM_017370|K00660 chalcone synthase [EC:2.3.1.74] | (RefSeq) Chalcone and stilbene synthase family protein	Flavonoid biosynthesis (ko00941);; Circadian rhythm - plant (ko04712)	--	--	Chalcone and stilbene synthases, N-terminal domain;; Chalcone and stilbene synthases, C-terminal domain;; 3-Oxoacyl-[acyl-carrier-protein (ACP)] synthase III C terminal;; 3-Oxoacyl-[acyl-carrier-protein (ACP)] synthase III;; FAE1/Type III polyketide synthase-like protein	Chalcone synthase GN=CHS OS=Dianthus monspessulanus PE=2 SV=1	H	Coenzyme transport and metabolism	chalcone synthase-like [Chenopodium quinoa]	biological process: metabolic process (GO:0008152);; molecular function: catalytic activity (GO:0003824)
ONT.29305	--	92	48	90	19	15	13	11.8	6.46214	11.6461	2.4132	1.91358	1.70922	4.16873e-10	2.45665	up	--	--	--	--	--	--	--	--	--	--	--	--	--
ONT.14648	--	42	50	62	13	10	8	5.38695	6.7314	8.02289	1.65114	1.27572	1.05183	1.10888e-08	2.45507	up	--	--	--	--	--	[E]	Amino acid transport and metabolism	Transmembrane amino acid transporter protein;; Transmembrane amino acid transporter protein	Probable proline transporter 2 OS=Oryza sativa subsp. japonica OX=39947 GN=LOC_Os07g01090 PE=2 SV=1	E	Amino acid transport and metabolism	proline transporter 2-like isoform X2 [Chenopodium quinoa]	--
AUR62036544	AUR62036544	28	19	23	4	7	1	3.5913	2.55793	2.97623	0.508043	0.893005	0.131478	2.80315e-05	2.44992	up	[R]	General function prediction only	--	K06965|0|pmum:103318765|K06965 protein pelota | (RefSeq) protein PELOTA 1	mRNA surveillance pathway (ko03015)	[J]	Translation, ribosomal structure and biogenesis	eRF1 domain 1;; eRF1 domain 2;; eRF1 domain 3	Protein PELOTA 1 GN=PEL1 OS=Arabidopsis thaliana (Mouse-ear cress) PE=2 SV=1	J	Translation, ribosomal structure and biogenesis	protein PELOTA 1-like [Chenopodium quinoa]	--
ONT.2607	--	30	28	17	4	8	1	3.84782	3.76958	2.19982	0.508043	1.02058	0.131478	3.06703e-05	2.44067	up	--	--	--	--	--	--	--	--	--	--	--	hypothetical protein BVRB_4g088320 [Beta vulgaris subsp. vulgaris]	--
ONT.9137	--	42	37	38	6	8	9	5.38695	4.98124	4.91725	0.762064	1.02058	1.1833	1.18071e-07	2.44009	up	--	--	--	--	--	--	--	--	--	--	--	--	--
AUR62021680	AUR62021680	974	1261	480	60	146	231	124.926	169.766	62.1127	7.62064	18.6255	30.3715	0.000111256	2.43588	up	--	--	--	--	--	--	--	--	Gibberellin-regulated protein 13 (Precursor) GN=GASA13 OS=Arabidopsis thaliana (Mouse-ear cress) PE=3 SV=1	R	General function prediction only	gibberellin-regulated protein 6-like [Chenopodium quinoa]	--
AUR62011247	AUR62011247	293	249	233	39	55	75	37.5804	33.5224	30.1505	4.95342	7.01647	9.86087	1.50244e-16	2.43366	up	[T]	Signal transduction mechanisms	Molecular Function: protein serine/threonine phosphatase activity (GO:0004722);; Biological Process: protein dephosphorylation (GO:0006470);; Molecular Function: metal ion binding (GO:0046872);;	K14803|1.22957e-178|mdm:103431391|K14803 protein phosphatase PTC2/3 [EC:3.1.3.16] | (RefSeq) probable protein phosphatase 2C 27	--	[T]	Signal transduction mechanisms	Protein phosphatase 2C	Probable protein phosphatase 2C 27 OS=Oryza sativa subsp. japonica (Rice) PE=2 SV=1	T	Signal transduction mechanisms	probable protein phosphatase 2C 27 [Chenopodium quinoa]	biological process: metabolic process (GO:0008152);; biological process: cellular process (GO:0009987);; molecular function: catalytic activity (GO:0003824);; molecular function: binding (GO:0005488)
ONT.21048	--	891	876	460	112	140	222	114.28	117.934	59.5247	14.2252	17.8601	29.1882	4.25704e-13	2.43283	up	--	--	Biological Process: response to cold (GO:0009409);; Biological Process: response to abscisic acid (GO:0009737);; Cellular Component: integral component of membrane (GO:0016021);; Biological Process: hyperosmotic salinity response (GO:0042538);;	--	--	[R]	General function prediction only	Proteolipid membrane potential modulator	Hydrophobic protein RCI2B OS=Arabidopsis thaliana OX=3702 GN=RCI2B PE=2 SV=1	S	Function unknown	hydrophobic protein RCI2B-like [Chenopodium quinoa]	biological process: response to stimulus (GO:0050896);; cellular component: membrane (GO:0016020);; cellular component: membrane part (GO:0044425)
ONT.18181	--	275	414	92	53	44	62	35.2717	55.736	11.9049	6.73157	5.61317	8.15165	1.90867e-08	2.42808	up	--	--	--	--	--	--	--	--	--	--	--	--	--
ONT.2335	--	332	374	383	86	84	79	42.5825	50.3509	49.5607	10.9229	10.7161	10.3868	7.98922e-25	2.42007	up	--	--	--	--	--	--	--	Protein of unknown function (DUF751)	TPD1 protein homolog 1 OS=Arabidopsis thaliana OX=3702 GN=TDL1 PE=2 SV=1	S	Function unknown	LOW QUALITY PROTEIN: TPD1 protein homolog 1-like [Chenopodium quinoa]	--
ONT.25649	--	17	10	20	4	3	0	2.18043	1.34628	2.58803	0.508043	0.382716	0	0.000392109	2.41355	up	--	--	--	--	--	--	--	--	--	--	--	uncharacterized protein LOC110692047 [Chenopodium quinoa]	--
AUR62015714	AUR62015714	49	77	17	5	7	14	6.28477	10.3664	2.19982	0.635054	0.893005	1.8407	1.50985e-05	2.41172	up	--	--	--	--	--	--	--	--	--	--	--	uncharacterized protein SJCHGC06711-like [Chenopodium quinoa]	--
ONT.1106	--	195	274	77	32	25	54	25.0108	36.8881	9.96391	4.06434	3.1893	7.09982	4.15519e-08	2.41165	up	--	--	--	--	--	--	--	Gamma-thionin family	--	--	--	--	--
AUR62019428	AUR62019428	353	360	92	58	42	66	45.276	48.4661	11.9049	7.36662	5.35803	8.67756	1.72049e-08	2.40483	up	--	--	--	K00430|6.72149e-94|pmum:103328930|K00430 peroxidase [EC:1.11.1.7] | (RefSeq) peroxidase 60	Phenylpropanoid biosynthesis (ko00940)	--	--	Peroxidase	Cationic peroxidase 2 (Precursor) GN=PNC2 OS=Arachis hypogaea (Peanut) PE=2 SV=1	G	Carbohydrate transport and metabolism	peroxidase 57-like [Chenopodium quinoa]	--
AUR62025783	AUR62025783	514	358	479	117	99	95	65.926	48.1968	61.9833	14.8603	12.6296	12.4904	4.93231e-24	2.40069	up	[G]	Carbohydrate transport and metabolism	Cellular Component: chloroplast (GO:0009507);; Biological Process: reductive pentose-phosphate cycle (GO:0019253);; Molecular Function: 2-alkenal reductase [NAD(P)] activity (GO:0032440);; Molecular Function: fructose 1,6-bisphosphate 1-phosphatase activity (GO:0042132);; Molecular Function: metal ion binding (GO:0046872);; Biological Process: oxidation-reduction process (GO:0055114);;	--	--	[G]	Carbohydrate transport and metabolism	Fructose-1-6-bisphosphatase	Fructose-1,6-bisphosphatase, chloroplastic (Precursor) OS=Spinacia oleracea (Spinach) PE=1 SV=2	G	Carbohydrate transport and metabolism	fructose-1,6-bisphosphatase, chloroplastic-like [Chenopodium quinoa]	cellular component: cell (GO:0005623);; cellular component: organelle (GO:0043226);; cellular component: cell part (GO:0044464);; biological process: metabolic process (GO:0008152);; biological process: cellular process (GO:0009987);; biological process: single-organism process (GO:0044699);; molecular function: catalytic activity (GO:0003824);; molecular function: binding (GO:0005488)
AUR62004552	AUR62004552	332	299	351	91	77	59	42.5825	40.2538	45.4199	11.558	9.82305	7.75722	1.93974e-22	2.39996	up	--	--	--	--	--	--	--	--	--	S	Function unknown	uncharacterized protein LOC110731644 [Chenopodium quinoa]	--
ONT.24572	--	83	91	84	23	23	11	10.6456	12.2511	10.8697	2.92125	2.93416	1.44626	1.91637e-11	2.39794	up	--	--	--	--	--	--	--	--	--	S	Function unknown	uncharacterized protein LOC110698659 [Chenopodium quinoa]	--
AUR62017102	AUR62017102	26	31	46	7	4	9	3.33478	4.17347	5.95247	0.889075	0.510289	1.1833	2.96703e-06	2.39767	up	--	--	--	--	--	--	--	--	6.7 kDa chloroplast outer envelope membrane protein OS=Spinacia oleracea (Spinach) PE=1 SV=1	S	Function unknown	uncharacterized protein LOC110707003 [Chenopodium quinoa]	--
AUR62009417	AUR62009417	337	294	300	74	84	58	43.2239	39.5806	38.8204	9.39879	10.7161	7.62574	8.41679e-24	2.39686	up	--	--	--	--	--	--	--	Domain of unknown function (DUF3411)	--	S	Function unknown	protein RETICULATA-RELATED 4, chloroplastic-like [Chenopodium quinoa]	--
AUR62007950	AUR62007950	17	29	18	1	7	3	2.18043	3.90421	2.32923	0.127011	0.893005	0.394435	0.000105133	2.3967	up	--	--	--	--	--	--	--	--	--	--	--	nodulin-related protein 1-like [Chenopodium quinoa]	--
AUR62014337	AUR62014337	5199	4724	5436	1361	1183	1084	666.827	635.983	703.426	172.862	150.918	142.522	2.90073e-37	2.39292	up	[C]	Energy production and conversion	Cellular Component: photosystem II (GO:0009523);; Cellular Component: chloroplast thylakoid membrane (GO:0009535);; Biological Process: photosynthesis (GO:0015979);; Cellular Component: integral component of membrane (GO:0016021);;	K03542|3.97048e-87|pda:103702676|K03542 photosystem II 22kDa protein | (RefSeq) photosystem II 22 kDa protein, chloroplastic	Photosynthesis (ko00195)	--	--	Cytochrome C oxidase, cbb3-type, subunit III;; Cytochrome c	Photosystem II 22 kDa protein, chloroplastic (Precursor) GN=PSBS OS=Spinacia oleracea (Spinach) PE=1 SV=1	R	General function prediction only	photosystem II 22 kDa protein, chloroplastic [Chenopodium quinoa]	cellular component: cell (GO:0005623);; cellular component: membrane (GO:0016020);; cellular component: macromolecular complex (GO:0032991);; cellular component: membrane part (GO:0044425);; cellular component: cell part (GO:0044464);; cellular component: organelle (GO:0043226);; cellular component: organelle part (GO:0044422);; biological process: metabolic process (GO:0008152);; biological proc…
AUR62020494	AUR62020494	947	1042	303	166	155	176	121.463	140.282	39.2086	21.0838	19.7737	23.1402	1.69584e-10	2.3914	up	--	--	--	--	--	--	--	Conotoxin	--	--	--	uncharacterized protein LOC110720766 [Chenopodium quinoa]	--
AUR62031577	AUR62031577	243	231	204	51	61	45	31.1673	31.0991	26.3979	6.47755	7.7819	5.91652	1.03551e-20	2.38964	up	[R]	General function prediction only	--	--	--	[R]	General function prediction only	Ankyrin repeats (3 copies);; Ankyrin repeats (many copies);; Ankyrin repeat;; Ankyrin repeat;; Ankyrin repeats (many copies);; Domain of unknown function	Ankyrin repeat-containing protein At2g01680 GN=At2g01680 OS=Arabidopsis thaliana (Mouse-ear cress) PE=2 SV=1	R	General function prediction only	ankyrin repeat-containing protein At5g02620-like [Chenopodium quinoa]	--
AUR62026425	AUR62026425	17	9	16	0	3	3	2.18043	1.21165	2.07042	0	0.382716	0.394435	0.000659571	2.38639	up	[QR]	Secondary metabolites biosynthesis, transport and catabolism;; General function prediction only	Molecular Function: transferase activity (GO:0016740);;	--	--	[R]	General function prediction only	O-methyltransferase;; Dimerisation domain	Trans-resveratrol di-O-methyltransferase GN=ROMT OS=Vitis vinifera (Grape) PE=1 SV=2	R	General function prediction only	trans-resveratrol di-O-methyltransferase-like [Chenopodium quinoa]	molecular function: catalytic activity (GO:0003824)
AUR62016723	AUR62016723	249	176	228	55	49	47	31.9369	23.6945	29.5035	6.98559	6.25103	6.17948	2.81061e-19	2.37978	up	[V]	Defense mechanisms	--	K05658|0|tcc:TCM_004938|K05658 ATP-binding cassette, subfamily B (MDR/TAP), member 1 [EC:3.6.3.44] | (RefSeq) ATP binding cassette subfamily B4 isoform 1	ABC transporters (ko02010)	[Q]	Secondary metabolites biosynthesis, transport and catabolism	ABC transporter transmembrane region;; ABC transporter;; RecF/RecN/SMC N terminal domain;; AAA domain;; AAA ATPase domain;; Protein of unknown function, DUF258;; P-loop containing region of AAA domain;; AAA domain;; Predicted ATPase of the ABC class;; AAA domain;; Putative exonuclease SbcCD, C subunit;; Zeta toxin;; AAA domain (dynein-related subfamily)	ABC transporter B family member 11 GN=T14P4.15 OS=Arabidopsis thaliana (Mouse-ear cress) PE=2 SV=1	Q	Secondary metabolites biosynthesis, transport and catabolism	ABC transporter B family member 11-like [Chenopodium quinoa]	--
AUR62039206	AUR62039206	87	65	86	16	19	18	11.1587	8.75082	11.1285	2.03217	2.42387	2.36661	1.98267e-11	2.37463	up	[R]	General function prediction only	--	--	--	--	--	WD domain, G-beta repeat	Protein SPA1-RELATED 3 GN=SPA3 OS=Arabidopsis thaliana (Mouse-ear cress) PE=1 SV=1	J	Translation, ribosomal structure and biogenesis	protein SPA1-RELATED 4-like isoform X1 [Chenopodium quinoa]	--
AUR62028359	AUR62028359	33	42	29	4	11	6	4.2326	5.65438	3.75264	0.508043	1.40329	0.788869	2.17803e-06	2.37236	up	--	--	--	--	--	--	--	--	--	S	Function unknown	uncharacterized protein LOC110721878 [Chenopodium quinoa]	--
AUR62039573	AUR62039573	1181	994	1040	246	268	253	151.476	133.82	134.577	31.2446	34.1893	33.264	8.47111e-35	2.371	up	[Q]	Secondary metabolites biosynthesis, transport and catabolism	--	--	--	[QI]	Secondary metabolites biosynthesis, transport and catabolism;; Lipid transport and metabolism	Cytochrome P450	Cytochrome P450 72A15 GN=CYP72A15 OS=Arabidopsis thaliana (Mouse-ear cress) PE=2 SV=1	Q	Secondary metabolites biosynthesis, transport and catabolism	cytochrome P450 72A15-like [Chenopodium quinoa]	--
AUR62022683	AUR62022683	1962	1366	1818	545	398	262	251.647	183.902	235.252	69.2208	50.7737	34.4473	1.31568e-18	2.37047	up	--	--	Molecular Function: DNA binding (GO:0003677);; Molecular Function: chromatin binding (GO:0003682);;	K12133|0|vvi:100250535|K12133 MYB-related transcription factor LHY | (RefSeq) protein LHY	Circadian rhythm - plant (ko04712)	[O]	Posttranslational modification, protein turnover, chaperones	Myb-like DNA-binding domain;; Myb-like DNA-binding domain	Protein LHY GN=LHY OS=Arabidopsis thaliana (Mouse-ear cress) PE=1 SV=2	K	Transcription	protein LHY-like [Chenopodium quinoa]	molecular function: binding (GO:0005488)
AUR62013355	AUR62013355	4327	2822	3581	1155	707	645	554.984	379.92	463.387	146.697	90.1935	84.8035	1.87417e-19	2.36904	up	[P]	Inorganic ion transport and metabolism	Molecular Function: carbonate dehydratase activity (GO:0004089);; Molecular Function: zinc ion binding (GO:0008270);; Cellular Component: chloroplast stroma (GO:0009570);; Biological Process: carbon utilization (GO:0015976);;	K01673|1.76503e-155|vvi:100249137|K01673 carbonic anhydrase [EC:4.2.1.1] | (RefSeq) beta carbonic anhydrase 1, chloroplastic	Nitrogen metabolism (ko00910)	[P]	Inorganic ion transport and metabolism	Carbonic anhydrase	Carbonic anhydrase, chloroplastic (Precursor) OS=Spinacia oleracea (Spinach) PE=1 SV=2	P	Inorganic ion transport and metabolism	carbonic anhydrase, chloroplastic [Chenopodium quinoa]	molecular function: catalytic activity (GO:0003824);; molecular function: binding (GO:0005488);; cellular component: cell (GO:0005623);; cellular component: organelle (GO:0043226);; cellular component: organelle part (GO:0044422);; cellular component: cell part (GO:0044464);; biological process: single-organism process (GO:0044699)
AUR62026857	AUR62026857	162	203	128	22	29	57	20.7782	27.3295	16.5634	2.79424	3.69959	7.49426	3.5777e-10	2.36719	up	[R]	General function prediction only	Cellular Component: plasma membrane (GO:0005886);; Cellular Component: chloroplast stroma (GO:0009570);; Biological Process: response to salt stress (GO:0009651);; Molecular Function: oxidoreductase activity (GO:0016491);; Biological Process: defense response to bacterium (GO:0042742);;	--	--	[R]	General function prediction only	NADPH-dependent FMN reductase	NAD(P)H:quinone oxidoreductase OS=Solanum tuberosum (Potato) PE=2 SV=1	R	General function prediction only	NAD(P)H:quinone oxidoreductase-like [Chenopodium quinoa]	cellular component: cell (GO:0005623);; cellular component: membrane (GO:0016020);; cellular component: cell part (GO:0044464);; cellular component: organelle (GO:0043226);; cellular component: organelle part (GO:0044422);; biological process: response to stimulus (GO:0050896);; molecular function: catalytic activity (GO:0003824);; biological process: multi-organism process (GO:0051704)
AUR62020397	AUR62020397	14	12	13	0	0	5	1.79565	1.61554	1.68222	0	0	0.657391	0.00135881	2.36587	up	--	--	--	--	--	--	--	Stigma-specific protein, Stig1	--	S	Function unknown	stigma-specific STIG1-like protein 3 [Chenopodium quinoa]	--
AUR62003133	AUR62003133	751	760	895	187	203	186	96.3238	102.317	115.814	23.751	25.8971	24.455	6.88689e-29	2.36474	up	--	--	--	--	--	--	--	--	--	S	Function unknown	nodulin-related protein 1-like [Chenopodium quinoa]	--
AUR62006803	AUR62006803	22855	19413	14504	3765	5028	4620	2931.4	2613.53	1876.84	478.195	641.433	607.429	7.02653e-25	2.36443	up	[H]	Coenzyme transport and metabolism	Molecular Function: methionine adenosyltransferase activity (GO:0004478);; Molecular Function: ATP binding (GO:0005524);; Cellular Component: cytoplasm (GO:0005737);; Biological Process: S-adenosylmethionine biosynthetic process (GO:0006556);; Biological Process: one-carbon metabolic process (GO:0006730);; Molecular Function: metal ion binding (GO:0046872);;	K00789|4.15103e-154|sita:101764969|K00789 S-adenosylmethionine synthetase [EC:2.5.1.6] | (RefSeq) S-adenosylmethionine synthase 1	Cysteine and methionine metabolism (ko00270);; Biosynthesis of amino acids (ko01230)	[H]	Coenzyme transport and metabolism	S-adenosylmethionine synthetase, central domain;; S-adenosylmethionine synthetase, N-terminal domain;; S-adenosylmethionine synthetase, C-terminal domain	S-adenosylmethionine synthase 4 GN=SAMS4 OS=Atriplex nummularia (Old man saltbush) PE=1 SV=1	H	Coenzyme transport and metabolism	S-adenosylmethionine synthase [Zea mays]	molecular function: catalytic activity (GO:0003824);; molecular function: binding (GO:0005488);; cellular component: cell (GO:0005623);; cellular component: cell part (GO:0044464);; biological process: metabolic process (GO:0008152);; biological process: cellular process (GO:0009987);; biological process: single-organism process (GO:0044699)
ONT.27178	--	34	26	30	9	5	4	4.36086	3.50033	3.88204	1.1431	0.637861	0.525913	4.32948e-06	2.36132	up	--	--	--	K11984|4.07469e-21|nnu:104596774|K11984 U4/U6.U5 tri-snRNP-associated protein 1 | (RefSeq) SART-1 family protein DOT2	Spliceosome (ko03040)	[A]	RNA processing and modification	SART-1 family	SART-1 family protein DOT2 OS=Arabidopsis thaliana OX=3702 GN=DOT2 PE=1 SV=1	S	Function unknown	SART-1 family protein DOT2 [Hevea brasiliensis]	--
ONT.26453	--	44	72	62	10	9	19	5.64347	9.69322	8.02289	1.27011	1.14815	2.49809	6.73457e-08	2.36084	up	--	--	--	--	--	[R]	General function prediction only	--	--	L	Replication, recombination and repair	uncharacterized protein LOC110777923 [Spinacia oleracea]	--
AUR62010642	AUR62010642	30	39	27	2	11	6	3.84782	5.25049	3.49384	0.254021	1.40329	0.788869	9.46681e-06	2.35818	up	[Q]	Secondary metabolites biosynthesis, transport and catabolism	Molecular Function: monooxygenase activity (GO:0004497);; Molecular Function: iron ion binding (GO:0005506);; Molecular Function: electron carrier activity (GO:0009055);; Molecular Function: oxidoreductase activity, acting on paired donors, with incorporation or reduction of molecular oxygen (GO:0016705);; Molecular Function: heme binding (GO:0020037);; Biological Process: oxidation-reduction pro…	--	--	[QI]	Secondary metabolites biosynthesis, transport and catabolism;; Lipid transport and metabolism	Cytochrome P450	Cytochrome P450 87A3 GN=OSJNBa0088I22.16 OS=Oryza sativa subsp. japonica (Rice) PE=2 SV=3	Q	Secondary metabolites biosynthesis, transport and catabolism	cytochrome P450 87A3-like [Chenopodium quinoa]	biological process: metabolic process (GO:0008152);; biological process: single-organism process (GO:0044699);; molecular function: catalytic activity (GO:0003824);; molecular function: binding (GO:0005488);; molecular function: electron carrier activity (GO:0009055)
AUR62023094	AUR62023094	513	524	445	134	111	110	65.7977	70.5451	57.5836	17.0194	14.1605	14.4626	5.60936e-26	2.35655	up	--	--	--	--	--	--	--	Domain of unknown function (DUF3411)	--	S	Function unknown	protein RETICULATA-RELATED 4, chloroplastic-like [Chenopodium quinoa]	--
ONT.3787	--	343	295	525	99	95	80	43.9934	39.7153	67.9357	12.5741	12.1194	10.5183	1.26416e-16	2.35362	up	--	--	--	--	--	--	--	--	--	--	--	--	--
AUR62012469	AUR62012469	469	384	529	139	95	95	60.1543	51.6971	68.4534	17.6545	12.1194	12.4904	2.64052e-20	2.3505	up	[C]	Energy production and conversion	--	K00131|0|cmo:103496455|K00131 glyceraldehyde-3-phosphate dehydrogenase (NADP+) [EC:1.2.1.9] | (RefSeq) NADP-dependent glyceraldehyde-3-phosphate dehydrogenase	Glycolysis / Gluconeogenesis (ko00010);; Pentose phosphate pathway (ko00030);; Carbon metabolism (ko01200)	[C]	Energy production and conversion	Aldehyde dehydrogenase family	NADP-dependent glyceraldehyde-3-phosphate dehydrogenase GN=GAPN OS=Nicotiana plumbaginifolia (Leadwort-leaved tobacco) PE=2 SV=1	C	Energy production and conversion	NADP-dependent glyceraldehyde-3-phosphate dehydrogenase-like [Chenopodium quinoa]	--
AUR62005877	AUR62005877	187	155	161	34	40	44	23.9847	20.8673	20.8336	4.31836	5.10289	5.78504	3.47971e-17	2.34988	up	--	--	--	--	--	--	--	Helix-loop-helix DNA-binding domain	Transcription factor bHLH25 GN=T28I19.130 OS=Arabidopsis thaliana (Mouse-ear cress) PE=2 SV=2	K	Transcription	transcription factor bHLH18-like [Chenopodium quinoa]	--
AUR62004899	AUR62004899	12	13	19	4	1	2	1.53913	1.75016	2.45863	0.508043	0.127572	0.262956	0.000520518	2.34906	up	--	--	--	--	--	--	--	F-box domain	Putative F-box protein At3g17620 GN=At3g17620 OS=Arabidopsis thaliana (Mouse-ear cress) PE=3 SV=1	R	General function prediction only	putative F-box protein At3g21120 [Chenopodium quinoa]	--
AUR62007828	AUR62007828	73	48	18	5	9	13	9.36303	6.46214	2.32923	0.635054	1.14815	1.70922	1.12991e-05	2.3486	up	--	--	--	--	--	--	--	--	--	--	--	uncharacterized protein LOC110686037 [Chenopodium quinoa]	--
AUR62041046	AUR62041046	28	31	12	3	4	6	3.5913	4.17347	1.55282	0.381032	0.510289	0.788869	8.04463e-05	2.3452	up	[OC]	Posttranslational modification, protein turnover, chaperones;; Energy production and conversion	Molecular Function: protein disulfide isomerase activity (GO:0003756);; Cellular Component: vacuolar membrane (GO:0005774);; Cellular Component: endoplasmic reticulum (GO:0005783);; Biological Process: protein folding (GO:0006457);; Biological Process: response to heat (GO:0009408);; Cellular Component: chloroplast (GO:0009507);; Biological Process: systemic acquired resistance (GO:0009627);; Bio…	K09580|0|pxb:103956775|K09580 protein disulfide-isomerase A1 [EC:5.3.4.1] | (RefSeq) protein disulfide isomerase-like 1-4	Protein processing in endoplasmic reticulum (ko04141)	[O]	Posttranslational modification, protein turnover, chaperones	Thioredoxin;; Thioredoxin-like domain;; Thioredoxin-like domain;; Thioredoxin-like;; Thioredoxin-like;; AhpC/TSA family;; Redoxin	Protein disulfide isomerase-like 1-3 (Precursor) GN=At3g54960 OS=Arabidopsis thaliana (Mouse-ear cress) PE=2 SV=1	O	Posttranslational modification, protein turnover, chaperones	protein disulfide isomerase-like 1-3 [Chenopodium quinoa]	molecular function: catalytic activity (GO:0003824);; cellular component: cell (GO:0005623);; cellular component: membrane (GO:0016020);; cellular component: organelle (GO:0043226);; cellular component: organelle part (GO:0044422);; cellular component: cell part (GO:0044464);; biological process: cellular process (GO:0009987);; biological process: response to stimulus (GO:0050896);; biological pr…
AUR62015422	AUR62015422	245	162	270	73	49	36	31.4239	21.8097	34.9384	9.27178	6.25103	4.73322	1.15354e-13	2.34498	up	[V]	Defense mechanisms	Biological Process: drug transmembrane transport (GO:0006855);; Molecular Function: drug transmembrane transporter activity (GO:0015238);; Molecular Function: antiporter activity (GO:0015297);; Cellular Component: membrane (GO:0016020);;	K03327|0|sot:102587304|K03327 multidrug resistance protein, MATE family | (RefSeq) protein DETOXIFICATION 35-like	--	[R]	General function prediction only	MatE	Protein TRANSPARENT TESTA 12 GN=F17J16_80 OS=Arabidopsis thaliana (Mouse-ear cress) PE=2 SV=1	S	Function unknown	protein DETOXIFICATION 35-like [Chenopodium quinoa]	biological process: single-organism process (GO:0044699);; biological process: response to stimulus (GO:0050896);; biological process: localization (GO:0051179);; molecular function: transporter activity (GO:0005215);; cellular component: membrane (GO:0016020)
AUR62021070	AUR62021070	1246	1498	816	131	261	403	159.813	201.673	105.592	16.6384	33.2963	52.9857	4.99268e-10	2.33967	up	--	--	Biological Process: polysaccharide catabolic process (GO:0000272);; Molecular Function: lysozyme activity (GO:0003796);; Molecular Function: chitinase activity (GO:0004568);; Biological Process: chitin catabolic process (GO:0006032);;	K01183|1.86543e-137|pop:POPTR_0015s05980g|K01183 chitinase [EC:3.2.1.14] | (RefSeq) Chain A family protein	Amino sugar and nucleotide sugar metabolism (ko00520)	[M]	Cell wall/membrane/envelope biogenesis	Glycosyl hydrolases family 18	Acidic endochitinase (Precursor) GN=CHIT3 OS=Vitis vinifera (Grape) PE=2 SV=1	G	Carbohydrate transport and metabolism	acidic endochitinase-like [Chenopodium quinoa]	biological process: metabolic process (GO:0008152);; molecular function: catalytic activity (GO:0003824)
AUR62040276	AUR62040276	484	388	505	134	125	73	62.0782	52.2357	65.3477	17.0194	15.9465	9.59791	3.87125e-19	2.33691	up	--	--	--	--	--	--	--	Protein of unknown function (DUF1230)	Uncharacterized protein ycf36 GN=ycf36 OS=Porphyra purpurea (Red seaweed) PE=3 SV=1	S	Function unknown	uncharacterized protein ycf36-like [Chenopodium quinoa]	--
AUR62006623	AUR62006623	884	645	715	182	203	161	113.382	86.8351	92.522	23.1159	25.8971	21.168	2.55412e-28	2.33608	up	[G]	Carbohydrate transport and metabolism	--	--	--	[P]	Inorganic ion transport and metabolism	Haloacid dehalogenase-like hydrolase;; HAD-hyrolase-like;; haloacid dehalogenase-like hydrolase;; Haloacid dehalogenase-like hydrolase	Phosphoglycolate phosphatase 1B, chloroplastic (Precursor) GN=PGLP1B OS=Arabidopsis thaliana (Mouse-ear cress) PE=1 SV=1	P	Inorganic ion transport and metabolism	phosphoglycolate phosphatase 1B, chloroplastic-like [Chenopodium quinoa]	--
ONT.25485	--	93	78	110	18	29	18	11.9282	10.501	14.2342	2.28619	3.69959	2.36661	1.95082e-11	2.33596	up	--	--	Biological Process: metabolic process (GO:0008152);; Cellular Component: integral component of membrane (GO:0016021);; Molecular Function: transferase activity, transferring acyl groups (GO:0016746);;	K13508|0|bvg:104902948|K13508 glycerol-3-phosphate acyltransferase [EC:2.3.1.15] | (RefSeq) glycerol-3-phosphate acyltransferase 1	Glycerolipid metabolism (ko00561);; Glycerophospholipid metabolism (ko00564)	--	--	haloacid dehalogenase-like hydrolase;; Acyltransferase	Glycerol-3-phosphate acyltransferase 1 OS=Arabidopsis thaliana OX=3702 GN=GPAT1 PE=1 SV=1	I	Lipid transport and metabolism	glycerol-3-phosphate acyltransferase 1-like [Chenopodium quinoa]	biological process: metabolic process (GO:0008152);; cellular component: membrane (GO:0016020);; cellular component: membrane part (GO:0044425);; molecular function: catalytic activity (GO:0003824)
ONT.29300	--	17	10	12	2	2	2	2.18043	1.34628	1.55282	0.254021	0.255144	0.262956	0.00078042	2.33213	up	--	--	--	--	--	--	--	--	--	--	--	--	--
AUR62021575	AUR62021575	685	468	786	182	160	126	87.8586	63.0059	101.71	23.1159	20.4115	16.5663	2.35205e-19	2.33005	up	[Q]	Secondary metabolites biosynthesis, transport and catabolism	Molecular Function: iron ion binding (GO:0005506);; Molecular Function: electron carrier activity (GO:0009055);; Molecular Function: flavonoid 3'-monooxygenase activity (GO:0016711);; Molecular Function: heme binding (GO:0020037);; Biological Process: oxidation-reduction process (GO:0055114);;	K05280|0|vvi:100232999|K05280 flavonoid 3'-monooxygenase [EC:1.14.13.21] | (RefSeq) F3'H, VvF3'h3, VvF3'h4; flavonoid 3' hydroxylase	Flavonoid biosynthesis (ko00941);; Flavone and flavonol biosynthesis (ko00944)	[Q]	Secondary metabolites biosynthesis, transport and catabolism	Cytochrome P450	Flavonoid 3&apos;-monooxygenase GN=CYP75B2 OS=Petunia hybrida (Petunia) PE=2 SV=1	Q	Secondary metabolites biosynthesis, transport and catabolism	flavonoid 3&apos;-monooxygenase-like [Chenopodium quinoa]	molecular function: binding (GO:0005488);; molecular function: electron carrier activity (GO:0009055);; biological process: metabolic process (GO:0008152);; biological process: single-organism process (GO:0044699);; molecular function: catalytic activity (GO:0003824)
AUR62004717	AUR62004717	1091	704	1241	313	242	174	139.932	94.7781	160.587	39.7544	30.8725	22.8772	8.8101e-17	2.32852	up	[R]	General function prediction only	Biological Process: response to abiotic stimulus (GO:0009628);; Biological Process: flavonoid biosynthetic process (GO:0009813);; Molecular Function: oxidoreductase activity, acting on paired donors, with incorporation or reduction of molecular oxygen, 2-oxoglutarate as one donor, and incorporation of one atom each of oxygen into both donors (GO:0016706);; Biological Process: single-organism meta…	K05278|5.11258e-155|pop:POPTR_0002s08720g|K05278 flavonol synthase [EC:1.14.11.23] | (RefSeq) POPTRDRAFT_551488; hypothetical protein	Flavonoid biosynthesis (ko00941)	[QR]	Secondary metabolites biosynthesis, transport and catabolism;; General function prediction only	non-haem dioxygenase in morphine synthesis N-terminal;; 2OG-Fe(II) oxygenase superfamily	Flavonol synthase/flavanone 3-hydroxylase GN=FLS OS=Eustoma exaltatum subsp. russellianum (Bluebells) PE=2 SV=1	H	Coenzyme transport and metabolism	flavonol synthase/flavanone 3-hydroxylase-like [Chenopodium quinoa]	biological process: response to stimulus (GO:0050896);; biological process: metabolic process (GO:0008152);; biological process: single-organism process (GO:0044699);; molecular function: catalytic activity (GO:0003824)
AUR62017171	AUR62017171	28	27	33	7	9	2	3.5913	3.63496	4.27025	0.889075	1.14815	0.262956	1.04994e-05	2.3285	up	[KAD]	Transcription;; RNA processing and modification;; Cell cycle control, cell division, chromosome partitioning	Molecular Function: chromatin binding (GO:0003682);; Molecular Function: transcription factor activity, sequence-specific DNA binding (GO:0003700);; Biological Process: regulation of transcription, DNA-templated (GO:0006355);; Biological Process: trichome morphogenesis (GO:0010090);; Molecular Function: sequence-specific DNA binding (GO:0043565);; Biological Process: anther wall tapetum developme…	K09422|0|pper:PRUPE_ppa021719mg|K09422 myb proto-oncogene protein, plant | (RefSeq) hypothetical protein	--	[K]	Transcription	Myb-like DNA-binding domain;; Myb-like DNA-binding domain	Myb-related protein Hv1 GN=MYB1 OS=Hordeum vulgare (Barley) PE=2 SV=1	K	Transcription	transcription factor MYB80-like [Chenopodium quinoa]	molecular function: binding (GO:0005488);; biological process: biological regulation (GO:0065007);; molecular function: nucleic acid binding transcription factor activity (GO:0001071);; biological process: cellular process (GO:0009987);; biological process: developmental process (GO:0032502);; biological process: single-organism process (GO:0044699);; biological process: cellular component organi…
AUR62024622	AUR62024622	38	34	32	9	5	8	4.87391	4.57735	4.14085	1.1431	0.637861	1.05183	1.25815e-06	2.3256	up	--	--	--	K06611|0|pmum:103327305|K06611 stachyose synthetase [EC:2.4.1.67] | (RefSeq) stachyose synthase-like	Galactose metabolism (ko00052)	--	--	Raffinose synthase or seed imbibition protein Sip1	Stachyose synthase (Precursor) GN=STS1 OS=Pisum sativum (Garden pea) PE=1 SV=1	R	General function prediction only	stachyose synthase-like [Chenopodium quinoa]	--
AUR62018434	AUR62018434	20	10	15	1	1	5	2.56521	1.34628	1.94102	0.127011	0.127572	0.657391	0.000742205	2.3226	up	--	--	--	K18460|6.9185e-60|mdm:103405956|K18460 exportin-7 | (RefSeq) exportin-7-A-like	--	[YU]	Nuclear structure;; Intracellular trafficking, secretion, and vesicular transport	--	--	UY	Intracellular trafficking, secretion, and vesicular transport;; Nuclear structure	exportin-7-like [Chenopodium quinoa]	--
AUR62036924	AUR62036924	713	466	606	185	150	97	91.4499	62.7366	78.4173	23.497	19.1358	12.7534	3.85081e-18	2.32229	up	--	--	Biological Process: maltose metabolic process (GO:0000023);; Cellular Component: mitochondrion (GO:0005739);; Biological Process: pentose-phosphate shunt (GO:0006098);; Biological Process: rRNA processing (GO:0006364);; Biological Process: unsaturated fatty acid biosynthetic process (GO:0006636);; Cellular Component: chloroplast thylakoid membrane (GO:0009535);; Biological Process: response to bl…	--	--	--	--	--	Calcium sensing receptor, chloroplastic (Precursor) GN=MYJ24.5 OS=Arabidopsis thaliana (Mouse-ear cress) PE=1 SV=1	R	General function prediction only	calcium sensing receptor, chloroplastic-like [Chenopodium quinoa]	biological process: metabolic process (GO:0008152);; biological process: cellular process (GO:0009987);; biological process: single-organism process (GO:0044699);; cellular component: cell (GO:0005623);; cellular component: organelle (GO:0043226);; cellular component: cell part (GO:0044464);; cellular component: membrane (GO:0016020);; cellular component: organelle part (GO:0044422);; biological …
AUR62010390	AUR62010390	117	92	98	16	23	32	15.0065	12.3858	12.6813	2.03217	2.93416	4.2073	2.02822e-11	2.32031	up	--	--	--	--	--	--	--	B-box zinc finger	B-box zinc finger protein 19 {ECO:0000303|PubMed:19920209} OS=Arabidopsis thaliana (Mouse-ear cress) PE=2 SV=1	S	Function unknown	B-box zinc finger protein 19-like isoform X1 [Chenopodium quinoa]	--
ONT.16359	--	168	175	161	32	44	45	21.5478	23.5599	20.8336	4.06434	5.61317	5.91652	3.19816e-16	2.3196	up	--	--	--	--	--	--	--	--	--	--	--	--	--
AUR62005132	AUR62005132	472	466	263	74	107	105	60.539	62.7366	34.0326	9.39879	13.6502	13.8052	7.06796e-15	2.31763	up	[I]	Lipid transport and metabolism	Molecular Function: mevalonate kinase activity (GO:0004496);; Molecular Function: ATP binding (GO:0005524);; Cellular Component: cytoplasm (GO:0005737);; Biological Process: isoprenoid biosynthetic process (GO:0008299);; Biological Process: phosphorylation (GO:0016310);;	K00869|0|pper:PRUPE_ppa006979mg|K00869 mevalonate kinase [EC:2.7.1.36] | (RefSeq) hypothetical protein	Terpenoid backbone biosynthesis (ko00900);; Peroxisome (ko04146)	[I]	Lipid transport and metabolism	GHMP kinases N terminal domain;; GHMP kinases C terminal	Mevalonate kinase GN=At5g27450 OS=Arabidopsis thaliana (Mouse-ear cress) PE=2 SV=1	I	Lipid transport and metabolism	mevalonate kinase-like [Chenopodium quinoa]	biological process: metabolic process (GO:0008152);; biological process: cellular process (GO:0009987);; molecular function: catalytic activity (GO:0003824);; molecular function: binding (GO:0005488);; cellular component: cell (GO:0005623);; cellular component: cell part (GO:0044464);; biological process: single-organism process (GO:0044699)
ONT.10681	--	61	68	63	14	22	8	7.8239	9.1547	8.15229	1.77815	2.80659	1.05183	6.71118e-09	2.31721	up	--	--	--	--	--	--	--	--	--	--	--	--	--
AUR62009895	AUR62009895	60	64	50	9	12	18	7.69564	8.61619	6.47007	1.1431	1.53087	2.36661	1.5761e-08	2.31695	up	[Q]	Secondary metabolites biosynthesis, transport and catabolism	Molecular Function: monooxygenase activity (GO:0004497);; Molecular Function: iron ion binding (GO:0005506);; Molecular Function: electron carrier activity (GO:0009055);; Molecular Function: oxidoreductase activity, acting on paired donors, with incorporation or reduction of molecular oxygen (GO:0016705);; Molecular Function: heme binding (GO:0020037);; Biological Process: oxidation-reduction pro…	--	--	[Q]	Secondary metabolites biosynthesis, transport and catabolism	Cytochrome P450	Cytochrome P450 71A1 GN=CYP71A1 OS=Persea americana (Avocado) PE=1 SV=2	Q	Secondary metabolites biosynthesis, transport and catabolism	cytochrome P450 71A1-like [Chenopodium quinoa]	biological process: metabolic process (GO:0008152);; biological process: single-organism process (GO:0044699);; molecular function: catalytic activity (GO:0003824);; molecular function: binding (GO:0005488);; molecular function: electron carrier activity (GO:0009055)
AUR62009998	AUR62009998	47	26	41	13	5	6	6.02825	3.50033	5.30546	1.65114	0.637861	0.788869	2.73535e-06	2.31667	up	[G]	Carbohydrate transport and metabolism	Molecular Function: alpha-amylase activity (GO:0004556);; Molecular Function: calcium ion binding (GO:0005509);; Biological Process: carbohydrate metabolic process (GO:0005975);;	K01176|0|pvu:PHAVU_010G017600g|K01176 alpha-amylase [EC:3.2.1.1] | (RefSeq) hypothetical protein	Starch and sucrose metabolism (ko00500)	[G]	Carbohydrate transport and metabolism	Alpha amylase, catalytic domain;; Alpha-amylase C-terminal beta-sheet domain;; Glycosyl hydrolase family 70	Alpha-amylase (Precursor) GN=AMY1.1 OS=Vigna mungo (Black gram) PE=2 SV=1	G	Carbohydrate transport and metabolism	alpha-amylase-like [Chenopodium quinoa]	molecular function: catalytic activity (GO:0003824);; molecular function: binding (GO:0005488);; biological process: metabolic process (GO:0008152)
ONT.29306	--	71	64	87	26	14	11	9.10651	8.61619	11.2579	3.30228	1.78601	1.44626	2.91377e-09	2.31556	up	--	--	--	--	--	--	--	--	--	--	--	--	--
AUR62019498	AUR62019498	218	170	96	54	37	21	27.9608	22.8868	12.4225	6.85858	4.72017	2.76104	8.53545e-10	2.31181	up	--	--	--	--	--	--	--	Pollen proteins Ole e I like	Proline-rich protein 1 (Precursor) OS=Arabidopsis thaliana (Mouse-ear cress) PE=2 SV=1	R	General function prediction only	adhesive plaque matrix protein-like [Chenopodium quinoa]	--
AUR62025588	AUR62025588	55	58	15	6	13	7	7.05434	7.80842	1.94102	0.762064	1.65844	0.920348	2.11302e-05	2.30972	up	--	--	--	K15015|3.08125e-103|vvi:100265815|K15015 solute carrier family 32 (vesicular inhibitory amino acid transporter) | (RefSeq) vacuolar amino acid transporter 1	--	[E]	Amino acid transport and metabolism	Transmembrane amino acid transporter protein	--	E	Amino acid transport and metabolism	amino acid transporter AVT1A-like [Chenopodium quinoa]	--
AUR62035446	AUR62035446	95	69	76	26	15	15	12.1848	9.28933	9.83451	3.30228	1.91358	1.97217	2.23387e-10	2.30542	up	[Q]	Secondary metabolites biosynthesis, transport and catabolism	Molecular Function: methyltransferase activity (GO:0008168);; Biological Process: methylation (GO:0032259);;	--	--	--	--	Leucine carboxyl methyltransferase	--	S	Function unknown	uncharacterized protein LOC110690036 [Chenopodium quinoa]	molecular function: catalytic activity (GO:0003824);; biological process: metabolic process (GO:0008152)
AUR62007420	AUR62007420	1217	1054	752	208	241	287	156.093	141.898	97.3099	26.4182	30.7449	37.7343	2.28007e-19	2.30381	up	--	--	Molecular Function: alternative oxidase activity (GO:0009916);; Cellular Component: integral component of membrane (GO:0016021);; Biological Process: electron transport chain (GO:0022900);; Molecular Function: metal ion binding (GO:0046872);; Cellular Component: respiratory chain (GO:0070469);;	K17893|1.3907e-166|brp:103834617|K17893 ubiquinol oxidase [EC:1.10.3.11] | (RefSeq) ubiquinol oxidase 1b, mitochondrial	--	--	--	Alternative oxidase	Ubiquinol oxidase 1a, mitochondrial (Precursor) GN=MCB17.11 OS=Arabidopsis thaliana (Mouse-ear cress) PE=1 SV=2	C	Energy production and conversion	ubiquinol oxidase 2, mitochondrial-like [Chenopodium quinoa]	biological process: metabolic process (GO:0008152);; biological process: single-organism process (GO:0044699);; molecular function: catalytic activity (GO:0003824);; cellular component: membrane (GO:0016020);; cellular component: membrane part (GO:0044425);; biological process: cellular process (GO:0009987);; molecular function: binding (GO:0005488)
ONT.21287	--	12	20	8	0	4	2	1.53913	2.69256	1.03521	0	0.510289	0.262956	0.00143175	2.30347	up	--	--	--	--	--	--	--	Plant transposon protein;; DDE superfamily endonuclease;; Plant transposon protein	--	S	Function unknown	putative nuclease HARBI1 [Chenopodium quinoa]	--
AUR62036907	AUR62036907	8016	7338	6147	1485	1914	1935	1028.14	987.9	795.431	188.611	244.173	254.41	8.23754e-27	2.3029	up	--	--	Molecular Function: calcium ion binding (GO:0005509);; Cellular Component: cytosol (GO:0005829);; Cellular Component: plasma membrane (GO:0005886);; Biological Process: response to desiccation (GO:0009269);; Biological Process: response to cold (GO:0009409);; Cellular Component: chloroplast (GO:0009507);; Biological Process: response to abscisic acid (GO:0009737);; Biological Process: response to…	--	--	--	--	Dehydrin	Dehydrin ERD14 OS=Arabidopsis thaliana (Mouse-ear cress) PE=1 SV=1	R	General function prediction only	dehydrin ERD14-like [Chenopodium quinoa]	molecular function: binding (GO:0005488);; cellular component: cell (GO:0005623);; cellular component: cell part (GO:0044464);; cellular component: membrane (GO:0016020);; biological process: response to stimulus (GO:0050896);; cellular component: organelle (GO:0043226)
AUR62016850	AUR62016850	150	135	131	19	40	40	19.2391	18.1748	16.9516	2.4132	5.10289	5.25913	2.50408e-12	2.29972	up	--	--	Molecular Function: transferase activity, transferring acyl groups other than amino-acyl groups (GO:0016747);;	K19861|0|cmo:103501099|K19861 benzyl alcohol O-benzoyltransferase [EC:2.3.1.196 2.3.1.232] | (RefSeq) AAT3; benzyl alcohol O-benzoyltransferase-like	--	--	--	Transferase family	Benzyl alcohol O-benzoyltransferase GN=HSR201 OS=Nicotiana tabacum (Common tobacco) PE=1 SV=1	R	General function prediction only	benzyl alcohol O-benzoyltransferase-like [Chenopodium quinoa]	molecular function: catalytic activity (GO:0003824)
AUR62008143	AUR62008143	128	182	253	51	46	39	16.4174	24.5023	32.7386	6.47755	5.86832	5.12765	3.90287e-12	2.29836	up	--	--	--	--	--	--	--	--	--	R	General function prediction only	uncharacterized protein LOC110700848 [Chenopodium quinoa]	--
AUR62011347	AUR62011347	1639	3071	1453	324	369	733	210.219	413.443	188.02	41.1515	47.0741	96.3735	1.44128e-09	2.29709	up	--	--	--	--	--	--	--	Protein of unknown function (DUF2775)	Organ-specific protein P4 OS=Pisum sativum (Garden pea) PE=2 SV=1	R	General function prediction only	organ-specific protein P4-like [Chenopodium quinoa]	--
AUR62005920	AUR62005920	124	190	184	34	38	48	15.9043	25.5793	23.8099	4.31836	4.84774	6.31095	1.15796e-12	2.29637	up	--	--	Molecular Function: oxygen transporter activity (GO:0005344);; Molecular Function: iron ion binding (GO:0005506);; Biological Process: fatty acid metabolic process (GO:0006631);; Biological Process: oxygen transport (GO:0015671);; Biological Process: triglyceride biosynthetic process (GO:0019432);; Molecular Function: oxygen binding (GO:0019825);; Molecular Function: heme binding (GO:0020037);;	--	--	[C]	Energy production and conversion	Globin	Non-symbiotic hemoglobin 2 GN=HB2 OS=Solanum lycopersicum (Tomato) PE=2 SV=1	C	Energy production and conversion	non-symbiotic hemoglobin 2-like [Chenopodium quinoa]	biological process: localization (GO:0051179);; molecular function: transporter activity (GO:0005215);; molecular function: binding (GO:0005488);; biological process: metabolic process (GO:0008152);; biological process: cellular process (GO:0009987);; biological process: single-organism process (GO:0044699)
AUR62000117	AUR62000117	620	432	558	150	146	105	79.5216	58.1593	72.206	19.0516	18.6255	13.8052	2.12606e-22	2.29589	up	[P]	Inorganic ion transport and metabolism	--	--	--	[R]	General function prediction only	Sodium:sulfate symporter transmembrane region;; PPR repeat family;; PPR repeat;; PPR repeat;; MatE;; Pentatricopeptide repeat domain;; Polysaccharide biosynthesis C-terminal domain	Putative pentatricopeptide repeat-containing protein At1g26500 GN=At1g26500 OS=Arabidopsis thaliana (Mouse-ear cress) PE=3 SV=1	R	General function prediction only	hypothetical protein CDL15_Pgr025374 [Punica granatum]	--
AUR62000296	AUR62000296	365	247	349	93	76	68	46.8152	33.2531	45.1611	11.812	9.69548	8.94052	5.275e-19	2.29576	up	[OC]	Posttranslational modification, protein turnover, chaperones;; Energy production and conversion	Molecular Function: protein binding (GO:0005515);; Biological Process: glycerol ether metabolic process (GO:0006662);; Molecular Function: electron carrier activity (GO:0009055);; Cellular Component: chloroplast (GO:0009507);; Molecular Function: protein disulfide oxidoreductase activity (GO:0015035);; Biological Process: electron transport chain (GO:0022900);; Biological Process: cell redox home…	K03671|1.57367e-63|mtr:MTR_7g080250|K03671 thioredoxin 1 | (RefSeq) thioredoxin	--	[O]	Posttranslational modification, protein turnover, chaperones	Thioredoxin;; Thioredoxin-like domain;; AhpC/TSA family	Thioredoxin F-type, chloroplastic (Precursor) OS=Spinacia oleracea (Spinach) PE=1 SV=2	O	Posttranslational modification, protein turnover, chaperones	thioredoxin F-type, chloroplastic-like [Chenopodium quinoa]	molecular function: binding (GO:0005488);; biological process: metabolic process (GO:0008152);; biological process: single-organism process (GO:0044699);; molecular function: electron carrier activity (GO:0009055);; cellular component: cell (GO:0005623);; cellular component: organelle (GO:0043226);; cellular component: cell part (GO:0044464);; molecular function: catalytic activity (GO:0003824);;…
ONT.19735	--	1377	991	1652	410	351	238	176.615	133.416	213.771	52.0744	44.7778	31.2918	6.77566e-18	2.29122	up	[O]	Posttranslational modification, protein turnover, chaperones	Molecular Function: ATP binding (GO:0005524);;	K03283|0|bvg:104887018|K03283 heat shock 70kDa protein 1/8 | (RefSeq) uncharacterized LOC104887018	Spliceosome (ko03040);; Protein processing in endoplasmic reticulum (ko04141);; Endocytosis (ko04144)	[O]	Posttranslational modification, protein turnover, chaperones	Hsp70 protein;; Hsp70 protein;; MreB/Mbl protein	Probable mediator of RNA polymerase II transcription subunit 37c OS=Arabidopsis thaliana OX=3702 GN=MED37C PE=1 SV=1	O	Posttranslational modification, protein turnover, chaperones	heat shock cognate 70 kDa protein 2-like [Chenopodium quinoa]	molecular function: binding (GO:0005488)
AUR62025510	AUR62025510	67	102	69	16	28	12	8.59347	13.7321	8.9287	2.03217	3.57202	1.57774	6.96329e-09	2.29021	up	--	--	--	--	--	--	--	Pathogenesis-related protein Bet v I family	Pathogenesis-related protein STH-21 GN=STH-21 OS=Solanum tuberosum (Potato) PE=2 SV=1	S	Function unknown	pathogenesis-related protein STH-21-like [Chenopodium quinoa]	--
AUR62022550	AUR62022550	110	80	96	27	24	18	14.1087	10.7702	12.4225	3.42929	3.06173	2.36661	5.10898e-12	2.28517	up	[S]	Function unknown	--	--	--	--	--	Bestrophin, RFP-TM, chloride channel	UPF0187 protein At3g61320, chloroplastic (Precursor) GN=At3g61320 OS=Arabidopsis thaliana (Mouse-ear cress) PE=2 SV=2	S	Function unknown	UPF0187 protein At3g61320, chloroplastic-like [Chenopodium quinoa]	--
AUR62015972	AUR62015972	198	273	58	17	20	48	25.3956	36.7534	7.50528	2.15918	2.55144	6.31095	0.00117966	2.28503	up	--	--	Molecular Function: actin binding (GO:0003779);; Cellular Component: actin cytoskeleton (GO:0015629);; Biological Process: actin filament depolymerization (GO:0030042);;	K05765|1.85252e-88|brp:103857126|K05765 cofilin | (RefSeq) actin-depolymerizing factor 12-like	--	[Z]	Cytoskeleton	Cofilin/tropomyosin-type actin-binding protein	Actin-depolymerizing factor 7 GN=ADF7 OS=Arabidopsis thaliana (Mouse-ear cress) PE=2 SV=1	R	General function prediction only	uncharacterized protein LOC110729488 [Chenopodium quinoa]	molecular function: binding (GO:0005488);; cellular component: cell (GO:0005623);; cellular component: organelle (GO:0043226);; cellular component: cell part (GO:0044464);; biological process: cellular process (GO:0009987);; biological process: single-organism process (GO:0044699);; biological process: cellular component organization or biogenesis (GO:0071840)
AUR62024321	AUR62024321	36	38	8	2	5	8	4.61738	5.11586	1.03521	0.254021	0.637861	1.05183	0.000286206	2.28428	up	[S]	Function unknown	--	--	--	[S]	Function unknown	Cysteine-rich secretory protein family	Pathogenesis-related protein 1C (Precursor) OS=Nicotiana tabacum (Common tobacco) PE=2 SV=3	S	Function unknown	pathogenesis-related protein 1C-like [Chenopodium quinoa]	--
AUR62030404	AUR62030404	228	143	181	20	57	54	29.2434	19.2518	23.4217	2.54021	7.27161	7.09982	4.15343e-10	2.27167	up	[E]	Amino acid transport and metabolism	Molecular Function: electron carrier activity (GO:0009055);; Molecular Function: long-chain-alcohol oxidase activity (GO:0046577);; Molecular Function: flavin adenine dinucleotide binding (GO:0050660);; Biological Process: oxidation-reduction process (GO:0055114);;	K17756|0|gmx:100778575|K17756 long-chain-alcohol oxidase [EC:1.1.3.20] | (RefSeq) long-chain-alcohol oxidase FAO4A-like	--	--	--	GMC oxidoreductase;; GMC oxidoreductase;; FAD dependent oxidoreductase	Long-chain-alcohol oxidase FAO4A GN=FAO4A OS=Arabidopsis thaliana (Mouse-ear cress) PE=3 SV=2	R	General function prediction only	long-chain-alcohol oxidase FAO4A-like [Chenopodium quinoa]	molecular function: electron carrier activity (GO:0009055);; biological process: metabolic process (GO:0008152);; biological process: single-organism process (GO:0044699);; molecular function: catalytic activity (GO:0003824);; molecular function: binding (GO:0005488)
AUR62041763	AUR62041763	12	9	21	2	2	3	1.53913	1.21165	2.71743	0.254021	0.255144	0.394435	0.000990024	2.27135	up	[R]	General function prediction only	--	K20241|0|sly:101244822|K20241 WD repeat-containing protein 44 | (RefSeq) WD repeat-containing protein 44-like	--	[S]	Function unknown	WD domain, G-beta repeat	--	R	General function prediction only	WD repeat-containing protein 44-like [Chenopodium quinoa]	--
AUR62007385	AUR62007385	112	127	25	9	4	22	14.3652	17.0978	3.23504	1.1431	0.510289	2.89252	0.00333797	2.26915	up	--	--	--	--	--	--	--	Rare lipoprotein A (RlpA)-like double-psi beta-barrel;; Pollen allergen	Expansin-A7 (Precursor) OS=Arabidopsis thaliana (Mouse-ear cress) PE=3 SV=1	S	Function unknown	expansin-A18-like [Chenopodium quinoa]	--
AUR62034794	AUR62034794	68	53	57	18	11	13	8.72173	7.13528	7.37588	2.28619	1.40329	1.70922	6.47233e-09	2.26825	up	[ER]	Amino acid transport and metabolism;; General function prediction only	Molecular Function: nucleotide binding (GO:0000166);; Cellular Component: cytosol (GO:0005829);; Molecular Function: zinc ion binding (GO:0008270);; Cellular Component: plasmodesma (GO:0009506);; Molecular Function: oxidoreductase activity (GO:0016491);; Biological Process: oxidation-reduction process (GO:0055114);;	--	--	[Q]	Secondary metabolites biosynthesis, transport and catabolism	Alcohol dehydrogenase GroES-like domain;; Zinc-binding dehydrogenase	Sorbitol dehydrogenase GN=SDH OS=Arabidopsis thaliana (Mouse-ear cress) PE=1 SV=1	Q	Secondary metabolites biosynthesis, transport and catabolism	sorbitol dehydrogenase-like [Chenopodium quinoa]	molecular function: binding (GO:0005488);; cellular component: cell (GO:0005623);; cellular component: cell part (GO:0044464);; cellular component: cell junction (GO:0030054);; molecular function: catalytic activity (GO:0003824);; biological process: metabolic process (GO:0008152);; biological process: single-organism process (GO:0044699)
AUR62013231	AUR62013231	144	140	152	36	36	37	18.4695	18.8479	19.669	4.57239	4.5926	4.86469	9.67311e-16	2.26614	up	--	--	--	--	--	--	--	Protein of unknown function (DUF1298);; Wax ester synthase-like Acyl-CoA acyltransferase domain	O-acyltransferase WSD1 GN=WSD1 OS=Arabidopsis thaliana (Mouse-ear cress) PE=2 SV=1	S	Function unknown	O-acyltransferase WSD1-like [Chenopodium quinoa]	--
AUR62006408	AUR62006408	233	277	258	51	63	78	29.8847	37.292	33.3856	6.47755	8.03704	10.2553	3.28809e-16	2.26606	up	--	--	Molecular Function: transferase activity (GO:0016740);;	K18819|2.21286e-90|crb:CARUB_v10025703mg|K18819 inositol 3-alpha-galactosyltransferase [EC:2.4.1.123] | (RefSeq) hypothetical protein	Galactose metabolism (ko00052)	[G]	Carbohydrate transport and metabolism	Glycosyl transferase family 8;; Glycosyl transferase family 8	Galactinol synthase 1 GN=GOLS1 OS=Arabidopsis thaliana (Mouse-ear cress) PE=1 SV=1	G	Carbohydrate transport and metabolism	galactinol synthase 2-like, partial [Chenopodium quinoa]	molecular function: catalytic activity (GO:0003824)
AUR62017997	AUR62017997	48	71	21	5	12	13	6.15651	9.55859	2.71743	0.635054	1.53087	1.70922	1.48324e-05	2.26537	up	--	--	--	--	--	--	--	--	--	S	Function unknown	uncharacterized protein LOC110695367 [Chenopodium quinoa]	--
AUR62024447	AUR62024447	1209	716	1329	433	246	98	155.067	96.3936	171.974	54.9956	31.3827	12.8849	1.62976e-08	2.26521	up	[H]	Coenzyme transport and metabolism	Biological Process: chlorophyll biosynthetic process (GO:0015995);; Molecular Function: magnesium chelatase activity (GO:0016851);;	K03403|0|pvu:PHAVU_007G252700g|K03403 magnesium chelatase subunit H [EC:6.6.1.1] | (RefSeq) hypothetical protein	Porphyrin and chlorophyll metabolism (ko00860)	--	--	CobN/Magnesium Chelatase;; Domain of unknown function (DUF3479)	Magnesium-chelatase subunit ChlH, chloroplastic (Precursor) GN=At5g13630 OS=Arabidopsis thaliana (Mouse-ear cress) PE=1 SV=1	H	Coenzyme transport and metabolism	magnesium-chelatase subunit ChlH, chloroplastic-like [Chenopodium quinoa]	biological process: metabolic process (GO:0008152);; biological process: cellular process (GO:0009987);; biological process: single-organism process (GO:0044699);; molecular function: catalytic activity (GO:0003824)
AUR62003136	AUR62003136	90	90	92	37	18	10	11.5435	12.1165	11.9049	4.6994	2.2963	1.31478	1.1743e-08	2.26353	up	--	--	Biological Process: maltose metabolic process (GO:0000023);; Biological Process: stomatal complex morphogenesis (GO:0010103);; Biological Process: starch biosynthetic process (GO:0019252);; Biological Process: isopentenyl diphosphate biosynthetic process, methylerythritol 4-phosphate pathway (GO:0019288);; Biological Process: positive regulation of transcription, DNA-templated (GO:0045893);;	--	--	--	--	--	--	S	Function unknown	uncharacterized protein LOC110696438 [Chenopodium quinoa]	biological process: metabolic process (GO:0008152);; biological process: cellular process (GO:0009987);; biological process: single-organism process (GO:0044699);; biological process: developmental process (GO:0032502);; biological process: biological regulation (GO:0065007)
ONT.4213	--	61	81	92	29	17	10	7.8239	10.9049	11.9049	3.68331	2.16873	1.31478	2.22483e-08	2.26025	up	--	--	--	--	--	--	--	Gibberellin regulated protein	Gibberellin-regulated protein 9 OS=Arabidopsis thaliana OX=3702 GN=GASA9 PE=3 SV=1	S	Function unknown	gibberellin-regulated protein 9-like [Chenopodium quinoa]	--
AUR62024847	AUR62024847	33	18	30	8	7	2	4.2326	2.4233	3.88204	1.01609	0.893005	0.262956	4.40599e-05	2.25854	up	[R]	General function prediction only	--	K12854|0|vvi:100244096|K12854 pre-mRNA-splicing helicase BRR2 [EC:3.6.4.13] | (RefSeq) SNRNP200; DExH-box ATP-dependent RNA helicase DExH12	Spliceosome (ko03040)	[A]	RNA processing and modification	Sec63 Brl domain;; DEAD/DEAH box helicase;; Type III restriction enzyme, res subunit;; Helicase conserved C-terminal domain;; AAA domain;; Type II/IV secretion system protein	Helicase and polymerase-containing protein TEBICHI GN=TEB OS=Arabidopsis thaliana (Mouse-ear cress) PE=2 SV=1	A	RNA processing and modification	LOW QUALITY PROTEIN: DExH-box ATP-dependent RNA helicase DExH12-like [Chenopodium quinoa]	--
ONT.19899	--	63	55	55	18	17	6	8.08042	7.40454	7.11708	2.28619	2.16873	0.788869	4.48068e-08	2.25815	up	--	--	--	--	--	--	--	Senescence regulator	--	S	Function unknown	uncharacterized protein LOC110728177 [Chenopodium quinoa]	--
ONT.9140	--	32	38	25	7	7	7	4.10434	5.11586	3.23504	0.889075	0.893005	0.920348	5.55509e-06	2.25779	up	--	--	--	--	--	--	--	--	--	--	--	--	--
AUR62009743	AUR62009743	380	454	130	61	53	108	48.7391	61.1211	16.8222	7.74765	6.76132	14.1996	1.14436e-07	2.25671	up	--	--	--	K00430|4.78962e-107|cit:102606807|K00430 peroxidase [EC:1.11.1.7] | (RefSeq) peroxidase 60	Phenylpropanoid biosynthesis (ko00940)	--	--	Peroxidase	Peroxidase 57 (Precursor) OS=Arabidopsis thaliana (Mouse-ear cress) PE=1 SV=1	G	Carbohydrate transport and metabolism	peroxidase 57-like [Chenopodium quinoa]	--
ONT.22110	--	43	27	18	5	12	1	5.51521	3.63496	2.32923	0.635054	1.53087	0.131478	0.000133145	2.24637	up	[M]	Cell wall/membrane/envelope biogenesis	Molecular Function: UDP-N-acetylglucosamine 1-carboxyvinyltransferase activity (GO:0008760);; Biological Process: UDP-N-acetylgalactosamine biosynthetic process (GO:0019277);;	--	--	--	--	EPSP synthase (3-phosphoshikimate 1-carboxyvinyltransferase);; EPSP synthase (3-phosphoshikimate 1-carboxyvinyltransferase)	--	M	Cell wall/membrane/envelope biogenesis	uncharacterized protein LOC110730033 [Chenopodium quinoa]	molecular function: catalytic activity (GO:0003824);; biological process: metabolic process (GO:0008152);; biological process: cellular process (GO:0009987)
AUR62041466	AUR62041466	37	25	32	7	8	6	4.74565	3.3657	4.14085	0.889075	1.02058	0.788869	5.61137e-06	2.24382	up	[G]	Carbohydrate transport and metabolism	Molecular Function: hydrolase activity (GO:0016787);;	K01188|1.70179e-13|fve:101295937|K01188 beta-glucosidase [EC:3.2.1.21] | (RefSeq) raucaffricine-O-beta-D-glucosidase-like	Cyanoamino acid metabolism (ko00460);; Starch and sucrose metabolism (ko00500);; Phenylpropanoid biosynthesis (ko00940)	[G]	Carbohydrate transport and metabolism	Glycosyl hydrolase family 1	Raucaffricine-O-beta-D-glucosidase GN=RG OS=Rauvolfia serpentina (Serpentine wood) PE=1 SV=1	G	Carbohydrate transport and metabolism	beta-glucosidase 24-like [Chenopodium quinoa]	molecular function: catalytic activity (GO:0003824)
AUR62011912	AUR62011912	65	72	43	11	17	15	8.33694	9.69322	5.56426	1.39712	2.16873	1.97217	3.60213e-08	2.24231	up	--	--	Molecular Function: monooxygenase activity (GO:0004497);; Molecular Function: oxidoreductase activity, acting on paired donors, with incorporation or reduction of molecular oxygen (GO:0016705);; Molecular Function: metal ion binding (GO:0046872);;	--	--	[QI]	Secondary metabolites biosynthesis, transport and catabolism;; Lipid transport and metabolism	Cytochrome P450	Cytochrome P450 94A2 GN=CYP94A2 OS=Vicia sativa (Spring vetch) PE=2 SV=1	Q	Secondary metabolites biosynthesis, transport and catabolism	cytochrome P450 94A2-like [Chenopodium quinoa]	biological process: metabolic process (GO:0008152);; biological process: single-organism process (GO:0044699);; molecular function: catalytic activity (GO:0003824);; molecular function: binding (GO:0005488)
AUR62017805	AUR62017805	32	19	9	1	5	5	4.10434	2.55793	1.16461	0.127011	0.637861	0.657391	0.000565142	2.24153	up	--	--	--	--	--	--	--	--	--	--	--	uncharacterized protein LOC110695349 [Chenopodium quinoa]	--
AUR62032823	AUR62032823	69	63	49	13	7	22	8.84999	8.48156	6.34067	1.65114	0.893005	2.89252	2.22532e-07	2.24137	up	[GEPR]	Carbohydrate transport and metabolism;; Amino acid transport and metabolism;; Inorganic ion transport and metabolism;; General function prediction only	--	--	--	[R]	General function prediction only	Major Facilitator Superfamily;; Sugar (and other) transporter;; Transmembrane secretion effector	Protein ZINC INDUCED FACILITATOR-LIKE 1 GN=ZIFL1 OS=Arabidopsis thaliana (Mouse-ear cress) PE=2 SV=1	R	General function prediction only	protein ZINC INDUCED FACILITATOR-LIKE 1-like [Chenopodium quinoa]	--
AUR62035184	AUR62035184	115	81	82	28	22	19	14.75	10.9049	10.6109	3.5563	2.80659	2.49809	3.60609e-11	2.23841	up	[R]	General function prediction only	--	K08869|0|tcc:TCM_004968|K08869 aarF domain-containing kinase | (RefSeq) Ubiquinone biosynthesis protein coq-8	--	[R]	General function prediction only	ABC1 family	Uncharacterized aarF domain-containing protein kinase At1g79600, chloroplastic (Precursor) GN=At1g79600 OS=Arabidopsis thaliana (Mouse-ear cress) PE=2 SV=1	R	General function prediction only	LOW QUALITY PROTEIN: protein ABC transporter 1, mitochondrial-like [Chenopodium quinoa]	--
AUR62016049	AUR62016049	46	34	44	10	4	14	5.89999	4.57735	5.69366	1.27011	0.510289	1.8407	2.56757e-06	2.23765	up	[E]	Amino acid transport and metabolism	Molecular Function: oxidoreductase activity, acting on CH-OH group of donors (GO:0016614);; Molecular Function: lyase activity (GO:0016829);; Biological Process: single-organism metabolic process (GO:0044710);;	--	--	[R]	General function prediction only	GMC oxidoreductase;; GMC oxidoreductase	Protein HOTHEAD (Precursor) GN=F3N23.17 OS=Arabidopsis thaliana (Mouse-ear cress) PE=1 SV=1	R	General function prediction only	protein HOTHEAD-like [Chenopodium quinoa]	biological process: metabolic process (GO:0008152);; biological process: single-organism process (GO:0044699);; molecular function: catalytic activity (GO:0003824)
AUR62031544	AUR62031544	36	38	36	3	6	15	4.61738	5.11586	4.65845	0.381032	0.765433	1.97217	1.45523e-05	2.23669	up	[M]	Cell wall/membrane/envelope biogenesis	Biological Process: response to hypoxia (GO:0001666);; Cellular Component: plasma membrane (GO:0005886);; Biological Process: sucrose biosynthetic process (GO:0005986);; Biological Process: pollen wall assembly (GO:0010208);; Biological Process: galactolipid biosynthetic process (GO:0019375);; Molecular Function: sucrose-phosphate synthase activity (GO:0046524);;	K00696|0|pop:POPTR_0018s01960g|K00696 sucrose-phosphate synthase [EC:2.4.1.14] | (RefSeq) POPTRDRAFT_779065; sucrose-phosphate synthase family protein	Starch and sucrose metabolism (ko00500)	[M]	Cell wall/membrane/envelope biogenesis	Glycosyl transferases group 1;; Sucrose-6F-phosphate phosphohydrolase;; Glycosyl transferases group 1;; Sucrose synthase	Sucrose-phosphate synthase GN=SPS1 OS=Spinacia oleracea (Spinach) PE=1 SV=1	M	Cell wall/membrane/envelope biogenesis	sucrose-phosphate synthase [Chenopodium quinoa]	biological process: response to stimulus (GO:0050896);; cellular component: cell (GO:0005623);; cellular component: membrane (GO:0016020);; cellular component: cell part (GO:0044464);; biological process: metabolic process (GO:0008152);; biological process: cellular process (GO:0009987);; biological process: single-organism process (GO:0044699);; biological process: developmental process (GO:0032…
AUR62025945	AUR62025945	26	23	29	4	7	6	3.33478	3.09644	3.75264	0.508043	0.893005	0.788869	2.65906e-05	2.23372	up	[R]	General function prediction only	--	--	--	[G]	Carbohydrate transport and metabolism	Iron/zinc purple acid phosphatase-like protein C;; Calcineurin-like phosphoesterase;; Calcineurin-like phosphoesterase superfamily domain	Probable inactive purple acid phosphatase 27 (Precursor) GN=PAP27 OS=Arabidopsis thaliana (Mouse-ear cress) PE=2 SV=1	G	Carbohydrate transport and metabolism	nucleotide pyrophosphatase/phosphodiesterase-like [Chenopodium quinoa]	--
AUR62024442	AUR62024442	17	19	20	1	7	3	2.18043	2.55793	2.58803	0.127011	0.893005	0.394435	0.000350138	2.23291	up	--	--	--	--	--	--	--	Protein of unknown function (DUF642)	--	R	General function prediction only	uncharacterized protein LOC110693278 [Chenopodium quinoa]	--
AUR62021318	AUR62021318	136	138	57	26	24	30	17.4435	18.5787	7.37588	3.30228	3.06173	3.94435	1.04983e-08	2.23237	up	--	--	Molecular Function: ATP binding (GO:0005524);; Cellular Component: plasma membrane (GO:0005886);; Biological Process: obsolete ATP catabolic process (GO:0006200);; Biological Process: ATP biosynthetic process (GO:0006754);; Molecular Function: hydrogen-exporting ATPase activity, phosphorylative mechanism (GO:0008553);; Biological Process: proton transport (GO:0015992);; Cellular Component: integr…	K01535|0|sly:101263827|K01535 H+-transporting ATPase [EC:3.6.3.6] | (RefSeq) LHA4; H(+)-ATPase 4	Oxidative phosphorylation (ko00190)	[P]	Inorganic ion transport and metabolism	E1-E2 ATPase;; haloacid dehalogenase-like hydrolase;; haloacid dehalogenase-like hydrolase;; Cation transporter/ATPase, N-terminus;; haloacid dehalogenase-like hydrolase	Plasma membrane ATPase 4 GN=PMA4 OS=Nicotiana plumbaginifolia (Leadwort-leaved tobacco) PE=2 SV=1	P	Inorganic ion transport and metabolism	plasma membrane ATPase 4-like isoform X1 [Chenopodium quinoa]	molecular function: binding (GO:0005488);; cellular component: cell (GO:0005623);; cellular component: membrane (GO:0016020);; cellular component: cell part (GO:0044464);; biological process: metabolic process (GO:0008152);; biological process: cellular process (GO:0009987);; biological process: single-organism process (GO:0044699);; biological process: localization (GO:0051179);; molecular funct…
AUR62032119	AUR62032119	2611	2204	1888	452	684	605	334.889	296.72	244.31	57.4088	87.2593	79.5443	9.98648e-22	2.23117	up	--	--	Molecular Function: protein binding (GO:0005515);; Cellular Component: Golgi apparatus (GO:0005794);; Biological Process: cellulose biosynthetic process (GO:0030244);; Molecular Function: UDP-arabinopyranose mutase activity (GO:0052691);;	K13379|0|gmx:100809983|K13379 reversibly glycosylated polypeptide / UDP-arabinopyranose mutase [EC:2.4.1.- 5.4.99.30] | (RefSeq) alpha-1,4-glucan-protein synthase [UDP-forming]-like	Amino sugar and nucleotide sugar metabolism (ko00520)	--	--	Reversibly glycosylated polypeptide	UDP-arabinopyranose mutase 1 OS=Oryza sativa subsp. japonica (Rice) PE=1 SV=1	R	General function prediction only	UDP-arabinopyranose mutase 1 [Chenopodium quinoa]	molecular function: binding (GO:0005488);; cellular component: cell (GO:0005623);; cellular component: organelle (GO:0043226);; cellular component: cell part (GO:0044464);; biological process: metabolic process (GO:0008152);; biological process: cellular process (GO:0009987);; biological process: single-organism process (GO:0044699);; molecular function: catalytic activity (GO:0003824)
ONT.21660	--	18	21	25	1	8	4	2.30869	2.82719	3.23504	0.127011	1.02058	0.525913	0.000224864	2.22857	up	--	--	Cellular Component: intracellular (GO:0005622);; Molecular Function: zinc ion binding (GO:0008270);;	--	--	--	--	--	B-box domain protein 30 OS=Arabidopsis thaliana OX=3702 GN=MIP1A PE=1 SV=1	S	Function unknown	nucleolin-like [Chenopodium quinoa]	cellular component: cell (GO:0005623);; cellular component: cell part (GO:0044464);; molecular function: binding (GO:0005488)
AUR62020427	AUR62020427	23	12	17	2	4	4	2.95	1.61554	2.19982	0.254021	0.510289	0.525913	0.000416006	2.22731	up	--	--	--	--	--	--	--	--	--	--	--	transcription factor MYB97-like [Chenopodium quinoa]	--
ONT.19414	--	38	26	19	5	6	7	4.87391	3.50033	2.45863	0.635054	0.765433	0.920348	3.11026e-05	2.22611	up	--	--	--	--	--	[R]	General function prediction only	--	--	--	--	PREDICTED: uncharacterized protein LOC104891164 [Beta vulgaris subsp. vulgaris]	--
AUR62000907	AUR62000907	27	37	19	4	6	8	3.46304	4.98124	2.45863	0.508043	0.765433	1.05183	4.26262e-05	2.2246	up	--	--	--	K15283|2.42373e-134|mdm:103442235|K15283 solute carrier family 35, member E1 | (RefSeq) phosphoenolpyruvate/phosphate translocator 2, chloroplastic-like	--	[GE]	Carbohydrate transport and metabolism;; Amino acid transport and metabolism	Triose-phosphate Transporter family;; EamA-like transporter family;; UAA transporter family	Phosphoenolpyruvate/phosphate translocator 2, chloroplastic (Precursor) GN=PPT2 OS=Arabidopsis thaliana (Mouse-ear cress) PE=2 SV=1	G	Carbohydrate transport and metabolism	phosphoenolpyruvate/phosphate translocator 2, chloroplastic-like [Chenopodium quinoa]	--
AUR62015836	AUR62015836	198	172	173	48	55	38	25.3956	23.156	22.3864	6.09651	7.01647	4.99617	7.30897e-17	2.22454	up	--	--	--	K14190|0|tcc:TCM_030818|K14190 GDP-L-galactose phosphorylase [EC:2.7.7.69] | (RefSeq) Galactose-1-phosphate guanylyltransferases,GDP-D-glucose phosphorylases,quercetin 4\'-O-glucosyltransferases	Ascorbate and aldarate metabolism (ko00053)	[R]	General function prediction only	--	GDP-L-galactose phosphorylase 1 GN=VTC2 OS=Arabidopsis thaliana (Mouse-ear cress) PE=1 SV=1	R	General function prediction only	GDP-L-galactose phosphorylase 1-like [Chenopodium quinoa]	--
AUR62010563	AUR62010563	15	29	9	4	3	3	1.92391	3.90421	1.16461	0.508043	0.382716	0.394435	0.000700961	2.22379	up	--	--	--	--	--	--	--	Pollen allergen;; Rare lipoprotein A (RlpA)-like double-psi beta-barrel	Expansin-A7 (Precursor) OS=Arabidopsis thaliana (Mouse-ear cress) PE=3 SV=1	S	Function unknown	expansin-A7-like [Chenopodium quinoa]	--
AUR62003368	AUR62003368	1645	1107	1687	392	408	365	210.989	149.033	218.3	49.7882	52.0494	47.9896	2.6176e-23	2.22337	up	[R]	General function prediction only	Molecular Function: oxidoreductase activity, acting on paired donors, with incorporation or reduction of molecular oxygen, 2-oxoglutarate as one donor, and incorporation of one atom each of oxygen into both donors (GO:0016706);; Biological Process: oxidation-reduction process (GO:0055114);;	K00475|0|fve:101300182|K00475 naringenin 3-dioxygenase [EC:1.14.11.9] | (RefSeq) naringenin,2-oxoglutarate 3-dioxygenase	Flavonoid biosynthesis (ko00941)	[QR]	Secondary metabolites biosynthesis, transport and catabolism;; General function prediction only	non-haem dioxygenase in morphine synthesis N-terminal;; 2OG-Fe(II) oxygenase superfamily	Naringenin,2-oxoglutarate 3-dioxygenase GN=FHT OS=Dianthus caryophyllus (Carnation) PE=2 SV=1	Q	Secondary metabolites biosynthesis, transport and catabolism	naringenin,2-oxoglutarate 3-dioxygenase-like [Chenopodium quinoa]	biological process: metabolic process (GO:0008152);; biological process: single-organism process (GO:0044699);; molecular function: catalytic activity (GO:0003824)
ONT.17969	--	27	36	37	6	10	7	3.46304	4.84661	4.78785	0.762064	1.27572	0.920348	5.52573e-06	2.22324	up	--	--	--	--	--	--	--	--	--	--	--	--	--
AUR62027339	AUR62027339	117	99	79	23	22	29	15.0065	13.3282	10.2227	2.92125	2.80659	3.81287	3.82352e-11	2.21999	up	[M]	Cell wall/membrane/envelope biogenesis	--	--	--	[M]	Cell wall/membrane/envelope biogenesis	Mechanosensitive ion channel	Mechanosensitive ion channel protein 10 GN=MSL10 OS=Arabidopsis thaliana (Mouse-ear cress) PE=1 SV=1	M	Cell wall/membrane/envelope biogenesis	mechanosensitive ion channel protein 10-like [Chenopodium quinoa]	--
AUR62011913	AUR62011913	23	14	22	3	4	5	2.95	1.88479	2.84683	0.381032	0.510289	0.657391	0.000203964	2.21959	up	--	--	--	--	--	--	--	--	--	--	--	uncharacterized protein LOC110734131 [Chenopodium quinoa]	--
ONT.23773	--	17	19	19	3	7	1	2.18043	2.55793	2.45863	0.381032	0.893005	0.131478	0.000394646	2.21795	up	--	--	--	--	--	--	--	--	--	--	--	uncharacterized protein LOC110730344 isoform X1 [Chenopodium quinoa]	--
AUR62013241	AUR62013241	92	86	142	33	29	19	11.8	11.578	18.375	4.19135	3.69959	2.49809	4.49766e-10	2.21515	up	[GC]	Carbohydrate transport and metabolism;; Energy production and conversion	Biological Process: metabolic process (GO:0008152);; Molecular Function: transferase activity, transferring hexosyl groups (GO:0016758);;	--	--	[GC]	Carbohydrate transport and metabolism;; Energy production and conversion	UDP-glucoronosyl and UDP-glucosyl transferase	Scopoletin glucosyltransferase GN=TOGT1 OS=Nicotiana tabacum (Common tobacco) PE=1 SV=1	CG	Energy production and conversion;; Carbohydrate transport and metabolism	scopoletin glucosyltransferase-like [Chenopodium quinoa]	biological process: metabolic process (GO:0008152);; molecular function: catalytic activity (GO:0003824)
AUR62021824	AUR62021824	25	12	24	7	1	4	3.20652	1.61554	3.10563	0.889075	0.127572	0.525913	0.000393385	2.21486	up	[P]	Inorganic ion transport and metabolism	Biological Process: ion transport (GO:0006811);; Cellular Component: membrane (GO:0016020);;	K05389|6.25476e-128|vvi:100852731|K05389 potassium channel subfamily K, other eukaryote | (RefSeq) two pore potassium channel a-like	--	[P]	Inorganic ion transport and metabolism	Ion channel	Two-pore potassium channel 1 GN=MDF20.7 OS=Arabidopsis thaliana (Mouse-ear cress) PE=1 SV=2	P	Inorganic ion transport and metabolism	two-pore potassium channel 1-like [Chenopodium quinoa]	biological process: localization (GO:0051179);; cellular component: membrane (GO:0016020)
ONT.1544	--	55	78	24	15	8	13	7.05434	10.501	3.10563	1.90516	1.02058	1.70922	7.33336e-06	2.21453	up	--	--	--	--	--	--	--	--	--	--	--	--	--
AUR62017131	AUR62017131	474	347	282	85	96	105	60.7956	46.7159	36.4912	10.7959	12.2469	13.8052	8.2234e-17	2.21116	up	[H]	Coenzyme transport and metabolism	Molecular Function: dimethylallyltranstransferase activity (GO:0004161);; Biological Process: isoprenoid biosynthetic process (GO:0008299);;	--	--	[H]	Coenzyme transport and metabolism	Polyprenyl synthetase	Farnesyl pyrophosphate synthase 1 GN=FPS1 OS=Lupinus albus (White lupin) PE=2 SV=1	H	Coenzyme transport and metabolism	farnesyl pyrophosphate synthase 1-like [Chenopodium quinoa]	molecular function: catalytic activity (GO:0003824);; biological process: metabolic process (GO:0008152);; biological process: cellular process (GO:0009987);; biological process: single-organism process (GO:0044699)
ONT.11590	--	17	14	12	3	2	3	2.18043	1.88479	1.55282	0.381032	0.255144	0.394435	0.00085215	2.21	up	[T]	Signal transduction mechanisms	Molecular Function: protein kinase activity (GO:0004672);; Molecular Function: binding (GO:0005488);; Biological Process: cellular process (GO:0009987);; Cellular Component: membrane (GO:0016020);;	--	--	--	--	Legume lectin domain;; Legume lectin domain	L-type lectin-domain containing receptor kinase V.9 OS=Arabidopsis thaliana OX=3702 GN=LECRK59 PE=2 SV=1	T	Signal transduction mechanisms	PREDICTED: L-type lectin-domain containing receptor kinase S.4-like [Juglans regia]	biological process: metabolic process (GO:0008152);; biological process: cellular process (GO:0009987);; molecular function: catalytic activity (GO:0003824);; molecular function: binding (GO:0005488);; cellular component: membrane (GO:0016020)
AUR62021482	AUR62021482	1029	1764	1532	69	96	471	131.98	237.484	198.243	8.76374	12.2469	61.9262	0.00399423	2.20674	up	--	--	--	--	--	--	--	Pathogenesis-related protein Bet v I family	MLP-like protein 43 GN=MLP43 OS=Arabidopsis thaliana (Mouse-ear cress) PE=1 SV=1	S	Function unknown	MLP-like protein 43 isoform X1 [Chenopodium quinoa]	--
AUR62010407	AUR62010407	17	11	19	2	5	2	2.18043	1.48091	2.45863	0.254021	0.637861	0.262956	0.000752759	2.20476	up	[V]	Defense mechanisms	Cellular Component: chloroplast (GO:0009507);; Molecular Function: transmembrane transporter activity (GO:0022857);; Biological Process: transmembrane transport (GO:0055085);;	--	--	[R]	General function prediction only	MatE	MATE efflux family protein 4, chloroplastic (Precursor) GN=DTX46 OS=Arabidopsis thaliana (Mouse-ear cress) PE=2 SV=1	R	General function prediction only	protein DETOXIFICATION 46, chloroplastic-like [Chenopodium quinoa]	cellular component: cell (GO:0005623);; cellular component: organelle (GO:0043226);; cellular component: cell part (GO:0044464);; biological process: localization (GO:0051179);; molecular function: transporter activity (GO:0005215)
AUR62013658	AUR62013658	99	78	63	6	22	29	12.6978	10.501	8.15229	0.762064	2.80659	3.81287	6.35515e-07	2.20192	up	--	--	--	--	--	--	--	Plant invertase/pectin methylesterase inhibitor	21 kDa protein (Precursor) OS=Daucus carota (Wild carrot) PE=2 SV=1	S	Function unknown	pectinesterase inhibitor 11-like [Chenopodium quinoa]	--
AUR62007188	AUR62007188	1671	1211	1559	497	409	278	214.324	163.034	201.737	63.1243	52.177	36.5509	2.47713e-19	2.20069	up	--	--	Biological Process: rRNA processing (GO:0006364);; Cellular Component: chloroplast thylakoid membrane (GO:0009535);; Biological Process: response to high light intensity (GO:0009644);; Biological Process: response to sucrose (GO:0009744);; Biological Process: photosynthesis, light harvesting (GO:0009765);; Biological Process: regulation of proton transport (GO:0010155);; Cellular Component: plast…	K08915|4.29175e-145|cmo:103491174|K08915 light-harvesting complex II chlorophyll a/b binding protein 4 | (RefSeq) chlorophyll a-b binding protein CP29.1, chloroplastic-like	Photosynthesis - antenna proteins (ko00196)	--	--	Chlorophyll A-B binding protein	Chlorophyll a-b binding protein CP29.1, chloroplastic (Precursor) GN=LHCB4.1 OS=Arabidopsis thaliana (Mouse-ear cress) PE=1 SV=1	G	Carbohydrate transport and metabolism	chlorophyll a-b binding protein CP29.1, chloroplastic-like [Chenopodium quinoa]	biological process: metabolic process (GO:0008152);; biological process: cellular process (GO:0009987);; cellular component: cell (GO:0005623);; cellular component: membrane (GO:0016020);; cellular component: organelle (GO:0043226);; cellular component: organelle part (GO:0044422);; cellular component: cell part (GO:0044464);; biological process: response to stimulus (GO:0050896);; biological pro…
AUR62023239	AUR62023239	215	237	209	50	75	50	27.576	31.9068	27.0449	6.35054	9.56791	6.57391	3.68262e-16	2.20047	up	--	--	--	--	--	--	--	--	--	S	Function unknown	uncharacterized protein LOC110720330 [Chenopodium quinoa]	--
AUR62016828	AUR62016828	130	141	101	24	38	34	16.6739	18.9825	13.0695	3.04826	4.84774	4.47026	7.1016e-12	2.19968	up	--	--	--	--	--	--	--	B-box zinc finger	B-box zinc finger protein 19 {ECO:0000303|PubMed:19920209} OS=Arabidopsis thaliana (Mouse-ear cress) PE=2 SV=1	S	Function unknown	B-box zinc finger protein 19-like isoform X1 [Chenopodium quinoa]	--
ONT.11883	--	28	34	36	7	8	8	3.5913	4.57735	4.65845	0.889075	1.02058	1.05183	5.70616e-06	2.19807	up	--	--	--	--	--	--	--	--	--	--	--	--	--
AUR62026075	AUR62026075	212	172	71	15	44	49	27.1913	23.156	9.1875	1.90516	5.61317	6.44243	1.01576e-06	2.19557	up	--	--	--	K13495|4.12641e-93|fve:101308780|K13495 cis-zeatin O-glucosyltransferase [EC:2.4.1.215] | (RefSeq) zeatin O-glucosyltransferase-like	Zeatin biosynthesis (ko00908)	[GC]	Carbohydrate transport and metabolism;; Energy production and conversion	--	Zeatin O-glucosyltransferase GN=ZOG1 OS=Phaseolus lunatus (Lima bean) PE=2 SV=1	CG	Energy production and conversion;; Carbohydrate transport and metabolism	zeatin O-glucosyltransferase-like [Chenopodium quinoa]	--
AUR62007354	AUR62007354	21	28	23	4	7	5	2.69347	3.76958	2.97623	0.508043	0.893005	0.657391	6.50798e-05	2.19511	up	[R]	General function prediction only	Molecular Function: zinc ion binding (GO:0008270);; Molecular Function: oxidoreductase activity (GO:0016491);; Biological Process: oxidation-reduction process (GO:0055114);;	K07119|1.06832e-133|fve:101293229|K07119 uncharacterized protein | (RefSeq) 2-alkenal reductase (NADP(+)-dependent)-like	--	[R]	General function prediction only	Zinc-binding dehydrogenase;; Domain of unknown function (DUF313)	2-alkenal reductase (NADP(+)-dependent) GN=DBR OS=Nicotiana tabacum (Common tobacco) PE=1 SV=1	R	General function prediction only	2-alkenal reductase (NADP(+)-dependent)-like [Chenopodium quinoa]	molecular function: binding (GO:0005488);; molecular function: catalytic activity (GO:0003824);; biological process: metabolic process (GO:0008152);; biological process: single-organism process (GO:0044699)
AUR62010938	AUR62010938	539	600	196	119	107	112	69.1325	80.7768	25.3627	15.1143	13.6502	14.7256	1.50796e-09	2.1947	up	--	--	--	K08235|1.18004e-102|pop:POPTR_0018s09120g|K08235 xyloglucan:xyloglucosyl transferase [EC:2.4.1.207] | (RefSeq) POPTRDRAFT_779340; xyloglucan endotransglycosylase family protein	--	--	--	Glycosyl hydrolases family 16;; Xyloglucan endo-transglycosylase (XET) C-terminus	Probable xyloglucan endotransglucosylase/hydrolase protein 26 (Precursor) GN=F16A16.40 OS=Arabidopsis thaliana (Mouse-ear cress) PE=2 SV=1	R	General function prediction only	probable xyloglucan endotransglucosylase/hydrolase protein 26 [Chenopodium quinoa]	--
AUR62040062	AUR62040062	68	65	54	13	24	10	8.72173	8.75082	6.98768	1.65114	3.06173	1.31478	4.07924e-08	2.1901	up	--	--	--	--	--	--	--	Protein of unknown function (DUF1645)	--	R	General function prediction only	uncharacterized protein LOC110690107 [Chenopodium quinoa]	--
AUR62036206	AUR62036206	783	1008	240	158	123	215	100.428	135.705	31.0563	20.0677	15.6914	28.2678	2.23104e-07	2.18858	up	--	--	--	K00430|4.06778e-99|pmum:103328930|K00430 peroxidase [EC:1.11.1.7] | (RefSeq) peroxidase 60	Phenylpropanoid biosynthesis (ko00940)	--	--	Peroxidase	Cationic peroxidase 2 (Precursor) GN=PNC2 OS=Arachis hypogaea (Peanut) PE=2 SV=1	G	Carbohydrate transport and metabolism	cationic peroxidase 2-like [Chenopodium quinoa]	--
AUR62027176	AUR62027176	961	878	590	201	215	231	123.259	118.203	76.3468	25.5292	27.428	30.3715	1.02992e-18	2.18709	up	--	--	Biological Process: mitochondrial transport (GO:0006839);; Cellular Component: integral component of membrane (GO:0016021);; Cellular Component: mitochondrial membrane (GO:0031966);; Biological Process: transmembrane transport (GO:0055085);;	K15104|3.20218e-120|gmx:100775558|K15104 solute carrier family 25 (mitochondrial oxoglutarate transporter), member 11 | (RefSeq) mitochondrial uncoupling protein 5-like	--	[C]	Energy production and conversion	Mitochondrial carrier protein	Mitochondrial uncoupling protein 5 GN=F14M13.10 OS=Arabidopsis thaliana (Mouse-ear cress) PE=2 SV=1	C	Energy production and conversion	mitochondrial uncoupling protein 4-like [Chenopodium quinoa]	biological process: localization (GO:0051179);; cellular component: membrane (GO:0016020);; cellular component: membrane part (GO:0044425);; cellular component: cell (GO:0005623);; cellular component: organelle (GO:0043226);; cellular component: organelle part (GO:0044422);; cellular component: cell part (GO:0044464)
AUR62017505	AUR62017505	9494	8178	10344	3023	2578	2025	1217.71	1100.99	1338.53	383.953	328.881	266.243	4.40603e-25	2.18679	up	--	--	Cellular Component: photosystem I (GO:0009522);; Cellular Component: photosystem II (GO:0009523);; Cellular Component: chloroplast thylakoid membrane (GO:0009535);; Biological Process: photosynthesis, light harvesting (GO:0009765);; Cellular Component: integral component of membrane (GO:0016021);; Molecular Function: chlorophyll binding (GO:0016168);; Biological Process: protein-chromophore linka…	K08913|1.05349e-180|mdm:103405001|K08913 light-harvesting complex II chlorophyll a/b binding protein 2 | (RefSeq) chlorophyll a-b binding protein 151, chloroplastic-like	Photosynthesis - antenna proteins (ko00196)	--	--	Chlorophyll A-B binding protein	Chlorophyll a-b binding protein 36, chloroplastic (Precursor) GN=CAB36 OS=Nicotiana tabacum (Common tobacco) PE=3 SV=1	O	Posttranslational modification, protein turnover, chaperones	chlorophyll a-b binding protein 5, chloroplastic [Chenopodium quinoa]	cellular component: cell (GO:0005623);; cellular component: membrane (GO:0016020);; cellular component: macromolecular complex (GO:0032991);; cellular component: membrane part (GO:0044425);; cellular component: cell part (GO:0044464);; cellular component: organelle (GO:0043226);; cellular component: organelle part (GO:0044422);; biological process: metabolic process (GO:0008152);; biological proc…
AUR62041750	AUR62041750	62	52	58	17	10	16	7.95216	7.00066	7.50528	2.15918	1.27572	2.10365	3.053e-08	2.18633	up	--	--	--	--	--	[I]	Lipid transport and metabolism	Replication factor-A C terminal domain	Phosphoinositide phosphatase SAC1 OS=Arabidopsis thaliana (Mouse-ear cress) PE=1 SV=1	I	Lipid transport and metabolism	uncharacterized protein LOC110709127 isoform X1 [Chenopodium quinoa]	--
AUR62025316	AUR62025316	79	74	39	10	12	24	10.1326	9.96247	5.04666	1.27011	1.53087	3.15548	1.00399e-06	2.18582	up	[Q]	Secondary metabolites biosynthesis, transport and catabolism	--	--	--	[Q]	Secondary metabolites biosynthesis, transport and catabolism	Cytochrome P450	Cytochrome P450 71D10 GN=CYP71D10 OS=Glycine max (Soybean) PE=2 SV=1	Q	Secondary metabolites biosynthesis, transport and catabolism	cytochrome P450 71D10-like [Chenopodium quinoa]	--
AUR62010387	AUR62010387	20	41	6	0	2	9	2.56521	5.51975	0.776409	0	0.255144	1.1833	0.00282535	2.18521	up	--	--	--	--	--	--	--	--	--	--	--	uncharacterized protein LOC110718866 [Chenopodium quinoa]	--
AUR62008615	AUR62008615	276	335	120	51	55	78	35.4	45.1004	15.5282	6.47755	7.01647	10.2553	8.07702e-09	2.18498	up	--	--	--	--	--	--	--	Rapid ALkalinization Factor (RALF)	Protein RALF-like 33 (Precursor) OS=Arabidopsis thaliana (Mouse-ear cress) PE=2 SV=1	R	General function prediction only	hypothetical protein BVRB_7g164620 [Beta vulgaris subsp. vulgaris]	--
ONT.4570	--	158	146	222	44	44	51	20.2652	19.6557	28.7271	5.58847	5.61317	6.70539	4.50139e-13	2.17824	up	--	--	--	--	--	--	--	--	--	S	Function unknown	uncharacterized protein LOC110778420 [Spinacia oleracea]	--
AUR62021177	AUR62021177	155	201	43	24	24	46	19.8804	27.0602	5.56426	3.04826	3.06173	6.048	6.71347e-06	2.17701	up	--	--	Molecular Function: actin binding (GO:0003779);; Cellular Component: actin cytoskeleton (GO:0015629);; Biological Process: actin filament depolymerization (GO:0030042);;	K05765|1.85252e-88|brp:103857126|K05765 cofilin | (RefSeq) actin-depolymerizing factor 12-like	--	[Z]	Cytoskeleton	Cofilin/tropomyosin-type actin-binding protein	Actin-depolymerizing factor 7 GN=ADF7 OS=Arabidopsis thaliana (Mouse-ear cress) PE=2 SV=1	R	General function prediction only	uncharacterized protein LOC110729488 [Chenopodium quinoa]	molecular function: binding (GO:0005488);; cellular component: cell (GO:0005623);; cellular component: organelle (GO:0043226);; cellular component: cell part (GO:0044464);; biological process: cellular process (GO:0009987);; biological process: single-organism process (GO:0044699);; biological process: cellular component organization or biogenesis (GO:0071840)
AUR62033473	AUR62033473	134	230	49	37	25	38	17.1869	30.9644	6.34067	4.6994	3.1893	4.99617	2.90486e-06	2.17622	up	--	--	Molecular Function: metal ion binding (GO:0046872);;	--	--	--	--	Cupin;; Cupin domain	Auxin-binding protein ABP19a (Precursor) GN=ABP19A OS=Prunus persica (Peach) PE=3 SV=1	R	General function prediction only	auxin-binding protein ABP19a-like [Chenopodium quinoa]	molecular function: binding (GO:0005488)
ONT.27631	--	25	17	23	3	9	2	3.20652	2.28868	2.97623	0.381032	1.14815	0.262956	0.000250213	2.17565	up	--	--	--	--	--	--	--	--	--	--	--	--	--
ONT.18173	--	11	9	11	2	3	0	1.41087	1.21165	1.42342	0.254021	0.382716	0	0.003616	2.17352	up	--	--	--	--	--	--	--	--	--	--	--	uncharacterized protein LOC110738773 [Chenopodium quinoa]	--
AUR62002193	AUR62002193	263	216	168	62	56	55	33.7326	29.0796	21.7394	7.87466	7.14404	7.2313	1.38285e-15	2.17262	up	[G]	Carbohydrate transport and metabolism	Molecular Function: sucrose alpha-glucosidase activity (GO:0004575);; Cellular Component: vacuole (GO:0005773);; Biological Process: carbohydrate metabolic process (GO:0005975);;	K01193|0|sot:102577489|K01193 beta-fructofuranosidase [EC:3.2.1.26] | (RefSeq) PAIN-1; beta-fructosidase	Galactose metabolism (ko00052);; Starch and sucrose metabolism (ko00500)	[G]	Carbohydrate transport and metabolism	Glycosyl hydrolases family 32 N-terminal domain;; Glycosyl hydrolases family 32 C terminal;; Domain of unknown function (DUF3357)	Beta-fructofuranosidase, soluble isoenzyme I (Precursor) GN=INV*DC4 OS=Daucus carota (Wild carrot) PE=1 SV=2	G	Carbohydrate transport and metabolism	acid beta-fructofuranosidase-like [Chenopodium quinoa]	molecular function: catalytic activity (GO:0003824);; cellular component: cell (GO:0005623);; cellular component: organelle (GO:0043226);; cellular component: cell part (GO:0044464);; biological process: metabolic process (GO:0008152)
AUR62011039	AUR62011039	83	59	78	15	16	25	10.6456	7.94305	10.0933	1.90516	2.04115	3.28696	7.29316e-09	2.17024	up	[I]	Lipid transport and metabolism	--	K05605|5.25884e-111|vvi:100261210|K05605 3-hydroxyisobutyryl-CoA hydrolase [EC:3.1.2.4] | (RefSeq) 3-hydroxyisobutyryl-CoA hydrolase-like protein 3, mitochondrial	Valine, leucine and isoleucine degradation (ko00280);; beta-Alanine metabolism (ko00410);; Propanoate metabolism (ko00640);; Carbon metabolism (ko01200)	[I]	Lipid transport and metabolism	2-enoyl-CoA Hydratase C-terminal region;; Domain of unknown function (DUF1987)	3-hydroxyisobutyryl-CoA hydrolase-like protein 3, mitochondrial (Precursor) GN=At4g13360 OS=Arabidopsis thaliana (Mouse-ear cress) PE=2 SV=2	I	Lipid transport and metabolism	3-hydroxyisobutyryl-CoA hydrolase-like protein 3, mitochondrial [Chenopodium quinoa]	--
AUR62022043	AUR62022043	75	99	32	16	19	16	9.61955	13.3282	4.14085	2.03217	2.42387	2.10365	1.36233e-06	2.16471	up	[T]	Signal transduction mechanisms	Molecular Function: hydrolase activity (GO:0016787);;	--	--	[T]	Signal transduction mechanisms	Protein phosphatase 2C;; Protein phosphatase 2C	Probable protein phosphatase 2C 72 GN=At5g26010 OS=Arabidopsis thaliana (Mouse-ear cress) PE=2 SV=2	T	Signal transduction mechanisms	probable protein phosphatase 2C 72 [Chenopodium quinoa]	molecular function: catalytic activity (GO:0003824)
AUR62016217	AUR62016217	157	115	156	30	46	38	20.1369	15.4822	20.1866	3.81032	5.86832	4.99617	7.6779e-13	2.16471	up	--	--	Biological Process: lipid metabolic process (GO:0006629);; Molecular Function: hydrolase activity, acting on ester bonds (GO:0016788);;	--	--	--	--	GDSL-like Lipase/Acylhydrolase	GDSL esterase/lipase At4g16230 (Precursor) GN=At4g16230 OS=Arabidopsis thaliana (Mouse-ear cress) PE=3 SV=2	R	General function prediction only	GDSL esterase/lipase At4g16230-like [Chenopodium quinoa]	biological process: metabolic process (GO:0008152);; biological process: single-organism process (GO:0044699);; molecular function: catalytic activity (GO:0003824)
AUR62021112	AUR62021112	82	146	108	12	16	52	10.5174	19.6557	13.9754	1.52413	2.04115	6.83687	6.58154e-06	2.16392	up	--	--	Biological Process: cellular metabolic process (GO:0044237);;	--	--	--	--	Protein of unknown function (DUF3464)	Uncharacterized protein PAM68-like GN=At5g52780 OS=Arabidopsis thaliana (Mouse-ear cress) PE=2 SV=1	S	Function unknown	uncharacterized protein PAM68-like [Chenopodium quinoa]	biological process: metabolic process (GO:0008152);; biological process: cellular process (GO:0009987)
AUR62015716	AUR62015716	195	244	64	37	32	55	25.0108	32.8492	8.28169	4.6994	4.08231	7.2313	8.28873e-07	2.16283	up	--	--	--	--	--	--	--	--	--	--	--	uncharacterized protein LOC110723566 [Chenopodium quinoa]	--
AUR62016869	AUR62016869	525	473	252	80	118	131	67.3369	63.679	32.6092	10.1609	15.0535	17.2236	2.32657e-11	2.15854	up	--	--	--	--	--	--	--	Transferase family	Uncharacterized acetyltransferase At3g50280 GN=At3g50280 OS=Arabidopsis thaliana (Mouse-ear cress) PE=3 SV=1	S	Function unknown	protein ENHANCED PSEUDOMONAS SUSCEPTIBILTY 1-like [Chenopodium quinoa]	--
AUR62012362	AUR62012362	36	34	41	15	8	4	4.61738	4.57735	5.30546	1.90516	1.02058	0.525913	9.25106e-06	2.1578	up	--	--	Molecular Function: binding (GO:0005488);; Biological Process: cellular metabolic process (GO:0044237);; Biological Process: organic substance biosynthetic process (GO:1901576);;	--	--	--	--	GATA-type transcription activator, N-terminal	--	S	Function unknown	uncharacterized protein LOC110733563 [Chenopodium quinoa]	molecular function: binding (GO:0005488);; biological process: metabolic process (GO:0008152);; biological process: cellular process (GO:0009987)
AUR62023484	AUR62023484	37	43	21	6	9	9	4.74565	5.789	2.71743	0.762064	1.14815	1.1833	1.83976e-05	2.15766	up	--	--	--	--	--	--	--	WRKY DNA -binding domain	Probable WRKY transcription factor 41 GN=WRKY41 OS=Arabidopsis thaliana (Mouse-ear cress) PE=2 SV=2	K	Transcription	probable WRKY transcription factor 41 [Chenopodium quinoa]	--
AUR62028966	AUR62028966	13024	8771	12462	3691	3306	2456	1670.47	1180.82	1612.6	468.797	421.753	322.911	2.35971e-21	2.15675	up	--	--	Cellular Component: extracellular region (GO:0005576);; Molecular Function: manganese ion binding (GO:0030145);; Molecular Function: nutrient reservoir activity (GO:0045735);;	--	--	--	--	Cupin;; Cupin domain	Auxin-binding protein ABP19a (Precursor) GN=ABP19A OS=Prunus persica (Peach) PE=3 SV=1	R	General function prediction only	auxin-binding protein ABP19a-like [Chenopodium quinoa]	cellular component: extracellular region (GO:0005576);; molecular function: binding (GO:0005488);; molecular function: nutrient reservoir activity (GO:0045735)
ONT.239	--	9	16	13	1	3	3	1.15435	2.15405	1.68222	0.127011	0.382716	0.394435	0.00208914	2.15613	up	--	--	--	--	--	--	--	--	Probable transcriptional regulator SLK2 OS=Arabidopsis thaliana OX=3702 GN=SLK2 PE=1 SV=1	S	Function unknown	probable transcriptional regulator SLK2 [Chenopodium quinoa]	--
AUR62007760	AUR62007760	243	267	214	71	51	74	31.1673	35.9457	27.6919	9.01776	6.50618	9.72939	4.63778e-15	2.15506	up	[GEPR]	Carbohydrate transport and metabolism;; Amino acid transport and metabolism;; Inorganic ion transport and metabolism;; General function prediction only	--	--	--	[R]	General function prediction only	Major Facilitator Superfamily	--	R	General function prediction only	hippocampus abundant transcript-like protein 1 [Chenopodium quinoa]	--
AUR62027153	AUR62027153	47	75	55	18	6	20	6.02825	10.0971	7.11708	2.28619	0.765433	2.62956	2.02866e-06	2.14915	up	[R]	General function prediction only	--	--	--	--	--	Possible lysine decarboxylase	Cytokinin riboside 5&apos;-monophosphate phosphoribohydrolase LOG5 GN=LOG5 OS=Arabidopsis thaliana (Mouse-ear cress) PE=1 SV=1	S	Function unknown	cytokinin riboside 5&apos;-monophosphate phosphoribohydrolase LOG5-like [Chenopodium quinoa]	--
AUR62026790	AUR62026790	32	26	21	4	4	10	4.10434	3.50033	2.71743	0.508043	0.510289	1.31478	9.05212e-05	2.14513	up	--	--	Molecular Function: calcium ion binding (GO:0005509);; Cellular Component: photosystem II oxygen evolving complex (GO:0009654);; Biological Process: photosynthesis (GO:0015979);; Cellular Component: extrinsic component of membrane (GO:0019898);;	--	--	--	--	PsbP	PsbP domain-containing protein 4, chloroplastic (Precursor) GN=PPD4 OS=Arabidopsis thaliana (Mouse-ear cress) PE=1 SV=2	R	General function prediction only	psbP domain-containing protein 4, chloroplastic-like isoform X2 [Chenopodium quinoa]	molecular function: binding (GO:0005488);; cellular component: cell (GO:0005623);; cellular component: membrane (GO:0016020);; cellular component: macromolecular complex (GO:0032991);; cellular component: membrane part (GO:0044425);; cellular component: cell part (GO:0044464);; biological process: metabolic process (GO:0008152);; biological process: cellular process (GO:0009987)
AUR62017324	AUR62017324	1008	1036	315	188	156	261	129.287	139.475	40.7614	23.878	19.9013	34.3158	5.65301e-08	2.14046	up	--	--	--	--	--	--	--	--	--	--	--	hypothetical protein BVRB_5g101400 [Beta vulgaris subsp. vulgaris]	--
AUR62033509	AUR62033509	33	29	47	9	12	6	4.2326	3.90421	6.08187	1.1431	1.53087	0.788869	7.98828e-06	2.14046	up	[R]	General function prediction only	Molecular Function: acid phosphatase activity (GO:0003993);; Molecular Function: metal ion binding (GO:0046872);;	--	--	[G]	Carbohydrate transport and metabolism	Calcineurin-like phosphoesterase;; Iron/zinc purple acid phosphatase-like protein C	Probable purple acid phosphatase 20 (Precursor) GN=F3C22.180 OS=Arabidopsis thaliana (Mouse-ear cress) PE=2 SV=1	G	Carbohydrate transport and metabolism	probable purple acid phosphatase 20 [Chenopodium quinoa]	biological process: metabolic process (GO:0008152);; biological process: cellular process (GO:0009987);; molecular function: catalytic activity (GO:0003824);; molecular function: binding (GO:0005488)
AUR62035365	AUR62035365	13	16	16	5	4	0	1.66739	2.15405	2.07042	0.635054	0.510289	0	0.00151284	2.13835	up	--	--	--	--	--	--	--	BT1 family;; Major Facilitator Superfamily	Probable folate-biopterin transporter 9, chloroplastic (Precursor) GN=At2g33280 OS=Arabidopsis thaliana (Mouse-ear cress) PE=3 SV=2	R	General function prediction only	probable folate-biopterin transporter 9, chloroplastic isoform X1 [Chenopodium quinoa]	--
AUR62001189	AUR62001189	239	140	290	72	64	45	30.6543	18.8479	37.5264	9.14477	8.16462	5.91652	3.85014e-11	2.13727	up	[Q]	Secondary metabolites biosynthesis, transport and catabolism	--	--	--	[QI]	Secondary metabolites biosynthesis, transport and catabolism;; Lipid transport and metabolism	Cytochrome P450	Alkane hydroxylase MAH1 {ECO:0000303|PubMed:17905869} OS=Arabidopsis thaliana (Mouse-ear cress) PE=2 SV=1	Q	Secondary metabolites biosynthesis, transport and catabolism	alkane hydroxylase MAH1-like [Chenopodium quinoa]	--
AUR62011598	AUR62011598	138	97	105	38	31	23	17.7	13.0589	13.5871	4.82641	3.95474	3.024	1.91637e-11	2.13566	up	[V]	Defense mechanisms	Molecular Function: ATP binding (GO:0005524);; Biological Process: obsolete ATP catabolic process (GO:0006200);; Cellular Component: membrane (GO:0016020);; Molecular Function: ATPase activity (GO:0016887);;	--	--	[Q]	Secondary metabolites biosynthesis, transport and catabolism	ABC-2 type transporter;; ABC transporter;; Plant PDR ABC transporter associated;; ABC-transporter extracellular N-terminal;; AAA domain	Pleiotropic drug resistance protein 1 GN=PDR1 OS=Nicotiana tabacum (Common tobacco) PE=2 SV=1	Q	Secondary metabolites biosynthesis, transport and catabolism	pleiotropic drug resistance protein 1-like [Chenopodium quinoa]	molecular function: binding (GO:0005488);; cellular component: membrane (GO:0016020);; molecular function: catalytic activity (GO:0003824)
ONT.6184	--	45	52	58	20	10	10	5.77173	7.00066	7.50528	2.54021	1.27572	1.31478	4.96592e-07	2.1346	up	--	--	--	--	--	--	--	--	--	--	--	--	--
AUR62036751	AUR62036751	37	31	25	6	4	12	4.74565	4.17347	3.23504	0.762064	0.510289	1.57774	4.09289e-05	2.13185	up	--	--	--	--	--	--	--	Protein of unknown function (DUF295)	F-box protein At2g26160 GN=At2g26160 OS=Arabidopsis thaliana (Mouse-ear cress) PE=2 SV=1	R	General function prediction only	F-box protein At2g26160-like [Chenopodium quinoa]	--
AUR62014773	AUR62014773	53	43	25	8	11	11	6.79782	5.789	3.23504	1.01609	1.40329	1.44626	6.09265e-06	2.12997	up	--	--	--	--	--	--	--	--	Uncharacterized protein At4g04980 GN=At4g04980 OS=Arabidopsis thaliana (Mouse-ear cress) PE=2 SV=1	S	Function unknown	uncharacterized protein At4g04980-like [Chenopodium quinoa]	--
AUR62034915	AUR62034915	102	171	80	21	24	46	13.0826	23.0214	10.3521	2.66722	3.06173	6.048	2.84427e-07	2.12891	up	--	--	--	--	--	--	--	Protein of unknown function (DUF1475);; Protein of unknown function (DUF1475)	--	S	Function unknown	uncharacterized protein LOC110704178 isoform X3 [Chenopodium quinoa]	--
AUR62006289	AUR62006289	56	78	17	10	11	15	7.1826	10.501	2.19982	1.27011	1.40329	1.97217	5.57876e-05	2.12685	up	--	--	--	--	--	--	--	Domain of unknown function (DUF588)	CASP-like protein 4B3 OS=Oryza sativa subsp. japonica (Rice) PE=2 SV=1	S	Function unknown	CASP-like protein 4B1 [Chenopodium quinoa]	--
AUR62009070	AUR62009070	20	27	10	4	2	6	2.56521	3.63496	1.29401	0.508043	0.255144	0.788869	0.000817056	2.12591	up	--	--	--	--	--	--	--	--	--	S	Function unknown	nucleolin-like [Chenopodium quinoa]	--
ONT.6855	--	62	57	64	9	22	17	7.95216	7.6738	8.28169	1.1431	2.80659	2.23513	9.70032e-08	2.12589	up	--	--	Molecular Function: protein binding (GO:0005515);; Biological Process: glycerol ether metabolic process (GO:0006662);; Cellular Component: chloroplast (GO:0009507);; Molecular Function: protein disulfide oxidoreductase activity (GO:0015035);; Biological Process: cell redox homeostasis (GO:0045454);; Biological Process: oxidation-reduction process (GO:0055114);;	K03671|3.5942e-11|bvg:104905713|K03671 thioredoxin 1 | (RefSeq) thioredoxin M-type, chloroplastic-like	--	--	--	--	Thioredoxin M-type, chloroplastic OS=Spinacia oleracea OX=3562 PE=1 SV=2	--	--	thioredoxin M-type, chloroplastic-like [Chenopodium quinoa]	molecular function: binding (GO:0005488);; biological process: metabolic process (GO:0008152);; biological process: single-organism process (GO:0044699);; cellular component: cell (GO:0005623);; cellular component: organelle (GO:0043226);; cellular component: cell part (GO:0044464);; molecular function: catalytic activity (GO:0003824);; biological process: cellular process (GO:0009987);; biologic…
AUR62026556	AUR62026556	219	182	229	67	64	45	28.0891	24.5023	29.6329	8.50972	8.16462	5.91652	1.33117e-15	2.1251	up	--	--	--	K13065|4.89869e-136|cit:102624577|K13065 shikimate O-hydroxycinnamoyltransferase [EC:2.3.1.133] | (RefSeq) shikimate O-hydroxycinnamoyltransferase	Phenylpropanoid biosynthesis (ko00940);; Flavonoid biosynthesis (ko00941);; Stilbenoid, diarylheptanoid and gingerol biosynthesis (ko00945)	--	--	Transferase family	Anthranilate N-benzoyltransferase protein 3 GN=HCBT3 OS=Dianthus caryophyllus (Carnation) PE=1 SV=1	R	General function prediction only	anthranilate N-benzoyltransferase protein 2-like [Chenopodium quinoa]	--
AUR62037177	AUR62037177	319	358	383	107	115	78	40.9152	48.1968	49.5607	13.5901	14.6708	10.2553	7.41882e-18	2.12245	up	--	--	--	--	--	--	--	--	--	--	--	hypothetical protein BVRB_014450 [Beta vulgaris subsp. vulgaris]	--
AUR62021451	AUR62021451	348	405	157	80	71	93	44.6347	54.5243	20.316	10.1609	9.05762	12.2275	1.58312e-09	2.1214	up	--	--	--	K08235|2.51867e-101|pop:POPTR_0018s09120g|K08235 xyloglucan:xyloglucosyl transferase [EC:2.4.1.207] | (RefSeq) POPTRDRAFT_779340; xyloglucan endotransglycosylase family protein	--	--	--	Glycosyl hydrolases family 16;; Xyloglucan endo-transglycosylase (XET) C-terminus	Probable xyloglucan endotransglucosylase/hydrolase protein 26 (Precursor) GN=F16A16.40 OS=Arabidopsis thaliana (Mouse-ear cress) PE=2 SV=1	R	General function prediction only	probable xyloglucan endotransglucosylase/hydrolase protein 26 [Chenopodium quinoa]	--
AUR62041032	AUR62041032	301	218	217	74	64	67	38.6065	29.3489	28.0801	9.39879	8.16462	8.80904	1.33023e-16	2.12111	up	[MG]	Cell wall/membrane/envelope biogenesis;; Carbohydrate transport and metabolism	--	K19073|0|cit:102611623|K19073 divinyl chlorophyllide a 8-vinyl-reductase [EC:1.3.1.75] | (RefSeq) divinyl chlorophyllide a 8-vinyl-reductase, chloroplastic	Porphyrin and chlorophyll metabolism (ko00860)	[G]	Carbohydrate transport and metabolism	NADH(P)-binding;; NmrA-like family;; NAD dependent epimerase/dehydratase family;; short chain dehydrogenase;; Male sterility protein;; 3-beta hydroxysteroid dehydrogenase/isomerase family	Divinyl chlorophyllide a 8-vinyl-reductase, chloroplastic (Precursor) GN=T1A4.40 OS=Arabidopsis thaliana (Mouse-ear cress) PE=1 SV=1	G	Carbohydrate transport and metabolism	divinyl chlorophyllide a 8-vinyl-reductase, chloroplastic-like [Chenopodium quinoa]	--
AUR62002804	AUR62002804	53	81	34	5	14	22	6.79782	10.9049	4.39965	0.635054	1.78601	2.89252	2.45626e-05	2.11993	up	[M]	Cell wall/membrane/envelope biogenesis	--	--	--	--	--	Cellulose synthase;; Glycosyltransferase like family 2	Cellulose synthase-like protein E1 GN=CSLE1 OS=Arabidopsis thaliana (Mouse-ear cress) PE=2 SV=1	S	Function unknown	cellulose synthase-like protein E1 isoform X1 [Chenopodium quinoa]	--
ONT.4539	--	200	227	239	62	62	63	25.6521	30.5606	30.9269	7.87466	7.90947	8.28313	2.78848e-16	2.11971	up	--	--	Cellular Component: integral component of membrane (GO:0016021);;	--	--	--	--	Protein of unknown function (DUF751)	--	S	Function unknown	uncharacterized protein LOC110687480 [Chenopodium quinoa]	cellular component: membrane (GO:0016020);; cellular component: membrane part (GO:0044425)
AUR62033894	AUR62033894	24	14	21	7	2	4	3.07826	1.88479	2.71743	0.889075	0.255144	0.525913	0.000462111	2.11935	up	--	--	--	--	--	--	--	WRC;; QLQ	Growth-regulating factor 1 GN=GRF1 OS=Arabidopsis thaliana (Mouse-ear cress) PE=1 SV=1	K	Transcription	growth-regulating factor 1-like isoform X1 [Chenopodium quinoa]	--
AUR62009883	AUR62009883	31	20	28	6	8	5	3.97608	2.69256	3.62324	0.762064	1.02058	0.657391	5.73016e-05	2.11918	up	--	--	--	K09285|5.32378e-170|tcc:TCM_029127|K09285 AP2-like factor, ANT lineage | (RefSeq) AP2 domain-containing transcription factor	--	--	--	AP2 domain	AP2-like ethylene-responsive transcription factor AIL1 GN=AIL1 OS=Arabidopsis thaliana (Mouse-ear cress) PE=2 SV=1	K	Transcription	AP2-like ethylene-responsive transcription factor AIL1 [Chenopodium quinoa]	--
AUR62031179	AUR62031179	346	346	250	67	86	107	44.3782	46.5813	32.3504	8.50972	10.9712	14.0682	5.97391e-14	2.11915	up	[Q]	Secondary metabolites biosynthesis, transport and catabolism	--	--	--	[Q]	Secondary metabolites biosynthesis, transport and catabolism	Cytochrome P450	Cytochrome P450 82C4 GN=CYP82C4 OS=Arabidopsis thaliana (Mouse-ear cress) PE=2 SV=1	Q	Secondary metabolites biosynthesis, transport and catabolism	cytochrome P450 CYP82D47-like [Chenopodium quinoa]	--
AUR62044345	AUR62044345	12	8	17	3	2	2	1.53913	1.07702	2.19982	0.381032	0.255144	0.262956	0.00261342	2.11892	up	--	--	Biological Process: leaf morphogenesis (GO:0009965);; Biological Process: cell differentiation (GO:0030154);; Biological Process: positive regulation of transcription, DNA-templated (GO:0045893);;	--	--	--	--	--	--	S	Function unknown	uncharacterized protein LOC110692064 [Chenopodium quinoa]	biological process: developmental process (GO:0032502);; biological process: cellular process (GO:0009987);; biological process: single-organism process (GO:0044699);; biological process: biological regulation (GO:0065007)
AUR62012420	AUR62012420	151	113	115	39	38	28	19.3674	15.213	14.8812	4.95342	4.84774	3.68139	1.49229e-12	2.11416	up	[M]	Cell wall/membrane/envelope biogenesis	Biological Process: response to hypoxia (GO:0001666);; Cellular Component: plasma membrane (GO:0005886);; Biological Process: sucrose biosynthetic process (GO:0005986);; Biological Process: pollen wall assembly (GO:0010208);; Biological Process: galactolipid biosynthetic process (GO:0019375);; Molecular Function: sucrose-phosphate synthase activity (GO:0046524);;	K00696|0|tcc:TCM_046907|K00696 sucrose-phosphate synthase [EC:2.4.1.14] | (RefSeq) Sucrose phosphate synthase 1F	Starch and sucrose metabolism (ko00500)	[M]	Cell wall/membrane/envelope biogenesis	Glycosyl transferases group 1;; Sucrose-6F-phosphate phosphohydrolase;; Glycosyl transferases group 1;; Glycosyl transferase 4-like domain;; Sucrose synthase	Sucrose-phosphate synthase GN=SPS1 OS=Spinacia oleracea (Spinach) PE=1 SV=1	M	Cell wall/membrane/envelope biogenesis	sucrose-phosphate synthase-like [Chenopodium quinoa]	biological process: response to stimulus (GO:0050896);; cellular component: cell (GO:0005623);; cellular component: membrane (GO:0016020);; cellular component: cell part (GO:0044464);; biological process: metabolic process (GO:0008152);; biological process: cellular process (GO:0009987);; biological process: single-organism process (GO:0044699);; biological process: developmental process (GO:0032…
ONT.4849	--	5510	5730	6712	1792	1792	1585	706.716	771.418	868.542	227.603	228.609	208.393	2.61474e-27	2.11288	up	--	--	--	--	--	--	--	--	--	--	--	--	--
AUR62028221	AUR62028221	311	313	178	28	50	124	39.8891	42.1386	23.0335	3.5563	6.37861	16.3033	2.57558e-06	2.10713	up	[R]	General function prediction only	--	--	--	[QR]	Secondary metabolites biosynthesis, transport and catabolism;; General function prediction only	2OG-Fe(II) oxygenase superfamily;; non-haem dioxygenase in morphine synthesis N-terminal	Deacetoxyvindoline 4-hydroxylase GN=D4H OS=Catharanthus roseus (Madagascar periwinkle) PE=1 SV=2	Q	Secondary metabolites biosynthesis, transport and catabolism	1-aminocyclopropane-1-carboxylate oxidase homolog 1-like [Chenopodium quinoa]	--
ONT.16179	--	49	55	48	8	17	15	6.28477	7.40454	6.21127	1.01609	2.16873	1.97217	4.89395e-07	2.10665	up	--	--	--	--	--	--	--	--	B2 protein OS=Daucus carota OX=4039 PE=2 SV=1	S	Function unknown	kelch-like protein 5 isoform X1 [Chenopodium quinoa]	--
AUR62035541	AUR62035541	802	788	440	115	221	220	102.865	106.087	56.9366	14.6062	28.1934	28.9252	1.03616e-10	2.10592	up	--	--	--	--	--	--	--	Transferase family	Uncharacterized acetyltransferase At3g50280 GN=At3g50280 OS=Arabidopsis thaliana (Mouse-ear cress) PE=3 SV=1	S	Function unknown	protein ENHANCED PSEUDOMONAS SUSCEPTIBILTY 1-like [Chenopodium quinoa]	--
ONT.21798	--	143	109	73	18	35	34	18.3413	14.6745	9.4463	2.28619	4.46502	4.47026	1.41255e-08	2.10562	up	--	--	--	--	--	--	--	--	--	--	--	uncharacterized protein LOC110723887 [Chenopodium quinoa]	--
AUR62033472	AUR62033472	375	427	118	57	75	107	48.0978	57.4862	15.2694	7.23961	9.56791	14.0682	6.15136e-07	2.10534	up	--	--	Molecular Function: metal ion binding (GO:0046872);;	--	--	--	--	Cupin;; Cupin domain	Auxin-binding protein ABP20 (Precursor) GN=ABP20 OS=Prunus persica (Peach) PE=2 SV=1	R	General function prediction only	auxin-binding protein ABP19a-like [Chenopodium quinoa]	molecular function: binding (GO:0005488)
ONT.14612	--	22	27	34	6	4	10	2.82174	3.63496	4.39965	0.762064	0.510289	1.31478	8.68989e-05	2.10333	up	--	--	--	--	--	--	--	--	--	--	--	--	--
AUR62011210	AUR62011210	148	106	87	31	37	26	18.9826	14.2706	11.2579	3.93733	4.72017	3.41843	1.16162e-10	2.10275	up	[E]	Amino acid transport and metabolism	--	--	--	[E]	Amino acid transport and metabolism	Prephenate dehydrogenase;; NADP oxidoreductase coenzyme F420-dependent;; D-isomer specific 2-hydroxyacid dehydrogenase, NAD binding domain;; NAD binding domain of 6-phosphogluconate dehydrogenase	Arogenate dehydrogenase 2, chloroplastic (Precursor) GN=TYRAAT2 OS=Arabidopsis thaliana (Mouse-ear cress) PE=1 SV=1	E	Amino acid transport and metabolism	arogenate dehydrogenase 1, chloroplastic-like [Chenopodium quinoa]	--
AUR62040293	AUR62040293	404	312	346	107	115	82	51.8173	42.0039	44.7729	13.5901	14.6708	10.7812	2.32499e-19	2.10196	up	--	--	--	--	--	[K]	Transcription	CCT motif;; B-box zinc finger	Zinc finger protein CONSTANS-LIKE 3 GN=COL3 OS=Arabidopsis thaliana (Mouse-ear cress) PE=1 SV=1	K	Transcription	zinc finger protein CONSTANS-LIKE 5-like [Chenopodium quinoa]	--
AUR62043111	AUR62043111	111	93	98	26	29	29	14.2369	12.5204	12.6813	3.30228	3.69959	3.81287	1.70561e-11	2.09899	up	--	--	--	--	--	--	--	Domain of unknown function (DUF4378)	--	S	Function unknown	uncharacterized protein LOC110684745 [Chenopodium quinoa]	--
AUR62020871	AUR62020871	66	55	60	13	19	17	8.46521	7.40454	7.76409	1.65114	2.42387	2.23513	2.87824e-08	2.09577	up	--	--	Molecular Function: transferase activity, transferring glycosyl groups (GO:0016757);;	--	--	[GC]	Carbohydrate transport and metabolism;; Energy production and conversion	UDP-glucoronosyl and UDP-glucosyl transferase	Crocetin glucosyltransferase, chloroplastic (Precursor) GN=UGT75L6 OS=Gardenia jasminoides (Cape jasmine) PE=1 SV=1	CG	Energy production and conversion;; Carbohydrate transport and metabolism	crocetin glucosyltransferase, chloroplastic-like [Chenopodium quinoa]	molecular function: catalytic activity (GO:0003824)
AUR62026066	AUR62026066	47	59	46	15	8	17	6.02825	7.94305	5.95247	1.90516	1.02058	2.23513	9.64019e-07	2.0951	up	[S]	Function unknown	--	--	--	[T]	Signal transduction mechanisms	NB-ARC domain;; Leucine Rich repeats (2 copies);; Leucine rich repeat;; Leucine Rich Repeat	Putative disease resistance protein RGA3 GN=RGA3 OS=Solanum bulbocastanum (Wild potato) PE=2 SV=2	T	Signal transduction mechanisms	putative disease resistance protein RGA3 [Chenopodium quinoa]	--
AUR62033160	AUR62033160	236	289	104	34	53	79	30.2695	38.9075	13.4577	4.31836	6.76132	10.3868	3.50458e-07	2.09415	up	[O]	Posttranslational modification, protein turnover, chaperones	--	K00799|5.03953e-96|pper:PRUPE_ppa011383mg|K00799 glutathione S-transferase [EC:2.5.1.18] | (RefSeq) hypothetical protein	Glutathione metabolism (ko00480)	[O]	Posttranslational modification, protein turnover, chaperones	Glutathione S-transferase, C-terminal domain;; Glutathione S-transferase, N-terminal domain;; Glutathione S-transferase, N-terminal domain;; Glutathione S-transferase, C-terminal domain;; Glutathione S-transferase, N-terminal domain	Glutathione S-transferase GN=GST OS=Silene vulgaris (Bladder campion) PE=1 SV=3	O	Posttranslational modification, protein turnover, chaperones	glutathione S-transferase-like [Chenopodium quinoa]	--
AUR62021935	AUR62021935	111	89	145	28	42	26	14.2369	11.9819	18.7632	3.5563	5.35803	3.41843	5.28971e-10	2.09382	up	[EH]	Amino acid transport and metabolism;; Coenzyme transport and metabolism	Biological Process: sulfate reduction (GO:0019419);; Molecular Function: adenylyl-sulfate reductase (glutathione) activity (GO:0033741);; Biological Process: cell redox homeostasis (GO:0045454);;	K05907|0|sly:544267|K05907 adenylyl-sulfate reductase (glutathione) [EC:1.8.4.9] | (RefSeq) adenylyl-sulfate reductase	Sulfur metabolism (ko00920)	[E]	Amino acid transport and metabolism	Phosphoadenosine phosphosulfate reductase family;; Thioredoxin	5&apos;-adenylylsulfate reductase 1, chloroplastic (Precursor) GN=F4H6.13 OS=Arabidopsis thaliana (Mouse-ear cress) PE=1 SV=2	E	Amino acid transport and metabolism	5&apos;-adenylylsulfate reductase 1, chloroplastic-like [Chenopodium quinoa]	biological process: metabolic process (GO:0008152);; biological process: cellular process (GO:0009987);; biological process: single-organism process (GO:0044699);; molecular function: catalytic activity (GO:0003824);; biological process: biological regulation (GO:0065007)
AUR62038103	AUR62038103	283	265	126	54	68	64	36.2978	35.6764	16.3046	6.85858	8.6749	8.41461	3.92808e-10	2.09333	up	[GEPR]	Carbohydrate transport and metabolism;; Amino acid transport and metabolism;; Inorganic ion transport and metabolism;; General function prediction only	Biological Process: carbohydrate transport (GO:0008643);; Cellular Component: integral component of membrane (GO:0016021);; Molecular Function: substrate-specific transmembrane transporter activity (GO:0022891);; Molecular Function: 2-alkenal reductase [NAD(P)] activity (GO:0032440);; Biological Process: transmembrane transport (GO:0055085);; Biological Process: oxidation-reduction process (GO:00…	--	--	[R]	General function prediction only	Sugar (and other) transporter;; Major Facilitator Superfamily	Sugar transport protein 13 GN=F9D12.17 OS=Arabidopsis thaliana (Mouse-ear cress) PE=1 SV=2	R	General function prediction only	sugar transport protein 13-like [Chenopodium quinoa]	biological process: single-organism process (GO:0044699);; biological process: localization (GO:0051179);; cellular component: membrane (GO:0016020);; cellular component: membrane part (GO:0044425);; molecular function: transporter activity (GO:0005215);; biological process: metabolic process (GO:0008152);; molecular function: catalytic activity (GO:0003824)
ONT.20564	--	84	77	103	26	16	30	10.7739	10.3664	13.3283	3.30228	2.04115	3.94435	6.54149e-09	2.09315	up	--	--	--	--	--	--	--	Plant transposon protein;; Plant transposon protein	--	S	Function unknown	uncharacterized protein LOC110684605 [Chenopodium quinoa]	--
AUR62001302	AUR62001302	54	64	11	9	7	14	6.92608	8.61619	1.42342	1.1431	0.893005	1.8407	0.000276873	2.09283	up	[O]	Posttranslational modification, protein turnover, chaperones	Biological Process: response to stress (GO:0006950);; Biological Process: response to organic substance (GO:0010033);; Molecular Function: transferase activity (GO:0016740);; Biological Process: primary metabolic process (GO:0044238);; Biological Process: cellular catabolic process (GO:0044248);; Biological Process: single-organism metabolic process (GO:0044710);; Biological Process: organic subs…	K00799|9.55621e-92|vvi:100264838|K00799 glutathione S-transferase [EC:2.5.1.18] | (RefSeq) probable glutathione S-transferase	Glutathione metabolism (ko00480)	[O]	Posttranslational modification, protein turnover, chaperones	Glutathione S-transferase, N-terminal domain;; Glutathione S-transferase, N-terminal domain;; Glutathione S-transferase, N-terminal domain;; Glutathione S-transferase, C-terminal domain	Glutathione S-transferase U8 GN=GSTU8 OS=Arabidopsis thaliana (Mouse-ear cress) PE=2 SV=1	O	Posttranslational modification, protein turnover, chaperones	glutathione S-transferase U8-like [Chenopodium quinoa]	biological process: response to stimulus (GO:0050896);; molecular function: catalytic activity (GO:0003824);; biological process: metabolic process (GO:0008152);; biological process: cellular process (GO:0009987);; biological process: single-organism process (GO:0044699)
ONT.28439	--	38	47	25	6	14	8	4.87391	6.32752	3.23504	0.762064	1.78601	1.05183	2.15832e-05	2.09137	up	--	--	--	--	--	--	--	--	--	--	--	--	--
AUR62033341	AUR62033341	72	77	17	10	10	20	9.23477	10.3664	2.19982	1.27011	1.27572	2.62956	0.000103267	2.08907	up	--	--	Cellular Component: cell part (GO:0044464);;	--	--	--	--	Remorin, C-terminal region	Remorin OS=Solanum tuberosum (Potato) PE=1 SV=1	S	Function unknown	remorin-like [Chenopodium quinoa]	cellular component: cell part (GO:0044464)
AUR62041854	AUR62041854	27	49	24	5	11	9	3.46304	6.59677	3.10563	0.635054	1.40329	1.1833	6.09081e-05	2.08781	up	--	--	--	--	--	[R]	General function prediction only	AN1-like Zinc finger	Zinc finger AN1 domain-containing stress-associated protein 12 GN=T19D11.2 OS=Arabidopsis thaliana (Mouse-ear cress) PE=2 SV=2	R	General function prediction only	zinc finger AN1 domain-containing stress-associated protein 12-like [Chenopodium quinoa]	--
AUR62012677	AUR62012677	73	80	17	9	8	23	9.36303	10.7702	2.19982	1.1431	1.02058	3.024	0.000196489	2.08667	up	[RTKL]	General function prediction only;; Signal transduction mechanisms;; Transcription;; Replication, recombination and repair	--	--	--	[T]	Signal transduction mechanisms	Protein kinase domain;; Protein tyrosine kinase	Serine/threonine-protein kinase PBS1 GN=PBS1 OS=Arabidopsis thaliana (Mouse-ear cress) PE=1 SV=1	T	Signal transduction mechanisms	probable serine/threonine-protein kinase PBL23 isoform X2 [Chenopodium quinoa]	--
AUR62015804	AUR62015804	49	57	14	6	6	16	6.28477	7.6738	1.81162	0.762064	0.765433	2.10365	0.00026565	2.08644	up	--	--	--	--	--	[GC]	Carbohydrate transport and metabolism;; Energy production and conversion	UDP-glucoronosyl and UDP-glucosyl transferase	Anthocyanidin 3-O-glucoside 2&apos;&apos;-O-glucosyltransferase GN=3GGT OS=Ipomoea nil (Japanese morning glory) PE=1 SV=1	CG	Energy production and conversion;; Carbohydrate transport and metabolism	UDP-glycosyltransferase 79B30-like [Chenopodium quinoa]	--
ONT.12656	--	47	45	39	14	12	9	6.02825	6.05826	5.04666	1.77815	1.53087	1.1833	9.79538e-07	2.08337	up	[O]	Posttranslational modification, protein turnover, chaperones	Biological Process: protein peptidyl-prolyl isomerization (GO:0000413);; Molecular Function: peptidyl-prolyl cis-trans isomerase activity (GO:0003755);; Biological Process: protein folding (GO:0006457);; Cellular Component: chloroplast (GO:0009507);; Cellular Component: thylakoid lumen (GO:0031977);;	--	--	[O]	Posttranslational modification, protein turnover, chaperones	--	Peptidyl-prolyl cis-trans isomerase FKBP13, chloroplastic OS=Arabidopsis thaliana OX=3702 GN=FKBP13 PE=1 SV=2	O	Posttranslational modification, protein turnover, chaperones	peptidyl-prolyl cis-trans isomerase FKBP13, chloroplastic-like [Chenopodium quinoa]	biological process: metabolic process (GO:0008152);; biological process: cellular process (GO:0009987);; molecular function: catalytic activity (GO:0003824);; cellular component: cell (GO:0005623);; cellular component: organelle (GO:0043226);; cellular component: cell part (GO:0044464)
AUR62018623	AUR62018623	19	24	16	10	2	1	2.43695	3.23107	2.07042	1.27011	0.255144	0.131478	0.00124743	2.08219	up	[Q]	Secondary metabolites biosynthesis, transport and catabolism	Molecular Function: oxidoreductase activity, acting on single donors with incorporation of molecular oxygen, incorporation of two atoms of oxygen (GO:0016702);;	--	--	[Q]	Secondary metabolites biosynthesis, transport and catabolism	Retinal pigment epithelial membrane protein	Probable carotenoid cleavage dioxygenase 4, chloroplastic (Precursor) GN=T18B16.140 OS=Arabidopsis thaliana (Mouse-ear cress) PE=1 SV=1	Q	Secondary metabolites biosynthesis, transport and catabolism	probable carotenoid cleavage dioxygenase 4, chloroplastic [Chenopodium quinoa]	biological process: metabolic process (GO:0008152);; biological process: single-organism process (GO:0044699);; molecular function: catalytic activity (GO:0003824)
AUR62025443	AUR62025443	782	553	729	226	207	167	100.3	74.4493	94.3336	28.7044	26.4074	21.9569	2.52084e-20	2.08197	up	--	--	--	--	--	--	--	Tetratricopeptide repeat;; TPR repeat;; Tetratricopeptide repeat;; Tetratricopeptide repeat;; Tetratricopeptide repeat;; Tetratricopeptide repeat	--	S	Function unknown	uncharacterized protein LOC110689711 [Chenopodium quinoa]	--
AUR62039508	AUR62039508	54	47	54	12	14	16	6.92608	6.32752	6.98768	1.52413	1.78601	2.10365	1.90294e-07	2.0783	up	--	--	--	--	--	--	--	GDSL/SGNH-like Acyl-Esterase family found in Pmr5 and Cas1p;; PMR5 N terminal Domain	Protein trichome birefringence-like 42 GN=TBL42 OS=Arabidopsis thaliana (Mouse-ear cress) PE=3 SV=1	R	General function prediction only	protein trichome birefringence-like 42 [Chenopodium quinoa]	--
AUR62024443	AUR62024443	63	64	28	4	18	17	8.08042	8.61619	3.62324	0.508043	2.2963	2.23513	4.08384e-05	2.07827	up	--	--	--	--	--	--	--	Protein of unknown function (DUF642)	--	R	General function prediction only	uncharacterized protein LOC110691498 [Chenopodium quinoa]	--
ONT.9136	--	553	449	578	202	159	96	70.9282	60.448	74.794	25.6562	20.284	12.6219	4.79469e-14	2.07764	up	[H]	Coenzyme transport and metabolism	--	--	--	--	--	Pterin 4 alpha carbinolamine dehydratase	Probable pterin-4-alpha-carbinolamine dehydratase, chloroplastic OS=Arabidopsis thaliana OX=3702 GN=ATP1 PE=1 SV=1	S	Function unknown	uncharacterized protein LOC110723899 [Chenopodium quinoa]	--
AUR62029196	AUR62029196	46	19	38	12	12	1	5.89999	2.55793	4.91725	1.52413	1.53087	0.131478	0.000242224	2.07611	up	--	--	Biological Process: polysaccharide catabolic process (GO:0000272);; Cellular Component: chloroplast (GO:0009507);; Molecular Function: beta-amylase activity (GO:0016161);; Molecular Function: cation binding (GO:0043169);;	--	--	--	--	Glycosyl hydrolase family 14	Beta-amylase GN=BMY1 OS=Glycine max (Soybean) PE=1 SV=3	R	General function prediction only	beta-amylase-like isoform X1 [Chenopodium quinoa]	biological process: metabolic process (GO:0008152);; cellular component: cell (GO:0005623);; cellular component: organelle (GO:0043226);; cellular component: cell part (GO:0044464);; molecular function: catalytic activity (GO:0003824);; molecular function: binding (GO:0005488)
AUR62007563	AUR62007563	348	354	277	64	113	104	44.6347	47.6583	35.8442	8.12869	14.4157	13.6737	1.81712e-13	2.07181	up	--	--	--	--	--	[I]	Lipid transport and metabolism	CRAL/TRIO domain;; CRAL/TRIO, N-terminal domain;; Divergent CRAL/TRIO domain	Phosphatidylinositol/phosphatidylcholine transfer protein SFH10 GN=SFH10 OS=Arabidopsis thaliana (Mouse-ear cress) PE=3 SV=1	I	Lipid transport and metabolism	random slug protein 5-like [Chenopodium quinoa]	--
AUR62014457	AUR62014457	41	37	53	9	13	13	5.25869	4.98124	6.85828	1.1431	1.65844	1.70922	2.07097e-06	2.07147	up	--	--	--	--	--	--	--	Cupin;; Cupin domain	Putative germin-like protein 2-1 (Precursor) OS=Oryza sativa subsp. japonica (Rice) PE=3 SV=1	R	General function prediction only	putative germin-like protein 2-1 [Chenopodium quinoa]	--
ONT.1453	--	42	34	33	5	9	14	5.38695	4.57735	4.27025	0.635054	1.14815	1.8407	1.63406e-05	2.07142	up	[I]	Lipid transport and metabolism	Biological Process: fatty acid metabolic process (GO:0006631);; Molecular Function: oxidoreductase activity (GO:0016491);; Cellular Component: intracellular membrane-bounded organelle (GO:0043231);; Cellular Component: cytoplasmic part (GO:0044444);; Biological Process: oxidation-reduction process (GO:0055114);;	K10527|5.52035e-37|vvi:100245687|K10527 enoyl-CoA hydratase/3-hydroxyacyl-CoA dehydrogenase [EC:4.2.1.17 1.1.1.35 1.1.1.211] | (RefSeq) peroxisomal fatty acid beta-oxidation multifunctional protein AIM1	Fatty acid degradation (ko00071);; alpha-Linolenic acid metabolism (ko00592);; Fatty acid metabolism (ko01212)	[I]	Lipid transport and metabolism	Enoyl-CoA hydratase/isomerase;; Enoyl-CoA hydratase/isomerase	Glyoxysomal fatty acid beta-oxidation multifunctional protein MFP-a OS=Cucumis sativus OX=3659 PE=1 SV=1	I	Lipid transport and metabolism	peroxisomal fatty acid beta-oxidation multifunctional protein-like [Chenopodium quinoa]	biological process: metabolic process (GO:0008152);; biological process: cellular process (GO:0009987);; biological process: single-organism process (GO:0044699);; molecular function: catalytic activity (GO:0003824);; cellular component: cell (GO:0005623);; cellular component: organelle (GO:0043226);; cellular component: cell part (GO:0044464)
AUR62042063	AUR62042063	251	195	259	87	79	37	32.1934	26.2525	33.515	11.0499	10.0782	4.86469	2.84752e-11	2.06772	up	--	--	Cellular Component: plasma membrane (GO:0005886);;	--	--	--	--	Protein of unknown function (DUF4079)	--	S	Function unknown	uncharacterized protein LOC110709920 [Chenopodium quinoa]	cellular component: cell (GO:0005623);; cellular component: membrane (GO:0016020);; cellular component: cell part (GO:0044464)
AUR62018684	AUR62018684	273	254	144	49	59	80	35.0152	34.1955	18.6338	6.22352	7.52676	10.5183	3.86678e-10	2.06737	up	--	--	--	--	--	--	--	Transferase family	Uncharacterized acetyltransferase At3g50280 GN=At3g50280 OS=Arabidopsis thaliana (Mouse-ear cress) PE=3 SV=1	S	Function unknown	uncharacterized acetyltransferase At3g50280-like [Chenopodium quinoa]	--
ONT.17252	--	17	15	17	6	4	1	2.18043	2.01942	2.19982	0.762064	0.510289	0.131478	0.00121562	2.06601	up	--	--	--	--	--	--	--	--	--	--	--	--	--
AUR62027742	AUR62027742	1934	1602	1021	380	481	455	248.056	215.674	132.119	48.2641	61.3622	59.8226	4.11992e-15	2.06562	up	--	--	Molecular Function: hydrolase activity, hydrolyzing O-glycosyl compounds (GO:0004553);; Cellular Component: cell wall (GO:0005618);; Biological Process: cellular glucan metabolic process (GO:0006073);; Molecular Function: xyloglucan:xyloglucosyl transferase activity (GO:0016762);; Cellular Component: apoplast (GO:0048046);;	K14504|9.38658e-140|vvi:100241056|K14504 xyloglucan:xyloglucosyl transferase TCH4 [EC:2.4.1.207] | (RefSeq) xyloglucan endotransglucosylase/hydrolase protein 22	Plant hormone signal transduction (ko04075)	--	--	Glycosyl hydrolases family 16;; Xyloglucan endo-transglycosylase (XET) C-terminus	Probable xyloglucan endotransglucosylase/hydrolase protein 23 (Precursor) GN=F14M19.90 OS=Arabidopsis thaliana (Mouse-ear cress) PE=2 SV=1	R	General function prediction only	probable xyloglucan endotransglucosylase/hydrolase protein 23 [Chenopodium quinoa]	molecular function: catalytic activity (GO:0003824);; cellular component: cell (GO:0005623);; cellular component: cell part (GO:0044464);; biological process: metabolic process (GO:0008152);; biological process: cellular process (GO:0009987);; cellular component: extracellular region (GO:0005576)
ONT.22298	--	21	42	34	11	7	7	2.69347	5.65438	4.39965	1.39712	0.893005	0.920348	5.41462e-05	2.06443	up	--	--	--	--	--	--	--	--	--	--	--	--	--
ONT.13709	--	58	44	51	22	16	2	7.43912	5.92363	6.59947	2.79424	2.04115	0.262956	3.35388e-05	2.06414	up	--	--	Molecular Function: zinc ion binding (GO:0008270);;	--	--	[R]	General function prediction only	--	Putative pentatricopeptide repeat-containing protein At3g13770, mitochondrial OS=Arabidopsis thaliana OX=3702 GN=PCMP-H85 PE=3 SV=1	S	Function unknown	PREDICTED: pentatricopeptide repeat-containing protein At3g24000, mitochondrial-like [Beta vulgaris subsp. vulgaris]	molecular function: binding (GO:0005488)
AUR62035587	AUR62035587	61	65	36	12	18	14	7.8239	8.75082	4.65845	1.52413	2.2963	1.8407	9.19021e-07	2.06357	up	[S]	Function unknown	--	--	--	--	--	OPT oligopeptide transporter protein	Metal-nicotianamine transporter YSL2 GN=YSL2 OS=Arabidopsis thaliana (Mouse-ear cress) PE=1 SV=1	P	Inorganic ion transport and metabolism	metal-nicotianamine transporter YSL3-like [Chenopodium quinoa]	--
AUR62025258	AUR62025258	53	47	52	16	15	11	6.79782	6.32752	6.72887	2.03217	1.91358	1.44626	2.43248e-07	2.05936	up	[P]	Inorganic ion transport and metabolism	Cellular Component: membrane (GO:0016020);;	K13754|0|vvi:100249061|K13754 solute carrier family 24 (sodium/potassium/calcium exchanger), member 6 | (RefSeq) cation/calcium exchanger 4	--	[P]	Inorganic ion transport and metabolism	Sodium/calcium exchanger protein	Cation/calcium exchanger 4 GN=F15I1.21 OS=Arabidopsis thaliana (Mouse-ear cress) PE=2 SV=1	P	Inorganic ion transport and metabolism	cation/calcium exchanger 4-like [Chenopodium quinoa]	cellular component: membrane (GO:0016020)
AUR62018555	AUR62018555	2132	1785	1818	492	720	490	273.452	240.311	235.252	62.4893	91.8519	64.4243	2.30465e-21	2.05925	up	[E]	Amino acid transport and metabolism	--	K00600|0|tcc:TCM_020228|K00600 glycine hydroxymethyltransferase [EC:2.1.2.1] | (RefSeq) Serine hydroxymethyltransferase 4 isoform 1	Glycine, serine and threonine metabolism (ko00260);; Cyanoamino acid metabolism (ko00460);; Glyoxylate and dicarboxylate metabolism (ko00630);; One carbon pool by folate (ko00670);; Carbon metabolism (ko01200);; Biosynthesis of amino acids (ko01230)	[E]	Amino acid transport and metabolism	Serine hydroxymethyltransferase	Serine hydroxymethyltransferase 4 OS=Arabidopsis thaliana (Mouse-ear cress) PE=1 SV=1	E	Amino acid transport and metabolism	serine hydroxymethyltransferase 4-like [Chenopodium quinoa]	--
ONT.4489	--	11	21	17	2	5	4	1.41087	2.82719	2.19982	0.254021	0.637861	0.525913	0.00135936	2.05911	up	--	--	--	--	--	--	--	--	--	--	--	uncharacterized protein LOC110733278 [Chenopodium quinoa]	--
AUR62009638	AUR62009638	157	158	177	48	50	46	20.1369	21.2712	22.9041	6.09651	6.37861	6.048	2.7828e-14	2.05604	up	--	--	Biological Process: metal ion transport (GO:0030001);; Molecular Function: metal ion binding (GO:0046872);;	--	--	[P]	Inorganic ion transport and metabolism	--	--	P	Inorganic ion transport and metabolism	protein SODIUM POTASSIUM ROOT DEFECTIVE 1-like [Chenopodium quinoa]	biological process: localization (GO:0051179);; molecular function: binding (GO:0005488)
AUR62015134	AUR62015134	417	350	407	144	111	92	53.4847	47.1198	52.6664	18.2895	14.1605	12.096	1.57263e-17	2.05579	up	--	--	--	--	--	--	--	--	--	S	Function unknown	uncharacterized protein LOC110691913 [Chenopodium quinoa]	--
AUR62039033	AUR62039033	13	11	14	3	3	2	1.66739	1.48091	1.81162	0.381032	0.382716	0.262956	0.00258648	2.05517	up	--	--	Molecular Function: transferase activity (GO:0016740);;	--	--	[R]	General function prediction only	O-methyltransferase;; Dimerisation domain	Trans-resveratrol di-O-methyltransferase GN=ROMT OS=Vitis vinifera (Grape) PE=1 SV=2	R	General function prediction only	trans-resveratrol di-O-methyltransferase-like [Chenopodium quinoa]	molecular function: catalytic activity (GO:0003824)
AUR62010091	AUR62010091	56	31	73	20	14	9	7.1826	4.17347	9.4463	2.54021	1.78601	1.1833	6.0514e-06	2.05472	up	--	--	--	--	--	--	--	Pollen proteins Ole e I like	Proline-rich protein 4 (Precursor) GN=PRP4 OS=Arabidopsis thaliana (Mouse-ear cress) PE=2 SV=1	R	General function prediction only	proline-rich protein 4-like [Chenopodium quinoa]	--
ONT.14318	--	17	22	26	7	5	4	2.18043	2.96182	3.36444	0.889075	0.637861	0.525913	0.000302145	2.05354	up	--	--	--	--	--	--	--	--	Senescence associated gene 20 OS=Arabidopsis thaliana OX=3702 GN=SAG20 PE=2 SV=1	S	Function unknown	senescence associated gene 20 [Chenopodium quinoa]	--
AUR62019483	AUR62019483	45	63	19	16	5	11	5.77173	8.48156	2.45863	2.03217	0.637861	1.44626	0.000128025	2.05349	up	--	--	--	K13459|5.46028e-28|tcc:TCM_032179|K13459 disease resistance protein RPS2 | (RefSeq) LRR and NB-ARC domains-containing disease resistance protein, putative	Plant-pathogen interaction (ko04626)	--	--	Leucine Rich repeats (2 copies);; Leucine rich repeat;; Leucine Rich Repeat;; C1 domain	Probable disease resistance protein At4g27220 GN=At4g27220 OS=Arabidopsis thaliana (Mouse-ear cress) PE=2 SV=1	T	Signal transduction mechanisms	uncharacterized protein LOC110737708 [Chenopodium quinoa]	--
AUR62040603	AUR62040603	203	302	171	47	35	102	26.0369	40.6577	22.1276	5.9695	4.46502	13.4108	4.35358e-07	2.05299	up	[OC]	Posttranslational modification, protein turnover, chaperones;; Energy production and conversion	Biological Process: glycerol ether metabolic process (GO:0006662);; Molecular Function: enzyme activator activity (GO:0008047);; Molecular Function: electron carrier activity (GO:0009055);; Cellular Component: chloroplast thylakoid (GO:0009534);; Cellular Component: chloroplast stroma (GO:0009570);; Molecular Function: protein disulfide oxidoreductase activity (GO:0015035);; Molecular Function: o…	--	--	[O]	Posttranslational modification, protein turnover, chaperones	Thioredoxin;; Thioredoxin-like domain	Thioredoxin Y1, chloroplastic (Precursor) GN=At1g76760 OS=Arabidopsis thaliana (Mouse-ear cress) PE=2 SV=1	O	Posttranslational modification, protein turnover, chaperones	thioredoxin Y1, chloroplastic-like [Chenopodium quinoa]	biological process: metabolic process (GO:0008152);; biological process: single-organism process (GO:0044699);; biological process: biological regulation (GO:0065007);; molecular function: molecular function regulator (GO:0098772);; molecular function: electron carrier activity (GO:0009055);; cellular component: cell (GO:0005623);; cellular component: organelle (GO:0043226);; cellular component: …
AUR62015391	AUR62015391	2066	1387	1573	571	505	415	264.987	186.729	203.548	72.5231	64.4239	54.5635	5.30182e-21	2.05296	up	--	--	--	--	--	[S]	Function unknown	Uncharacterized conserved protein (DUF2054);; GUN4-like	Tetrapyrrole-binding protein, chloroplastic (Precursor) GN=GUN4 OS=Arabidopsis thaliana (Mouse-ear cress) PE=1 SV=1	S	Function unknown	uncharacterized protein LOC110689256 [Chenopodium quinoa]	--
AUR62027273	AUR62027273	65	87	32	9	22	18	8.33694	11.7126	4.14085	1.1431	2.80659	2.36661	1.13011e-05	2.05236	up	--	--	--	--	--	--	--	Probable lipid transfer	--	--	--	uncharacterized protein LOC110692896 [Chenopodium quinoa]	--
AUR62037493	AUR62037493	881	704	932	318	257	171	112.998	94.7781	120.602	40.3894	32.786	22.4828	9.71699e-16	2.05111	up	[I]	Lipid transport and metabolism	Biological Process: isoprenoid biosynthetic process (GO:0008299);; Biological Process: phospholipid biosynthetic process (GO:0008654);; Molecular Function: transferase activity, transferring alkyl or aryl (other than methyl) groups (GO:0016765);; Biological Process: monocarboxylic acid metabolic process (GO:0032787);; Biological Process: pigment biosynthetic process (GO:0046148);;	K02291|0|pper:PRUPE_ppa005962mg|K02291 15-cis-phytoene/all-trans-phytoene synthase [EC:2.5.1.32 2.5.1.99] | (RefSeq) hypothetical protein	Carotenoid biosynthesis (ko00906)	[I]	Lipid transport and metabolism	Squalene/phytoene synthase	Phytoene synthase, chloroplastic (Precursor) GN=PSY1 OS=Capsicum annuum (Bell pepper) PE=2 SV=1	I	Lipid transport and metabolism	phytoene synthase 2, chloroplastic-like [Chenopodium quinoa]	biological process: metabolic process (GO:0008152);; biological process: cellular process (GO:0009987);; biological process: single-organism process (GO:0044699);; molecular function: catalytic activity (GO:0003824)
AUR62024192	AUR62024192	62	76	84	27	12	23	7.95216	10.2317	10.8697	3.42929	1.53087	3.024	1.46094e-07	2.0491	up	--	--	--	--	--	--	--	GDSL-like Lipase/Acylhydrolase	GDSL esterase/lipase At1g71691 (Precursor) GN=At1g71691 OS=Arabidopsis thaliana (Mouse-ear cress) PE=2 SV=1	R	General function prediction only	GDSL esterase/lipase 7-like [Chenopodium quinoa]	--
AUR62028143	AUR62028143	137	196	177	45	44	59	17.5717	26.3871	22.9041	5.71548	5.61317	7.75722	2.91036e-11	2.04793	up	--	--	Molecular Function: oxygen transporter activity (GO:0005344);; Molecular Function: iron ion binding (GO:0005506);; Biological Process: fatty acid metabolic process (GO:0006631);; Biological Process: oxygen transport (GO:0015671);; Biological Process: triglyceride biosynthetic process (GO:0019432);; Molecular Function: oxygen binding (GO:0019825);; Molecular Function: heme binding (GO:0020037);;	--	--	[C]	Energy production and conversion	Globin	Non-symbiotic hemoglobin 2 GN=HB2 OS=Solanum lycopersicum (Tomato) PE=2 SV=1	C	Energy production and conversion	non-symbiotic hemoglobin 2-like [Chenopodium quinoa]	biological process: localization (GO:0051179);; molecular function: transporter activity (GO:0005215);; molecular function: binding (GO:0005488);; biological process: metabolic process (GO:0008152);; biological process: cellular process (GO:0009987);; biological process: single-organism process (GO:0044699)
AUR62021692	AUR62021692	229	284	100	32	69	68	29.3717	38.2343	12.9401	4.06434	8.80248	8.94052	5.65383e-07	2.04714	up	[O]	Posttranslational modification, protein turnover, chaperones	--	--	--	[O]	Posttranslational modification, protein turnover, chaperones	Glutathione S-transferase, N-terminal domain;; Glutathione S-transferase, N-terminal domain;; Glutathione S-transferase, N-terminal domain	Glutathione S-transferase U9 GN=K19B1.9 OS=Arabidopsis thaliana (Mouse-ear cress) PE=2 SV=1	O	Posttranslational modification, protein turnover, chaperones	PREDICTED: glutathione S-transferase U10 [Beta vulgaris subsp. vulgaris]	--
AUR62012003	AUR62012003	30	31	14	4	4	10	3.84782	4.17347	1.81162	0.508043	0.510289	1.31478	0.000416265	2.04644	up	[RTKL]	General function prediction only;; Signal transduction mechanisms;; Transcription;; Replication, recombination and repair	Molecular Function: protein tyrosine kinase activity (GO:0004713);; Molecular Function: ATP binding (GO:0005524);; Biological Process: protein phosphorylation (GO:0006468);;	--	--	[T]	Signal transduction mechanisms	Protein tyrosine kinase;; Protein kinase domain	Probable protein kinase At2g41970 GN=At2g41970 OS=Arabidopsis thaliana (Mouse-ear cress) PE=2 SV=1	T	Signal transduction mechanisms	probable protein kinase At2g41970 [Chenopodium quinoa]	biological process: metabolic process (GO:0008152);; biological process: cellular process (GO:0009987);; molecular function: catalytic activity (GO:0003824);; molecular function: binding (GO:0005488)
AUR62001354	AUR62001354	132	97	82	29	41	19	16.9304	13.0589	10.6109	3.68331	5.23046	2.49809	4.52677e-09	2.04533	up	--	--	--	--	--	--	--	--	B-box zinc finger protein 32 {ECO:0000303|PubMed:19920209} OS=Arabidopsis thaliana (Mouse-ear cress) PE=1 SV=1	S	Function unknown	B-box zinc finger protein 32-like [Chenopodium quinoa]	--
AUR62009737	AUR62009737	152	210	36	31	19	51	19.4956	28.2719	4.65845	3.93733	2.42387	6.70539	8.66678e-05	2.04504	up	--	--	Molecular Function: binding (GO:0005488);; Molecular Function: oxidoreductase activity (GO:0016491);;	K00430|1.54972e-108|mdm:103418907|K00430 peroxidase [EC:1.11.1.7] | (RefSeq) peroxidase 60-like	Phenylpropanoid biosynthesis (ko00940)	--	--	Peroxidase	Cationic peroxidase 2 (Precursor) GN=PNC2 OS=Arachis hypogaea (Peanut) PE=2 SV=1	G	Carbohydrate transport and metabolism	peroxidase 57-like [Chenopodium quinoa]	molecular function: binding (GO:0005488);; molecular function: catalytic activity (GO:0003824)
AUR62026869	AUR62026869	17	24	10	1	3	7	2.18043	3.23107	1.29401	0.127011	0.382716	0.920348	0.00219285	2.04469	up	--	--	Molecular Function: phosphorelay response regulator activity (GO:0000156);; Biological Process: phosphorelay signal transduction system (GO:0000160);; Biological Process: regulation of transcription, DNA-templated (GO:0006355);; Biological Process: intracellular signal transduction (GO:0035556);;	--	--	[K]	Transcription	--	Two-component response regulator ARR9 GN=F24I3.120 OS=Arabidopsis thaliana (Mouse-ear cress) PE=1 SV=1	K	Transcription	two-component response regulator ORR9-like [Chenopodium quinoa]	biological process: cellular process (GO:0009987);; biological process: signaling (GO:0023052);; biological process: single-organism process (GO:0044699);; biological process: response to stimulus (GO:0050896);; biological process: biological regulation (GO:0065007);; molecular function: signal transducer activity (GO:0004871)
ONT.13578	--	98	87	132	34	41	16	12.5695	11.7126	17.081	4.31836	5.23046	2.10365	2.12976e-08	2.04405	up	--	--	--	--	--	--	--	--	--	--	--	--	--
ONT.28382	--	10	15	17	2	2	5	1.28261	2.01942	2.19982	0.254021	0.255144	0.657391	0.00255431	2.04201	up	--	--	Molecular Function: hydrolase activity, acting on ester bonds (GO:0016788);;	--	--	--	--	--	GDSL esterase/lipase At4g28780 OS=Arabidopsis thaliana OX=3702 GN=At4g28780 PE=2 SV=1	S	Function unknown	GDSL esterase/lipase At4g28780-like [Chenopodium quinoa]	molecular function: catalytic activity (GO:0003824)
AUR62002540	AUR62002540	326	293	272	99	88	79	41.813	39.446	35.1972	12.5741	11.2263	10.3868	2.2489e-18	2.04172	up	--	--	--	--	--	--	--	--	--	S	Function unknown	diacylglycerol O-acyltransferase 3, cytosolic-like [Chenopodium quinoa]	--
AUR62016320	AUR62016320	155	141	179	50	44	46	19.8804	18.9825	23.1629	6.35054	5.61317	6.048	2.66428e-13	2.03972	up	[R]	General function prediction only	Cellular Component: chloroplast stroma (GO:0009570);; Cellular Component: chloroplast envelope (GO:0009941);; Biological Process: mRNA modification (GO:0016556);; Molecular Function: hydrolase activity (GO:0016787);;	--	--	[R]	General function prediction only	Alpha/beta hydrolase family;; alpha/beta hydrolase fold;; Alpha/beta hydrolase family;; Putative lysophospholipase	--	R	General function prediction only	uncharacterized protein LOC110703221 [Chenopodium quinoa]	cellular component: cell (GO:0005623);; cellular component: organelle (GO:0043226);; cellular component: organelle part (GO:0044422);; cellular component: cell part (GO:0044464);; biological process: metabolic process (GO:0008152);; biological process: cellular process (GO:0009987);; molecular function: catalytic activity (GO:0003824)
AUR62021057	AUR62021057	44	29	65	14	18	5	5.64347	3.90421	8.41109	1.77815	2.2963	0.657391	2.92155e-05	2.03899	up	[V]	Defense mechanisms	--	K05666|0|pper:PRUPE_ppa000197mg|K05666 ATP-binding cassette, subfamily C (CFTR/MRP), member 2 | (RefSeq) hypothetical protein	--	[Q]	Secondary metabolites biosynthesis, transport and catabolism	ABC transporter transmembrane region;; ABC transporter;; AAA domain;; P-loop containing region of AAA domain;; Miro-like protein;; AAA domain;; 50S ribosome-binding GTPase;; FtsK/SpoIIIE family	ABC transporter C family member 10 GN=F17J16.190 OS=Arabidopsis thaliana (Mouse-ear cress) PE=2 SV=2	Q	Secondary metabolites biosynthesis, transport and catabolism	ABC transporter C family member 10-like [Chenopodium quinoa]	--
AUR62010257	AUR62010257	157	124	80	25	44	34	20.1369	16.6939	10.3521	3.17527	5.61317	4.47026	6.71118e-09	2.03811	up	[GC]	Carbohydrate transport and metabolism;; Energy production and conversion	Biological Process: metabolic process (GO:0008152);; Molecular Function: transferase activity, transferring hexosyl groups (GO:0016758);;	--	--	[GC]	Carbohydrate transport and metabolism;; Energy production and conversion	UDP-glucoronosyl and UDP-glucosyl transferase	Scopoletin glucosyltransferase GN=TOGT1 OS=Nicotiana tabacum (Common tobacco) PE=1 SV=1	CG	Energy production and conversion;; Carbohydrate transport and metabolism	scopoletin glucosyltransferase-like [Chenopodium quinoa]	biological process: metabolic process (GO:0008152);; molecular function: catalytic activity (GO:0003824)
AUR62034675	AUR62034675	155	139	137	48	37	42	19.8804	18.7133	17.728	6.09651	4.72017	5.52209	4.66949e-13	2.03592	up	[G]	Carbohydrate transport and metabolism	Biological Process: glycogen biosynthetic process (GO:0005978);; Molecular Function: glucose-1-phosphate adenylyltransferase activity (GO:0008878);; Cellular Component: chloroplast (GO:0009507);; Biological Process: starch biosynthetic process (GO:0019252);;	K00975|0|tcc:TCM_020551|K00975 glucose-1-phosphate adenylyltransferase [EC:2.7.7.27] | (RefSeq) ADP glucose pyrophosphorylase large subunit 1 isoform 1	Starch and sucrose metabolism (ko00500);; Amino sugar and nucleotide sugar metabolism (ko00520)	[M]	Cell wall/membrane/envelope biogenesis	Nucleotidyl transferase	Glucose-1-phosphate adenylyltransferase large subunit 1, chloroplastic (Precursor) GN=T24G5.120 OS=Arabidopsis thaliana (Mouse-ear cress) PE=1 SV=3	M	Cell wall/membrane/envelope biogenesis	glucose-1-phosphate adenylyltransferase large subunit 3, chloroplastic/amyloplastic-like [Chenopodium quinoa]	biological process: metabolic process (GO:0008152);; biological process: cellular process (GO:0009987);; biological process: single-organism process (GO:0044699);; molecular function: catalytic activity (GO:0003824);; cellular component: cell (GO:0005623);; cellular component: organelle (GO:0043226);; cellular component: cell part (GO:0044464)
ONT.19012	--	9	9	13	3	2	1	1.15435	1.21165	1.68222	0.381032	0.255144	0.131478	0.00561363	2.03586	up	--	--	--	--	--	--	--	--	--	--	--	hypothetical protein SOVF_205040 [Spinacia oleracea]	--
AUR62033280	AUR62033280	181	187	73	25	52	46	23.2152	25.1754	9.4463	3.17527	6.63375	6.048	4.75328e-07	2.03425	up	[EH]	Amino acid transport and metabolism;; Coenzyme transport and metabolism	--	K00826|2.84773e-173|pxb:103951662|K00826 branched-chain amino acid aminotransferase [EC:2.6.1.42] | (RefSeq) branched-chain-amino-acid aminotransferase 2, chloroplastic-like	Cysteine and methionine metabolism (ko00270);; Valine, leucine and isoleucine degradation (ko00280);; Valine, leucine and isoleucine biosynthesis (ko00290);; Pantothenate and CoA biosynthesis (ko00770);; 2-Oxocarboxylic acid metabolism (ko01210);; Biosynthesis of amino acids (ko01230)	[E]	Amino acid transport and metabolism	Aminotransferase class IV	Branched-chain-amino-acid aminotransferase 2, chloroplastic (Precursor) GN=BCAT2 OS=Arabidopsis thaliana (Mouse-ear cress) PE=1 SV=1	E	Amino acid transport and metabolism	branched-chain-amino-acid aminotransferase 2, chloroplastic-like isoform X2 [Chenopodium quinoa]	--
AUR62007784	AUR62007784	10078	8302	7179	2599	2587	2530	1292.61	1117.68	928.973	330.101	330.029	332.64	1.18773e-25	2.03402	up	--	--	Molecular Function: adenosylmethionine decarboxylase activity (GO:0004014);; Biological Process: S-adenosylmethioninamine biosynthetic process (GO:0006557);; Biological Process: spermine biosynthetic process (GO:0006597);; Biological Process: spermidine biosynthetic process (GO:0008295);;	K01611|0|cic:CICLE_v10033607mg|K01611 S-adenosylmethionine decarboxylase [EC:4.1.1.50] | (RefSeq) hypothetical protein	Cysteine and methionine metabolism (ko00270);; Arginine and proline metabolism (ko00330)	[T]	Signal transduction mechanisms	Adenosylmethionine decarboxylase	S-adenosylmethionine decarboxylase beta chain (Precursor) GN=SAMDC OS=Spinacia oleracea (Spinach) PE=2 SV=1	E	Amino acid transport and metabolism	S-adenosylmethionine decarboxylase proenzyme-like [Chenopodium quinoa]	molecular function: catalytic activity (GO:0003824);; biological process: metabolic process (GO:0008152);; biological process: cellular process (GO:0009987);; biological process: single-organism process (GO:0044699)
ONT.25741	--	29	50	29	8	13	8	3.71956	6.7314	3.75264	1.01609	1.65844	1.05183	3.2336e-05	2.03342	up	--	--	--	--	--	--	--	--	--	--	--	--	--
AUR62021113	AUR62021113	203	148	131	44	45	52	26.0369	19.9249	16.9516	5.58847	5.74075	6.83687	3.71061e-12	2.03186	up	--	--	--	--	--	[O]	Posttranslational modification, protein turnover, chaperones	Myb-like DNA-binding domain	Protein REVEILLE 3 GN=F22L4.18 OS=Arabidopsis thaliana (Mouse-ear cress) PE=2 SV=1	K	Transcription	protein REVEILLE 6-like [Chenopodium quinoa]	--
AUR62011666	AUR62011666	2892	1902	2833	978	788	515	370.93	256.062	366.594	124.216	100.527	67.7113	2.37508e-14	2.03087	up	--	--	--	--	--	--	--	BURP domain	BURP domain-containing protein 5 (Precursor) OS=Oryza sativa subsp. japonica (Rice) PE=2 SV=2	R	General function prediction only	BURP domain-containing protein 5-like [Chenopodium quinoa]	--
AUR62031733	AUR62031733	68	157	34	21	10	35	8.72173	21.1366	4.39965	2.66722	1.27572	4.60174	0.000171297	2.0305	up	--	--	--	--	--	--	--	PLAT/LH2 domain;; Embryo-specific protein 3, (ATS3)	--	R	General function prediction only	PLAT domain-containing protein 3-like [Chenopodium quinoa]	--
AUR62015930	AUR62015930	77	88	92	27	32	16	9.87607	11.8473	11.9049	3.42929	4.08231	2.10365	6.78313e-09	2.02837	up	[R]	General function prediction only	--	K06911|1.30755e-79|obr:102703151|K06911 uncharacterized protein | (RefSeq) pirin-like protein At1g50590	--	--	--	Pirin;; Pirin C-terminal cupin domain	Pirin-like protein OS=Solanum lycopersicum (Tomato) PE=2 SV=1	S	Function unknown	PREDICTED: pirin-like protein At1g50590 [Oryza brachyantha]	--
ONT.11917	--	78	57	67	18	26	14	10.0043	7.6738	8.6699	2.28619	3.31688	1.8407	4.80439e-08	2.02639	up	--	--	--	--	--	--	--	Cotton fibre expressed protein	--	--	--	uncharacterized protein LOC110702664 [Chenopodium quinoa]	--
AUR62012928	AUR62012928	63	53	41	10	20	14	8.08042	7.13528	5.30546	1.27011	2.55144	1.8407	1.11211e-06	2.02343	up	--	--	--	--	--	--	--	Cornifin (SPRR) family	--	--	--	proteoglycan 4-like [Chenopodium quinoa]	--
AUR62015568	AUR62015568	381	276	345	95	128	79	48.8673	37.1573	44.6435	12.066	16.3292	10.3868	2.02932e-15	2.02234	up	[C]	Energy production and conversion	Molecular Function: alditol:NADP+ 1-oxidoreductase activity (GO:0004032);; Cellular Component: chloroplast stroma (GO:0009570);; Cellular Component: chloroplast envelope (GO:0009941);; Biological Process: isopentenyl diphosphate biosynthetic process, methylerythritol 4-phosphate pathway (GO:0019288);; Biological Process: oxidation-reduction process (GO:0055114);;	--	--	[C]	Energy production and conversion	Aldo/keto reductase family	Probable voltage-gated potassium channel subunit beta OS=Oryza sativa subsp. japonica (Rice) PE=1 SV=2	C	Energy production and conversion	uncharacterized protein LOC110689426 [Chenopodium quinoa]	biological process: metabolic process (GO:0008152);; biological process: single-organism process (GO:0044699);; molecular function: catalytic activity (GO:0003824);; cellular component: cell (GO:0005623);; cellular component: organelle (GO:0043226);; cellular component: organelle part (GO:0044422);; cellular component: cell part (GO:0044464);; biological process: cellular process (GO:0009987)
AUR62012304	AUR62012304	480	388	447	137	139	124	61.5651	52.2357	57.8424	17.4005	17.7325	16.3033	5.35221e-21	2.02098	up	--	--	Molecular Function: ferroxidase activity (GO:0004322);; Biological Process: iron ion transport (GO:0006826);; Biological Process: cellular iron ion homeostasis (GO:0006879);; Molecular Function: ferric iron binding (GO:0008199);; Cellular Component: chloroplast (GO:0009507);; Biological Process: oxidation-reduction process (GO:0055114);;	K00522|2.82883e-106|gmx:547476|K00522 ferritin heavy chain [EC:1.16.3.2] | (RefSeq) SFERH-3; ferritin	--	[P]	Inorganic ion transport and metabolism	Ferritin-like domain	Ferritin-3, chloroplastic (Precursor) OS=Glycine max (Soybean) PE=2 SV=1	P	Inorganic ion transport and metabolism	ferritin-3, chloroplastic-like [Chenopodium quinoa]	biological process: metabolic process (GO:0008152);; biological process: single-organism process (GO:0044699);; molecular function: catalytic activity (GO:0003824);; biological process: localization (GO:0051179);; biological process: cellular process (GO:0009987);; biological process: biological regulation (GO:0065007);; molecular function: binding (GO:0005488);; cellular component: cell (GO:0005…
ONT.1666	--	23	30	21	10	7	2	2.95	4.03884	2.71743	1.27011	0.893005	0.262956	0.000326296	2.01808	up	--	--	--	--	--	--	--	--	--	--	--	calcium uptake protein, mitochondrial-like [Chenopodium quinoa]	--
AUR62021315	AUR62021315	43	18	34	9	8	8	5.51521	2.4233	4.39965	1.1431	1.02058	1.05183	7.79283e-05	2.01594	up	--	--	--	K17710|0|tcc:TCM_039151|K17710 pentatricopeptide repeat domain-containing protein 1 | (RefSeq) Tetratricopeptide repeat (TPR)-like superfamily protein	--	[R]	General function prediction only	PPR repeat family;; PPR repeat;; PPR repeat;; Pentatricopeptide repeat domain;; Evolutionarily conserved signalling intermediate in Toll pathway;; Tetratricopeptide repeat;; Tetratricopeptide repeat;; Mitochondrial ATPase expression	Pentatricopeptide repeat-containing protein At2g18940, chloroplastic (Precursor) GN=At2g18940 OS=Arabidopsis thaliana (Mouse-ear cress) PE=2 SV=1	R	General function prediction only	pentatricopeptide repeat-containing protein At2g18940, chloroplastic-like [Chenopodium quinoa]	--
AUR62035571	AUR62035571	540	429	570	195	164	109	69.2608	57.7554	73.7588	24.7671	20.9218	14.3311	4.62344e-15	2.01373	up	[P]	Inorganic ion transport and metabolism	Biological Process: maltose metabolic process (GO:0000023);; Biological Process: pentose-phosphate shunt (GO:0006098);; Biological Process: aging (GO:0007568);; Cellular Component: chloroplast thylakoid membrane (GO:0009535);; Cellular Component: chloroplast envelope (GO:0009941);; Biological Process: starch biosynthetic process (GO:0019252);; Biological Process: positive regulation of catalytic …	--	--	--	--	Rhodanese-like domain	Rhodanese-like domain-containing protein 14, chloroplastic (Precursor) GN=At4g27700 OS=Arabidopsis thaliana (Mouse-ear cress) PE=2 SV=1	R	General function prediction only	rhodanese-like domain-containing protein 14, chloroplastic [Chenopodium quinoa]	biological process: metabolic process (GO:0008152);; biological process: cellular process (GO:0009987);; biological process: single-organism process (GO:0044699);; biological process: developmental process (GO:0032502);; cellular component: cell (GO:0005623);; cellular component: membrane (GO:0016020);; cellular component: organelle (GO:0043226);; cellular component: organelle part (GO:0044422);;…
AUR62032839	AUR62032839	508	404	418	161	126	118	65.1564	54.3897	54.0898	20.4487	16.0741	15.5144	1.4234e-18	2.01365	up	--	--	Cellular Component: chloroplast thylakoid membrane (GO:0009535);; Cellular Component: chloroplast stroma (GO:0009570);; Biological Process: response to wounding (GO:0009611);; Cellular Component: chloroplast envelope (GO:0009941);;	--	--	--	--	Tetratricopeptide repeat;; TPR repeat	Protein LOW PSII ACCUMULATION 1, chloroplastic (Precursor) GN=LPA1 OS=Arabidopsis thaliana (Mouse-ear cress) PE=1 SV=1	S	Function unknown	protein MET1, chloroplastic-like [Chenopodium quinoa]	cellular component: cell (GO:0005623);; cellular component: membrane (GO:0016020);; cellular component: organelle (GO:0043226);; cellular component: organelle part (GO:0044422);; cellular component: cell part (GO:0044464);; biological process: response to stimulus (GO:0050896)
AUR62010796	AUR62010796	116	104	125	26	30	45	14.8782	14.0013	16.1752	3.30228	3.82716	5.91652	1.03402e-09	2.01282	up	[G]	Carbohydrate transport and metabolism	Molecular Function: catalytic activity (GO:0003824);;	K01792|1.90939e-138|sot:102600001|K01792 glucose-6-phosphate 1-epimerase [EC:5.1.3.15] | (RefSeq) putative glucose-6-phosphate 1-epimerase	Glycolysis / Gluconeogenesis (ko00010)	[G]	Carbohydrate transport and metabolism	Aldose 1-epimerase	Putative glucose-6-phosphate 1-epimerase OS=Cenchrus ciliaris (Buffelgrass) PE=2 SV=1	G	Carbohydrate transport and metabolism	putative glucose-6-phosphate 1-epimerase [Chenopodium quinoa]	molecular function: catalytic activity (GO:0003824)
AUR62026037	AUR62026037	1219	673	1308	498	305	121	156.35	90.6046	169.257	63.2513	38.9095	15.9089	4.99799e-07	2.01232	up	[H]	Coenzyme transport and metabolism	Biological Process: chlorophyll biosynthetic process (GO:0015995);; Molecular Function: magnesium chelatase activity (GO:0016851);;	K03403|0|gmx:100806079|K03403 magnesium chelatase subunit H [EC:6.6.1.1] | (RefSeq) magnesium-chelatase subunit ChlH, chloroplastic	Porphyrin and chlorophyll metabolism (ko00860)	--	--	CobN/Magnesium Chelatase;; Domain of unknown function (DUF3479)	Magnesium-chelatase subunit ChlH, chloroplastic (Precursor) GN=At5g13630 OS=Arabidopsis thaliana (Mouse-ear cress) PE=1 SV=1	H	Coenzyme transport and metabolism	magnesium-chelatase subunit ChlH, chloroplastic [Chenopodium quinoa]	biological process: metabolic process (GO:0008152);; biological process: cellular process (GO:0009987);; biological process: single-organism process (GO:0044699);; molecular function: catalytic activity (GO:0003824)
AUR62023682	AUR62023682	2912	2429	1945	690	790	743	373.495	327.011	251.686	87.6374	100.782	97.6883	4.33986e-21	2.01194	up	[E]	Amino acid transport and metabolism	--	K00297|0|fve:101308604|K00297 methylenetetrahydrofolate reductase (NADPH) [EC:1.5.1.20] | (RefSeq) methylenetetrahydrofolate reductase 2-like	One carbon pool by folate (ko00670);; Carbon metabolism (ko01200)	[E]	Amino acid transport and metabolism	Methylenetetrahydrofolate reductase	Methylenetetrahydrofolate reductase 2 GN=MTHFR2 OS=Arabidopsis thaliana (Mouse-ear cress) PE=1 SV=2	E	Amino acid transport and metabolism	methylenetetrahydrofolate reductase 2-like [Chenopodium quinoa]	--
AUR62037662	AUR62037662	67	78	27	8	15	23	8.59347	10.501	3.49384	1.01609	1.91358	3.024	5.00468e-05	2.00755	up	[OC]	Posttranslational modification, protein turnover, chaperones;; Energy production and conversion	Molecular Function: protein disulfide isomerase activity (GO:0003756);; Cellular Component: mitochondrion (GO:0005739);; Cellular Component: vacuolar membrane (GO:0005774);; Cellular Component: endoplasmic reticulum (GO:0005783);; Biological Process: protein folding (GO:0006457);; Biological Process: N-terminal protein myristoylation (GO:0006499);; Biological Process: glycerol ether metabolic pro…	K09580|0|cam:101514720|K09580 protein disulfide-isomerase A1 [EC:5.3.4.1] | (RefSeq) protein disulfide isomerase-like 1-4	Protein processing in endoplasmic reticulum (ko04141)	[O]	Posttranslational modification, protein turnover, chaperones	Thioredoxin;; Thioredoxin-like domain;; Thioredoxin-like domain;; Thioredoxin-like;; Thioredoxin-like;; AhpC/TSA family;; Redoxin	Protein disulfide isomerase-like 1-3 (Precursor) GN=At3g54960 OS=Arabidopsis thaliana (Mouse-ear cress) PE=2 SV=1	O	Posttranslational modification, protein turnover, chaperones	protein disulfide isomerase-like 1-3 [Chenopodium quinoa]	molecular function: catalytic activity (GO:0003824);; cellular component: cell (GO:0005623);; cellular component: organelle (GO:0043226);; cellular component: cell part (GO:0044464);; cellular component: membrane (GO:0016020);; cellular component: organelle part (GO:0044422);; biological process: cellular process (GO:0009987);; biological process: metabolic process (GO:0008152);; biological proce…
AUR62004600	AUR62004600	21	20	22	3	8	5	2.69347	2.69256	2.84683	0.381032	1.02058	0.657391	0.000448075	2.00675	up	[Q]	Secondary metabolites biosynthesis, transport and catabolism	Cellular Component: chloroplast stroma (GO:0009570);; Biological Process: stomatal complex morphogenesis (GO:0010103);; Molecular Function: hydrolase activity (GO:0016787);; Biological Process: cysteine biosynthetic process (GO:0019344);;	K01061|6.71809e-116|pmum:103319283|K01061 carboxymethylenebutenolidase [EC:3.1.1.45] | (RefSeq) carboxymethylenebutenolidase homolog	--	[R]	General function prediction only	Dienelactone hydrolase family;; Alpha/beta hydrolase family;; Alpha/beta hydrolase family;; Prolyl oligopeptidase family;; TAP-like protein	Endo-1,3;1,4-beta-D-glucanase (Precursor) OS=Zea mays (Maize) PE=1 SV=1	R	General function prediction only	carboxymethylenebutenolidase homolog [Chenopodium quinoa]	cellular component: cell (GO:0005623);; cellular component: organelle (GO:0043226);; cellular component: organelle part (GO:0044422);; cellular component: cell part (GO:0044464);; biological process: developmental process (GO:0032502);; biological process: single-organism process (GO:0044699);; molecular function: catalytic activity (GO:0003824);; biological process: metabolic process (GO:0008152…
AUR62028198	AUR62028198	161	161	117	28	54	48	20.65	21.6751	15.14	3.5563	6.88889	6.31095	6.331e-10	2.00637	up	--	--	--	--	--	--	--	Inositol 1, 3, 4-trisphosphate 5/6-kinase	Inositol-tetrakisphosphate 1-kinase 1 GN=ITPK1 OS=Zea mays (Maize) PE=2 SV=1	T	Signal transduction mechanisms	inositol-tetrakisphosphate 1-kinase 1-like [Chenopodium quinoa]	--
AUR62012683	AUR62012683	49	100	69	15	19	28	6.28477	13.4628	8.9287	1.90516	2.42387	3.68139	2.05805e-06	2.00496	up	[O]	Posttranslational modification, protein turnover, chaperones	--	K13993|4.11642e-55|vvi:100260546|K13993 HSP20 family protein | (RefSeq) 15.4 kDa class V heat shock protein	Protein processing in endoplasmic reticulum (ko04141)	[O]	Posttranslational modification, protein turnover, chaperones	Hsp20/alpha crystallin family	15.4 kDa class V heat shock protein GN=HSP15.4 OS=Arabidopsis thaliana (Mouse-ear cress) PE=2 SV=1	O	Posttranslational modification, protein turnover, chaperones	15.4 kDa class V heat shock protein-like [Chenopodium quinoa]	--
AUR62011351	AUR62011351	1526	1422	979	315	377	486	195.726	191.441	126.684	40.0084	48.0947	63.8984	1.09958e-13	2.00492	up	[GEPR]	Carbohydrate transport and metabolism;; Amino acid transport and metabolism;; Inorganic ion transport and metabolism;; General function prediction only	Biological Process: carbohydrate transport (GO:0008643);; Cellular Component: integral component of membrane (GO:0016021);; Molecular Function: substrate-specific transmembrane transporter activity (GO:0022891);; Molecular Function: 2-alkenal reductase [NAD(P)] activity (GO:0032440);; Biological Process: transmembrane transport (GO:0055085);; Biological Process: oxidation-reduction process (GO:00…	--	--	[R]	General function prediction only	Sugar (and other) transporter;; Major Facilitator Superfamily	Polyol transporter 5 GN=PLT5 OS=Arabidopsis thaliana (Mouse-ear cress) PE=1 SV=2	R	General function prediction only	polyol transporter 5-like [Chenopodium quinoa]	biological process: single-organism process (GO:0044699);; biological process: localization (GO:0051179);; cellular component: membrane (GO:0016020);; cellular component: membrane part (GO:0044425);; molecular function: transporter activity (GO:0005215);; biological process: metabolic process (GO:0008152);; molecular function: catalytic activity (GO:0003824)
AUR62008042	AUR62008042	20	10	14	5	3	2	2.56521	1.34628	1.81162	0.635054	0.382716	0.262956	0.00245645	2.00454	up	--	--	--	K08472|1.27557e-130|sot:102598927|K08472 mlo protein | (RefSeq) MLO-like protein 1	--	--	--	Mlo family	MLO-like protein 1 GN=T10P11.12 OS=Arabidopsis thaliana (Mouse-ear cress) PE=1 SV=1	S	Function unknown	MLO-like protein 1 [Chenopodium quinoa]	--
ONT.11506	--	71	57	73	12	31	15	9.10651	7.6738	9.4463	1.52413	3.95474	1.97217	5.78786e-07	2.00373	up	--	--	--	--	--	--	--	--	--	--	--	--	--
AUR62011044	AUR62011044	518	420	497	185	141	115	66.439	56.5438	64.3125	23.497	17.9877	15.12	8.63575e-17	2.00138	up	[R]	General function prediction only	Biological Process: maltose metabolic process (GO:0000023);; Biological Process: plasma membrane pyruvate transport (GO:0006849);; Molecular Function: bile acid:sodium symporter activity (GO:0008508);; Cellular Component: chloroplast thylakoid (GO:0009534);; Cellular Component: chloroplast envelope (GO:0009941);; Cellular Component: integral component of membrane (GO:0016021);; Biological Process…	K03453|0|pmum:103340997|K03453 bile acid:Na+ symporter, BASS family | (RefSeq) sodium/pyruvate cotransporter BASS2, chloroplastic	--	[P]	Inorganic ion transport and metabolism	Sodium Bile acid symporter family;; SBF-like CPA transporter family (DUF4137)	Sodium/pyruvate cotransporter BASS2, chloroplastic (Precursor) GN=F12C20.6 OS=Arabidopsis thaliana (Mouse-ear cress) PE=2 SV=1	P	Inorganic ion transport and metabolism	sodium/pyruvate cotransporter BASS2, chloroplastic-like [Chenopodium quinoa]	biological process: metabolic process (GO:0008152);; biological process: cellular process (GO:0009987);; biological process: single-organism process (GO:0044699);; biological process: localization (GO:0051179);; molecular function: transporter activity (GO:0005215);; cellular component: cell (GO:0005623);; cellular component: organelle (GO:0043226);; cellular component: organelle part (GO:0044422…
AUR62011259	AUR62011259	53	46	24	13	13	8	6.79782	6.19289	3.10563	1.65114	1.65844	1.05183	2.13075e-05	2.00034	up	[R]	General function prediction only	--	--	--	[R]	General function prediction only	Calcineurin-like phosphoesterase	Probable inactive purple acid phosphatase 29 (Precursor) GN=PAP29 OS=Arabidopsis thaliana (Mouse-ear cress) PE=2 SV=1	R	General function prediction only	probable inactive purple acid phosphatase 29 [Chenopodium quinoa]	--
AUR62018512	AUR62018512	13	17	23	3	6	4	1.66739	2.28868	2.97623	0.381032	0.765433	0.525913	0.0012218	1.99657	up	[J]	Translation, ribosomal structure and biogenesis	Molecular Function: RNA binding (GO:0003723);; Cellular Component: nucleus (GO:0005634);; Biological Process: pentose-phosphate shunt (GO:0006098);; Biological Process: rRNA processing (GO:0006364);; Cellular Component: chloroplast stroma (GO:0009570);; Biological Process: photosynthetic electron transport in photosystem I (GO:0009773);; Biological Process: chloroplast relocation (GO:0009902);; B…	--	--	--	--	S1 RNA binding domain	30S ribosomal protein S1, chloroplastic (Precursor) GN=RPS1 OS=Spinacia oleracea (Spinach) PE=1 SV=1	A	RNA processing and modification	uncharacterized protein LOC110711658 [Chenopodium quinoa]	molecular function: binding (GO:0005488);; cellular component: cell (GO:0005623);; cellular component: organelle (GO:0043226);; cellular component: cell part (GO:0044464);; biological process: metabolic process (GO:0008152);; biological process: cellular process (GO:0009987);; biological process: single-organism process (GO:0044699);; cellular component: organelle part (GO:0044422);; biological p…
ONT.9157	--	13	18	22	5	3	5	1.66739	2.4233	2.84683	0.635054	0.382716	0.657391	0.00117333	1.99473	up	--	--	--	--	--	--	--	--	Stigma-specific STIG1-like protein 3 OS=Arabidopsis thaliana OX=3702 GN=At1g50720 PE=2 SV=1	S	Function unknown	stigma-specific STIG1-like protein 3 [Chenopodium quinoa]	--
AUR62039930	AUR62039930	653	455	675	168	225	156	83.7542	61.2557	87.346	21.3378	28.7037	20.5106	7.24335e-16	1.99441	up	--	--	--	--	--	--	--	YABBY protein	Axial regulator YABBY 1 GN=F4L23.30 OS=Arabidopsis thaliana (Mouse-ear cress) PE=1 SV=1	R	General function prediction only	hypothetical protein SOVF_134890 [Spinacia oleracea]	--
AUR62019946	AUR62019946	254	261	87	28	69	72	32.5782	35.1379	11.2579	3.5563	8.80248	9.46643	5.27876e-06	1.9944	up	[C]	Energy production and conversion	Molecular Function: magnesium ion binding (GO:0000287);; Molecular Function: inorganic diphosphatase activity (GO:0004427);; Cellular Component: cytoplasm (GO:0005737);; Biological Process: phosphate-containing compound metabolic process (GO:0006796);;	K01507|1.45322e-131|pda:103718815|K01507 inorganic pyrophosphatase [EC:3.6.1.1] | (RefSeq) soluble inorganic pyrophosphatase-like	Oxidative phosphorylation (ko00190)	[C]	Energy production and conversion	Inorganic pyrophosphatase	Soluble inorganic pyrophosphatase GN=PPA OS=Solanum tuberosum (Potato) PE=2 SV=1	C	Energy production and conversion	soluble inorganic pyrophosphatase 1-like [Chenopodium quinoa]	molecular function: binding (GO:0005488);; molecular function: catalytic activity (GO:0003824);; cellular component: cell (GO:0005623);; cellular component: cell part (GO:0044464);; biological process: metabolic process (GO:0008152);; biological process: cellular process (GO:0009987)
AUR62011522	AUR62011522	63	52	70	23	22	9	8.08042	7.00066	9.0581	2.92125	2.80659	1.1833	6.53719e-07	1.99323	up	[I]	Lipid transport and metabolism	--	K20416|1.50188e-133|pxb:103955282|K20416 palmitoyl-[glycerolipid] 7-desaturase [EC:1.14.19.42] | (RefSeq) palmitoyl-monogalactosyldiacylglycerol delta-7 desaturase, chloroplastic	--	[I]	Lipid transport and metabolism	Fatty acid desaturase	Palmitoyl-monogalactosyldiacylglycerol delta-7 desaturase, chloroplastic (Precursor) GN=ADS3 OS=Arabidopsis thaliana (Mouse-ear cress) PE=2 SV=2	I	Lipid transport and metabolism	palmitoyl-monogalactosyldiacylglycerol delta-7 desaturase, chloroplastic-like [Chenopodium quinoa]	--
ONT.13102	--	1861	1336	1554	548	541	388	238.693	179.863	201.09	69.6019	69.0165	51.0136	1.65651e-20	1.993	up	[T]	Signal transduction mechanisms	--	--	--	--	--	--	Tetrapyrrole-binding protein, chloroplastic OS=Arabidopsis thaliana OX=3702 GN=GUN4 PE=1 SV=1	S	Function unknown	tetrapyrrole-binding protein, chloroplastic-like [Chenopodium quinoa]	--
ONT.5295	--	405	299	305	104	115	92	51.9456	40.2538	39.4674	13.2091	14.6708	12.096	2.49905e-17	1.99288	up	--	--	--	--	--	--	--	--	--	--	--	--	--
ONT.27041	--	26	65	44	12	15	11	3.33478	8.75082	5.69366	1.52413	1.91358	1.44626	2.94078e-05	1.99092	up	--	--	Cellular Component: mitochondrion (GO:0005739);;	--	--	--	--	CHCH domain;; Mature-T-Cell Proliferation I type	--	S	Function unknown	hypothetical protein SOVF_116650 [Spinacia oleracea]	cellular component: cell (GO:0005623);; cellular component: organelle (GO:0043226);; cellular component: cell part (GO:0044464)
AUR62019928	AUR62019928	175	141	181	65	50	37	22.4456	18.9825	23.4217	8.2557	6.37861	4.86469	8.89866e-12	1.9872	up	--	--	--	--	--	--	--	Domain of unknown function (DUF4033)	Beta-carotene isomerase D27, chloroplastic (Precursor) GN=D27 OS=Oryza sativa subsp. japonica (Rice) PE=1 SV=1	S	Function unknown	beta-carotene isomerase D27, chloroplastic-like [Chenopodium quinoa]	--
AUR62041332	AUR62041332	12	12	12	3	3	2	1.53913	1.61554	1.55282	0.381032	0.382716	0.262956	0.00400273	1.9865	up	[RTKL]	General function prediction only;; Signal transduction mechanisms;; Transcription;; Replication, recombination and repair	--	--	--	[T]	Signal transduction mechanisms	Protein kinase domain;; Protein tyrosine kinase	Probable inactive receptor-like protein kinase At1g65250 GN=At1g65250 OS=Arabidopsis thaliana (Mouse-ear cress) PE=2 SV=1	T	Signal transduction mechanisms	non-functional pseudokinase ZED1-like [Chenopodium quinoa]	--
AUR62002140	AUR62002140	338	235	281	109	93	61	43.3521	31.6376	36.3618	13.8442	11.8642	8.02017	2.43996e-13	1.98476	up	[C]	Energy production and conversion	Molecular Function: alditol:NADP+ 1-oxidoreductase activity (GO:0004032);; Cellular Component: chloroplast stroma (GO:0009570);; Cellular Component: chloroplast envelope (GO:0009941);; Biological Process: isopentenyl diphosphate biosynthetic process, methylerythritol 4-phosphate pathway (GO:0019288);; Biological Process: oxidation-reduction process (GO:0055114);;	--	--	[C]	Energy production and conversion	Aldo/keto reductase family	Probable voltage-gated potassium channel subunit beta OS=Oryza sativa subsp. japonica (Rice) PE=1 SV=2	C	Energy production and conversion	uncharacterized protein LOC110717688 isoform X2 [Chenopodium quinoa]	biological process: metabolic process (GO:0008152);; biological process: single-organism process (GO:0044699);; molecular function: catalytic activity (GO:0003824);; cellular component: cell (GO:0005623);; cellular component: organelle (GO:0043226);; cellular component: organelle part (GO:0044422);; cellular component: cell part (GO:0044464);; biological process: cellular process (GO:0009987)
AUR62017444	AUR62017444	1828	1664	1273	261	568	598	234.461	224.021	164.728	33.1498	72.461	78.624	5.90453e-10	1.98389	up	[O]	Posttranslational modification, protein turnover, chaperones	Cellular Component: plasma membrane (GO:0005886);; Biological Process: response to oxidative stress (GO:0006979);; Biological Process: response to cold (GO:0009409);; Cellular Component: chloroplast stroma (GO:0009570);; Biological Process: response to herbicide (GO:0009635);; Molecular Function: transferase activity (GO:0016740);; Molecular Function: lyase activity (GO:0016829);; Biological Proc…	--	--	[O]	Posttranslational modification, protein turnover, chaperones	Glutathione S-transferase, N-terminal domain;; Glutathione S-transferase, N-terminal domain;; Glutathione S-transferase, C-terminal domain;; Glutathione S-transferase, N-terminal domain;; Glutathione S-transferase, C-terminal domain	Probable glutathione S-transferase parA GN=PARA OS=Nicotiana tabacum (Common tobacco) PE=2 SV=1	O	Posttranslational modification, protein turnover, chaperones	probable glutathione S-transferase parA [Chenopodium quinoa]	cellular component: cell (GO:0005623);; cellular component: membrane (GO:0016020);; cellular component: cell part (GO:0044464);; biological process: response to stimulus (GO:0050896);; cellular component: organelle (GO:0043226);; cellular component: organelle part (GO:0044422);; molecular function: catalytic activity (GO:0003824);; biological process: cellular process (GO:0009987);; molecular fun…
AUR62018941	AUR62018941	39	47	19	8	6	14	5.00217	6.32752	2.45863	1.01609	0.765433	1.8407	0.000158733	1.98388	up	--	--	Biological Process: metabolic process (GO:0008152);; Molecular Function: transferase activity, transferring hexosyl groups (GO:0016758);;	--	--	[GC]	Carbohydrate transport and metabolism;; Energy production and conversion	UDP-glucoronosyl and UDP-glucosyl transferase	7-deoxyloganetin glucosyltransferase GN=UGT85A24 OS=Gardenia jasminoides (Cape jasmine) PE=1 SV=1	CG	Energy production and conversion;; Carbohydrate transport and metabolism	7-deoxyloganetin glucosyltransferase-like [Chenopodium quinoa]	biological process: metabolic process (GO:0008152);; molecular function: catalytic activity (GO:0003824)
AUR62019798	AUR62019798	48	41	44	11	21	6	6.15651	5.51975	5.69366	1.39712	2.67901	0.788869	1.2395e-05	1.98315	up	--	--	Biological Process: cellular process (GO:0009987);;	--	--	--	--	AP2 domain	Ethylene-responsive transcription factor CRF2 GN=F9D16.220 OS=Arabidopsis thaliana (Mouse-ear cress) PE=1 SV=1	K	Transcription	ethylene-responsive transcription factor CRF2-like [Chenopodium quinoa]	biological process: cellular process (GO:0009987)
AUR62031833	AUR62031833	40	34	40	11	7	14	5.13043	4.57735	5.17606	1.39712	0.893005	1.8407	1.42393e-05	1.98299	up	--	--	--	--	--	--	--	Tetratricopeptide repeat;; Tetratricopeptide repeat;; Tetratricopeptide repeat;; TPR repeat;; Tetratricopeptide repeat	Protein SULFUR DEFICIENCY-INDUCED 1 {ECO:0000303|PubMed:19154231} OS=Arabidopsis thaliana (Mouse-ear cress) PE=2 SV=1	R	General function prediction only	protein SULFUR DEFICIENCY-INDUCED 1-like [Chenopodium quinoa]	--
ONT.13897	--	1145	1968	418	212	179	409	146.858	264.948	54.0898	26.9263	22.8354	53.7746	0.003555	1.98279	up	--	--	--	--	--	--	--	--	--	--	--	--	--
AUR62042566	AUR62042566	13992	12346	15723	4920	4431	3900	1794.62	1662.12	2034.58	624.893	565.272	512.765	5.99893e-24	1.98276	up	[C]	Energy production and conversion	Molecular Function: monooxygenase activity (GO:0004497);; Cellular Component: chloroplast (GO:0009507);; Biological Process: photorespiration (GO:0009853);; Molecular Function: ribulose-bisphosphate carboxylase activity (GO:0016984);; Biological Process: reductive pentose-phosphate cycle (GO:0019253);; Biological Process: oxidation-reduction process (GO:0055114);;	K01602|3.92166e-88|sly:101268337|K01602 ribulose-bisphosphate carboxylase small chain [EC:4.1.1.39] | (RefSeq) Rbcs-3B, rbcS3B; ribulose bisphosphate carboxylase small chain 3B, chloroplastic-like	Glyoxylate and dicarboxylate metabolism (ko00630);; Carbon fixation in photosynthetic organisms (ko00710);; Carbon metabolism (ko01200)	--	--	Ribulose bisphosphate carboxylase, small chain;; Ribulose-1,5-bisphosphate carboxylase small subunit	Ribulose bisphosphate carboxylase small chain, chloroplastic (Precursor) GN=RBCS OS=Nicotiana tabacum (Common tobacco) PE=1 SV=1	G	Carbohydrate transport and metabolism	ribulose bisphosphate carboxylase small chain 3, chloroplastic-like [Chenopodium quinoa]	biological process: metabolic process (GO:0008152);; biological process: single-organism process (GO:0044699);; molecular function: catalytic activity (GO:0003824);; cellular component: cell (GO:0005623);; cellular component: organelle (GO:0043226);; cellular component: cell part (GO:0044464);; biological process: cellular process (GO:0009987)
AUR62018762	AUR62018762	104	129	96	23	23	50	13.3391	17.367	12.4225	2.92125	2.93416	6.57391	2.16274e-07	1.98154	up	--	--	Biological Process: response to stress (GO:0006950);; Biological Process: signal transduction (GO:0007165);; Biological Process: response to abiotic stimulus (GO:0009628);; Biological Process: response to abscisic acid (GO:0009737);; Biological Process: dephosphorylation (GO:0016311);; Biological Process: lipid modification (GO:0030258);; Biological Process: inositol phosphate metabolic process (…	--	--	[U]	Intracellular trafficking, secretion, and vesicular transport	Endonuclease/Exonuclease/phosphatase family	Type I inositol 1,4,5-trisphosphate 5-phosphatase 2 GN=T6K21.190 OS=Arabidopsis thaliana (Mouse-ear cress) PE=1 SV=2	U	Intracellular trafficking, secretion, and vesicular transport	type I inositol polyphosphate 5-phosphatase 2-like [Chenopodium quinoa]	biological process: response to stimulus (GO:0050896);; biological process: cellular process (GO:0009987);; biological process: biological regulation (GO:0065007);; biological process: metabolic process (GO:0008152);; biological process: single-organism process (GO:0044699)
AUR62009738	AUR62009738	528	703	129	135	109	142	67.7216	94.6435	16.6928	17.1464	13.9054	18.6699	1.08431e-05	1.97883	up	--	--	--	K00430|7.21781e-99|pmum:103328930|K00430 peroxidase [EC:1.11.1.7] | (RefSeq) peroxidase 60	Phenylpropanoid biosynthesis (ko00940)	--	--	Peroxidase	Cationic peroxidase 2 (Precursor) GN=PNC2 OS=Arachis hypogaea (Peanut) PE=2 SV=1	G	Carbohydrate transport and metabolism	cationic peroxidase 2-like [Chenopodium quinoa]	--
AUR62001251	AUR62001251	1005	1006	786	363	297	216	128.902	135.436	101.71	46.1049	37.8889	28.3993	2.7138e-16	1.97873	up	--	--	--	K16292|0|pper:PRUPE_ppa007566mg|K16292 KDEL-tailed cysteine endopeptidase [EC:3.4.22.-] | (RefSeq) hypothetical protein	--	[O]	Posttranslational modification, protein turnover, chaperones	Papain family cysteine protease;; Cathepsin propeptide inhibitor domain (I29)	KDEL-tailed cysteine endopeptidase CEP1 (Precursor) OS=Arabidopsis thaliana (Mouse-ear cress) PE=2 SV=1	O	Posttranslational modification, protein turnover, chaperones	vignain-like [Chenopodium quinoa]	--
AUR62006292	AUR62006292	27	36	18	4	5	12	3.46304	4.84661	2.32923	0.508043	0.637861	1.57774	0.000440434	1.97866	up	--	--	--	--	--	--	--	Domain of unknown function (DUF588)	CASP-like protein 4B3 OS=Oryza sativa subsp. japonica (Rice) PE=2 SV=1	S	Function unknown	CASP-like protein 4B3 [Chenopodium quinoa]	--
AUR62020347	AUR62020347	884	678	841	315	274	160	113.382	91.2778	108.827	40.0084	34.9548	21.0365	4.68746e-14	1.9783	up	[MG]	Cell wall/membrane/envelope biogenesis;; Carbohydrate transport and metabolism	Molecular Function: mRNA binding (GO:0003729);; Molecular Function: catalytic activity (GO:0003824);; Biological Process: pentose-phosphate shunt (GO:0006098);; Biological Process: rRNA processing (GO:0006364);; Molecular Function: poly(U) RNA binding (GO:0008266);; Cellular Component: chloroplast thylakoid (GO:0009534);; Biological Process: response to blue light (GO:0009637);; Cellular Componen…	--	--	--	--	NAD dependent epimerase/dehydratase family;; NADH(P)-binding	Chloroplast stem-loop binding protein of 41 kDa a, chloroplastic (Precursor) GN=CSP41A OS=Arabidopsis thaliana (Mouse-ear cress) PE=1 SV=1	R	General function prediction only	chloroplast stem-loop binding protein of 41 kDa a, chloroplastic-like [Chenopodium quinoa]	molecular function: binding (GO:0005488);; molecular function: catalytic activity (GO:0003824);; biological process: metabolic process (GO:0008152);; biological process: cellular process (GO:0009987);; biological process: single-organism process (GO:0044699);; cellular component: cell (GO:0005623);; cellular component: organelle (GO:0043226);; cellular component: organelle part (GO:0044422);; cel…
AUR62027274	AUR62027274	141	271	64	28	35	69	18.0848	36.4842	8.28169	3.5563	4.46502	9.072	4.99944e-05	1.97395	up	--	--	--	--	--	--	--	Probable lipid transfer	Lipid transfer-like protein VAS (Precursor) GN=VAS OS=Arabidopsis thaliana (Mouse-ear cress) PE=2 SV=1	R	General function prediction only	lipid transfer-like protein VAS [Chenopodium quinoa]	--
AUR62010979	AUR62010979	197	158	182	73	51	42	25.2674	21.2712	23.5511	9.27178	6.50618	5.52209	4.17063e-12	1.97319	up	--	--	--	K17710|0|vvi:100247419|K17710 pentatricopeptide repeat domain-containing protein 1 | (RefSeq) pentatricopeptide repeat-containing protein At5g25630	--	[R]	General function prediction only	PPR repeat family;; PPR repeat;; PPR repeat;; Pentatricopeptide repeat domain;; Evolutionarily conserved signalling intermediate in Toll pathway;; Mitochondrial ATPase expression;; Tetratricopeptide repeat;; Tetratricopeptide repeat	Pentatricopeptide repeat-containing protein At5g21222 GN=ATC401 OS=Arabidopsis thaliana (Mouse-ear cress) PE=2 SV=1	R	General function prediction only	pentatricopeptide repeat-containing protein At5g25630-like [Chenopodium quinoa]	--
AUR62029466	AUR62029466	835	628	852	220	263	243	107.098	84.5464	110.25	27.9424	33.5515	31.9492	5.80873e-19	1.97306	up	[R]	General function prediction only	Molecular Function: naringenin 3-dioxygenase activity (GO:0045486);; Biological Process: oxidation-reduction process (GO:0055114);;	K00475|0|fve:101300182|K00475 naringenin 3-dioxygenase [EC:1.14.11.9] | (RefSeq) naringenin,2-oxoglutarate 3-dioxygenase	Flavonoid biosynthesis (ko00941)	[QR]	Secondary metabolites biosynthesis, transport and catabolism;; General function prediction only	non-haem dioxygenase in morphine synthesis N-terminal;; 2OG-Fe(II) oxygenase superfamily	Naringenin,2-oxoglutarate 3-dioxygenase GN=FHT OS=Dianthus caryophyllus (Carnation) PE=2 SV=1	Q	Secondary metabolites biosynthesis, transport and catabolism	naringenin,2-oxoglutarate 3-dioxygenase-like [Chenopodium quinoa]	biological process: metabolic process (GO:0008152);; biological process: single-organism process (GO:0044699);; molecular function: catalytic activity (GO:0003824)
AUR62033939	AUR62033939	261	309	86	71	52	68	33.476	41.6	11.1285	9.01776	6.63375	8.94052	1.56689e-06	1.97298	up	--	--	--	--	--	--	--	--	--	--	--	uncharacterized protein LOC110712908 isoform X1 [Chenopodium quinoa]	--
AUR62004699	AUR62004699	535	432	513	189	151	125	68.6195	58.1593	66.3829	24.005	19.2634	16.4348	2.0959e-17	1.97274	up	[R]	General function prediction only	Molecular Function: iron ion binding (GO:0005506);; Molecular Function: electron carrier activity (GO:0009055);; Molecular Function: nitrate reductase (NADH) activity (GO:0009703);; Molecular Function: heme binding (GO:0020037);; Molecular Function: molybdenum ion binding (GO:0030151);; Biological Process: nitrate assimilation (GO:0042128);; Molecular Function: molybdopterin cofactor binding (GO:…	K10534|0|vvi:100264320|K10534 nitrate reductase (NAD(P)H) [EC:1.7.1.1 1.7.1.2 1.7.1.3] | (RefSeq) nitrate reductase [NADH]-like	Nitrogen metabolism (ko00910)	[C]	Energy production and conversion	Mo-co oxidoreductase dimerisation domain;; Oxidoreductase molybdopterin binding domain;; Oxidoreductase NAD-binding domain;; Oxidoreductase FAD-binding domain;; Cytochrome b5-like Heme/Steroid binding domain	Nitrate reductase [NADH] GN=NIA OS=Spinacia oleracea (Spinach) PE=2 SV=1	C	Energy production and conversion	nitrate reductase [NADH]-like [Chenopodium quinoa]	molecular function: binding (GO:0005488);; molecular function: electron carrier activity (GO:0009055);; biological process: metabolic process (GO:0008152);; biological process: single-organism process (GO:0044699);; molecular function: catalytic activity (GO:0003824);; biological process: cellular process (GO:0009987)
ONT.2802	--	24	33	15	5	7	7	3.07826	4.44272	1.94102	0.635054	0.893005	0.920348	0.000434922	1.97243	up	--	--	--	--	--	--	--	--	--	--	--	--	--
AUR62039427	AUR62039427	24	25	35	8	12	3	3.07826	3.3657	4.52905	1.01609	1.53087	0.394435	0.000230675	1.9699	up	--	--	Molecular Function: transferase activity, transferring acyl groups (GO:0016746);;	K13065|3.54165e-151|cit:102624577|K13065 shikimate O-hydroxycinnamoyltransferase [EC:2.3.1.133] | (RefSeq) shikimate O-hydroxycinnamoyltransferase	Phenylpropanoid biosynthesis (ko00940);; Flavonoid biosynthesis (ko00941);; Stilbenoid, diarylheptanoid and gingerol biosynthesis (ko00945)	--	--	Transferase family	Anthranilate N-benzoyltransferase protein 2 GN=HCBT2 OS=Dianthus caryophyllus (Carnation) PE=1 SV=1	R	General function prediction only	anthranilate N-benzoyltransferase protein 2-like [Chenopodium quinoa]	molecular function: catalytic activity (GO:0003824)
AUR62008466	AUR62008466	248	202	222	59	73	77	31.8087	27.1949	28.7271	7.49363	9.31277	10.1238	2.1804e-14	1.96783	up	[R]	General function prediction only	--	--	--	[O]	Posttranslational modification, protein turnover, chaperones	ATP-dependent protease La (LON) domain;; Ring finger domain;; Zinc finger, C3HC4 type (RING finger);; Zinc finger, C3HC4 type (RING finger);; Zinc finger, C3HC4 type (RING finger);; zinc-RING finger domain	E3 ubiquitin-protein ligase PRT1 GN=PRT1 OS=Arabidopsis thaliana (Mouse-ear cress) PE=2 SV=2	O	Posttranslational modification, protein turnover, chaperones	LON peptidase N-terminal domain and RING finger protein 1-like isoform X1 [Chenopodium quinoa]	--
AUR62038088	AUR62038088	190	145	157	67	44	41	24.3695	19.5211	20.316	8.50972	5.61317	5.39061	1.38575e-11	1.96746	up	[G]	Carbohydrate transport and metabolism	Biological Process: glycogen biosynthetic process (GO:0005978);; Biological Process: pentose-phosphate shunt (GO:0006098);; Biological Process: rRNA processing (GO:0006364);; Molecular Function: glucose-1-phosphate adenylyltransferase activity (GO:0008878);; Cellular Component: chloroplast stroma (GO:0009570);; Biological Process: response to blue light (GO:0009637);; Biological Process: chloropl…	K00975|0|vvi:100263079|K00975 glucose-1-phosphate adenylyltransferase [EC:2.7.7.27] | (RefSeq) glucose-1-phosphate adenylyltransferase large subunit 3, chloroplastic/amyloplastic	Starch and sucrose metabolism (ko00500);; Amino sugar and nucleotide sugar metabolism (ko00520)	[M]	Cell wall/membrane/envelope biogenesis	Nucleotidyl transferase	Glucose-1-phosphate adenylyltransferase large subunit 1, chloroplastic (Precursor) GN=T24G5.120 OS=Arabidopsis thaliana (Mouse-ear cress) PE=1 SV=3	M	Cell wall/membrane/envelope biogenesis	glucose-1-phosphate adenylyltransferase large subunit 3, chloroplastic/amyloplastic-like isoform X1 [Chenopodium quinoa]	biological process: metabolic process (GO:0008152);; biological process: cellular process (GO:0009987);; biological process: single-organism process (GO:0044699);; molecular function: catalytic activity (GO:0003824);; cellular component: cell (GO:0005623);; cellular component: organelle (GO:0043226);; cellular component: organelle part (GO:0044422);; cellular component: cell part (GO:0044464);; b…
AUR62023588	AUR62023588	21	12	19	6	4	3	2.69347	1.61554	2.45863	0.762064	0.510289	0.394435	0.00142092	1.9664	up	--	--	--	--	--	--	--	Plant organelle RNA recognition domain	Protein ROOT PRIMORDIUM DEFECTIVE 1 GN=RPD1 OS=Arabidopsis thaliana (Mouse-ear cress) PE=1 SV=1	S	Function unknown	protein ROOT PRIMORDIUM DEFECTIVE 1-like [Chenopodium quinoa]	--
ONT.3022	--	18	10	12	2	2	5	2.30869	1.34628	1.55282	0.254021	0.255144	0.657391	0.00409476	1.96458	up	--	--	--	--	--	--	--	--	--	--	--	--	--
[truncated: 4,562 more rows]

## Sheet: cq-5-DEG
												List of DEGs in CSQ5 under cold stress
[truncated: 3,844 more rows]
