# Supplementary material for: Full-Length Transcriptome Sequencing Reveals the Impact of Cold Stress on Alternative Splicing in Quinoa
Source: Int J Mol Sci. 2022 May 20;23(10):5724. doi: 10.3390/ijms23105724 (PMC9144462; doi:10.3390/ijms23105724)
Supplement: Supplementary file 1 [file ijms-23-05724-s001.zip › Table S4.xls]

## Sheet: AS in CSQ5 and CRQ64
The genes that had DAS in CRQ64 and CSQ5 under cold stress
#ID	CSQ5	CRQ64
AUR62000965	NA	AUR62000965
AUR62000616	NA	AUR62000616
AUR62031560	NA	AUR62031560
AUR62005013	AUR62005013	AUR62005013
AUR62037322	NA	AUR62037322
AUR62031577	NA	AUR62031577
AUR62003290	AUR62003290	AUR62003290
AUR62013354	AUR62013354	AUR62013354
AUR62040707	AUR62040707	AUR62040707
AUR62041284	NA	AUR62041284
AUR62028029	NA	AUR62028029
AUR62025409	NA	AUR62025409
AUR62034054	NA	AUR62034054
AUR62031371	AUR62031371	AUR62031371
AUR62026310	AUR62026310	AUR62026310
AUR62015830	AUR62015830	AUR62015830
AUR62034490	AUR62034490	AUR62034490
AUR62011937	NA	AUR62011937
AUR62031510	AUR62031510	NA
AUR62044078	NA	AUR62044078
AUR62032543	AUR62032543	NA
AUR62005243	NA	AUR62005243
AUR62032918	AUR62032918	AUR62032918
AUR62033926	AUR62033926	NA
AUR62000890	NA	AUR62000890
AUR62039445	NA	AUR62039445
AUR62037744	NA	AUR62037744
AUR62022766	AUR62022766	NA
AUR62014037	NA	AUR62014037
AUR62032956	NA	AUR62032956
AUR62036629	NA	AUR62036629
AUR62015393	NA	AUR62015393
AUR62037588	AUR62037588	AUR62037588
AUR62006262	AUR62006262	NA
AUR62020848	NA	AUR62020848
AUR62000693	NA	AUR62000693
AUR62035298	NA	AUR62035298
AUR62042970	AUR62042970	AUR62042970
AUR62010413	NA	AUR62010413
AUR62033249	AUR62033249	AUR62033249
AUR62008667	AUR62008667	AUR62008667
AUR62015456	NA	AUR62015456
AUR62034792	AUR62034792	AUR62034792
AUR62022252	AUR62022252	NA
AUR62015497	NA	AUR62015497
AUR62003983	NA	AUR62003983
AUR62033033	AUR62033033	AUR62033033
AUR62024116	AUR62024116	NA
AUR62002446	AUR62002446	AUR62002446
AUR62031533	AUR62031533	AUR62031533
AUR62025765	NA	AUR62025765
AUR62022499	NA	AUR62022499
AUR62007922	NA	AUR62007922
AUR62038753	AUR62038753	AUR62038753
AUR62015054	NA	AUR62015054
AUR62036800	AUR62036800	AUR62036800
AUR62020630	NA	AUR62020630
AUR62012114	AUR62012114	AUR62012114
AUR62004369	NA	AUR62004369
AUR62007267	AUR62007267	AUR62007267
AUR62010507	NA	AUR62010507
AUR62013165	AUR62013165	AUR62013165
AUR62019412	AUR62019412	NA
AUR62017150	NA	AUR62017150
AUR62016828	AUR62016828	AUR62016828
AUR62013025	AUR62013025	NA
AUR62012206	AUR62012206	NA
AUR62019777	NA	AUR62019777
AUR62020476	NA	AUR62020476
AUR62013457	NA	AUR62013457
AUR62007509	NA	AUR62007509
AUR62030806	NA	AUR62030806
AUR62008604	AUR62008604	AUR62008604
AUR62021420	AUR62021420	AUR62021420
AUR62009143	AUR62009143	NA
AUR62022127	NA	AUR62022127
AUR62010027	AUR62010027	NA
AUR62007520	AUR62007520	NA
AUR62013617	NA	AUR62013617
AUR62010778	NA	AUR62010778
AUR62019107	AUR62019107	NA
AUR62022961	NA	AUR62022961
AUR62017248	NA	AUR62017248
AUR62027984	AUR62027984	AUR62027984
AUR62004896	NA	AUR62004896
AUR62035798	NA	AUR62035798
AUR62011038	AUR62011038	NA
AUR62037724	NA	AUR62037724
AUR62001525	NA	AUR62001525
AUR62026008	NA	AUR62026008
AUR62012929	AUR62012929	NA
AUR62028560	NA	AUR62028560
AUR62043231	AUR62043231	NA
AUR62036562	NA	AUR62036562
AUR62005205	AUR62005205	AUR62005205
AUR62019145	AUR62019145	AUR62019145
AUR62006432	NA	AUR62006432
AUR62039828	AUR62039828	AUR62039828
AUR62029554	AUR62029554	NA
AUR62005226	NA	AUR62005226
AUR62014798	NA	AUR62014798
AUR62027164	AUR62027164	AUR62027164
AUR62043864	AUR62043864	AUR62043864
AUR62003423	AUR62003423	AUR62003423
AUR62006632	AUR62006632	NA
AUR62001695	NA	AUR62001695
AUR62018488	NA	AUR62018488
AUR62027392	AUR62027392	NA
AUR62033586	AUR62033586	AUR62033586
AUR62023586	AUR62023586	NA
AUR62010018	AUR62010018	NA
AUR62023474	AUR62023474	AUR62023474
AUR62020714	AUR62020714	AUR62020714
AUR62004238	AUR62004238	AUR62004238
AUR62001753	AUR62001753	AUR62001753
AUR62029972	AUR62029972	AUR62029972
AUR62027000	AUR62027000	NA
AUR62041083	NA	AUR62041083
AUR62030956	NA	AUR62030956
AUR62001490	AUR62001490	AUR62001490
AUR62026593	AUR62026593	AUR62026593
AUR62019938	AUR62019938	NA
AUR62033648	AUR62033648	NA
AUR62005054	NA	AUR62005054
AUR62033419	AUR62033419	NA
AUR62005073	NA	AUR62005073
AUR62009733	NA	AUR62009733
AUR62023713	AUR62023713	NA
AUR62031232	NA	AUR62031232
AUR62005406	AUR62005406	AUR62005406
AUR62007909	AUR62007909	NA
AUR62005423	AUR62005423	AUR62005423
AUR62016030	NA	AUR62016030
AUR62033986	AUR62033986	NA
AUR62029803	NA	AUR62029803
AUR62020887	AUR62020887	NA
AUR62017447	AUR62017447	AUR62017447
AUR62027728	NA	AUR62027728
AUR62010848	NA	AUR62010848
AUR62009302	AUR62009302	AUR62009302
AUR62013037	AUR62013037	AUR62013037
AUR62000284	NA	AUR62000284
AUR62042095	AUR62042095	NA
AUR62030307	AUR62030307	AUR62030307
AUR62019908	NA	AUR62019908
AUR62013635	AUR62013635	NA
AUR62029484	NA	AUR62029484
AUR62032016	AUR62032016	NA
AUR62001684	NA	AUR62001684
AUR62035466	AUR62035466	NA
AUR62007131	NA	AUR62007131
AUR62026505	AUR62026505	AUR62026505
AUR62003632	NA	AUR62003632
AUR62006663	NA	AUR62006663
AUR62006403	AUR62006403	NA
AUR62010888	AUR62010888	NA
AUR62043319	NA	AUR62043319
AUR62038815	NA	AUR62038815
AUR62012445	NA	AUR62012445
AUR62003298	NA	AUR62003298
AUR62030683	NA	AUR62030683
AUR62041068	NA	AUR62041068
AUR62040209	NA	AUR62040209
AUR62044197	NA	AUR62044197
AUR62005654	AUR62005654	AUR62005654
AUR62001863	AUR62001863	NA
AUR62013106	NA	AUR62013106
AUR62036432	AUR62036432	AUR62036432
AUR62009328	NA	AUR62009328
AUR62035396	NA	AUR62035396
AUR62006903	AUR62006903	NA
AUR62034625	AUR62034625	NA
AUR62018733	NA	AUR62018733
AUR62010103	AUR62010103	AUR62010103
AUR62032891	AUR62032891	NA
AUR62023428	NA	AUR62023428
AUR62025851	AUR62025851	AUR62025851
AUR62016648	AUR62016648	AUR62016648
AUR62018167	NA	AUR62018167
AUR62001827	AUR62001827	AUR62001827
AUR62035732	AUR62035732	AUR62035732
AUR62039785	NA	AUR62039785
AUR62029565	AUR62029565	AUR62029565
AUR62037052	AUR62037052	AUR62037052
AUR62010886	NA	AUR62010886
AUR62021227	AUR62021227	NA
AUR62042756	NA	AUR62042756
AUR62029865	AUR62029865	AUR62029865
AUR62041920	AUR62041920	AUR62041920
AUR62013482	AUR62013482	NA
AUR62032207	AUR62032207	AUR62032207
AUR62040325	NA	AUR62040325
AUR62004995	AUR62004995	AUR62004995
AUR62037838	AUR62037838	NA
AUR62016593	NA	AUR62016593
AUR62037623	NA	AUR62037623
AUR62015177	NA	AUR62015177
AUR62009880	AUR62009880	AUR62009880
AUR62017646	NA	AUR62017646
AUR62010679	AUR62010679	NA
AUR62039116	NA	AUR62039116
AUR62038404	NA	AUR62038404
AUR62014268	AUR62014268	AUR62014268
AUR62020932	NA	AUR62020932
AUR62026457	NA	AUR62026457
AUR62036682	AUR62036682	NA
AUR62016834	AUR62016834	NA
AUR62017954	AUR62017954	NA
AUR62023817	AUR62023817	AUR62023817
AUR62013005	NA	AUR62013005
AUR62025439	AUR62025439	AUR62025439
AUR62014241	AUR62014241	NA
AUR62026969	AUR62026969	AUR62026969
AUR62003380	AUR62003380	NA
AUR62005218	AUR62005218	AUR62005218
AUR62019417	NA	AUR62019417
AUR62011267	AUR62011267	NA
AUR62040965	NA	AUR62040965
AUR62038088	NA	AUR62038088
AUR62016505	AUR62016505	AUR62016505
AUR62018358	NA	AUR62018358
AUR62006463	AUR62006463	AUR62006463
AUR62042611	AUR62042611	AUR62042611
AUR62019207	AUR62019207	AUR62019207
AUR62027076	NA	AUR62027076
AUR62013730	NA	AUR62013730
AUR62024373	AUR62024373	NA
AUR62038047	AUR62038047	AUR62038047
AUR62006711	AUR62006711	NA
AUR62029491	AUR62029491	AUR62029491
AUR62037683	AUR62037683	AUR62037683
AUR62038016	NA	AUR62038016
AUR62010911	AUR62010911	AUR62010911
AUR62032473	NA	AUR62032473
AUR62020662	AUR62020662	AUR62020662
AUR62002543	NA	AUR62002543
AUR62002351	AUR62002351	AUR62002351
AUR62011611	AUR62011611	AUR62011611
AUR62001783	NA	AUR62001783
AUR62036785	NA	AUR62036785
AUR62036249	NA	AUR62036249
AUR62031575	NA	AUR62031575
AUR62036613	NA	AUR62036613
AUR62028076	NA	AUR62028076
AUR62000551	NA	AUR62000551
AUR62033280	AUR62033280	AUR62033280
AUR62004125	NA	AUR62004125
AUR62031431	NA	AUR62031431
AUR62043065	AUR62043065	NA
AUR62008790	AUR62008790	AUR62008790
AUR62007999	AUR62007999	AUR62007999
AUR62015756	NA	AUR62015756
AUR62001337	NA	AUR62001337
AUR62019846	NA	AUR62019846
AUR62036000	NA	AUR62036000
AUR62011748	NA	AUR62011748
AUR62003137	AUR62003137	AUR62003137
AUR62027890	NA	AUR62027890
AUR62022606	NA	AUR62022606
AUR62006658	NA	AUR62006658
AUR62004088	AUR62004088	AUR62004088
AUR62002878	NA	AUR62002878
AUR62019511	AUR62019511	AUR62019511
AUR62002554	AUR62002554	NA
AUR62037815	NA	AUR62037815
AUR62005398	AUR62005398	AUR62005398
AUR62033942	AUR62033942	AUR62033942
AUR62028109	NA	AUR62028109
AUR62023743	NA	AUR62023743
AUR62000181	NA	AUR62000181
AUR62014995	AUR62014995	NA
AUR62001706	AUR62001706	AUR62001706
AUR62013259	AUR62013259	NA
AUR62009457	AUR62009457	AUR62009457
AUR62027019	AUR62027019	NA
AUR62009149	NA	AUR62009149
AUR62015925	AUR62015925	NA
AUR62000605	AUR62000605	NA
AUR62032383	AUR62032383	AUR62032383
AUR62000767	AUR62000767	NA
AUR62014196	NA	AUR62014196
AUR62039992	AUR62039992	AUR62039992
AUR62004759	AUR62004759	AUR62004759
AUR62027381	NA	AUR62027381
AUR62035830	AUR62035830	AUR62035830
AUR62004883	AUR62004883	AUR62004883
AUR62025575	NA	AUR62025575
AUR62008666	NA	AUR62008666
AUR62008533	AUR62008533	AUR62008533
AUR62030341	AUR62030341	AUR62030341
AUR62002260	NA	AUR62002260
AUR62021627	NA	AUR62021627
AUR62023796	AUR62023796	AUR62023796
AUR62021463	NA	AUR62021463
AUR62014206	NA	AUR62014206
AUR62025340	NA	AUR62025340
AUR62021459	NA	AUR62021459
AUR62015450	NA	AUR62015450
AUR62035875	NA	AUR62035875
AUR62001881	AUR62001881	AUR62001881
AUR62002291	AUR62002291	NA
AUR62016259	AUR62016259	NA
AUR62040483	AUR62040483	AUR62040483
AUR62043963	AUR62043963	AUR62043963
AUR62032743	NA	AUR62032743
AUR62040778	NA	AUR62040778
AUR62024610	NA	AUR62024610
AUR62013583	AUR62013583	AUR62013583
AUR62029598	NA	AUR62029598
AUR62028398	AUR62028398	NA
AUR62018026	NA	AUR62018026
AUR62006299	AUR62006299	NA
AUR62008568	AUR62008568	AUR62008568
AUR62042724	AUR62042724	NA
AUR62037494	NA	AUR62037494
AUR62003525	NA	AUR62003525
AUR62034169	AUR62034169	AUR62034169
AUR62016576	AUR62016576	AUR62016576
AUR62000975	AUR62000975	AUR62000975
AUR62023159	AUR62023159	NA
AUR62012451	NA	AUR62012451
AUR62024234	AUR62024234	NA
AUR62005577	AUR62005577	AUR62005577
AUR62040219	NA	AUR62040219
AUR62005833	NA	AUR62005833
AUR62024006	NA	AUR62024006
AUR62003487	AUR62003487	AUR62003487
AUR62023910	AUR62023910	NA
AUR62031166	NA	AUR62031166
AUR62017044	NA	AUR62017044
AUR62031585	NA	AUR62031585
AUR62024047	AUR62024047	NA
AUR62002363	AUR62002363	NA
AUR62024127	NA	AUR62024127
AUR62005601	AUR62005601	AUR62005601
AUR62006712	AUR62006712	AUR62006712
AUR62009769	NA	AUR62009769
AUR62013837	NA	AUR62013837
AUR62010285	NA	AUR62010285
AUR62021689	AUR62021689	NA
AUR62016994	AUR62016994	AUR62016994
AUR62007600	AUR62007600	AUR62007600
AUR62015868	NA	AUR62015868
AUR62027496	AUR62027496	AUR62027496
AUR62018296	AUR62018296	NA
AUR62014803	AUR62014803	AUR62014803
AUR62011318	AUR62011318	NA
AUR62033422	AUR62033422	AUR62033422
AUR62000427	NA	AUR62000427
AUR62026825	NA	AUR62026825
AUR62004205	NA	AUR62004205
AUR62019308	NA	AUR62019308
AUR62025445	AUR62025445	AUR62025445
AUR62012670	AUR62012670	AUR62012670
AUR62017762	NA	AUR62017762
AUR62001832	NA	AUR62001832
AUR62035214	AUR62035214	AUR62035214
AUR62039284	AUR62039284	AUR62039284
AUR62009331	AUR62009331	AUR62009331
AUR62033094	AUR62033094	AUR62033094
AUR62040721	AUR62040721	AUR62040721
AUR62026492	NA	AUR62026492
AUR62023050	AUR62023050	AUR62023050
AUR62005878	NA	AUR62005878
AUR62001020	AUR62001020	NA
AUR62001270	AUR62001270	AUR62001270
AUR62041250	AUR62041250	NA
AUR62034749	AUR62034749	NA
AUR62019087	NA	AUR62019087
AUR62027336	AUR62027336	AUR62027336
AUR62031420	NA	AUR62031420
AUR62029635	AUR62029635	AUR62029635
AUR62027987	AUR62027987	NA
AUR62009766	NA	AUR62009766
AUR62011423	AUR62011423	NA
AUR62006450	AUR62006450	AUR62006450
AUR62015527	AUR62015527	AUR62015527
AUR62011325	AUR62011325	AUR62011325
AUR62005130	NA	AUR62005130
AUR62001771	NA	AUR62001771
AUR62021081	AUR62021081	AUR62021081
AUR62029446	NA	AUR62029446
AUR62026610	NA	AUR62026610
AUR62037737	NA	AUR62037737
AUR62023487	AUR62023487	AUR62023487
AUR62008385	AUR62008385	AUR62008385
AUR62032380	NA	AUR62032380
AUR62008218	NA	AUR62008218
AUR62005240	AUR62005240	AUR62005240
AUR62006958	NA	AUR62006958
AUR62029305	AUR62029305	AUR62029305
AUR62002909	AUR62002909	AUR62002909
AUR62040248	NA	AUR62040248
AUR62039595	AUR62039595	AUR62039595
AUR62014085	AUR62014085	AUR62014085
AUR62026369	NA	AUR62026369
AUR62043182	NA	AUR62043182
AUR62018643	NA	AUR62018643
AUR62024414	AUR62024414	AUR62024414
AUR62040001	AUR62040001	AUR62040001
AUR62001698	AUR62001698	NA
AUR62024282	AUR62024282	AUR62024282
AUR62007172	NA	AUR62007172
AUR62023014	NA	AUR62023014
AUR62017879	NA	AUR62017879
AUR62013150	AUR62013150	AUR62013150
AUR62039182	NA	AUR62039182
AUR62011685	NA	AUR62011685
AUR62024681	NA	AUR62024681
AUR62016272	AUR62016272	NA
AUR62026298	NA	AUR62026298
AUR62033618	NA	AUR62033618
AUR62029524	AUR62029524	NA
AUR62011400	AUR62011400	NA
AUR62029435	AUR62029435	AUR62029435
AUR62011680	AUR62011680	AUR62011680
AUR62039069	AUR62039069	NA
AUR62025989	NA	AUR62025989
AUR62039281	NA	AUR62039281
AUR62011028	AUR62011028	AUR62011028
AUR62021339	NA	AUR62021339
AUR62039109	NA	AUR62039109
AUR62032493	NA	AUR62032493
AUR62030088	AUR62030088	AUR62030088
AUR62020819	NA	AUR62020819
AUR62014862	NA	AUR62014862
AUR62001514	AUR62001514	NA
AUR62013159	NA	AUR62013159
AUR62042919	NA	AUR62042919
AUR62023272	AUR62023272	NA
AUR62018386	AUR62018386	AUR62018386
AUR62010948	AUR62010948	AUR62010948
AUR62011741	NA	AUR62011741
AUR62012861	AUR62012861	AUR62012861
AUR62002682	NA	AUR62002682
AUR62010384	AUR62010384	NA
AUR62039153	AUR62039153	NA
AUR62026218	AUR62026218	AUR62026218
AUR62015896	NA	AUR62015896
AUR62034685	NA	AUR62034685
AUR62001696	NA	AUR62001696
AUR62015444	AUR62015444	NA
AUR62028771	AUR62028771	NA
AUR62014799	NA	AUR62014799
AUR62039751	AUR62039751	AUR62039751
AUR62031028	NA	AUR62031028
AUR62010956	NA	AUR62010956
AUR62038779	NA	AUR62038779
AUR62000644	NA	AUR62000644
AUR62016798	AUR62016798	AUR62016798
AUR62023820	NA	AUR62023820
AUR62038257	NA	AUR62038257
AUR62041206	NA	AUR62041206
AUR62035654	AUR62035654	NA
AUR62001517	NA	AUR62001517
AUR62022811	AUR62022811	AUR62022811
AUR62013834	NA	AUR62013834
AUR62025924	AUR62025924	AUR62025924
AUR62028655	NA	AUR62028655
AUR62025959	AUR62025959	AUR62025959
AUR62000442	AUR62000442	NA
AUR62007381	AUR62007381	AUR62007381
AUR62013543	AUR62013543	AUR62013543
AUR62028727	AUR62028727	AUR62028727
AUR62042936	AUR62042936	NA
AUR62028827	NA	AUR62028827
AUR62022762	AUR62022762	NA
AUR62036453	AUR62036453	NA
AUR62010416	NA	AUR62010416
AUR62023505	AUR62023505	AUR62023505
AUR62034016	NA	AUR62034016
AUR62014328	NA	AUR62014328
AUR62015104	AUR62015104	NA
AUR62030411	NA	AUR62030411
AUR62010414	NA	AUR62010414
AUR62029209	AUR62029209	NA
AUR62014729	NA	AUR62014729
AUR62022966	AUR62022966	NA
AUR62025148	NA	AUR62025148
AUR62013860	AUR62013860	NA
AUR62011762	AUR62011762	AUR62011762
AUR62028436	AUR62028436	AUR62028436
AUR62041949	NA	AUR62041949
AUR62034388	NA	AUR62034388
AUR62008295	NA	AUR62008295
AUR62010309	AUR62010309	NA
AUR62006468	AUR62006468	AUR62006468
AUR62000005	NA	AUR62000005
AUR62009920	NA	AUR62009920
AUR62018641	AUR62018641	AUR62018641
AUR62034824	NA	AUR62034824
AUR62017791	NA	AUR62017791
AUR62021435	NA	AUR62021435
AUR62019297	NA	AUR62019297
AUR62030625	AUR62030625	NA
AUR62040607	AUR62040607	NA
AUR62029339	NA	AUR62029339
AUR62042842	NA	AUR62042842
AUR62023799	NA	AUR62023799
AUR62034166	NA	AUR62034166
AUR62035723	NA	AUR62035723
AUR62011065	AUR62011065	NA
AUR62032826	AUR62032826	AUR62032826
AUR62029663	AUR62029663	AUR62029663
AUR62022798	AUR62022798	NA
AUR62008217	AUR62008217	AUR62008217
AUR62032501	NA	AUR62032501
AUR62034673	NA	AUR62034673
AUR62013916	AUR62013916	NA
AUR62007725	AUR62007725	NA
AUR62013017	AUR62013017	NA
AUR62004893	AUR62004893	AUR62004893
AUR62027958	NA	AUR62027958
AUR62020258	NA	AUR62020258
AUR62034444	AUR62034444	AUR62034444
AUR62028254	AUR62028254	NA
AUR62000241	NA	AUR62000241
AUR62043592	AUR62043592	AUR62043592
AUR62019992	NA	AUR62019992
AUR62008145	AUR62008145	NA
AUR62015314	AUR62015314	AUR62015314
AUR62019436	AUR62019436	AUR62019436
AUR62027009	NA	AUR62027009
AUR62028007	AUR62028007	AUR62028007
AUR62016237	NA	AUR62016237
AUR62012703	NA	AUR62012703
AUR62038961	AUR62038961	AUR62038961
AUR62009007	NA	AUR62009007
AUR62014483	AUR62014483	AUR62014483
AUR62004785	NA	AUR62004785
AUR62019306	AUR62019306	NA
AUR62035278	AUR62035278	AUR62035278
AUR62021982	NA	AUR62021982
AUR62015306	NA	AUR62015306
AUR62008408	AUR62008408	AUR62008408
AUR62041279	AUR62041279	AUR62041279
AUR62024238	AUR62024238	NA
AUR62032516	AUR62032516	AUR62032516
AUR62013978	AUR62013978	AUR62013978
AUR62039576	AUR62039576	AUR62039576
AUR62039904	AUR62039904	AUR62039904
AUR62028413	NA	AUR62028413
AUR62004645	NA	AUR62004645
AUR62043181	NA	AUR62043181
AUR62011015	AUR62011015	NA
AUR62023015	AUR62023015	NA
AUR62019575	AUR62019575	AUR62019575
AUR62040083	NA	AUR62040083
AUR62042374	NA	AUR62042374
AUR62042039	AUR62042039	AUR62042039
AUR62002744	AUR62002744	AUR62002744
AUR62013077	NA	AUR62013077
AUR62021954	NA	AUR62021954
AUR62008070	NA	AUR62008070
AUR62002070	NA	AUR62002070
AUR62005331	NA	AUR62005331
AUR62036814	AUR62036814	AUR62036814
AUR62015734	NA	AUR62015734
AUR62039567	AUR62039567	AUR62039567
AUR62018608	AUR62018608	AUR62018608
AUR62033272	NA	AUR62033272
AUR62021367	NA	AUR62021367
AUR62039939	AUR62039939	AUR62039939
AUR62026377	AUR62026377	AUR62026377
AUR62036211	NA	AUR62036211
AUR62028761	AUR62028761	NA
AUR62014298	AUR62014298	AUR62014298
AUR62001345	AUR62001345	AUR62001345
AUR62013348	AUR62013348	AUR62013348
AUR62010907	NA	AUR62010907
AUR62007867	NA	AUR62007867
AUR62028768	AUR62028768	NA
AUR62036593	NA	AUR62036593
AUR62033785	NA	AUR62033785
AUR62006538	NA	AUR62006538
AUR62036085	AUR62036085	AUR62036085
AUR62002890	AUR62002890	AUR62002890
AUR62013793	NA	AUR62013793
AUR62034758	AUR62034758	NA
AUR62026708	AUR62026708	AUR62026708
AUR62022067	NA	AUR62022067
AUR62020612	AUR62020612	NA
AUR62020635	NA	AUR62020635
AUR62026409	AUR62026409	NA
AUR62037537	AUR62037537	AUR62037537
AUR62006525	AUR62006525	NA
AUR62042102	AUR62042102	NA
AUR62002233	AUR62002233	NA
AUR62035960	AUR62035960	AUR62035960
AUR62030294	NA	AUR62030294
AUR62025603	NA	AUR62025603
AUR62033670	NA	AUR62033670
AUR62028850	NA	AUR62028850
AUR62030244	NA	AUR62030244
AUR62028226	AUR62028226	AUR62028226
AUR62042678	AUR62042678	NA
AUR62012491	AUR62012491	NA
AUR62042800	AUR62042800	AUR62042800
AUR62022683	AUR62022683	AUR62022683
AUR62011077	NA	AUR62011077
AUR62013389	NA	AUR62013389
AUR62000202	AUR62000202	NA
AUR62029794	NA	AUR62029794
AUR62042241	NA	AUR62042241
AUR62034887	AUR62034887	AUR62034887
AUR62034078	AUR62034078	AUR62034078
AUR62002489	AUR62002489	NA
AUR62013008	NA	AUR62013008
AUR62013765	AUR62013765	AUR62013765
AUR62030481	AUR62030481	AUR62030481
AUR62015594	NA	AUR62015594
AUR62030720	AUR62030720	AUR62030720
AUR62005355	NA	AUR62005355
AUR62008004	AUR62008004	NA
AUR62038011	NA	AUR62038011
AUR62033076	AUR62033076	NA
AUR62022021	AUR62022021	AUR62022021
AUR62008268	NA	AUR62008268
AUR62019795	AUR62019795	AUR62019795
AUR62001566	AUR62001566	AUR62001566
AUR62003895	AUR62003895	AUR62003895
AUR62023822	AUR62023822	AUR62023822
AUR62001104	AUR62001104	NA
AUR62027469	AUR62027469	AUR62027469
AUR62012864	AUR62012864	AUR62012864
AUR62003179	NA	AUR62003179
AUR62017678	NA	AUR62017678
AUR62044515	NA	AUR62044515
AUR62030125	NA	AUR62030125
AUR62015200	NA	AUR62015200
AUR62019673	AUR62019673	AUR62019673
AUR62013097	AUR62013097	AUR62013097
AUR62031550	NA	AUR62031550
AUR62031122	AUR62031122	AUR62031122
AUR62034033	AUR62034033	AUR62034033
AUR62018732	AUR62018732	AUR62018732
AUR62008050	AUR62008050	AUR62008050
AUR62005459	NA	AUR62005459
AUR62016889	AUR62016889	NA
AUR62012745	AUR62012745	NA
AUR62025898	NA	AUR62025898
AUR62035629	AUR62035629	AUR62035629
AUR62039047	AUR62039047	NA
AUR62031199	AUR62031199	NA
AUR62018910	AUR62018910	AUR62018910
AUR62023533	AUR62023533	AUR62023533
AUR62035019	AUR62035019	NA
AUR62030339	NA	AUR62030339
AUR62004121	NA	AUR62004121
AUR62004285	AUR62004285	NA
AUR62001954	AUR62001954	NA
AUR62023772	AUR62023772	NA
AUR62009674	AUR62009674	AUR62009674
AUR62005508	AUR62005508	AUR62005508
AUR62017935	AUR62017935	AUR62017935
AUR62010461	AUR62010461	AUR62010461
AUR62009783	AUR62009783	NA
AUR62010607	NA	AUR62010607
AUR62038302	NA	AUR62038302
AUR62006577	NA	AUR62006577
AUR62006814	NA	AUR62006814
AUR62002397	AUR62002397	AUR62002397
AUR62008800	AUR62008800	NA
AUR62020178	NA	AUR62020178
AUR62003635	AUR62003635	AUR62003635
AUR62017247	NA	AUR62017247
AUR62024112	NA	AUR62024112
AUR62032849	AUR62032849	AUR62032849
AUR62033702	AUR62033702	NA
AUR62011043	AUR62011043	NA
AUR62035344	NA	AUR62035344
AUR62013746	NA	AUR62013746
AUR62004765	AUR62004765	NA
AUR62000406	AUR62000406	AUR62000406
AUR62005020	NA	AUR62005020
AUR62034199	NA	AUR62034199
AUR62010627	AUR62010627	NA
AUR62020806	NA	AUR62020806

## Sheet: AS genes in DEGs of CSQ5
The genes that had DAS in DEGs of CSQ5
#ID	gene_name	Cq-5C-1_CPM	Cq-5C-2_CPM	Cq-5C-3_CPM	Cq-5N-1_CPM	Cq-5N-2_CPM	Cq-5N-3_CPM	Cq-64C-1_CPM	Cq-64C-2_CPM	Cq-64C-3_CPM	Cq-64N-1_CPM	Cq-64N-2_CPM	Cq-64N-3_CPM	Cq-5N-2_Cq-5N-1_Cq-5N-3_vs_Cq-5C-1_Cq-5C-2_Cq-5C-3_DESeq2_FDR	Cq-5N-2_Cq-5N-1_Cq-5N-3_vs_Cq-5C-1_Cq-5C-2_Cq-5C-3_DESeq2_log2FC	Cq-5N-2_Cq-5N-1_Cq-5N-3_vs_Cq-5C-1_Cq-5C-2_Cq-5C-3_DESeq2_(FDR_0.01_FC_2)_regulated	Cq-64N-1_Cq-64N-2_Cq-64N-3_vs_Cq-64C-3_Cq-64C-2_Cq-64C-1_DESeq2_FDR	Cq-64N-1_Cq-64N-2_Cq-64N-3_vs_Cq-64C-3_Cq-64C-2_Cq-64C-1_DESeq2_log2FC	Cq-64N-1_Cq-64N-2_Cq-64N-3_vs_Cq-64C-3_Cq-64C-2_Cq-64C-1_DESeq2_(FDR_0.01_FC_2)_regulated	COG_class	COG_class_annotation	GO_annotation	KEGG_annotation	KEGG_pathway_annotation	KOG_class	KOG_class_annotation	Pfam_annotation	Swiss-Prot_annotation	eggNOG_class	eggNOG_class_annotation	NR_annotation	GO_second_level_annotation
AUR62038815	AUR62038815	38.4137	75.7827	49.4698	183.407	240.07	174.647	72.2108	73.103	55.125	221.634	234.86	255.199	8.82681e-06	-1.44564	down	5.78165e-12	-1.48114	down	[GEPR]	Carbohydrate transport and metabolism;; Amino acid transport and metabolism;; Inorganic ion transport and metabolism;; General function prediction only	Cellular Component: integral component of membrane (GO:0016021);; Molecular Function: substrate-specific transmembrane transporter activity (GO:0022891);; Biological Process: transmembrane transport (GO:0055085);;	K08145|0|pper:PRUPE_ppa004911mg|K08145 MFS transporter, SP family, solute carrier family 2 (facilitated glucose transporter), member 8 | (RefSeq) hypothetical protein	--	[R]	General function prediction only	Sugar (and other) transporter;; Major Facilitator Superfamily	Sugar transporter ERD6-like 6 GN=At1g75220 OS=Arabidopsis thaliana (Mouse-ear cress) PE=1 SV=1	R	General function prediction only	sugar transporter ERD6-like 6 isoform X1 [Chenopodium quinoa]	cellular component: membrane (GO:0016020);; cellular component: membrane part (GO:0044425);; biological process: localization (GO:0051179);; molecular function: transporter activity (GO:0005215)
AUR62021420	AUR62021420	8.14837	10.9671	11.5318	36.3754	38.2552	27.0171	10.2609	9.1547	8.28169	34.0389	35.9753	33.7899	3.54925e-05	-1.30275	down	4.33302e-10	-1.54444	down	[R]	General function prediction only	--	--	--	[QR]	Secondary metabolites biosynthesis, transport and catabolism;; General function prediction only	non-haem dioxygenase in morphine synthesis N-terminal;; 2OG-Fe(II) oxygenase superfamily	Probable 2-oxoglutarate-dependent dioxygenase At3g49630 GN=At3g50210 OS=Arabidopsis thaliana (Mouse-ear cress) PE=2 SV=1	Q	Secondary metabolites biosynthesis, transport and catabolism	2-oxoglutarate-dependent dioxygenase mpl2-like isoform X1 [Chenopodium quinoa]	--
AUR62042756	AUR62042756	4.4234	5.70289	5.51521	16.8279	15.5908	10.9757	8.33694	7.13528	5.69366	12.8281	8.03704	12.2275	0.00828393	-1.03148	down	0.461655	-0.31542	normal	[CHR]	Energy production and conversion;; Coenzyme transport and metabolism;; General function prediction only	Biological Process: metabolic process (GO:0008152);; Molecular Function: oxidoreductase activity, acting on the CH-OH group of donors, NAD or NADP as acceptor (GO:0016616);; Molecular Function: cofactor binding (GO:0048037);;	--	--	[C]	Energy production and conversion	D-isomer specific 2-hydroxyacid dehydrogenase, NAD binding domain;; D-isomer specific 2-hydroxyacid dehydrogenase, catalytic domain	Glyoxylate/hydroxypyruvate reductase HPR3 GN=HPR3 OS=Arabidopsis thaliana (Mouse-ear cress) PE=2 SV=1	C	Energy production and conversion	glyoxylate/hydroxypyruvate reductase HPR3-like [Chenopodium quinoa]	biological process: metabolic process (GO:0008152);; biological process: single-organism process (GO:0044699);; molecular function: catalytic activity (GO:0003824);; molecular function: binding (GO:0005488)
AUR62011065	AUR62011065	5.93667	6.68993	5.68234	28.8964	34.3575	20.2629	7.05434	7.40454	7.24648	33.9119	27.1729	31.2918	2.64366e-07	-1.70339	down	1.54627e-10	-1.7151	down	--	--	--	--	--	[A]	RNA processing and modification	--	--	A	RNA processing and modification	uncharacterized protein LOC110707873 [Chenopodium quinoa]	--
AUR62023014	AUR62023014	11.5241	39.3719	21.7266	41.4748	120.54	133.638	38.7347	42.1386	36.103	99.8304	119.152	135.028	0.00568446	-1.54648	down	9.78559e-08	-1.2501	down	--	--	Cellular Component: integral component of membrane (GO:0016021);;	--	--	--	--	Sulfite exporter TauE/SafE;; Domain of unknown function (DUF814)	--	S	Function unknown	sulfite exporter TauE/SafE family protein 3-like isoform X1 [Chenopodium quinoa]	cellular component: membrane (GO:0016020);; cellular component: membrane part (GO:0044425)
AUR62043181	AUR62043181	4.4234	7.5673	5.84946	19.3776	23.2419	14.3529	8.84999	5.25049	4.78785	12.066	9.56791	12.8849	0.00097454	-1.22447	down	0.191735	-0.531161	normal	--	--	--	--	--	--	--	Protein of unknown function (DUF1668)	--	--	--	uncharacterized protein LOC110684731 isoform X1 [Chenopodium quinoa]	--
AUR62028655	AUR62028655	2.56092	8.22533	3.34255	8.15897	35.2237	21.5896	10.9022	8.21231	11.1285	48.2641	41.2058	34.1843	0.00616563	-1.61181	down	4.86053e-10	-1.65482	down	[R]	General function prediction only	--	--	--	[R]	General function prediction only	Alpha/beta hydrolase family;; alpha/beta hydrolase fold;; Alpha/beta hydrolase family;; Serine hydrolase	--	R	General function prediction only	uncharacterized protein LOC110727536 [Chenopodium quinoa]	--
AUR62005218	AUR62005218	490.183	370.14	499.711	1496.32	1289.71	1617.89	397.736	418.558	440.871	1523.49	1322.29	1454.54	0.000504317	-1.2752	down	3.47869e-13	-1.42712	down	--	--	--	--	--	--	--	Dormancy/auxin associated protein	Auxin-repressed 12.5 kDa protein OS=Fragaria ananassa (Strawberry) PE=2 SV=1	S	Function unknown	dormancy-associated protein homolog 3-like isoform X2 [Chenopodium quinoa]	--
AUR62029598	AUR62029598	3.72497	7.01894	6.85223	16.148	26.9952	13.5086	11.0304	9.02008	7.50528	18.9246	22.4527	21.8254	0.0030594	-1.22332	down	0.00423211	-0.851394	normal	--	--	Molecular Function: triglyceride lipase activity (GO:0004806);; Biological Process: lipid metabolic process (GO:0006629);;	--	--	[I]	Lipid transport and metabolism	--	Phospholipase A1-IIdelta GN=At2g42690 OS=Arabidopsis thaliana (Mouse-ear cress) PE=1 SV=1	I	Lipid transport and metabolism	phospholipase A1-IIdelta-like isoform X4 [Chenopodium quinoa]	molecular function: catalytic activity (GO:0003824);; biological process: metabolic process (GO:0008152);; biological process: single-organism process (GO:0044699)
AUR62037052	AUR62037052	8.38118	8.11565	13.0359	43.8545	35.2237	22.5545	8.33694	7.26991	5.82306	46.2319	38.7819	27.3475	0.000644854	-1.31944	down	6.78116e-12	-1.99189	down	--	--	Molecular Function: catalytic activity (GO:0003824);;	--	--	[T]	Signal transduction mechanisms	--	Probable protein phosphatase 2C 12 GN=At1g47380 OS=Arabidopsis thaliana (Mouse-ear cress) PE=2 SV=1	T	Signal transduction mechanisms	probable protein phosphatase 2C 12 [Chenopodium quinoa]	molecular function: catalytic activity (GO:0003824)
AUR62001695	AUR62001695	18.7413	11.5155	15.71	71.901	87.7705	88.4088	12.4413	12.5204	17.5986	174.894	132.165	79.2814	1.71813e-07	-1.94088	down	3.82854e-19	-2.72827	down	--	--	--	--	--	--	--	--	--	--	--	hypothetical protein SOVF_121460 [Spinacia oleracea]	--
AUR62009328	AUR62009328	5.70386	11.5155	10.0277	30.0862	40.8537	17.73	10.5174	11.7126	8.02289	20.7027	23.7284	30.5029	0.00220963	-1.22907	down	0.00242959	-0.957812	normal	--	--	Cellular Component: integral component of membrane (GO:0016021);;	--	--	--	--	Sulfite exporter TauE/SafE	--	S	Function unknown	sulfite exporter TauE/SafE family protein 3-like [Chenopodium quinoa]	cellular component: membrane (GO:0016020);; cellular component: membrane part (GO:0044425)
AUR62026369	AUR62026369	13.0374	19.8505	17.047	185.107	169.767	89.8561	21.4195	22.079	13.3283	181.371	159.21	146.335	3.53218e-17	-2.63788	down	2.70117e-29	-2.70744	down	[E]	Amino acid transport and metabolism	Biological Process: metabolic process (GO:0008152);; Molecular Function: transaminase activity (GO:0008483);; Molecular Function: pyridoxal phosphate binding (GO:0030170);;	K00827|0|tcc:TCM_019765|K00827 alanine-glyoxylate transaminase / (R)-3-amino-2-methylpropionate-pyruvate transaminase [EC:2.6.1.44 2.6.1.40] | (RefSeq) Pyrimidine 4 isoform 1	Alanine, aspartate and glutamate metabolism (ko00250);; Glycine, serine and threonine metabolism (ko00260);; Cysteine and methionine metabolism (ko00270);; Valine, leucine and isoleucine degradation (ko00280)	[E]	Amino acid transport and metabolism	Aminotransferase class-III	Alanine--glyoxylate aminotransferase 2 homolog 3, mitochondrial (Precursor) GN=At3g08860 OS=Arabidopsis thaliana (Mouse-ear cress) PE=2 SV=1	E	Amino acid transport and metabolism	alanine--glyoxylate aminotransferase 2 homolog 3, mitochondrial-like [Chenopodium quinoa]	biological process: metabolic process (GO:0008152);; molecular function: catalytic activity (GO:0003824);; molecular function: binding (GO:0005488)
AUR62034444	AUR62034444	12.339	12.5025	18.8854	39.775	36.0899	39.3196	13.0826	12.655	11.6461	56.6468	54.3457	34.7103	0.00887823	-1.0025	down	3.33682e-09	-1.58532	down	--	--	Cellular Component: cell wall (GO:0005618);; Molecular Function: pectinesterase activity (GO:0030599);; Biological Process: cell wall modification (GO:0042545);; Molecular Function: aspartyl esterase activity (GO:0045330);;	K01051|0|tcc:TCM_018652|K01051 pectinesterase [EC:3.1.1.11] | (RefSeq) Pectin methylesterase 31 isoform 1	Pentose and glucuronate interconversions (ko00040);; Starch and sucrose metabolism (ko00500)	--	--	Pectinesterase	Pectinesterase 31 GN=MXE2.5 OS=Arabidopsis thaliana (Mouse-ear cress) PE=1 SV=1	G	Carbohydrate transport and metabolism	pectinesterase 31-like, partial [Chenopodium quinoa]	cellular component: cell (GO:0005623);; cellular component: cell part (GO:0044464);; molecular function: catalytic activity (GO:0003824);; biological process: cellular process (GO:0009987);; biological process: cellular component organization or biogenesis (GO:0071840)
AUR62008604	AUR62008604	22.4662	17.4377	19.8882	73.0908	70.1587	43.9029	14.2369	14.9437	18.2456	100.211	96.8272	50.0932	0.000647192	-1.17752	down	4.15467e-11	-1.96759	down	[O]	Posttranslational modification, protein turnover, chaperones	--	K00799|3.47351e-91|vvi:100265903|K00799 glutathione S-transferase [EC:2.5.1.18] | (RefSeq) GST2; glutathione S-transferase	Glutathione metabolism (ko00480)	[O]	Posttranslational modification, protein turnover, chaperones	Glutathione S-transferase, C-terminal domain;; Glutathione S-transferase, N-terminal domain;; Glutathione S-transferase, C-terminal domain;; Glutathione S-transferase, N-terminal domain	Glutathione S-transferase GN=GST OS=Silene vulgaris (Bladder campion) PE=1 SV=3	O	Posttranslational modification, protein turnover, chaperones	glutathione S-transferase-like [Chenopodium quinoa]	--
AUR62001345	AUR62001345	15.8311	18.0957	14.8744	41.9847	39.6988	57.7733	18.5978	18.9825	18.7632	58.2979	41.8437	51.9339	0.00675961	-1.11881	down	2.36225e-05	-1.08357	down	--	--	--	--	--	--	--	--	--	S	Function unknown	uncharacterized protein LOC110687965 isoform X1 [Chenopodium quinoa]	--
AUR62024116	AUR62024116	6.28589	7.01894	6.85223	45.7242	55.7227	32.8065	6.79782	5.25049	4.14085	39.8814	37.1235	29.0567	1.25399e-13	-2.2421	down	2.77612e-16	-2.30701	down	--	--	--	K16732|0|vvi:100264256|K16732 protein regulator of cytokinesis 1 | (RefSeq) 65-kDa microtubule-associated protein 8	--	[DZ]	Cell cycle control, cell division, chromosome partitioning;; Cytoskeleton	Microtubule associated protein (MAP65/ASE1 family)	65-kDa microtubule-associated protein 8 GN=MAP65-8 OS=Arabidopsis thaliana (Mouse-ear cress) PE=1 SV=2	Z	Cytoskeleton	65-kDa microtubule-associated protein 8-like [Chenopodium quinoa]	--
AUR62002363	AUR62002363	21.4186	24.347	21.3923	84.6494	79.109	67.3016	27.8326	23.9638	19.5396	50.9313	61.4898	76.5203	2.84687e-06	-1.35889	down	0.000125144	-1.06062	down	--	--	--	K13344|8.11913e-40|cic:CICLE_v10016105mg|K13344 peroxin-13 | (RefSeq) hypothetical protein	Peroxisome (ko04146)	--	--	--	Peroxisomal membrane protein 13 GN=F21O3.27 OS=Arabidopsis thaliana (Mouse-ear cress) PE=1 SV=1	U	Intracellular trafficking, secretion, and vesicular transport	peroxisomal membrane protein 13-like isoform X2 [Chenopodium quinoa]	--
AUR62033785	AUR62033785	4.53981	8.335	6.51797	26.0067	28.2944	16.6445	8.72173	11.578	7.50528	24.132	27.5556	26.5586	0.000116425	-1.40954	down	8.54734e-05	-1.13399	down	[Z]	Cytoskeleton	Cellular Component: gamma-tubulin complex (GO:0000930);; Molecular Function: GTPase activity (GO:0003924);; Molecular Function: GTP binding (GO:0005525);; Cellular Component: microtubule (GO:0005874);; Biological Process: obsolete GTP catabolic process (GO:0006184);; Biological Process: microtubule nucleation (GO:0007020);; Biological Process: cytoplasmic microtubule organization (GO:0031122);; B…	K10389|1.94982e-16|mtr:MTR_7g117050|K10389 tubulin gamma | (RefSeq) tubulin	--	[Z]	Cytoskeleton	Tubulin/FtsZ family, GTPase domain;; Alphaherpesvirus glycoprotein E	Tubulin gamma chain GN=TUBG OS=Anemia phyllitidis (Fern) PE=2 SV=1	Z	Cytoskeleton	uncharacterized protein LOC110695188 [Chenopodium quinoa]	cellular component: cell (GO:0005623);; cellular component: macromolecular complex (GO:0032991);; cellular component: organelle (GO:0043226);; cellular component: organelle part (GO:0044422);; cellular component: cell part (GO:0044464);; molecular function: catalytic activity (GO:0003824);; molecular function: binding (GO:0005488);; cellular component: supramolecular complex (GO:0099080);; biolog…
AUR62036000	AUR62036000	3.60856	4.27717	4.8467	12.2385	15.0134	10.0108	6.15651	5.65438	6.08187	15.1143	13.1399	11.5701	0.00552167	-1.10634	down	0.0155515	-0.798307	normal	[RTKL]	General function prediction only;; Signal transduction mechanisms;; Transcription;; Replication, recombination and repair	Molecular Function: protein serine/threonine kinase activity (GO:0004674);; Molecular Function: non-membrane spanning protein tyrosine kinase activity (GO:0004715);; Molecular Function: ATP binding (GO:0005524);; Biological Process: protein phosphorylation (GO:0006468);;	--	--	[T]	Signal transduction mechanisms	Protein kinase domain;; Protein tyrosine kinase	Serine/threonine-protein kinase CDL1 {ECO:0000305} OS=Arabidopsis thaliana (Mouse-ear cress) PE=1 SV=1	T	Signal transduction mechanisms	probable serine/threonine-protein kinase PBL7 [Chenopodium quinoa]	biological process: metabolic process (GO:0008152);; biological process: cellular process (GO:0009987);; molecular function: catalytic activity (GO:0003824);; molecular function: binding (GO:0005488)
AUR62000965	AUR62000965	6.98432	6.47059	5.68234	19.2076	26.8509	20.2629	9.10651	10.0971	4.91725	32.2607	27.6832	28.9252	0.000311253	-1.32972	down	1.12176e-06	-1.5053	down	[E]	Amino acid transport and metabolism	Molecular Function: cysteine synthase activity (GO:0004124);; Biological Process: cysteine biosynthetic process from serine (GO:0006535);; Molecular Function: beta-pyrazolylalanine synthase activity (GO:0047458);;	--	--	[E]	Amino acid transport and metabolism	Pyridoxal-phosphate dependent enzyme	Cysteine synthase OS=Citrullus lanatus (Watermelon) PE=1 SV=1	E	Amino acid transport and metabolism	cysteine synthase-like [Chenopodium quinoa]	molecular function: catalytic activity (GO:0003824);; biological process: metabolic process (GO:0008152);; biological process: cellular process (GO:0009987);; biological process: single-organism process (GO:0044699)
AUR62006299	AUR62006299	9.31242	9.32204	9.86053	40.4549	39.4101	36.5455	11.9282	8.07768	12.2931	66.5536	37.5062	26.0327	5.53058e-07	-1.5944	down	1.07458e-05	-1.59245	down	--	--	--	--	--	[R]	General function prediction only	Leucine Rich repeat;; Leucine Rich repeats (2 copies);; Leucine rich repeat;; Leucine Rich Repeat	F-box/LRR-repeat protein 3 GN=FBL3 OS=Arabidopsis thaliana (Mouse-ear cress) PE=2 SV=1	R	General function prediction only	F-box/LRR-repeat protein 3-like [Chenopodium quinoa]	--
AUR62005601	AUR62005601	13.2702	12.0638	11.5318	30.7661	32.7696	36.6661	14.2369	11.8473	12.5519	52.2014	41.4609	24.8494	0.00781514	-1.02877	down	8.53649e-05	-1.23839	down	--	--	--	--	--	[R]	General function prediction only	Kelch motif;; F-box domain	F-box/kelch-repeat protein At1g67480 GN=At1g67480 OS=Arabidopsis thaliana (Mouse-ear cress) PE=2 SV=1	R	General function prediction only	F-box/kelch-repeat protein At1g67480-like [Chenopodium quinoa]	--
AUR62031585	AUR62031585	9.42883	6.47059	8.02212	28.8964	26.8509	22.072	6.79782	7.00066	7.63468	26.5452	20.284	22.2198	0.00115659	-1.23765	down	4.7508e-06	-1.31949	down	[T]	Signal transduction mechanisms	Biological Process: regulation of cellular process (GO:0050794);;	K14491|7.18881e-125|csv:101215220|K14491 two-component response regulator ARR-B family | (RefSeq) two-component response regulator ARR12-like	Plant hormone signal transduction (ko04075)	[K]	Transcription	Response regulator receiver domain	Two-component response regulator ARR12 GN=ARR12 OS=Arabidopsis thaliana (Mouse-ear cress) PE=2 SV=2	K	Transcription	two-component response regulator ARR12-like isoform X1 [Chenopodium quinoa]	biological process: biological regulation (GO:0065007)
AUR62038047	AUR62038047	7.21713	8.99302	9.86053	66.2917	78.6759	59.5825	10.6456	11.0395	7.89349	102.752	70.5474	73.8908	6.84429e-19	-2.51098	down	1.38646e-24	-2.66047	down	--	--	--	--	--	--	--	Bifunctional nuclease	Bifunctional nuclease 2 GN=BBD2 OS=Arabidopsis thaliana (Mouse-ear cress) PE=2 SV=1	R	General function prediction only	bifunctional nuclease 1-like isoform X1 [Chenopodium quinoa]	--
AUR62041083	AUR62041083	7.21713	13.1605	10.1948	32.126	36.0899	21.5896	10.3891	10.6356	9.1875	21.2108	23.856	19.8532	0.00178482	-1.11665	down	0.00718567	-0.757708	normal	--	--	--	--	--	--	--	--	--	--	--	uncharacterized protein LOC110721203 isoform X4 [Chenopodium quinoa]	--
AUR62024282	AUR62024282	13.2702	12.0638	16.2114	55.0731	52.1138	68.6284	12.9543	10.3664	10.6109	72.2691	47.0741	41.5471	9.00829e-06	-1.65361	down	6.67395e-11	-1.85654	down	--	--	--	--	--	--	--	Tetratricopeptide repeat;; Tetratricopeptide repeat;; Tetratricopeptide repeat	--	S	Function unknown	uncharacterized protein LOC110712375 [Chenopodium quinoa]	--
AUR62039576	AUR62039576	6.5187	8.99302	8.5235	21.4173	23.8193	26.1729	10.1326	6.32752	9.57571	29.9745	27.428	17.6181	0.00218625	-1.17038	down	0.000424777	-1.14987	down	[I]	Lipid transport and metabolism	Biological Process: metabolic process (GO:0008152);; Molecular Function: transferase activity, transferring acyl groups other than amino-acyl groups (GO:0016747);;	K07513|1.05023e-39|zma:100274263|K07513 acetyl-CoA acyltransferase 1 [EC:2.3.1.16] | (RefSeq) pco082145, GRMZM2G110201; uncharacterized LOC100274263	Fatty acid degradation (ko00071);; Valine, leucine and isoleucine degradation (ko00280);; alpha-Linolenic acid metabolism (ko00592);; Biosynthesis of unsaturated fatty acids (ko01040);; Fatty acid metabolism (ko01212);; Peroxisome (ko04146)	[I]	Lipid transport and metabolism	Thiolase, C-terminal domain;; Translocon-associated protein beta (TRAPB)	3-ketoacyl-CoA thiolase 2, peroxisomal (Precursor) GN=F25I18.11 OS=Arabidopsis thaliana (Mouse-ear cress) PE=1 SV=2	I	Lipid transport and metabolism	3-ketoacyl-CoA thiolase 5, peroxisomal-like isoform X5 [Chenopodium quinoa]	biological process: metabolic process (GO:0008152);; molecular function: catalytic activity (GO:0003824)
AUR62030411	AUR62030411	6.75151	8.77368	9.02489	24.3069	21.2208	20.3835	6.02825	7.26991	6.47007	16.0033	16.4568	18.2755	0.00531077	-1.01982	down	0.00113782	-1.00202	down	--	--	--	--	--	--	--	F-box-like;; F-box domain;; UL92 family	F-box protein SKIP31 GN=SKIP31 OS=Arabidopsis thaliana (Mouse-ear cress) PE=1 SV=1	R	General function prediction only	F-box protein SKIP31-like isoform X1 [Chenopodium quinoa]	--
AUR62035396	AUR62035396	1.04765	1.86441	1.67128	10.1987	9.81644	5.78939	2.69347	3.3657	1.55282	7.62064	6.88889	11.1756	4.48549e-05	-1.92283	down	0.00213126	-1.34163	down	--	--	--	K06100|6.54313e-160|cit:102622533|K06100 symplekin | (RefSeq) uncharacterized LOC102622533	mRNA surveillance pathway (ko03015)	[A]	RNA processing and modification	Domain of unknown function (DUF3453)	--	A	RNA processing and modification	uncharacterized protein LOC110689995 [Chenopodium quinoa]	--
AUR62017954	AUR62017954	21.4186	37.2881	21.3923	67.8215	118.952	125.557	39.8891	41.3308	41.2791	154.953	171.074	183.412	0.000275051	-1.52699	down	1.37268e-16	-1.7027	down	--	--	--	K10882|1.89946e-80|pmum:103319369|K10882 crossover junction endonuclease EME1 [EC:3.1.22.-] | (RefSeq) crossover junction endonuclease EME1B-like	Homologous recombination (ko03440)	--	--	ERCC4 domain	Crossover junction endonuclease EME1B GN=EME1B OS=Arabidopsis thaliana (Mouse-ear cress) PE=1 SV=1	L	Replication, recombination and repair	crossover junction endonuclease EME1B-like isoform X2 [Chenopodium quinoa]	--
AUR62005459	AUR62005459	6.28589	3.94816	7.18648	49.6338	46.195	48.848	7.1826	5.51975	5.95247	51.5663	31.5103	37.8657	7.16296e-12	-2.53774	down	5.13299e-15	-2.28895	down	--	--	--	--	--	--	--	Tetratricopeptide repeat;; Tetratricopeptide repeat;; Tetratricopeptide repeat	--	S	Function unknown	uncharacterized protein LOC110709326 [Chenopodium quinoa]	--
AUR62033094	AUR62033094	35.038	52.5324	41.4476	131.903	186.512	113.979	49.7651	41.7347	44.2553	147.84	141.86	137.921	6.09068e-06	-1.31225	down	4.20527e-11	-1.31166	down	--	--	--	--	--	--	--	--	--	S	Function unknown	uncharacterized protein LOC110684968 [Chenopodium quinoa]	--
AUR62037744	AUR62037744	4.07419	6.90927	4.01106	13.7683	18.7667	12.4231	5.13043	4.17347	7.63468	15.3683	17.3498	14.7256	0.00659101	-1.12397	down	0.00129207	-1.10513	down	--	--	--	K10398|2.22166e-06|vvi:100250033|K10398 kinesin family member 11 | (RefSeq) ATP binding microtubule motor family-like	--	--	--	--	--	--	--	kinesin-like protein KIN-5B [Chenopodium quinoa]	--
AUR62023743	AUR62023743	5.12183	11.8445	8.5235	43.6845	53.9904	17.73	9.61955	11.7126	7.11708	16.0033	20.0288	38.5231	0.000212437	-1.63456	down	0.0127269	-1.02031	normal	[RTKL]	General function prediction only;; Signal transduction mechanisms;; Transcription;; Replication, recombination and repair	Molecular Function: protein serine/threonine kinase activity (GO:0004674);; Molecular Function: protein serine/threonine/tyrosine kinase activity (GO:0004712);; Molecular Function: ATP binding (GO:0005524);; Biological Process: regulation of signal transduction (GO:0009966);; Biological Process: protein autophosphorylation (GO:0046777);;	--	--	[T]	Signal transduction mechanisms	Protein tyrosine kinase;; Protein kinase domain;; Ankyrin repeats (3 copies);; Ankyrin repeat;; Ankyrin repeats (many copies);; Ankyrin repeats (many copies);; Ankyrin repeat	Serine/threonine-protein kinase CTR1 GN=CTR1 OS=Arabidopsis thaliana (Mouse-ear cress) PE=1 SV=1	T	Signal transduction mechanisms	dual specificity protein kinase shkC-like [Chenopodium quinoa]	biological process: metabolic process (GO:0008152);; biological process: cellular process (GO:0009987);; molecular function: catalytic activity (GO:0003824);; molecular function: binding (GO:0005488);; biological process: biological regulation (GO:0065007)
AUR62003487	AUR62003487	7.91556	7.78664	7.01936	43.1746	32.3365	23.5194	7.43912	7.6738	10.3521	39.5003	36.8683	32.3436	5.40626e-06	-1.63518	down	1.96077e-10	-1.71149	down	--	--	--	--	--	--	--	Acetyltransferase (GNAT) family;; FR47-like protein	--	R	General function prediction only	uncharacterized protein LOC110681896 [Chenopodium quinoa]	--
AUR62037322	AUR62037322	1.16405	8.99302	2.67404	17.1678	58.1769	60.4267	9.74781	17.367	6.47007	58.933	89.4281	124.904	1.83773e-05	-2.6248	down	4.6898e-12	-2.55262	down	[T]	Signal transduction mechanisms	--	--	--	--	--	Universal stress protein family	Universal stress protein A-like protein GN=At3g01520 OS=Arabidopsis thaliana (Mouse-ear cress) PE=1 SV=2	S	Function unknown	universal stress protein A-like protein [Chenopodium quinoa]	--
AUR62009783	AUR62009783	8.14837	9.65105	8.18925	44.7044	37.6778	20.8659	3.84782	4.44272	6.34067	19.9407	17.9877	18.8014	4.09103e-05	-1.4985	down	1.04998e-06	-1.56036	down	--	--	Molecular Function: peroxidase activity (GO:0004601);; Biological Process: response to oxidative stress (GO:0006979);; Molecular Function: heme binding (GO:0020037);; Molecular Function: metal ion binding (GO:0046872);; Biological Process: oxidation-reduction process (GO:0055114);;	K00430|7.30619e-157|cit:102630988|K00430 peroxidase [EC:1.11.1.7] | (RefSeq) peroxidase 4-like	Phenylpropanoid biosynthesis (ko00940)	--	--	Peroxidase	Peroxidase 4 {ECO:0000250|UniProtKB:Q42578} (Precursor) OS=Vitis vinifera (Grape) PE=1 SV=1	G	Carbohydrate transport and metabolism	peroxidase P7-like [Chenopodium quinoa]	biological process: metabolic process (GO:0008152);; biological process: cellular process (GO:0009987);; biological process: single-organism process (GO:0044699);; biological process: response to stimulus (GO:0050896);; biological process: detoxification (GO:0098754);; molecular function: catalytic activity (GO:0003824);; molecular function: antioxidant activity (GO:0016209);; molecular function:…
AUR62024610	AUR62024610	2.0953	3.18046	1.50415	9.34882	8.95028	7.11612	2.05217	2.15405	2.07042	12.32	5.86832	7.62574	0.00363265	-1.38438	down	0.000272915	-1.59018	down	--	--	--	--	--	--	--	--	--	S	Function unknown	uncharacterized protein LOC110733001 [Chenopodium quinoa]	--
AUR62013354	AUR62013354	7.21713	19.0828	6.35085	14.2782	93.1118	49.5716	18.7261	24.7715	19.022	65.1565	64.2964	81.1221	0.00855082	-1.62712	down	5.30537e-08	-1.39461	down	--	--	Molecular Function: peroxidase activity (GO:0004601);; Biological Process: response to oxidative stress (GO:0006979);; Molecular Function: heme binding (GO:0020037);; Molecular Function: metal ion binding (GO:0046872);; Biological Process: oxidation-reduction process (GO:0055114);;	--	--	--	--	Peroxidase	Peroxidase 25 (Precursor) GN=T26J13.7 OS=Arabidopsis thaliana (Mouse-ear cress) PE=2 SV=2	G	Carbohydrate transport and metabolism	peroxidase 25 [Chenopodium quinoa]	biological process: metabolic process (GO:0008152);; biological process: cellular process (GO:0009987);; biological process: single-organism process (GO:0044699);; biological process: response to stimulus (GO:0050896);; biological process: detoxification (GO:0098754);; molecular function: catalytic activity (GO:0003824);; molecular function: antioxidant activity (GO:0016209);; molecular function:…
AUR62015594	AUR62015594	38.0645	40.3589	40.9462	123.234	117.942	163.671	33.9891	39.0421	42.4437	131.456	112.774	125.036	0.000221275	-1.36051	down	5.07052e-09	-1.3237	down	--	--	--	--	--	--	--	linker histone H1 and H5 family;; AT hook motif	HMG-Y-related protein A OS=Glycine max (Soybean) PE=2 SV=1	B	Chromatin structure and dynamics	HMG-Y-related protein A-like isoform X1 [Chenopodium quinoa]	--
AUR62042611	AUR62042611	8.38118	15.683	10.3619	23.797	39.9876	34.7363	15.7761	16.9631	14.8812	56.0117	52.3046	39.7064	0.00803016	-1.10158	down	2.4739e-07	-1.27698	down	[I]	Lipid transport and metabolism	Biological Process: metabolic process (GO:0008152);; Molecular Function: transferase activity, transferring acyl groups other than amino-acyl groups (GO:0016747);;	K07513|2.40634e-34|zma:100274263|K07513 acetyl-CoA acyltransferase 1 [EC:2.3.1.16] | (RefSeq) pco082145, GRMZM2G110201; uncharacterized LOC100274263	Fatty acid degradation (ko00071);; Valine, leucine and isoleucine degradation (ko00280);; alpha-Linolenic acid metabolism (ko00592);; Biosynthesis of unsaturated fatty acids (ko01040);; Fatty acid metabolism (ko01212);; Peroxisome (ko04146)	[I]	Lipid transport and metabolism	Thiolase, C-terminal domain;; Translocon-associated protein beta (TRAPB)	3-ketoacyl-CoA thiolase 2, peroxisomal (Precursor) GN=F25I18.11 OS=Arabidopsis thaliana (Mouse-ear cress) PE=1 SV=2	I	Lipid transport and metabolism	3-ketoacyl-CoA thiolase 2, peroxisomal-like [Chenopodium quinoa]	biological process: metabolic process (GO:0008152);; molecular function: catalytic activity (GO:0003824)
AUR62007999	AUR62007999	14.2014	19.6311	23.8992	61.5323	56.7333	39.6814	22.1891	14.8091	17.4692	51.4393	49.6256	32.3436	0.00207322	-1.03572	down	0.00127821	-0.936468	normal	[R]	General function prediction only	--	K12837|0|cit:102618278|K12837 splicing factor U2AF 65 kDa subunit | (RefSeq) splicing factor U2af large subunit B	Spliceosome (ko03040)	[A]	RNA processing and modification	RNA recognition motif. (a.k.a. RRM, RBD, or RNP domain);; RNA recognition motif (a.k.a. RRM, RBD, or RNP domain);; RNA recognition motif. (a.k.a. RRM, RBD, or RNP domain)	Splicing factor U2af large subunit B GN=U2AF65B OS=Nicotiana plumbaginifolia (Leadwort-leaved tobacco) PE=2 SV=1	A	RNA processing and modification	splicing factor U2af large subunit B-like isoform X1 [Chenopodium quinoa]	--
AUR62020662	AUR62020662	6.28589	8.44467	10.3619	22.4372	23.6749	24.0018	7.05434	6.32752	6.21127	23.878	20.4115	20.1162	0.00430687	-1.08801	down	1.74075e-06	-1.35039	down	[K]	Transcription	--	--	--	[K]	Transcription	Histone-like transcription factor (CBF/NF-Y) and archaeal histone	Protein Dr1 homolog GN=DR1 OS=Arabidopsis thaliana (Mouse-ear cress) PE=2 SV=1	K	Transcription	protein Dr1 homolog isoform X1 [Chenopodium quinoa]	--
AUR62008408	AUR62008408	11.0585	33.5593	21.7266	99.9474	110.291	85.2729	35.4	35.9457	20.0572	50.5503	81.1359	106.366	1.35999e-05	-1.70592	down	0.00405575	-1.0237	down	[O]	Posttranslational modification, protein turnover, chaperones	Molecular Function: transferase activity (GO:0016740);;	--	--	[O]	Posttranslational modification, protein turnover, chaperones	Glutathione S-transferase, N-terminal domain;; Glutathione S-transferase, N-terminal domain;; Glutathione S-transferase, N-terminal domain	Glutathione S-transferase U9 GN=K19B1.9 OS=Arabidopsis thaliana (Mouse-ear cress) PE=2 SV=1	O	Posttranslational modification, protein turnover, chaperones	glutathione S-transferase U9-like [Chenopodium quinoa]	molecular function: catalytic activity (GO:0003824)
AUR62000442	AUR62000442	46.3293	50.4487	54.4836	150.771	167.746	112.169	54.6391	60.0441	53.9604	151.905	141.733	163.164	5.95777e-05	-1.0867	down	2.73628e-07	-1.0965	down	[O]	Posttranslational modification, protein turnover, chaperones	Biological Process: proteolysis (GO:0006508);; Molecular Function: hydrolase activity (GO:0016787);;	K01304|2.18983e-131|cit:102629104|K01304 pyroglutamyl-peptidase [EC:3.4.19.3] | (RefSeq) pyrrolidone-carboxylate peptidase 1	--	[O]	Posttranslational modification, protein turnover, chaperones	Pyroglutamyl peptidase	--	O	Posttranslational modification, protein turnover, chaperones	uncharacterized protein LOC110736543 [Chenopodium quinoa]	biological process: metabolic process (GO:0008152);; molecular function: catalytic activity (GO:0003824)
AUR62007867	AUR62007867	28.9849	19.7408	19.5539	11.5585	10.827	11.6994	21.163	18.0402	19.022	16.1304	13.5226	13.2793	0.00151418	1.30707	up	0.007278	0.742257	normal	--	--	--	--	--	--	--	--	--	R	General function prediction only	uncharacterized protein LOC110686067 isoform X1 [Chenopodium quinoa]	--
AUR62031577	AUR62031577	22.699	31.8046	29.5816	7.81902	8.08413	5.06571	31.1673	31.0991	26.3979	6.47755	7.7819	5.91652	1.75368e-13	2.29846	up	1.03551e-20	2.38964	up	[R]	General function prediction only	--	--	--	[R]	General function prediction only	Ankyrin repeats (3 copies);; Ankyrin repeats (many copies);; Ankyrin repeat;; Ankyrin repeat;; Ankyrin repeats (many copies);; Domain of unknown function	Ankyrin repeat-containing protein At2g01680 GN=At2g01680 OS=Arabidopsis thaliana (Mouse-ear cress) PE=2 SV=1	R	General function prediction only	ankyrin repeat-containing protein At5g02620-like [Chenopodium quinoa]	--
AUR62028436	AUR62028436	31.0802	41.1266	42.9518	20.5674	30.1711	21.1071	45.1478	47.6583	37.5264	23.243	18.498	23.929	0.00137178	1.02075	up	3.38822e-07	1.27485	up	[R]	General function prediction only	Molecular Function: GTP binding (GO:0005525);; Cellular Component: plasma membrane (GO:0005886);; Biological Process: small GTPase mediated signal transduction (GO:0007264);; Biological Process: protein transport (GO:0015031);; Molecular Function: hydrolase activity (GO:0016787);;	K07904|1.50303e-143|gmx:100799021|K07904 Ras-related protein Rab-11A | (RefSeq) ras-related protein Rab11C	Endocytosis (ko04144)	[U]	Intracellular trafficking, secretion, and vesicular transport	Ras family;; Miro-like protein;; ADP-ribosylation factor family;; 50S ribosome-binding GTPase;; Elongation factor Tu GTP binding domain	Ras-related protein Rab2BV GN=RAB2BV OS=Beta vulgaris (Sugar beet) PE=2 SV=1	U	Intracellular trafficking, secretion, and vesicular transport	ras-related protein Rab2BV [Chenopodium quinoa]	molecular function: binding (GO:0005488);; cellular component: cell (GO:0005623);; cellular component: membrane (GO:0016020);; cellular component: cell part (GO:0044464);; biological process: cellular process (GO:0009987);; biological process: signaling (GO:0023052);; biological process: single-organism process (GO:0044699);; biological process: response to stimulus (GO:0050896);; biological proc…
AUR62005833	AUR62005833	15.9475	15.0249	17.5484	8.49893	11.26	7.59857	17.0587	13.0589	14.8812	9.65281	9.56791	7.2313	0.000987943	1.16812	up	0.000388041	1.05573	up	--	--	Biological Process: maltose metabolic process (GO:0000023);; Biological Process: phosphatidylglycerol biosynthetic process (GO:0006655);; Biological Process: aromatic amino acid family biosynthetic process (GO:0009073);; Cellular Component: chloroplast stroma (GO:0009570);; Biological Process: embryo development ending in seed dormancy (GO:0009793);; Biological Process: chloroplast relocation (GO…	K00592|0|tcc:TCM_011643|K00592 [ribulose-bisphosphate carboxylase]-lysine N-methyltransferase [EC:2.1.1.127] | (RefSeq) Rubisco methyltransferase family protein	--	[R]	General function prediction only	Rubisco LSMT substrate-binding;; SET domain	[Fructose-bisphosphate aldolase]-lysine N-methyltransferase, chloroplastic (Precursor) OS=Arabidopsis thaliana (Mouse-ear cress) PE=1 SV=1	R	General function prediction only	fructose-bisphosphate aldolase-lysine N-methyltransferase, chloroplastic-like [Chenopodium quinoa]	biological process: metabolic process (GO:0008152);; biological process: cellular process (GO:0009987);; biological process: single-organism process (GO:0044699);; cellular component: cell (GO:0005623);; cellular component: organelle (GO:0043226);; cellular component: organelle part (GO:0044422);; cellular component: cell part (GO:0044464);; biological process: reproduction (GO:0000003);; biologi…
AUR62035960	AUR62035960	24.6779	42.1137	34.7625	12.2385	31.0373	9.64898	41.6847	37.5612	37.0088	15.6223	14.4157	13.2793	0.00429492	1.28131	up	5.78163e-14	1.7094	up	[P]	Inorganic ion transport and metabolism	Molecular Function: secondary active sulfate transmembrane transporter activity (GO:0008271);; Biological Process: sulfate transport (GO:0008272);; Cellular Component: integral component of membrane (GO:0016021);; Biological Process: transmembrane transport (GO:0055085);;	K18059|0|vvi:100262061|K18059 sulfate transporter 4 | (RefSeq) probable sulfate transporter 4.2	--	[P]	Inorganic ion transport and metabolism	Sulfate transporter family;; Sulfate transporter N-terminal domain with GLY motif;; STAS domain	Probable sulfate transporter 4.2 OS=Arabidopsis thaliana (Mouse-ear cress) PE=2 SV=2	P	Inorganic ion transport and metabolism	probable sulfate transporter 4.2 [Chenopodium quinoa]	biological process: single-organism process (GO:0044699);; biological process: localization (GO:0051179);; molecular function: transporter activity (GO:0005215);; cellular component: membrane (GO:0016020);; cellular component: membrane part (GO:0044425)
AUR62021463	AUR62021463	17.1116	27.6371	27.7432	12.4084	15.3021	13.7498	29.3717	23.8292	24.8451	21.7188	13.6502	14.1996	0.00214832	1.10329	up	0.00131695	0.945999	normal	[GEPR]	Carbohydrate transport and metabolism;; Amino acid transport and metabolism;; Inorganic ion transport and metabolism;; General function prediction only	--	--	--	[R]	General function prediction only	Sugar (and other) transporter;; Major Facilitator Superfamily;; Zinc knuckle	Probable plastidic glucose transporter 2 GN=At1g67300 OS=Arabidopsis thaliana (Mouse-ear cress) PE=2 SV=1	R	General function prediction only	probable plastidic glucose transporter 2 [Chenopodium quinoa]	--
AUR62004765	AUR62004765	51.3347	76.989	72.032	11.7285	8.22849	1.9298	84.6521	71.4875	61.2069	6.60456	10.9712	8.94052	2.32983e-13	3.31063	up	1.17879e-37	3.25796	up	--	--	--	--	--	[O]	Posttranslational modification, protein turnover, chaperones	Myb-like DNA-binding domain;; Myb-like DNA-binding domain	Protein REVEILLE 1 GN=RVE1 OS=Arabidopsis thaliana (Mouse-ear cress) PE=2 SV=1	K	Transcription	protein REVEILLE 1-like [Chenopodium quinoa]	--
AUR62016828	AUR62016828	6.40229	16.012	10.6962	5.77927	6.0631	2.05041	16.6739	18.9825	13.0695	3.04826	4.84774	4.47026	0.00196066	1.5249	up	7.1016e-12	2.19968	up	--	--	--	--	--	--	--	B-box zinc finger	B-box zinc finger protein 19 {ECO:0000303|PubMed:19920209} OS=Arabidopsis thaliana (Mouse-ear cress) PE=2 SV=1	S	Function unknown	B-box zinc finger protein 19-like isoform X1 [Chenopodium quinoa]	--
AUR62014803	AUR62014803	118.85	113.509	100.945	27.5365	36.6673	22.6751	85.2934	72.1606	75.5704	29.5935	30.2346	29.0567	1.16743e-15	2.27155	up	1.33976e-16	1.68251	up	[F]	Nucleotide transport and metabolism	--	K01466|0|cic:CICLE_v10014972mg|K01466 allantoinase [EC:3.5.2.5] | (RefSeq) hypothetical protein	Purine metabolism (ko00230)	[F]	Nucleotide transport and metabolism	Amidohydrolase;; Amidohydrolase family;; Amidohydrolase;; Amidohydrolase family	Allantoinase GN=ALN OS=Arabidopsis thaliana (Mouse-ear cress) PE=1 SV=1	F	Nucleotide transport and metabolism	allantoinase-like isoform X1 [Chenopodium quinoa]	--
AUR62001881	AUR62001881	51.5675	30.9272	36.0996	24.3069	24.108	22.7957	32.8347	28.1372	34.4208	28.8314	29.214	16.6977	0.00910239	1.07315	up	0.030916	0.663221	normal	[T]	Signal transduction mechanisms	Molecular Function: phosphoprotein phosphatase activity (GO:0004721);; Biological Process: metabolic process (GO:0008152);;	K17508|1.53956e-133|tcc:TCM_042221|K17508 protein phosphatase PTC7 [EC:3.1.3.16] | (RefSeq) Phosphatase 2C family protein isoform 1	--	[T]	Signal transduction mechanisms	Protein phosphatase 2C;; Stage II sporulation protein E (SpoIIE);; Protein phosphatase 2C	Probable protein phosphatase 2C 26 GN=At2g30170 OS=Arabidopsis thaliana (Mouse-ear cress) PE=2 SV=2	T	Signal transduction mechanisms	probable protein phosphatase 2C 26 isoform X1 [Chenopodium quinoa]	biological process: metabolic process (GO:0008152);; biological process: cellular process (GO:0009987);; molecular function: catalytic activity (GO:0003824)
AUR62003895	AUR62003895	19.9053	38.4945	30.7515	19.5475	24.108	9.89021	31.5521	30.2913	26.9155	23.751	26.9177	21.2995	0.00717924	1.08354	up	0.0158206	0.613805	normal	[H]	Coenzyme transport and metabolism	Molecular Function: nicotinate-nucleotide diphosphorylase (carboxylating) activity (GO:0004514);; Molecular Function: nicotinate phosphoribosyltransferase activity (GO:0004516);; Biological Process: NAD biosynthetic process (GO:0009435);; Biological Process: nicotinate nucleotide salvage (GO:0019358);;	K00763|0|vvi:100249147|K00763 nicotinate phosphoribosyltransferase [EC:6.3.4.21] | (RefSeq) nicotinate phosphoribosyltransferase 2	Nicotinate and nicotinamide metabolism (ko00760)	[H]	Coenzyme transport and metabolism	Nicotinate phosphoribosyltransferase (NAPRTase) family	--	H	Coenzyme transport and metabolism	nicotinate phosphoribosyltransferase 2-like isoform X1 [Chenopodium quinoa]	molecular function: catalytic activity (GO:0003824);; biological process: metabolic process (GO:0008152);; biological process: cellular process (GO:0009987);; biological process: single-organism process (GO:0044699)
AUR62000005	AUR62000005	16.8788	11.0768	13.3702	7.64904	6.20746	3.13592	13.8522	9.69322	10.7403	5.46146	4.5926	4.33878	0.000280351	1.60646	up	3.95446e-06	1.50683	up	[PR]	Inorganic ion transport and metabolism;; General function prediction only	--	--	--	--	--	Rieske [2Fe-2S] domain;; Pheophorbide a oxygenase;; Rieske-like [2Fe-2S] domain	Protochlorophyllide-dependent translocon component 52, chloroplastic (Precursor) GN=L73G19.30 OS=Arabidopsis thaliana (Mouse-ear cress) PE=1 SV=1	R	General function prediction only	protochlorophyllide-dependent translocon component 52, chloroplastic-like [Chenopodium quinoa]	--
AUR62020714	AUR62020714	39.345	28.0758	42.2833	22.9471	19.6329	10.6139	35.913	26.2525	38.1734	21.5918	19.6461	12.096	0.00035328	1.39291	up	6.51238e-05	1.20016	up	--	--	Molecular Function: signal transducer activity (GO:0004871);; Cellular Component: nucleus (GO:0005634);; Biological Process: calcium ion transport (GO:0006816);; Biological Process: Golgi organization (GO:0007030);; Biological Process: signal transduction (GO:0007165);; Biological Process: phototropism (GO:0009638);; Biological Process: response to salt stress (GO:0009651);; Biological Process: p…	--	--	--	--	NPH3 family;; BTB/POZ domain	Root phototropism protein 2 GN=T6B20.13/T6B20.14 OS=Arabidopsis thaliana (Mouse-ear cress) PE=1 SV=2	R	General function prediction only	root phototropism protein 2-like [Chenopodium quinoa]	molecular function: signal transducer activity (GO:0004871);; cellular component: cell (GO:0005623);; cellular component: organelle (GO:0043226);; cellular component: cell part (GO:0044464);; biological process: localization (GO:0051179);; biological process: cellular process (GO:0009987);; biological process: cellular component organization or biogenesis (GO:0071840);; biological process: biolog…
AUR62001684	AUR62001684	16.0639	13.5992	16.7128	7.30908	7.07361	3.49776	12.9543	11.7126	12.4225	8.00167	7.27161	4.33878	1.02835e-05	1.7031	up	0.000305254	1.19651	up	[O]	Posttranslational modification, protein turnover, chaperones	Molecular Function: metalloendopeptidase activity (GO:0004222);; Molecular Function: ATP binding (GO:0005524);; Biological Process: proteolysis (GO:0006508);; Molecular Function: zinc ion binding (GO:0008270);; Molecular Function: microtubule-severing ATPase activity (GO:0008568);; Cellular Component: integral component of membrane (GO:0016021);; Biological Process: protein catabolic process (GO:…	K03798|0|vvi:100265577|K03798 cell division protease FtsH [EC:3.4.24.-] | (RefSeq) ATP-dependent zinc metalloprotease FTSH 7, chloroplastic	--	[O]	Posttranslational modification, protein turnover, chaperones	ATPase family associated with various cellular activities (AAA);; Peptidase family M41;; FtsH Extracellular;; AAA domain (Cdc48 subfamily)	ATP-dependent zinc metalloprotease FTSH 9, chloroplastic (Precursor) GN=FTSH9 OS=Arabidopsis thaliana (Mouse-ear cress) PE=2 SV=1	O	Posttranslational modification, protein turnover, chaperones	ATP-dependent zinc metalloprotease FTSH 7, chloroplastic-like [Chenopodium quinoa]	biological process: metabolic process (GO:0008152);; molecular function: catalytic activity (GO:0003824);; molecular function: binding (GO:0005488);; cellular component: membrane (GO:0016020);; cellular component: membrane part (GO:0044425);; biological process: cellular process (GO:0009987);; biological process: single-organism process (GO:0044699)
AUR62037683	AUR62037683	33.0591	27.7468	44.6231	24.3069	21.9426	12.1818	30.9108	28.945	38.9498	19.8137	23.0906	23.2716	0.00164968	1.20235	up	0.00110197	0.880986	normal	--	--	Molecular Function: peroxidase activity (GO:0004601);; Biological Process: response to oxidative stress (GO:0006979);; Molecular Function: heme binding (GO:0020037);; Molecular Function: metal ion binding (GO:0046872);; Biological Process: oxidation-reduction process (GO:0055114);;	K00430|6.41493e-151|tcc:TCM_036873|K00430 peroxidase [EC:1.11.1.7] | (RefSeq) Peroxidase superfamily protein	Phenylpropanoid biosynthesis (ko00940)	--	--	Peroxidase	Peroxidase 18 (Precursor) GN=F27C12.28 OS=Arabidopsis thaliana (Mouse-ear cress) PE=3 SV=1	G	Carbohydrate transport and metabolism	peroxidase 18-like [Chenopodium quinoa]	biological process: metabolic process (GO:0008152);; biological process: cellular process (GO:0009987);; biological process: single-organism process (GO:0044699);; biological process: response to stimulus (GO:0050896);; biological process: detoxification (GO:0098754);; molecular function: catalytic activity (GO:0003824);; molecular function: antioxidant activity (GO:0016209);; molecular function:…
AUR62039109	AUR62039109	301.024	257.946	280.774	86.8591	69.2925	117.356	247.928	221.059	267.732	103.768	96.317	87.696	2.78257e-06	1.83337	up	1.07185e-16	1.65414	up	--	--	Cellular Component: chloroplast thylakoid membrane (GO:0009535);; Biological Process: response to high light intensity (GO:0009644);;	--	--	--	--	--	Stress enhanced protein 1, chloroplastic (Precursor) GN=SEP1 OS=Arabidopsis thaliana (Mouse-ear cress) PE=2 SV=1	S	Function unknown	stress enhanced protein 1, chloroplastic-like [Chenopodium quinoa]	cellular component: cell (GO:0005623);; cellular component: membrane (GO:0016020);; cellular component: organelle (GO:0043226);; cellular component: organelle part (GO:0044422);; cellular component: cell part (GO:0044464);; biological process: response to stimulus (GO:0050896)
AUR62011937	AUR62011937	23.2811	16.5603	18.7183	8.32895	8.08413	7.23674	17.1869	10.9049	17.2104	10.4149	7.65433	5.25913	2.01407e-05	1.61312	up	0.000533512	1.22545	up	[C]	Energy production and conversion	Molecular Function: glutathione-disulfide reductase activity (GO:0004362);; Molecular Function: copper ion binding (GO:0005507);; Molecular Function: ATP binding (GO:0005524);; Cellular Component: mitochondrion (GO:0005739);; Biological Process: protein targeting to mitochondrion (GO:0006626);; Biological Process: glutathione metabolic process (GO:0006749);; Molecular Function: electron carrier a…	--	--	[Q]	Secondary metabolites biosynthesis, transport and catabolism	Pyridine nucleotide-disulphide oxidoreductase;; Pyridine nucleotide-disulphide oxidoreductase, dimerisation domain;; Pyridine nucleotide-disulphide oxidoreductase;; Pyridine nucleotide-disulphide oxidoreductase	Glutathione reductase, chloroplastic (Precursor; Fragment) GN=GOR OS=Nicotiana tabacum (Common tobacco) PE=1 SV=1	Q	Secondary metabolites biosynthesis, transport and catabolism	glutathione reductase, chloroplastic-like isoform X1 [Chenopodium quinoa]	biological process: metabolic process (GO:0008152);; biological process: cellular process (GO:0009987);; biological process: single-organism process (GO:0044699);; biological process: response to stimulus (GO:0050896);; biological process: detoxification (GO:0098754);; molecular function: catalytic activity (GO:0003824);; molecular function: antioxidant activity (GO:0016209);; molecular function:…
AUR62026298	AUR62026298	8.8468	10.3091	12.7017	5.60929	7.21797	3.25653	11.0304	39.8499	12.4225	7.87466	5.74075	21.9569	0.00122679	1.3173	up	0.319221	0.852964	normal	--	--	--	--	--	--	--	Protein of unknown function (DUF1336)	--	S	Function unknown	uncharacterized protein LOC110698063 isoform X2 [Chenopodium quinoa]	--
AUR62038088	AUR62038088	27.006	21.2762	26.4062	9.00887	5.05258	3.85959	24.3695	19.5211	20.316	8.50972	5.61317	5.39061	4.75227e-09	2.3171	up	1.38575e-11	1.96746	up	[G]	Carbohydrate transport and metabolism	Biological Process: glycogen biosynthetic process (GO:0005978);; Biological Process: pentose-phosphate shunt (GO:0006098);; Biological Process: rRNA processing (GO:0006364);; Molecular Function: glucose-1-phosphate adenylyltransferase activity (GO:0008878);; Cellular Component: chloroplast stroma (GO:0009570);; Biological Process: response to blue light (GO:0009637);; Biological Process: chloropl…	K00975|0|vvi:100263079|K00975 glucose-1-phosphate adenylyltransferase [EC:2.7.7.27] | (RefSeq) glucose-1-phosphate adenylyltransferase large subunit 3, chloroplastic/amyloplastic	Starch and sucrose metabolism (ko00500);; Amino sugar and nucleotide sugar metabolism (ko00520)	[M]	Cell wall/membrane/envelope biogenesis	Nucleotidyl transferase	Glucose-1-phosphate adenylyltransferase large subunit 1, chloroplastic (Precursor) GN=T24G5.120 OS=Arabidopsis thaliana (Mouse-ear cress) PE=1 SV=3	M	Cell wall/membrane/envelope biogenesis	glucose-1-phosphate adenylyltransferase large subunit 3, chloroplastic/amyloplastic-like isoform X1 [Chenopodium quinoa]	biological process: metabolic process (GO:0008152);; biological process: cellular process (GO:0009987);; biological process: single-organism process (GO:0044699);; molecular function: catalytic activity (GO:0003824);; cellular component: cell (GO:0005623);; cellular component: organelle (GO:0043226);; cellular component: organelle part (GO:0044422);; cellular component: cell part (GO:0044464);; b…
AUR62006903	AUR62006903	13.8522	10.7478	16.5456	9.00887	9.38336	6.03061	10.2609	9.55859	12.0343	8.38271	6.88889	6.57391	0.00652435	1.09556	up	0.0122249	0.83753	normal	[C]	Energy production and conversion	--	K17872|0|vvi:100264660|K17872 NADH:ubiquinone reductase (non-electrogenic) [EC:1.6.5.9] | (RefSeq) alternative NAD(P)H-ubiquinone oxidoreductase C1, chloroplastic/mitochondrial	--	[C]	Energy production and conversion	Pyridine nucleotide-disulphide oxidoreductase;; Pyridine nucleotide-disulphide oxidoreductase;; NAD(P)-binding Rossmann-like domain	Alternative NAD(P)H-ubiquinone oxidoreductase C1, chloroplastic/mitochondrial (Precursor) GN=NDC1 OS=Arabidopsis thaliana (Mouse-ear cress) PE=1 SV=2	C	Energy production and conversion	alternative NAD(P)H-ubiquinone oxidoreductase C1, chloroplastic/mitochondrial-like [Chenopodium quinoa]	--
AUR62032380	AUR62032380	44.5832	51.2164	45.4587	9.17885	14.1472	10.252	53.613	53.0434	50.9842	17.7815	14.9259	16.4348	2.79877e-15	2.36295	up	7.16909e-19	1.96177	up	[K]	Transcription	Molecular Function: DNA binding (GO:0003677);; Molecular Function: transcription factor activity, sequence-specific DNA binding (GO:0003700);; Molecular Function: DNA-directed 5'-3' RNA polymerase activity (GO:0003899);; Biological Process: DNA-templated transcription, initiation (GO:0006352);; Biological Process: regulation of transcription, DNA-templated (GO:0006355);; Biological Process: respo…	K03086|0|pop:POPTR_0019s06020g|K03086 RNA polymerase primary sigma factor | (RefSeq) POPTRDRAFT_665539; RNA POLYMERASE SIGMA SUBUNIT 1 family protein	--	--	--	Sigma-70 region 3;; Sigma-70 region 2;; Sigma-70, region 4	RNA polymerase sigma factor sigA (Precursor) GN=At1g64860 OS=Arabidopsis thaliana (Mouse-ear cress) PE=1 SV=1	K	Transcription	RNA polymerase sigma factor sigA-like isoform X1 [Chenopodium quinoa]	molecular function: binding (GO:0005488);; biological process: biological regulation (GO:0065007);; molecular function: nucleic acid binding transcription factor activity (GO:0001071);; molecular function: catalytic activity (GO:0003824);; biological process: metabolic process (GO:0008152);; biological process: cellular process (GO:0009987);; biological process: response to stimulus (GO:0050896);…
AUR62008050	AUR62008050	13.6194	21.1665	20.8909	8.49893	8.51721	10.3727	20.9065	19.5211	23.2923	13.0821	9.95063	9.99235	0.00107165	1.27855	up	8.27277e-06	1.23595	up	--	--	Molecular Function: structural molecule activity (GO:0005198);; Cellular Component: plastoglobule (GO:0010287);;	--	--	--	--	PAP_fibrillin	Probable plastid-lipid-associated protein 10, chloroplastic (Precursor) GN=F14M4.26 OS=Arabidopsis thaliana (Mouse-ear cress) PE=2 SV=1	S	Function unknown	probable plastid-lipid-associated protein 10, chloroplastic isoform X2 [Chenopodium quinoa]	molecular function: structural molecule activity (GO:0005198);; cellular component: cell (GO:0005623);; cellular component: organelle (GO:0043226);; cellular component: organelle part (GO:0044422);; cellular component: cell part (GO:0044464)
AUR62006432	AUR62006432	33.5247	27.8564	34.094	20.5674	18.6224	13.5086	28.4739	29.8874	29.3741	21.0838	21.3045	16.1718	0.000368139	1.20939	up	0.000424702	0.890096	normal	[RTKL]	General function prediction only;; Signal transduction mechanisms;; Transcription;; Replication, recombination and repair	--	--	--	[R]	General function prediction only	Protein kinase domain;; Protein tyrosine kinase	Serine/threonine-protein kinase STN8, chloroplastic (Precursor) GN=STN8 OS=Arabidopsis thaliana (Mouse-ear cress) PE=2 SV=1	T	Signal transduction mechanisms	serine/threonine-protein kinase STN8, chloroplastic [Chenopodium quinoa]	--
AUR62019795	AUR62019795	8.7304	15.683	10.529	5.09936	7.50669	3.85959	12.0565	16.5592	15.6576	6.98559	7.90947	9.20348	0.000683416	1.39506	up	0.000269222	1.15746	up	[G]	Carbohydrate transport and metabolism	Biological Process: carbohydrate metabolic process (GO:0005975);; Molecular Function: isomerase activity (GO:0016853);; Molecular Function: carbohydrate binding (GO:0030246);;	K01792|1.0064e-157|sot:102600001|K01792 glucose-6-phosphate 1-epimerase [EC:5.1.3.15] | (RefSeq) putative glucose-6-phosphate 1-epimerase	Glycolysis / Gluconeogenesis (ko00010)	[G]	Carbohydrate transport and metabolism	Aldose 1-epimerase	Putative glucose-6-phosphate 1-epimerase OS=Cenchrus ciliaris (Buffelgrass) PE=2 SV=1	G	Carbohydrate transport and metabolism	putative glucose-6-phosphate 1-epimerase [Chenopodium quinoa]	biological process: metabolic process (GO:0008152);; molecular function: catalytic activity (GO:0003824);; molecular function: binding (GO:0005488)
AUR62016834	AUR62016834	30.4982	21.7149	28.5788	11.0486	10.3939	7.8398	22.1891	19.2518	22.7747	14.4792	11.4815	9.33495	5.03802e-07	1.77963	up	4.75548e-05	1.15394	up	[R]	General function prediction only	--	K07071|0|pper:PRUPE_ppa007916mg|K07071 uncharacterized protein | (RefSeq) hypothetical protein	--	[F]	Nucleotide transport and metabolism	Domain of unknown function (DUF1731);; NADH(P)-binding;; NAD dependent epimerase/dehydratase family;; Male sterility protein;; NmrA-like family;; 3-beta hydroxysteroid dehydrogenase/isomerase family	Epimerase family protein SDR39U1 homolog, chloroplastic {ECO:0000305} (Precursor) GN=F3K23 OS=Arabidopsis thaliana (Mouse-ear cress) PE=2 SV=2	F	Nucleotide transport and metabolism	epimerase family protein SDR39U1 homolog, chloroplastic-like [Chenopodium quinoa]	--
AUR62005073	AUR62005073	16.0639	15.3539	15.2086	10.5387	10.2495	8.20163	15.1348	14.5398	13.3283	10.4149	10.0782	9.072	0.00447016	1.03141	up	0.00383341	0.83852	normal	--	--	Cellular Component: chloroplast (GO:0009507);; Biological Process: cellular cation homeostasis (GO:0030003);; Biological Process: divalent metal ion transport (GO:0070838);;	--	--	--	--	--	--	S	Function unknown	uncharacterized protein LOC110708557 [Chenopodium quinoa]	cellular component: cell (GO:0005623);; cellular component: organelle (GO:0043226);; cellular component: cell part (GO:0044464);; biological process: cellular process (GO:0009987);; biological process: single-organism process (GO:0044699);; biological process: biological regulation (GO:0065007);; biological process: localization (GO:0051179)
AUR62020806	AUR62020806	59.2503	38.2752	43.1189	15.2981	13.8585	11.6994	41.6847	35.9457	41.7967	25.0211	21.5597	15.6459	6.97491e-09	2.0786	up	1.80089e-06	1.23561	up	--	--	--	K09284|6.23524e-77|pop:POPTR_0010s22320g|K09284 AP2-like factor, euAP2 lineage | (RefSeq) POPTRDRAFT_770475; hypothetical protein	--	--	--	AP2 domain	Ethylene-responsive transcription factor RAP2-7 GN=T17D12.11 OS=Arabidopsis thaliana (Mouse-ear cress) PE=2 SV=2	K	Transcription	ethylene-responsive transcription factor RAP2-7-like isoform X4 [Chenopodium quinoa]	--
AUR62012491	AUR62012491	8.7304	10.9671	13.5373	5.60929	4.04206	2.05041	12.313	9.82784	11.2579	3.81032	5.35803	4.07583	3.73373e-05	1.78389	up	1.1512e-06	1.58884	up	[P]	Inorganic ion transport and metabolism	Biological Process: cellular metabolic process (GO:0044237);;	K01082|1.70444e-161|tcc:TCM_030008|K01082 3'(2'), 5'-bisphosphate nucleotidase [EC:3.1.3.7] | (RefSeq) Inositol monophosphatase family protein isoform 1	Sulfur metabolism (ko00920)	[FP]	Nucleotide transport and metabolism;; Inorganic ion transport and metabolism	Inositol monophosphatase family	Putative PAP-specific phosphatase, mitochondrial (Precursor) GN=At4g05090 OS=Arabidopsis thaliana (Mouse-ear cress) PE=2 SV=1	G	Carbohydrate transport and metabolism	putative PAP-specific phosphatase, mitochondrial [Chenopodium quinoa]	biological process: metabolic process (GO:0008152);; biological process: cellular process (GO:0009987)
AUR62004896	AUR62004896	15.0163	9.76072	11.5318	6.79914	7.36233	3.13592	10.7739	8.48156	11.7755	9.01776	6.12346	4.07583	0.00164519	1.41728	up	0.0119535	0.968459	normal	[R]	General function prediction only	--	--	--	--	--	NAD(P)-binding Rossmann-like domain;; FAD binding domain	--	R	General function prediction only	uncharacterized protein LOC110708380 isoform X1 [Chenopodium quinoa]	--
AUR62028076	AUR62028076	113.728	97.6072	118.995	4.41944	4.6195	2.89469	98.889	85.6234	111.544	5.46146	6.37861	1.97217	1.32569e-56	4.9626	up	1.32606e-48	4.54246	up	--	--	Biological Process: cellular process (GO:0009987);; Biological Process: single-organism process (GO:0044699);; Biological Process: regulation of biological process (GO:0050789);; Biological Process: response to stimulus (GO:0050896);;	K12130|2.94563e-102|vvi:100853219|K12130 pseudo-response regulator 5 | (RefSeq) two-component response regulator-like APRR5	Circadian rhythm - plant (ko04712)	[K]	Transcription	CCT motif;; Response regulator receiver domain	Two-component response regulator-like PRR95 OS=Oryza sativa subsp. japonica (Rice) PE=2 SV=1	K	Transcription	two-component response regulator-like APRR5 isoform X1 [Chenopodium quinoa]	biological process: cellular process (GO:0009987);; biological process: single-organism process (GO:0044699);; biological process: biological regulation (GO:0065007);; biological process: response to stimulus (GO:0050896)
AUR62019297	AUR62019297	41.9059	39.1526	45.2916	16.9979	17.4675	17.73	36.1695	24.5023	27.4331	18.1625	18.3704	11.833	8.8311e-07	1.57662	up	5.27457e-05	1.15338	up	[P]	Inorganic ion transport and metabolism	Biological Process: sodium ion transport (GO:0006814);; Cellular Component: chloroplast inner membrane (GO:0009706);; Molecular Function: alpha-ketoglutarate transmembrane transporter activity (GO:0015139);; Molecular Function: malate transmembrane transporter activity (GO:0015140);; Biological Process: alpha-ketoglutarate transport (GO:0015742);; Cellular Component: integral component of membran…	--	--	--	--	Sodium:sulfate symporter transmembrane region;; MatE;; Polysaccharide biosynthesis C-terminal domain	Dicarboxylate transporter 1, chloroplastic (Precursor) GN=DIT1 OS=Spinacia oleracea (Spinach) PE=1 SV=1	P	Inorganic ion transport and metabolism	hypothetical protein CDL15_Pgr025374 [Punica granatum]	biological process: localization (GO:0051179);; cellular component: cell (GO:0005623);; cellular component: membrane (GO:0016020);; cellular component: organelle (GO:0043226);; cellular component: organelle part (GO:0044422);; cellular component: cell part (GO:0044464);; biological process: single-organism process (GO:0044699);; molecular function: transporter activity (GO:0005215);; cellular com…
AUR62022683	AUR62022683	394.614	218.794	303.671	58.8126	57.1663	51.5014	251.647	183.902	235.252	69.2208	50.7737	34.4473	1.05196e-14	2.70799	up	1.31568e-18	2.37047	up	--	--	Molecular Function: DNA binding (GO:0003677);; Molecular Function: chromatin binding (GO:0003682);;	K12133|0|vvi:100250535|K12133 MYB-related transcription factor LHY | (RefSeq) protein LHY	Circadian rhythm - plant (ko04712)	[O]	Posttranslational modification, protein turnover, chaperones	Myb-like DNA-binding domain;; Myb-like DNA-binding domain	Protein LHY GN=LHY OS=Arabidopsis thaliana (Mouse-ear cress) PE=1 SV=2	K	Transcription	protein LHY-like [Chenopodium quinoa]	molecular function: binding (GO:0005488)
AUR62015200	AUR62015200	6.75151	8.88335	6.6851	4.24947	3.03155	1.56796	7.8239	9.28933	7.37588	3.17527	4.72017	4.33878	0.000492282	1.62407	up	0.000557428	1.25932	up	--	--	Cellular Component: integral component of membrane (GO:0016021);;	--	--	[R]	General function prediction only	C2 domain;; Putative integral membrane protein conserved region (DUF2404)	Synaptotagmin-3 GN=F21E1.140 OS=Arabidopsis thaliana (Mouse-ear cress) PE=2 SV=1	R	General function prediction only	tricalbin-3-like [Chenopodium quinoa]	cellular component: membrane (GO:0016020);; cellular component: membrane part (GO:0044425)
AUR62021627	AUR62021627	32.4771	41.4556	39.9435	21.9272	21.3652	18.3331	36.2978	35.811	32.4798	22.9889	20.6667	18.0125	4.69413e-05	1.2157	up	7.6837e-06	1.06299	up	[R]	General function prediction only	--	--	--	[O]	Posttranslational modification, protein turnover, chaperones	ATP-dependent protease La (LON) domain;; TPR repeat;; Ring finger domain;; Zinc finger, C3HC4 type (RING finger);; Zinc finger, C3HC4 type (RING finger);; Zinc finger, C3HC4 type (RING finger);; Tetratricopeptide repeat;; Tetratricopeptide repeat;; zinc-RING finger domain	Hsp70-Hsp90 organizing protein 3 GN=HOP3 OS=Arabidopsis thaliana (Mouse-ear cress) PE=2 SV=1	O	Posttranslational modification, protein turnover, chaperones	LON peptidase N-terminal domain and RING finger protein 1-like isoform X1 [Chenopodium quinoa]	--
AUR62014798	AUR62014798	5.23824	5.59322	6.51797	2.54968	3.75335	1.56796	3.84782	5.11586	4.91725	2.92125	2.2963	2.36661	0.00257887	1.43566	up	0.0119639	1.11484	normal	--	--	--	--	--	--	--	--	--	S	Function unknown	uncharacterized protein LOC110693598 isoform X1 [Chenopodium quinoa]	--
AUR62013482	AUR62013482	14.6671	10.9671	12.5346	2.3797	1.73231	2.29163	10.5174	10.3664	11.9049	4.6994	3.44445	2.89252	1.64308e-10	2.72003	up	9.99866e-08	1.80844	up	--	--	Molecular Function: calcium ion binding (GO:0005509);; Cellular Component: photosystem II oxygen evolving complex (GO:0009654);; Biological Process: photosynthesis (GO:0015979);; Cellular Component: extrinsic component of membrane (GO:0019898);;	--	--	--	--	PsbP	PsbP domain-containing protein 4, chloroplastic (Precursor) GN=PPD4 OS=Arabidopsis thaliana (Mouse-ear cress) PE=1 SV=2	R	General function prediction only	psbP domain-containing protein 4, chloroplastic-like isoform X2 [Chenopodium quinoa]	molecular function: binding (GO:0005488);; cellular component: cell (GO:0005623);; cellular component: membrane (GO:0016020);; cellular component: macromolecular complex (GO:0032991);; cellular component: membrane part (GO:0044425);; cellular component: cell part (GO:0044464);; biological process: metabolic process (GO:0008152);; biological process: cellular process (GO:0009987)
AUR62000551	AUR62000551	28.9849	30.2692	34.9297	15.638	12.2706	8.68408	27.7043	30.1567	30.6681	12.9551	12.1194	9.46643	2.74018e-07	1.68811	up	8.65499e-11	1.64171	up	[C]	Energy production and conversion	--	K17872|0|vvi:100264660|K17872 NADH:ubiquinone reductase (non-electrogenic) [EC:1.6.5.9] | (RefSeq) alternative NAD(P)H-ubiquinone oxidoreductase C1, chloroplastic/mitochondrial	--	[C]	Energy production and conversion	Pyridine nucleotide-disulphide oxidoreductase;; Pyridine nucleotide-disulphide oxidoreductase;; NAD(P)-binding Rossmann-like domain;; FAD-NAD(P)-binding	Alternative NAD(P)H-ubiquinone oxidoreductase C1, chloroplastic/mitochondrial (Precursor) GN=NDC1 OS=Arabidopsis thaliana (Mouse-ear cress) PE=1 SV=2	C	Energy production and conversion	alternative NAD(P)H-ubiquinone oxidoreductase C1, chloroplastic/mitochondrial-like [Chenopodium quinoa]	--
AUR62026310	AUR62026310	36.7841	89.9302	69.3579	35.8655	47.3499	26.2935	74.9042	83.3347	59.3953	34.0389	79.3499	35.1047	0.0028418	1.15502	up	0.0196269	0.846671	normal	[T]	Signal transduction mechanisms	Molecular Function: phosphorelay response regulator activity (GO:0000156);; Biological Process: phosphorelay signal transduction system (GO:0000160);; Biological Process: regulation of transcription, DNA-templated (GO:0006355);; Biological Process: intracellular signal transduction (GO:0035556);;	K14492|4.0136e-81|fve:101297826|K14492 two-component response regulator ARR-A family | (RefSeq) two-component response regulator ARR5	Plant hormone signal transduction (ko04075)	[K]	Transcription	Response regulator receiver domain	Two-component response regulator ARR4 GN=T10O24.8 OS=Arabidopsis thaliana (Mouse-ear cress) PE=1 SV=1	K	Transcription	two-component response regulator ARR17-like isoform X2 [Chenopodium quinoa]	biological process: cellular process (GO:0009987);; biological process: signaling (GO:0023052);; biological process: single-organism process (GO:0044699);; biological process: response to stimulus (GO:0050896);; biological process: biological regulation (GO:0065007);; molecular function: signal transducer activity (GO:0004871)
AUR62018386	AUR62018386	50.9855	44.3071	44.6231	27.0266	17.9006	16.2827	46.5586	29.3489	39.338	24.7671	19.2634	13.8052	2.02395e-05	1.51324	up	1.86512e-05	1.27479	up	--	--	Molecular Function: calcium ion binding (GO:0005509);; Cellular Component: chloroplast thylakoid lumen (GO:0009543);; Cellular Component: chloroplast stroma (GO:0009570);; Cellular Component: photosystem II oxygen evolving complex (GO:0009654);; Biological Process: leaf morphogenesis (GO:0009965);; Biological Process: thylakoid membrane organization (GO:0010027);; Biological Process: photosynthes…	--	--	--	--	PsbP	PsbP domain-containing protein 6, chloroplastic (Precursor) GN=PPD6 OS=Arabidopsis thaliana (Mouse-ear cress) PE=1 SV=1	R	General function prediction only	psbP domain-containing protein 6, chloroplastic-like [Chenopodium quinoa]	molecular function: binding (GO:0005488);; cellular component: cell (GO:0005623);; cellular component: organelle (GO:0043226);; cellular component: organelle part (GO:0044422);; cellular component: cell part (GO:0044464);; cellular component: membrane (GO:0016020);; cellular component: macromolecular complex (GO:0032991);; cellular component: membrane part (GO:0044425);; biological process: devel…
AUR62027469	AUR62027469	18.7413	22.8116	24.2335	10.1987	8.08413	6.75429	23.3434	22.8868	26.3979	10.6689	11.6091	10.9127	3.26754e-07	1.69752	up	3.25656e-08	1.41749	up	[R]	General function prediction only	Biological Process: lignin biosynthetic process (GO:0009809);; Biological Process: methylation (GO:0032259);; Molecular Function: caffeoyl-CoA O-methyltransferase activity (GO:0042409);; Molecular Function: metal ion binding (GO:0046872);;	K00588|4.90576e-103|mdm:103450057|K00588 caffeoyl-CoA O-methyltransferase [EC:2.1.1.104] | (RefSeq) probable caffeoyl-CoA O-methyltransferase At4g26220	Phenylalanine metabolism (ko00360);; Phenylpropanoid biosynthesis (ko00940);; Flavonoid biosynthesis (ko00941);; Stilbenoid, diarylheptanoid and gingerol biosynthesis (ko00945)	[Q]	Secondary metabolites biosynthesis, transport and catabolism	O-methyltransferase;; Methyltransferase domain	Caffeoyl-CoA O-methyltransferase OS=Stellaria longipes (Longstalk starwort) PE=2 SV=1	Q	Secondary metabolites biosynthesis, transport and catabolism	caffeoyl-CoA O-methyltransferase-like [Chenopodium quinoa]	biological process: metabolic process (GO:0008152);; biological process: cellular process (GO:0009987);; biological process: single-organism process (GO:0044699);; molecular function: catalytic activity (GO:0003824);; molecular function: binding (GO:0005488)
AUR62040707	AUR62040707	1172.55	518.086	756.085	396.05	332.315	413.7	509.965	401.461	572.472	521.76	319.951	231.007	0.00234304	1.38266	up	0.0221176	0.769681	normal	--	--	Molecular Function: ATP binding (GO:0005524);; Cellular Component: chloroplast stroma (GO:0009570);;	--	--	[O]	Posttranslational modification, protein turnover, chaperones	ATPase family associated with various cellular activities (AAA)	Ribulose bisphosphate carboxylase/oxygenase activase, chloroplastic (Precursor) OS=Spinacia oleracea (Spinach) PE=1 SV=2	O	Posttranslational modification, protein turnover, chaperones	ribulose bisphosphate carboxylase/oxygenase activase, chloroplastic isoform X1 [Chenopodium quinoa]	molecular function: binding (GO:0005488);; cellular component: cell (GO:0005623);; cellular component: organelle (GO:0043226);; cellular component: organelle part (GO:0044422);; cellular component: cell part (GO:0044464)
AUR62013730	AUR62013730	11.6405	14.6959	13.2031	9.00887	8.51721	6.8749	14.4935	13.7321	12.0343	8.12869	9.18519	8.54608	0.00489412	1.02991	up	0.00171795	0.930518	normal	[O]	Posttranslational modification, protein turnover, chaperones	--	--	--	--	--	FKBP-type peptidyl-prolyl cis-trans isomerase	Peptidyl-prolyl cis-trans isomerase FKBP20-2, chloroplastic (Precursor) GN=FKBP20-2 OS=Arabidopsis thaliana (Mouse-ear cress) PE=1 SV=1	O	Posttranslational modification, protein turnover, chaperones	peptidyl-prolyl cis-trans isomerase FKBP20-2, chloroplastic-like [Chenopodium quinoa]	--
AUR62010384	AUR62010384	30.0326	24.8953	25.0691	13.4283	9.38336	8.32225	22.1891	19.6557	24.7157	13.4631	16.3292	8.67756	4.49956e-06	1.67269	up	0.000404783	1.08515	up	[R]	General function prediction only	--	K07071|1.45717e-179|sot:102603504|K07071 uncharacterized protein | (RefSeq) epimerase family protein SDR39U1 homolog, chloroplastic	--	[F]	Nucleotide transport and metabolism	Domain of unknown function (DUF1731);; NAD dependent epimerase/dehydratase family;; NADH(P)-binding;; Male sterility protein;; NmrA-like family;; 3-beta hydroxysteroid dehydrogenase/isomerase family	Epimerase family protein SDR39U1 homolog, chloroplastic {ECO:0000305} (Precursor) GN=F3K23 OS=Arabidopsis thaliana (Mouse-ear cress) PE=2 SV=2	F	Nucleotide transport and metabolism	epimerase family protein SDR39U1 homolog, chloroplastic-like [Chenopodium quinoa]	--

## Sheet: AS genes in DEGs of CRQ64
								The genes that had DAS in DEGs of CRQ64
#ID	gene_name	Cq-5C-1_CPM	Cq-5C-2_CPM	Cq-5C-3_CPM	Cq-5N-1_CPM	Cq-5N-2_CPM	Cq-5N-3_CPM	Cq-64C-1_CPM	Cq-64C-2_CPM	Cq-64C-3_CPM	Cq-64N-1_CPM	Cq-64N-2_CPM	Cq-64N-3_CPM	Cq-5N-2_Cq-5N-1_Cq-5N-3_vs_Cq-5C-1_Cq-5C-2_Cq-5C-3_DESeq2_FDR	Cq-5N-2_Cq-5N-1_Cq-5N-3_vs_Cq-5C-1_Cq-5C-2_Cq-5C-3_DESeq2_log2FC	Cq-5N-2_Cq-5N-1_Cq-5N-3_vs_Cq-5C-1_Cq-5C-2_Cq-5C-3_DESeq2_(FDR_0.01_FC_2)_regulated	Cq-64N-1_Cq-64N-2_Cq-64N-3_vs_Cq-64C-3_Cq-64C-2_Cq-64C-1_DESeq2_FDR	Cq-64N-1_Cq-64N-2_Cq-64N-3_vs_Cq-64C-3_Cq-64C-2_Cq-64C-1_DESeq2_log2FC	Cq-64N-1_Cq-64N-2_Cq-64N-3_vs_Cq-64C-3_Cq-64C-2_Cq-64C-1_DESeq2_(FDR_0.01_FC_2)_regulated	COG_class	COG_class_annotation	GO_annotation	KEGG_annotation	KEGG_pathway_annotation	KOG_class	KOG_class_annotation	Pfam_annotation	Swiss-Prot_annotation	eggNOG_class	eggNOG_class_annotation	NR_annotation	GO_second_level_annotation
AUR62038815	AUR62038815	38.4137	75.7827	49.4698	183.407	240.07	174.647	72.2108	73.103	55.125	221.634	234.86	255.199	8.82681e-06	-1.44564	down	5.78165e-12	-1.48114	down	[GEPR]	Carbohydrate transport and metabolism;; Amino acid transport and metabolism;; Inorganic ion transport and metabolism;; General function prediction only	Cellular Component: integral component of membrane (GO:0016021);; Molecular Function: substrate-specific transmembrane transporter activity (GO:0022891);; Biological Process: transmembrane transport (GO:0055085);;	K08145|0|pper:PRUPE_ppa004911mg|K08145 MFS transporter, SP family, solute carrier family 2 (facilitated glucose transporter), member 8 | (RefSeq) hypothetical protein	--	[R]	General function prediction only	Sugar (and other) transporter;; Major Facilitator Superfamily	Sugar transporter ERD6-like 6 GN=At1g75220 OS=Arabidopsis thaliana (Mouse-ear cress) PE=1 SV=1	R	General function prediction only	sugar transporter ERD6-like 6 isoform X1 [Chenopodium quinoa]	cellular component: membrane (GO:0016020);; cellular component: membrane part (GO:0044425);; biological process: localization (GO:0051179);; molecular function: transporter activity (GO:0005215)
AUR62021420	AUR62021420	8.14837	10.9671	11.5318	36.3754	38.2552	27.0171	10.2609	9.1547	8.28169	34.0389	35.9753	33.7899	3.54925e-05	-1.30275	down	4.33302e-10	-1.54444	down	[R]	General function prediction only	--	--	--	[QR]	Secondary metabolites biosynthesis, transport and catabolism;; General function prediction only	non-haem dioxygenase in morphine synthesis N-terminal;; 2OG-Fe(II) oxygenase superfamily	Probable 2-oxoglutarate-dependent dioxygenase At3g49630 GN=At3g50210 OS=Arabidopsis thaliana (Mouse-ear cress) PE=2 SV=1	Q	Secondary metabolites biosynthesis, transport and catabolism	2-oxoglutarate-dependent dioxygenase mpl2-like isoform X1 [Chenopodium quinoa]	--
AUR62011065	AUR62011065	5.93667	6.68993	5.68234	28.8964	34.3575	20.2629	7.05434	7.40454	7.24648	33.9119	27.1729	31.2918	2.64366e-07	-1.70339	down	1.54627e-10	-1.7151	down	--	--	--	--	--	[A]	RNA processing and modification	--	--	A	RNA processing and modification	uncharacterized protein LOC110707873 [Chenopodium quinoa]	--
AUR62023014	AUR62023014	11.5241	39.3719	21.7266	41.4748	120.54	133.638	38.7347	42.1386	36.103	99.8304	119.152	135.028	0.00568446	-1.54648	down	9.78559e-08	-1.2501	down	--	--	Cellular Component: integral component of membrane (GO:0016021);;	--	--	--	--	Sulfite exporter TauE/SafE;; Domain of unknown function (DUF814)	--	S	Function unknown	sulfite exporter TauE/SafE family protein 3-like isoform X1 [Chenopodium quinoa]	cellular component: membrane (GO:0016020);; cellular component: membrane part (GO:0044425)
AUR62028655	AUR62028655	2.56092	8.22533	3.34255	8.15897	35.2237	21.5896	10.9022	8.21231	11.1285	48.2641	41.2058	34.1843	0.00616563	-1.61181	down	4.86053e-10	-1.65482	down	[R]	General function prediction only	--	--	--	[R]	General function prediction only	Alpha/beta hydrolase family;; alpha/beta hydrolase fold;; Alpha/beta hydrolase family;; Serine hydrolase	--	R	General function prediction only	uncharacterized protein LOC110727536 [Chenopodium quinoa]	--
AUR62005218	AUR62005218	490.183	370.14	499.711	1496.32	1289.71	1617.89	397.736	418.558	440.871	1523.49	1322.29	1454.54	0.000504317	-1.2752	down	3.47869e-13	-1.42712	down	--	--	--	--	--	--	--	Dormancy/auxin associated protein	Auxin-repressed 12.5 kDa protein OS=Fragaria ananassa (Strawberry) PE=2 SV=1	S	Function unknown	dormancy-associated protein homolog 3-like isoform X2 [Chenopodium quinoa]	--
AUR62037052	AUR62037052	8.38118	8.11565	13.0359	43.8545	35.2237	22.5545	8.33694	7.26991	5.82306	46.2319	38.7819	27.3475	0.000644854	-1.31944	down	6.78116e-12	-1.99189	down	--	--	Molecular Function: catalytic activity (GO:0003824);;	--	--	[T]	Signal transduction mechanisms	--	Probable protein phosphatase 2C 12 GN=At1g47380 OS=Arabidopsis thaliana (Mouse-ear cress) PE=2 SV=1	T	Signal transduction mechanisms	probable protein phosphatase 2C 12 [Chenopodium quinoa]	molecular function: catalytic activity (GO:0003824)
AUR62001695	AUR62001695	18.7413	11.5155	15.71	71.901	87.7705	88.4088	12.4413	12.5204	17.5986	174.894	132.165	79.2814	1.71813e-07	-1.94088	down	3.82854e-19	-2.72827	down	--	--	--	--	--	--	--	--	--	--	--	hypothetical protein SOVF_121460 [Spinacia oleracea]	--
AUR62026369	AUR62026369	13.0374	19.8505	17.047	185.107	169.767	89.8561	21.4195	22.079	13.3283	181.371	159.21	146.335	3.53218e-17	-2.63788	down	2.70117e-29	-2.70744	down	[E]	Amino acid transport and metabolism	Biological Process: metabolic process (GO:0008152);; Molecular Function: transaminase activity (GO:0008483);; Molecular Function: pyridoxal phosphate binding (GO:0030170);;	K00827|0|tcc:TCM_019765|K00827 alanine-glyoxylate transaminase / (R)-3-amino-2-methylpropionate-pyruvate transaminase [EC:2.6.1.44 2.6.1.40] | (RefSeq) Pyrimidine 4 isoform 1	Alanine, aspartate and glutamate metabolism (ko00250);; Glycine, serine and threonine metabolism (ko00260);; Cysteine and methionine metabolism (ko00270);; Valine, leucine and isoleucine degradation (ko00280)	[E]	Amino acid transport and metabolism	Aminotransferase class-III	Alanine--glyoxylate aminotransferase 2 homolog 3, mitochondrial (Precursor) GN=At3g08860 OS=Arabidopsis thaliana (Mouse-ear cress) PE=2 SV=1	E	Amino acid transport and metabolism	alanine--glyoxylate aminotransferase 2 homolog 3, mitochondrial-like [Chenopodium quinoa]	biological process: metabolic process (GO:0008152);; molecular function: catalytic activity (GO:0003824);; molecular function: binding (GO:0005488)
AUR62034444	AUR62034444	12.339	12.5025	18.8854	39.775	36.0899	39.3196	13.0826	12.655	11.6461	56.6468	54.3457	34.7103	0.00887823	-1.0025	down	3.33682e-09	-1.58532	down	--	--	Cellular Component: cell wall (GO:0005618);; Molecular Function: pectinesterase activity (GO:0030599);; Biological Process: cell wall modification (GO:0042545);; Molecular Function: aspartyl esterase activity (GO:0045330);;	K01051|0|tcc:TCM_018652|K01051 pectinesterase [EC:3.1.1.11] | (RefSeq) Pectin methylesterase 31 isoform 1	Pentose and glucuronate interconversions (ko00040);; Starch and sucrose metabolism (ko00500)	--	--	Pectinesterase	Pectinesterase 31 GN=MXE2.5 OS=Arabidopsis thaliana (Mouse-ear cress) PE=1 SV=1	G	Carbohydrate transport and metabolism	pectinesterase 31-like, partial [Chenopodium quinoa]	cellular component: cell (GO:0005623);; cellular component: cell part (GO:0044464);; molecular function: catalytic activity (GO:0003824);; biological process: cellular process (GO:0009987);; biological process: cellular component organization or biogenesis (GO:0071840)
AUR62008604	AUR62008604	22.4662	17.4377	19.8882	73.0908	70.1587	43.9029	14.2369	14.9437	18.2456	100.211	96.8272	50.0932	0.000647192	-1.17752	down	4.15467e-11	-1.96759	down	[O]	Posttranslational modification, protein turnover, chaperones	--	K00799|3.47351e-91|vvi:100265903|K00799 glutathione S-transferase [EC:2.5.1.18] | (RefSeq) GST2; glutathione S-transferase	Glutathione metabolism (ko00480)	[O]	Posttranslational modification, protein turnover, chaperones	Glutathione S-transferase, C-terminal domain;; Glutathione S-transferase, N-terminal domain;; Glutathione S-transferase, C-terminal domain;; Glutathione S-transferase, N-terminal domain	Glutathione S-transferase GN=GST OS=Silene vulgaris (Bladder campion) PE=1 SV=3	O	Posttranslational modification, protein turnover, chaperones	glutathione S-transferase-like [Chenopodium quinoa]	--
AUR62001345	AUR62001345	15.8311	18.0957	14.8744	41.9847	39.6988	57.7733	18.5978	18.9825	18.7632	58.2979	41.8437	51.9339	0.00675961	-1.11881	down	2.36225e-05	-1.08357	down	--	--	--	--	--	--	--	--	--	S	Function unknown	uncharacterized protein LOC110687965 isoform X1 [Chenopodium quinoa]	--
AUR62024116	AUR62024116	6.28589	7.01894	6.85223	45.7242	55.7227	32.8065	6.79782	5.25049	4.14085	39.8814	37.1235	29.0567	1.25399e-13	-2.2421	down	2.77612e-16	-2.30701	down	--	--	--	K16732|0|vvi:100264256|K16732 protein regulator of cytokinesis 1 | (RefSeq) 65-kDa microtubule-associated protein 8	--	[DZ]	Cell cycle control, cell division, chromosome partitioning;; Cytoskeleton	Microtubule associated protein (MAP65/ASE1 family)	65-kDa microtubule-associated protein 8 GN=MAP65-8 OS=Arabidopsis thaliana (Mouse-ear cress) PE=1 SV=2	Z	Cytoskeleton	65-kDa microtubule-associated protein 8-like [Chenopodium quinoa]	--
AUR62002363	AUR62002363	21.4186	24.347	21.3923	84.6494	79.109	67.3016	27.8326	23.9638	19.5396	50.9313	61.4898	76.5203	2.84687e-06	-1.35889	down	0.000125144	-1.06062	down	--	--	--	K13344|8.11913e-40|cic:CICLE_v10016105mg|K13344 peroxin-13 | (RefSeq) hypothetical protein	Peroxisome (ko04146)	--	--	--	Peroxisomal membrane protein 13 GN=F21O3.27 OS=Arabidopsis thaliana (Mouse-ear cress) PE=1 SV=1	U	Intracellular trafficking, secretion, and vesicular transport	peroxisomal membrane protein 13-like isoform X2 [Chenopodium quinoa]	--
AUR62033785	AUR62033785	4.53981	8.335	6.51797	26.0067	28.2944	16.6445	8.72173	11.578	7.50528	24.132	27.5556	26.5586	0.000116425	-1.40954	down	8.54734e-05	-1.13399	down	[Z]	Cytoskeleton	Cellular Component: gamma-tubulin complex (GO:0000930);; Molecular Function: GTPase activity (GO:0003924);; Molecular Function: GTP binding (GO:0005525);; Cellular Component: microtubule (GO:0005874);; Biological Process: obsolete GTP catabolic process (GO:0006184);; Biological Process: microtubule nucleation (GO:0007020);; Biological Process: cytoplasmic microtubule organization (GO:0031122);; B…	K10389|1.94982e-16|mtr:MTR_7g117050|K10389 tubulin gamma | (RefSeq) tubulin	--	[Z]	Cytoskeleton	Tubulin/FtsZ family, GTPase domain;; Alphaherpesvirus glycoprotein E	Tubulin gamma chain GN=TUBG OS=Anemia phyllitidis (Fern) PE=2 SV=1	Z	Cytoskeleton	uncharacterized protein LOC110695188 [Chenopodium quinoa]	cellular component: cell (GO:0005623);; cellular component: macromolecular complex (GO:0032991);; cellular component: organelle (GO:0043226);; cellular component: organelle part (GO:0044422);; cellular component: cell part (GO:0044464);; molecular function: catalytic activity (GO:0003824);; molecular function: binding (GO:0005488);; cellular component: supramolecular complex (GO:0099080);; biolog…
AUR62000965	AUR62000965	6.98432	6.47059	5.68234	19.2076	26.8509	20.2629	9.10651	10.0971	4.91725	32.2607	27.6832	28.9252	0.000311253	-1.32972	down	1.12176e-06	-1.5053	down	[E]	Amino acid transport and metabolism	Molecular Function: cysteine synthase activity (GO:0004124);; Biological Process: cysteine biosynthetic process from serine (GO:0006535);; Molecular Function: beta-pyrazolylalanine synthase activity (GO:0047458);;	--	--	[E]	Amino acid transport and metabolism	Pyridoxal-phosphate dependent enzyme	Cysteine synthase OS=Citrullus lanatus (Watermelon) PE=1 SV=1	E	Amino acid transport and metabolism	cysteine synthase-like [Chenopodium quinoa]	molecular function: catalytic activity (GO:0003824);; biological process: metabolic process (GO:0008152);; biological process: cellular process (GO:0009987);; biological process: single-organism process (GO:0044699)
AUR62006299	AUR62006299	9.31242	9.32204	9.86053	40.4549	39.4101	36.5455	11.9282	8.07768	12.2931	66.5536	37.5062	26.0327	5.53058e-07	-1.5944	down	1.07458e-05	-1.59245	down	--	--	--	--	--	[R]	General function prediction only	Leucine Rich repeat;; Leucine Rich repeats (2 copies);; Leucine rich repeat;; Leucine Rich Repeat	F-box/LRR-repeat protein 3 GN=FBL3 OS=Arabidopsis thaliana (Mouse-ear cress) PE=2 SV=1	R	General function prediction only	F-box/LRR-repeat protein 3-like [Chenopodium quinoa]	--
AUR62005601	AUR62005601	13.2702	12.0638	11.5318	30.7661	32.7696	36.6661	14.2369	11.8473	12.5519	52.2014	41.4609	24.8494	0.00781514	-1.02877	down	8.53649e-05	-1.23839	down	--	--	--	--	--	[R]	General function prediction only	Kelch motif;; F-box domain	F-box/kelch-repeat protein At1g67480 GN=At1g67480 OS=Arabidopsis thaliana (Mouse-ear cress) PE=2 SV=1	R	General function prediction only	F-box/kelch-repeat protein At1g67480-like [Chenopodium quinoa]	--
AUR62031585	AUR62031585	9.42883	6.47059	8.02212	28.8964	26.8509	22.072	6.79782	7.00066	7.63468	26.5452	20.284	22.2198	0.00115659	-1.23765	down	4.7508e-06	-1.31949	down	[T]	Signal transduction mechanisms	Biological Process: regulation of cellular process (GO:0050794);;	K14491|7.18881e-125|csv:101215220|K14491 two-component response regulator ARR-B family | (RefSeq) two-component response regulator ARR12-like	Plant hormone signal transduction (ko04075)	[K]	Transcription	Response regulator receiver domain	Two-component response regulator ARR12 GN=ARR12 OS=Arabidopsis thaliana (Mouse-ear cress) PE=2 SV=2	K	Transcription	two-component response regulator ARR12-like isoform X1 [Chenopodium quinoa]	biological process: biological regulation (GO:0065007)
AUR62038047	AUR62038047	7.21713	8.99302	9.86053	66.2917	78.6759	59.5825	10.6456	11.0395	7.89349	102.752	70.5474	73.8908	6.84429e-19	-2.51098	down	1.38646e-24	-2.66047	down	--	--	--	--	--	--	--	Bifunctional nuclease	Bifunctional nuclease 2 GN=BBD2 OS=Arabidopsis thaliana (Mouse-ear cress) PE=2 SV=1	R	General function prediction only	bifunctional nuclease 1-like isoform X1 [Chenopodium quinoa]	--
AUR62024282	AUR62024282	13.2702	12.0638	16.2114	55.0731	52.1138	68.6284	12.9543	10.3664	10.6109	72.2691	47.0741	41.5471	9.00829e-06	-1.65361	down	6.67395e-11	-1.85654	down	--	--	--	--	--	--	--	Tetratricopeptide repeat;; Tetratricopeptide repeat;; Tetratricopeptide repeat	--	S	Function unknown	uncharacterized protein LOC110712375 [Chenopodium quinoa]	--
AUR62039576	AUR62039576	6.5187	8.99302	8.5235	21.4173	23.8193	26.1729	10.1326	6.32752	9.57571	29.9745	27.428	17.6181	0.00218625	-1.17038	down	0.000424777	-1.14987	down	[I]	Lipid transport and metabolism	Biological Process: metabolic process (GO:0008152);; Molecular Function: transferase activity, transferring acyl groups other than amino-acyl groups (GO:0016747);;	K07513|1.05023e-39|zma:100274263|K07513 acetyl-CoA acyltransferase 1 [EC:2.3.1.16] | (RefSeq) pco082145, GRMZM2G110201; uncharacterized LOC100274263	Fatty acid degradation (ko00071);; Valine, leucine and isoleucine degradation (ko00280);; alpha-Linolenic acid metabolism (ko00592);; Biosynthesis of unsaturated fatty acids (ko01040);; Fatty acid metabolism (ko01212);; Peroxisome (ko04146)	[I]	Lipid transport and metabolism	Thiolase, C-terminal domain;; Translocon-associated protein beta (TRAPB)	3-ketoacyl-CoA thiolase 2, peroxisomal (Precursor) GN=F25I18.11 OS=Arabidopsis thaliana (Mouse-ear cress) PE=1 SV=2	I	Lipid transport and metabolism	3-ketoacyl-CoA thiolase 5, peroxisomal-like isoform X5 [Chenopodium quinoa]	biological process: metabolic process (GO:0008152);; molecular function: catalytic activity (GO:0003824)
AUR62030411	AUR62030411	6.75151	8.77368	9.02489	24.3069	21.2208	20.3835	6.02825	7.26991	6.47007	16.0033	16.4568	18.2755	0.00531077	-1.01982	down	0.00113782	-1.00202	down	--	--	--	--	--	--	--	F-box-like;; F-box domain;; UL92 family	F-box protein SKIP31 GN=SKIP31 OS=Arabidopsis thaliana (Mouse-ear cress) PE=1 SV=1	R	General function prediction only	F-box protein SKIP31-like isoform X1 [Chenopodium quinoa]	--
AUR62035396	AUR62035396	1.04765	1.86441	1.67128	10.1987	9.81644	5.78939	2.69347	3.3657	1.55282	7.62064	6.88889	11.1756	4.48549e-05	-1.92283	down	0.00213126	-1.34163	down	--	--	--	K06100|6.54313e-160|cit:102622533|K06100 symplekin | (RefSeq) uncharacterized LOC102622533	mRNA surveillance pathway (ko03015)	[A]	RNA processing and modification	Domain of unknown function (DUF3453)	--	A	RNA processing and modification	uncharacterized protein LOC110689995 [Chenopodium quinoa]	--
AUR62017954	AUR62017954	21.4186	37.2881	21.3923	67.8215	118.952	125.557	39.8891	41.3308	41.2791	154.953	171.074	183.412	0.000275051	-1.52699	down	1.37268e-16	-1.7027	down	--	--	--	K10882|1.89946e-80|pmum:103319369|K10882 crossover junction endonuclease EME1 [EC:3.1.22.-] | (RefSeq) crossover junction endonuclease EME1B-like	Homologous recombination (ko03440)	--	--	ERCC4 domain	Crossover junction endonuclease EME1B GN=EME1B OS=Arabidopsis thaliana (Mouse-ear cress) PE=1 SV=1	L	Replication, recombination and repair	crossover junction endonuclease EME1B-like isoform X2 [Chenopodium quinoa]	--
AUR62005459	AUR62005459	6.28589	3.94816	7.18648	49.6338	46.195	48.848	7.1826	5.51975	5.95247	51.5663	31.5103	37.8657	7.16296e-12	-2.53774	down	5.13299e-15	-2.28895	down	--	--	--	--	--	--	--	Tetratricopeptide repeat;; Tetratricopeptide repeat;; Tetratricopeptide repeat	--	S	Function unknown	uncharacterized protein LOC110709326 [Chenopodium quinoa]	--
AUR62033094	AUR62033094	35.038	52.5324	41.4476	131.903	186.512	113.979	49.7651	41.7347	44.2553	147.84	141.86	137.921	6.09068e-06	-1.31225	down	4.20527e-11	-1.31166	down	--	--	--	--	--	--	--	--	--	S	Function unknown	uncharacterized protein LOC110684968 [Chenopodium quinoa]	--
AUR62037744	AUR62037744	4.07419	6.90927	4.01106	13.7683	18.7667	12.4231	5.13043	4.17347	7.63468	15.3683	17.3498	14.7256	0.00659101	-1.12397	down	0.00129207	-1.10513	down	--	--	--	K10398|2.22166e-06|vvi:100250033|K10398 kinesin family member 11 | (RefSeq) ATP binding microtubule motor family-like	--	--	--	--	--	--	--	kinesin-like protein KIN-5B [Chenopodium quinoa]	--
AUR62003487	AUR62003487	7.91556	7.78664	7.01936	43.1746	32.3365	23.5194	7.43912	7.6738	10.3521	39.5003	36.8683	32.3436	5.40626e-06	-1.63518	down	1.96077e-10	-1.71149	down	--	--	--	--	--	--	--	Acetyltransferase (GNAT) family;; FR47-like protein	--	R	General function prediction only	uncharacterized protein LOC110681896 [Chenopodium quinoa]	--
AUR62037322	AUR62037322	1.16405	8.99302	2.67404	17.1678	58.1769	60.4267	9.74781	17.367	6.47007	58.933	89.4281	124.904	1.83773e-05	-2.6248	down	4.6898e-12	-2.55262	down	[T]	Signal transduction mechanisms	--	--	--	--	--	Universal stress protein family	Universal stress protein A-like protein GN=At3g01520 OS=Arabidopsis thaliana (Mouse-ear cress) PE=1 SV=2	S	Function unknown	universal stress protein A-like protein [Chenopodium quinoa]	--
AUR62009783	AUR62009783	8.14837	9.65105	8.18925	44.7044	37.6778	20.8659	3.84782	4.44272	6.34067	19.9407	17.9877	18.8014	4.09103e-05	-1.4985	down	1.04998e-06	-1.56036	down	--	--	Molecular Function: peroxidase activity (GO:0004601);; Biological Process: response to oxidative stress (GO:0006979);; Molecular Function: heme binding (GO:0020037);; Molecular Function: metal ion binding (GO:0046872);; Biological Process: oxidation-reduction process (GO:0055114);;	K00430|7.30619e-157|cit:102630988|K00430 peroxidase [EC:1.11.1.7] | (RefSeq) peroxidase 4-like	Phenylpropanoid biosynthesis (ko00940)	--	--	Peroxidase	Peroxidase 4 {ECO:0000250|UniProtKB:Q42578} (Precursor) OS=Vitis vinifera (Grape) PE=1 SV=1	G	Carbohydrate transport and metabolism	peroxidase P7-like [Chenopodium quinoa]	biological process: metabolic process (GO:0008152);; biological process: cellular process (GO:0009987);; biological process: single-organism process (GO:0044699);; biological process: response to stimulus (GO:0050896);; biological process: detoxification (GO:0098754);; molecular function: catalytic activity (GO:0003824);; molecular function: antioxidant activity (GO:0016209);; molecular function:…
AUR62024610	AUR62024610	2.0953	3.18046	1.50415	9.34882	8.95028	7.11612	2.05217	2.15405	2.07042	12.32	5.86832	7.62574	0.00363265	-1.38438	down	0.000272915	-1.59018	down	--	--	--	--	--	--	--	--	--	S	Function unknown	uncharacterized protein LOC110733001 [Chenopodium quinoa]	--
AUR62013354	AUR62013354	7.21713	19.0828	6.35085	14.2782	93.1118	49.5716	18.7261	24.7715	19.022	65.1565	64.2964	81.1221	0.00855082	-1.62712	down	5.30537e-08	-1.39461	down	--	--	Molecular Function: peroxidase activity (GO:0004601);; Biological Process: response to oxidative stress (GO:0006979);; Molecular Function: heme binding (GO:0020037);; Molecular Function: metal ion binding (GO:0046872);; Biological Process: oxidation-reduction process (GO:0055114);;	--	--	--	--	Peroxidase	Peroxidase 25 (Precursor) GN=T26J13.7 OS=Arabidopsis thaliana (Mouse-ear cress) PE=2 SV=2	G	Carbohydrate transport and metabolism	peroxidase 25 [Chenopodium quinoa]	biological process: metabolic process (GO:0008152);; biological process: cellular process (GO:0009987);; biological process: single-organism process (GO:0044699);; biological process: response to stimulus (GO:0050896);; biological process: detoxification (GO:0098754);; molecular function: catalytic activity (GO:0003824);; molecular function: antioxidant activity (GO:0016209);; molecular function:…
AUR62015594	AUR62015594	38.0645	40.3589	40.9462	123.234	117.942	163.671	33.9891	39.0421	42.4437	131.456	112.774	125.036	0.000221275	-1.36051	down	5.07052e-09	-1.3237	down	--	--	--	--	--	--	--	linker histone H1 and H5 family;; AT hook motif	HMG-Y-related protein A OS=Glycine max (Soybean) PE=2 SV=1	B	Chromatin structure and dynamics	HMG-Y-related protein A-like isoform X1 [Chenopodium quinoa]	--
AUR62042611	AUR62042611	8.38118	15.683	10.3619	23.797	39.9876	34.7363	15.7761	16.9631	14.8812	56.0117	52.3046	39.7064	0.00803016	-1.10158	down	2.4739e-07	-1.27698	down	[I]	Lipid transport and metabolism	Biological Process: metabolic process (GO:0008152);; Molecular Function: transferase activity, transferring acyl groups other than amino-acyl groups (GO:0016747);;	K07513|2.40634e-34|zma:100274263|K07513 acetyl-CoA acyltransferase 1 [EC:2.3.1.16] | (RefSeq) pco082145, GRMZM2G110201; uncharacterized LOC100274263	Fatty acid degradation (ko00071);; Valine, leucine and isoleucine degradation (ko00280);; alpha-Linolenic acid metabolism (ko00592);; Biosynthesis of unsaturated fatty acids (ko01040);; Fatty acid metabolism (ko01212);; Peroxisome (ko04146)	[I]	Lipid transport and metabolism	Thiolase, C-terminal domain;; Translocon-associated protein beta (TRAPB)	3-ketoacyl-CoA thiolase 2, peroxisomal (Precursor) GN=F25I18.11 OS=Arabidopsis thaliana (Mouse-ear cress) PE=1 SV=2	I	Lipid transport and metabolism	3-ketoacyl-CoA thiolase 2, peroxisomal-like [Chenopodium quinoa]	biological process: metabolic process (GO:0008152);; molecular function: catalytic activity (GO:0003824)
AUR62020662	AUR62020662	6.28589	8.44467	10.3619	22.4372	23.6749	24.0018	7.05434	6.32752	6.21127	23.878	20.4115	20.1162	0.00430687	-1.08801	down	1.74075e-06	-1.35039	down	[K]	Transcription	--	--	--	[K]	Transcription	Histone-like transcription factor (CBF/NF-Y) and archaeal histone	Protein Dr1 homolog GN=DR1 OS=Arabidopsis thaliana (Mouse-ear cress) PE=2 SV=1	K	Transcription	protein Dr1 homolog isoform X1 [Chenopodium quinoa]	--
AUR62008408	AUR62008408	11.0585	33.5593	21.7266	99.9474	110.291	85.2729	35.4	35.9457	20.0572	50.5503	81.1359	106.366	1.35999e-05	-1.70592	down	0.00405575	-1.0237	down	[O]	Posttranslational modification, protein turnover, chaperones	Molecular Function: transferase activity (GO:0016740);;	--	--	[O]	Posttranslational modification, protein turnover, chaperones	Glutathione S-transferase, N-terminal domain;; Glutathione S-transferase, N-terminal domain;; Glutathione S-transferase, N-terminal domain	Glutathione S-transferase U9 GN=K19B1.9 OS=Arabidopsis thaliana (Mouse-ear cress) PE=2 SV=1	O	Posttranslational modification, protein turnover, chaperones	glutathione S-transferase U9-like [Chenopodium quinoa]	molecular function: catalytic activity (GO:0003824)
AUR62000442	AUR62000442	46.3293	50.4487	54.4836	150.771	167.746	112.169	54.6391	60.0441	53.9604	151.905	141.733	163.164	5.95777e-05	-1.0867	down	2.73628e-07	-1.0965	down	[O]	Posttranslational modification, protein turnover, chaperones	Biological Process: proteolysis (GO:0006508);; Molecular Function: hydrolase activity (GO:0016787);;	K01304|2.18983e-131|cit:102629104|K01304 pyroglutamyl-peptidase [EC:3.4.19.3] | (RefSeq) pyrrolidone-carboxylate peptidase 1	--	[O]	Posttranslational modification, protein turnover, chaperones	Pyroglutamyl peptidase	--	O	Posttranslational modification, protein turnover, chaperones	uncharacterized protein LOC110736543 [Chenopodium quinoa]	biological process: metabolic process (GO:0008152);; molecular function: catalytic activity (GO:0003824)
AUR62006814	AUR62006814	3.95778	3.83849	2.84117	11.0486	10.2495	11.5788	2.95	3.23107	5.43486	11.558	11.6091	9.86087	0.01068	-1.16895	normal	0.00358929	-1.11291	down	--	--	--	--	--	[R]	General function prediction only	VEFS-Box of polycomb protein	Polycomb group protein VERNALIZATION 2 GN=VRN2 OS=Arabidopsis thaliana (Mouse-ear cress) PE=1 SV=2	K	Transcription	polycomb group protein EMBRYONIC FLOWER 2-like isoform X1 [Chenopodium quinoa]	--
AUR62000693	AUR62000693	3.14294	5.15454	3.0083	4.7594	17.3231	11.6994	6.92608	6.05826	4.27025	23.37	18.8807	13.8052	0.0638265	-1.07744	normal	8.51158e-05	-1.31757	down	--	--	--	--	--	[L]	Replication, recombination and repair	3'-5' exonuclease	--	L	Replication, recombination and repair	uncharacterized protein LOC110736781 isoform X2 [Chenopodium quinoa]	--
AUR62024414	AUR62024414	10.4765	7.01894	9.19202	22.4372	27.2839	16.2827	9.10651	9.55859	11.6461	27.8153	28.8313	26.6901	0.0429449	-0.84009	normal	4.71875e-05	-1.10028	down	--	--	--	K00942|0|pmum:103339376|K00942 guanylate kinase [EC:2.7.4.8] | (RefSeq) guanylate kinase 2	Purine metabolism (ko00230)	[F]	Nucleotide transport and metabolism	Guanylate kinase	Guanylate kinase 2 GN=T8H10.150 OS=Arabidopsis thaliana (Mouse-ear cress) PE=2 SV=1	F	Nucleotide transport and metabolism	guanylate kinase 2-like [Chenopodium quinoa]	--
AUR62005020	AUR62005020	11.2913	13.2702	13.8716	25.3268	25.1185	27.7408	12.1848	15.213	16.1752	37.9762	42.9918	35.2362	0.106406	-0.647868	normal	5.44117e-05	-1.05706	down	--	--	--	--	--	--	--	--	--	--	--	uncharacterized protein LOC110720100 isoform X3 [Chenopodium quinoa]	--
AUR62010907	AUR62010907	17.9264	27.0887	29.0802	79.55	81.2744	40.1639	25.0108	26.2525	19.9278	56.7738	62.8931	65.0817	0.00622132	-0.99464	normal	1.51031e-05	-1.03311	down	[R]	General function prediction only	--	--	--	[QR]	Secondary metabolites biosynthesis, transport and catabolism;; General function prediction only	2OG-Fe(II) oxygenase superfamily;; non-haem dioxygenase in morphine synthesis N-terminal	Probable 2-oxoglutarate-dependent dioxygenase At3g49630 GN=At3g50210 OS=Arabidopsis thaliana (Mouse-ear cress) PE=2 SV=1	Q	Secondary metabolites biosynthesis, transport and catabolism	2-oxoglutarate-dependent dioxygenase mpl2-like isoform X2 [Chenopodium quinoa]	--
AUR62015868	AUR62015868	1.97889	3.50947	0.835638	2.03974	5.63002	12.3025	2.82174	2.55793	3.10563	15.2413	14.1605	8.80904	0.149312	-1.12875	normal	2.27812e-06	-1.7391	down	--	--	--	--	--	--	--	--	F-box/FBD/LRR-repeat protein At2g04230 GN=At2g04230 OS=Arabidopsis thaliana (Mouse-ear cress) PE=2 SV=1	R	General function prediction only	uncharacterized protein LOC110720683 [Chenopodium quinoa]	--
AUR62001104	AUR62001104	13.3866	4.1675	6.85223	18.8676	20.6434	18.2125	6.15651	5.65438	9.0581	44.5808	27.3004	13.5423	0.223253	-0.735561	normal	0.000132011	-1.58057	down	[G]	Carbohydrate transport and metabolism	Molecular Function: phosphoacetylglucosamine mutase activity (GO:0004610);; Biological Process: carbohydrate metabolic process (GO:0005975);;	K01836|0|vvi:100259116|K01836 phosphoacetylglucosamine mutase [EC:5.4.2.3] | (RefSeq) phosphoacetylglucosamine mutase	Amino sugar and nucleotide sugar metabolism (ko00520)	[G]	Carbohydrate transport and metabolism	Phosphoglucomutase/phosphomannomutase, alpha/beta/alpha domain I;; Phosphoglucomutase/phosphomannomutase, alpha/beta/alpha domain II;; Phosphoglucomutase/phosphomannomutase, alpha/beta/alpha domain III;; Phosphoglucomutase/phosphomannomutase, C-terminal domain	Phosphoacetylglucosamine mutase GN=DRT101 OS=Arabidopsis thaliana (Mouse-ear cress) PE=1 SV=1	G	Carbohydrate transport and metabolism	phosphoacetylglucosamine mutase-like isoform X1 [Chenopodium quinoa]	molecular function: catalytic activity (GO:0003824);; biological process: metabolic process (GO:0008152)
AUR62000202	AUR62000202	15.0163	9.10269	12.7017	33.3158	25.8403	18.3331	10.3891	8.75082	13.0695	45.5968	45.2881	21.2995	0.200361	-0.616291	normal	4.88983e-05	-1.39545	down	--	--	Biological Process: carbohydrate metabolic process (GO:0005975);; Molecular Function: cellulase activity (GO:0008810);;	--	--	--	--	Glycosyl hydrolase family 9	Endoglucanase 8 (Precursor) GN=CEL1 OS=Arabidopsis thaliana (Mouse-ear cress) PE=2 SV=1	G	Carbohydrate transport and metabolism	endoglucanase 8-like [Chenopodium quinoa]	biological process: metabolic process (GO:0008152);; molecular function: catalytic activity (GO:0003824)
AUR62028413	AUR62028413	4.88902	3.83849	4.34532	15.1281	16.0239	6.75429	5.64347	3.09644	3.36444	12.7011	15.3087	12.8849	0.0321484	-1.01714	normal	8.74816e-05	-1.36847	down	--	--	--	--	--	[K]	Transcription	--	DNA-directed RNA polymerases II, IV and V subunit 11 GN=At3g52090 OS=Arabidopsis thaliana (Mouse-ear cress) PE=1 SV=1	K	Transcription	DNA-directed RNA polymerases II, IV and V subunit 11-like isoform X1 [Chenopodium quinoa]	--
AUR62029305	AUR62029305	36.9005	29.1725	40.7791	88.3889	81.13	97.9372	28.9869	33.1185	31.8328	83.065	81.1359	86.7756	0.0182443	-0.923379	normal	1.27921e-06	-1.07313	down	--	--	--	--	--	--	--	linker histone H1 and H5 family;; AT hook motif	HMG-Y-related protein A OS=Glycine max (Soybean) PE=2 SV=1	B	Chromatin structure and dynamics	HMG-Y-related protein A-like isoform X2 [Chenopodium quinoa]	--
AUR62034054	AUR62034054	8.96321	5.92223	7.52074	11.5585	7.65105	10.6139	6.02825	4.44272	6.85828	18.6706	15.4362	12.359	0.955735	-0.043518	normal	0.00216096	-1.04791	down	--	--	--	--	--	--	--	--	--	--	--	uncharacterized protein LOC110692216 [Chenopodium quinoa]	--
AUR62031560	AUR62031560	3.25935	6.7996	3.50968	15.1281	22.5201	7.71918	10.0043	10.3664	8.54049	23.497	34.8272	22.0883	0.0149384	-1.20357	normal	0.000185017	-1.10975	down	--	--	--	--	--	[P]	Inorganic ion transport and metabolism	EF-hand domain pair;; EF hand;; EF-hand domain;; EF-hand domain pair;; EF hand	Caltractin OS=Atriplex nummularia (Old man saltbush) PE=2 SV=1	T	Signal transduction mechanisms	calcium uptake protein, mitochondrial-like [Chenopodium quinoa]	--
AUR62042919	AUR62042919	1.28046	2.74178	0.835638	3.90951	5.3413	4.82449	2.95	4.17347	4.78785	9.65281	10.4609	11.4386	0.107134	-1.01721	normal	0.00622804	-1.02539	down	[I]	Lipid transport and metabolism	Molecular Function: transferase activity (GO:0016740);;	K07513|1.40041e-29|zma:100274263|K07513 acetyl-CoA acyltransferase 1 [EC:2.3.1.16] | (RefSeq) pco082145, GRMZM2G110201; uncharacterized LOC100274263	Fatty acid degradation (ko00071);; Valine, leucine and isoleucine degradation (ko00280);; alpha-Linolenic acid metabolism (ko00592);; Biosynthesis of unsaturated fatty acids (ko01040);; Fatty acid metabolism (ko01212);; Peroxisome (ko04146)	[I]	Lipid transport and metabolism	Thiolase, C-terminal domain;; Translocon-associated protein beta (TRAPB)	3-ketoacyl-CoA thiolase 5, peroxisomal (Precursor) GN=KAT5 OS=Arabidopsis thaliana (Mouse-ear cress) PE=2 SV=2	I	Lipid transport and metabolism	3-ketoacyl-CoA thiolase 2, peroxisomal-like [Chenopodium quinoa]	molecular function: catalytic activity (GO:0003824)
AUR62024681	AUR62024681	6.6351	10.3091	7.85499	15.978	19.3442	6.75429	8.08042	5.38512	6.85828	20.5757	23.2181	15.12	0.603289	-0.309038	normal	0.000232191	-1.16243	down	--	--	--	--	--	--	--	--	Mitochondrial import receptor subunit TOM6 homolog GN=TOM6 OS=Arabidopsis thaliana (Mouse-ear cress) PE=1 SV=1	U	Intracellular trafficking, secretion, and vesicular transport	mitochondrial import receptor subunit TOM6 homolog [Chenopodium quinoa]	--
AUR62015896	AUR62015896	21.4186	14.5862	13.0359	26.8566	24.3967	46.0739	11.8	9.02008	10.9991	40.6434	31.6379	28.9252	0.315021	-0.599795	normal	1.78622e-06	-1.30526	down	--	--	--	--	--	--	--	Jacalin-like lectin domain	--	R	General function prediction only	uncharacterized protein LOC110723937 [Chenopodium quinoa]	--
AUR62013259	AUR62013259	16.646	9.65105	10.529	16.9979	19.7772	33.289	9.87607	9.02008	14.493	49.0261	30.107	21.6939	0.398211	-0.534034	normal	0.00107805	-1.19688	down	[I]	Lipid transport and metabolism	--	K01962|1.20907e-21|pda:103719410|K01962 acetyl-CoA carboxylase carboxyl transferase subunit alpha [EC:6.4.1.2] | (RefSeq) acetyl-coenzyme A carboxylase carboxyl transferase subunit alpha, chloroplastic-like	Fatty acid biosynthesis (ko00061);; Pyruvate metabolism (ko00620);; Propanoate metabolism (ko00640);; Carbon metabolism (ko01200);; Fatty acid metabolism (ko01212)	--	--	--	Acetyl-coenzyme A carboxylase carboxyl transferase subunit alpha, chloroplastic (Precursor) GN=CAC3 OS=Arabidopsis thaliana (Mouse-ear cress) PE=1 SV=1	I	Lipid transport and metabolism	uncharacterized protein LOC110725528 [Chenopodium quinoa]	--
AUR62024127	AUR62024127	5.00543	7.45763	5.01383	11.3886	11.5488	18.9361	6.15651	6.05826	5.30546	30.2285	17.605	8.94052	0.0959171	-0.875781	normal	0.002762	-1.27339	down	--	--	--	--	--	[R]	General function prediction only	Kelch motif;; Kelch motif;; Galactose oxidase, central domain;; Kelch motif;; Galactose oxidase, central domain	F-box/kelch-repeat protein At1g67480 GN=At1g67480 OS=Arabidopsis thaliana (Mouse-ear cress) PE=2 SV=1	R	General function prediction only	F-box/kelch-repeat protein At1g67480-like [Chenopodium quinoa]	--
AUR62006711	AUR62006711	9.19602	6.25125	9.02489	19.2076	18.7667	16.0414	8.59347	8.61619	7.37588	41.0245	29.8519	19.9847	0.102723	-0.713973	normal	3.197e-06	-1.49407	down	[R]	General function prediction only	--	K06965|0|cit:102617256|K06965 protein pelota | (RefSeq) protein PELOTA 1	mRNA surveillance pathway (ko03015)	[J]	Translation, ribosomal structure and biogenesis	eRF1 domain 1;; eRF1 domain 2;; eRF1 domain 3	Protein PELOTA 1 GN=PEL1 OS=Arabidopsis thaliana (Mouse-ear cress) PE=2 SV=1	J	Translation, ribosomal structure and biogenesis	protein PELOTA 1-like [Chenopodium quinoa]	--
AUR62003179	AUR62003179	9.42883	7.5673	8.18925	21.9272	14.2916	22.072	7.95216	5.51975	6.98768	24.7671	21.9424	11.9645	0.0988953	-0.804472	normal	0.00150037	-1.13376	down	[R]	General function prediction only	--	K12837|0|cit:102618278|K12837 splicing factor U2AF 65 kDa subunit | (RefSeq) splicing factor U2af large subunit B	Spliceosome (ko03040)	[A]	RNA processing and modification	PPR repeat family;; PPR repeat;; PPR repeat;; Pentatricopeptide repeat domain;; RNA recognition motif. (a.k.a. RRM, RBD, or RNP domain);; RNA recognition motif (a.k.a. RRM, RBD, or RNP domain);; RNA recognition motif. (a.k.a. RRM, RBD, or RNP domain)	Splicing factor U2af large subunit B GN=U2AF65B OS=Nicotiana plumbaginifolia (Leadwort-leaved tobacco) PE=2 SV=1	A	RNA processing and modification	pentatricopeptide repeat-containing protein At4g36680, mitochondrial-like [Chenopodium quinoa]	--
AUR62012703	AUR62012703	7.91556	4.05783	7.18648	20.7374	16.3126	10.0108	7.05434	5.38512	7.24648	19.8137	14.5432	19.1958	0.121046	-0.804316	normal	0.000826529	-1.08021	down	--	--	--	K19041|1.4819e-26|pop:POPTR_0001s42670g|K19041 E3 ubiquitin-protein ligase RNF38/44 [EC:2.3.2.27] | (RefSeq) hypothetical protein	--	--	--	--	--	O	Posttranslational modification, protein turnover, chaperones	NEP1-interacting protein-like 1 isoform X2 [Chenopodium quinoa]	--
AUR62007267	AUR62007267	16.7624	9.43171	13.3702	34.3357	32.0478	30.3943	14.2369	14.0013	13.9754	42.8026	43.3745	33.264	0.0559741	-0.844469	normal	3.39409e-06	-1.14544	down	--	--	--	--	--	--	--	LSD1 zinc finger	Protein LSD1 GN=OsJ_26122 OS=Oryza sativa subsp. japonica (Rice) PE=2 SV=1	S	Function unknown	protein LOL1 [Chenopodium quinoa]	--
AUR62006712	AUR62006712	7.68275	6.47059	7.68787	16.9979	16.1683	17.2476	8.59347	8.48156	9.57571	43.9457	32.5309	24.192	0.0610244	-0.798059	normal	3.46582e-07	-1.52993	down	[R]	General function prediction only	--	K06965|0|cit:102617256|K06965 protein pelota | (RefSeq) protein PELOTA 1	mRNA surveillance pathway (ko03015)	[J]	Translation, ribosomal structure and biogenesis	eRF1 domain 1;; eRF1 domain 2;; eRF1 domain 3	Protein PELOTA 1 GN=PEL1 OS=Arabidopsis thaliana (Mouse-ear cress) PE=2 SV=1	J	Translation, ribosomal structure and biogenesis	protein PELOTA 1-like [Chenopodium quinoa]	--
AUR62033280	AUR62033280	4.88902	19.8505	11.6989	5.77927	10.2495	3.49776	23.2152	25.1754	9.4463	3.17527	6.63375	6.048	0.0411313	1.16492	normal	4.75328e-07	2.03425	up	[EH]	Amino acid transport and metabolism;; Coenzyme transport and metabolism	--	K00826|2.84773e-173|pxb:103951662|K00826 branched-chain amino acid aminotransferase [EC:2.6.1.42] | (RefSeq) branched-chain-amino-acid aminotransferase 2, chloroplastic-like	Cysteine and methionine metabolism (ko00270);; Valine, leucine and isoleucine degradation (ko00280);; Valine, leucine and isoleucine biosynthesis (ko00290);; Pantothenate and CoA biosynthesis (ko00770);; 2-Oxocarboxylic acid metabolism (ko01210);; Biosynthesis of amino acids (ko01230)	[E]	Amino acid transport and metabolism	Aminotransferase class IV	Branched-chain-amino-acid aminotransferase 2, chloroplastic (Precursor) GN=BCAT2 OS=Arabidopsis thaliana (Mouse-ear cress) PE=1 SV=1	E	Amino acid transport and metabolism	branched-chain-amino-acid aminotransferase 2, chloroplastic-like isoform X2 [Chenopodium quinoa]	--
AUR62024112	AUR62024112	2.44451	12.6122	4.34532	1.18985	8.80593	3.61837	15.6478	18.1748	14.3636	8.12869	7.65433	8.28313	0.3734	0.738047	normal	8.57243e-06	1.28131	up	--	--	--	K17616|0|cic:CICLE_v10031713mg|K17616 CTD small phosphatase-like protein 2 [EC:3.1.3.-] | (RefSeq) hypothetical protein	--	[K]	Transcription	NLI interacting factor-like phosphatase	Mitochondrial import inner membrane translocase subunit TIM50 (Precursor) GN=TIM50 OS=Phytophthora infestans (Potato late blight fungus) PE=2 SV=1	K	Transcription	CTD small phosphatase-like protein 2 [Chenopodium quinoa]	--
AUR62016648	AUR62016648	9.66164	39.5912	16.2114	3.73953	15.8795	8.32225	33.476	33.5224	29.3741	9.65281	13.3951	15.383	0.0212178	1.39559	normal	3.6685e-09	1.59657	up	[K]	Transcription	Molecular Function: DNA binding (GO:0003677);; Cellular Component: nucleus (GO:0005634);; Biological Process: DNA-templated transcription, initiation (GO:0006352);;	K03120|4.20171e-144|pda:103718362|K03120 transcription initiation factor TFIID TATA-box-binding protein | (RefSeq) TATA-box-binding protein	Basal transcription factors (ko03022)	[K]	Transcription	Transcription factor TFIID (or TATA-binding protein, TBP)	TATA-box-binding protein OS=Mesembryanthemum crystallinum (Common ice plant) PE=2 SV=1	K	Transcription	TATA-box-binding protein isoform X1 [Chenopodium quinoa]	molecular function: binding (GO:0005488);; cellular component: cell (GO:0005623);; cellular component: organelle (GO:0043226);; cellular component: cell part (GO:0044464);; biological process: metabolic process (GO:0008152);; biological process: cellular process (GO:0009987)
AUR62022606	AUR62022606	11.6405	20.8375	13.2031	3.56955	5.91874	10.252	18.4695	19.7903	20.7042	9.5258	8.93005	8.54608	0.0123155	1.34589	normal	1.44994e-07	1.41108	up	--	--	--	--	--	--	--	Uncharacterized conserved protein (DUF2358)	--	S	Function unknown	uncharacterized protein LOC110731575 [Chenopodium quinoa]	--
AUR62007131	AUR62007131	2.32811	7.5673	3.84393	0.849893	6.64053	1.80918	7.31086	9.55859	7.63468	3.5563	4.5926	6.44243	0.294997	0.825153	normal	0.00997093	1.01045	up	[F]	Nucleotide transport and metabolism	--	--	--	[T]	Signal transduction mechanisms	NUDIX domain	Nudix hydrolase 8 GN=MQL5.10 OS=Arabidopsis thaliana (Mouse-ear cress) PE=2 SV=2	L	Replication, recombination and repair	nudix hydrolase 8-like [Chenopodium quinoa]	--
AUR62013457	AUR62013457	7.44994	22.9212	14.0387	4.92938	16.7457	16.0414	24.2413	24.7715	25.4921	15.2413	12.5021	17.3551	0.506055	0.482803	normal	0.00022523	1.01521	up	--	--	Biological Process: chloroplast organization (GO:0009658);;	--	--	--	--	Staygreen protein	Protein STAY-GREEN LIKE, chloroplastic (Precursor) GN=SGRL OS=Arabidopsis thaliana (Mouse-ear cress) PE=2 SV=1	S	Function unknown	protein STAY-GREEN LIKE, chloroplastic-like [Chenopodium quinoa]	biological process: cellular process (GO:0009987);; biological process: cellular component organization or biogenesis (GO:0071840)
AUR62005240	AUR62005240	30.4982	55.7129	40.2777	35.6955	30.3155	22.6751	50.663	52.5049	43.3495	19.5596	24.2387	25.3753	0.0212099	0.847496	normal	8.92651e-09	1.37117	up	[T]	Signal transduction mechanisms	Molecular Function: catalytic activity (GO:0003824);; Biological Process: metabolic process (GO:0008152);; Biological Process: response to water deprivation (GO:0009414);;	--	--	[T]	Signal transduction mechanisms	Protein phosphatase 2C	Probable protein phosphatase 2C 73 OS=Arabidopsis thaliana (Mouse-ear cress) PE=2 SV=1	T	Signal transduction mechanisms	probable protein phosphatase 2C 73 [Chenopodium quinoa]	molecular function: catalytic activity (GO:0003824);; biological process: metabolic process (GO:0008152);; biological process: response to stimulus (GO:0050896)
AUR62001698	AUR62001698	24.4451	40.7976	35.7653	21.9272	25.9847	17.1269	41.6847	41.8693	36.8794	18.6706	18.498	24.3235	0.00304035	0.97659	normal	5.93061e-07	1.25556	up	[GEPR]	Carbohydrate transport and metabolism;; Amino acid transport and metabolism;; Inorganic ion transport and metabolism;; General function prediction only	Molecular Function: inorganic phosphate transmembrane transporter activity (GO:0005315);; Molecular Function: sugar:proton symporter activity (GO:0005351);; Molecular Function: organic anion transmembrane transporter activity (GO:0008514);; Biological Process: nitrate transport (GO:0015706);; Biological Process: organic anion transport (GO:0015711);; Cellular Component: integral component of memb…	--	--	[G]	Carbohydrate transport and metabolism	Major Facilitator Superfamily;; Protein kinase domain;; Protein tyrosine kinase	Probable anion transporter 4, chloroplastic (Precursor) GN=F13I12.30 OS=Arabidopsis thaliana (Mouse-ear cress) PE=2 SV=1	G	Carbohydrate transport and metabolism	probable anion transporter 4, chloroplastic isoform X1 [Chenopodium quinoa]	biological process: localization (GO:0051179);; molecular function: transporter activity (GO:0005215);; biological process: single-organism process (GO:0044699);; cellular component: membrane (GO:0016020);; cellular component: membrane part (GO:0044425)
AUR62008295	AUR62008295	7.21713	56.6999	17.3813	7.1391	19.0554	11.3376	36.426	48.87	25.7509	6.85858	14.7984	14.7256	0.0616166	1.24539	normal	1.90208e-07	1.83182	up	[T]	Signal transduction mechanisms	Molecular Function: phosphorelay response regulator activity (GO:0000156);; Biological Process: phosphorelay signal transduction system (GO:0000160);; Biological Process: regulation of transcription, DNA-templated (GO:0006355);; Molecular Function: kinase activity (GO:0016301);; Biological Process: phosphorylation (GO:0016310);; Biological Process: intracellular signal transduction (GO:0035556);;	K14492|3.07392e-65|pper:PRUPE_ppa027113mg|K14492 two-component response regulator ARR-A family | (RefSeq) hypothetical protein	Plant hormone signal transduction (ko04075)	[K]	Transcription	Response regulator receiver domain	Two-component response regulator ARR3 GN=ARR3 OS=Arabidopsis thaliana (Mouse-ear cress) PE=2 SV=1	K	Transcription	two-component response regulator ARR6-like isoform X2 [Chenopodium quinoa]	biological process: cellular process (GO:0009987);; biological process: signaling (GO:0023052);; biological process: single-organism process (GO:0044699);; biological process: response to stimulus (GO:0050896);; biological process: biological regulation (GO:0065007);; molecular function: signal transducer activity (GO:0004871);; molecular function: catalytic activity (GO:0003824);; biological pro…
AUR62037494	AUR62037494	10.1273	44.9651	21.0581	4.41944	16.6013	11.2169	49.8934	41.6	52.9252	16.0033	17.2222	16.4348	0.0212178	1.38421	normal	3.36878e-15	1.82259	up	[DKT]	Cell cycle control, cell division, chromosome partitioning;; Transcription;; Signal transduction mechanisms	--	--	--	[DKT]	Cell cycle control, cell division, chromosome partitioning;; Transcription;; Signal transduction mechanisms	LEM3 (ligand-effect modulator 3) family / CDC50 family	ALA-interacting subunit 5 GN=ALIS5 OS=Arabidopsis thaliana (Mouse-ear cress) PE=1 SV=1	DKT	Cell cycle control, cell division, chromosome partitioning;; Transcription;; Signal transduction mechanisms	ALA-interacting subunit 1-like isoform X1 [Chenopodium quinoa]	--
AUR62001706	AUR62001706	12.8046	18.8634	22.3951	14.9581	12.7036	6.15123	22.3174	20.0596	19.4102	7.23961	11.9918	14.4626	0.0174423	1.01826	normal	0.000434964	1.14539	up	--	--	Cellular Component: plasma membrane (GO:0005886);; Biological Process: mitochondrial transport (GO:0006839);; Cellular Component: chloroplast (GO:0009507);; Biological Process: photorespiration (GO:0009853);; Cellular Component: integral component of membrane (GO:0016021);; Cellular Component: mitochondrial membrane (GO:0031966);;	K15103|1.02556e-154|mus:103990189|K15103 solute carrier family 25 (mitochondrial uncoupling protein), member 8/9 | (RefSeq) mitochondrial uncoupling protein 1-like	--	[C]	Energy production and conversion	Mitochondrial carrier protein	Mitochondrial uncoupling protein 2 GN=K19M22.16 OS=Arabidopsis thaliana (Mouse-ear cress) PE=2 SV=1	C	Energy production and conversion	mitochondrial uncoupling protein 2-like isoform X1 [Chenopodium quinoa]	cellular component: cell (GO:0005623);; cellular component: membrane (GO:0016020);; cellular component: cell part (GO:0044464);; biological process: localization (GO:0051179);; cellular component: organelle (GO:0043226);; biological process: metabolic process (GO:0008152);; biological process: cellular process (GO:0009987);; cellular component: membrane part (GO:0044425);; cellular component: org…
AUR62034166	AUR62034166	4.53981	10.7478	9.19202	7.98899	8.22849	4.58327	10.3891	11.7126	8.15229	6.60456	5.74075	5.91652	0.284533	0.572893	normal	0.00289871	1.00643	up	--	--	--	--	--	--	--	bZIP transcription factor	Uncharacterized protein At4g06598 GN=At4g06598 OS=Arabidopsis thaliana (Mouse-ear cress) PE=2 SV=2	S	Function unknown	basic leucine zipper 2-like isoform X1 [Chenopodium quinoa]	--
AUR62007725	AUR62007725	3.37575	7.23829	9.6934	5.09936	7.93977	2.29163	7.1826	7.80842	6.21127	2.66722	3.69959	4.60174	0.233858	0.73646	normal	0.00224115	1.19919	up	--	--	--	K05758|5.56959e-140|tcc:TCM_005960|K05758 actin related protein 2/3 complex, subunit 2 | (RefSeq) Actin-related protein 2/3 complex subunit 2 isoform 2	Endocytosis (ko04144)	[Z]	Cytoskeleton	Arp2/3 complex, 34 kD subunit p34-Arc	Actin-related protein 2/3 complex subunit 2A GN=T17H7.13 OS=Arabidopsis thaliana (Mouse-ear cress) PE=1 SV=1	Z	Cytoskeleton	actin-related protein 2/3 complex subunit 2A-like [Chenopodium quinoa]	--
AUR62028109	AUR62028109	3.25935	18.5344	9.35914	2.71966	8.37285	4.22143	19.7521	20.0596	16.3046	5.08043	7.27161	7.88869	0.0627582	1.20028	normal	5.81834e-09	1.72687	up	[O]	Posttranslational modification, protein turnover, chaperones	--	--	--	[C]	Energy production and conversion	SPFH domain / Band 7 family;; PE family	--	C	Energy production and conversion	stomatin-like protein 2, mitochondrial [Chenopodium quinoa]	--
AUR62013916	AUR62013916	11.8733	13.9282	19.5539	15.1281	10.1052	4.10082	16.5456	11.578	18.2456	6.22352	11.0988	8.94052	0.0607082	0.967403	normal	0.00146593	1.09748	up	[R]	General function prediction only	Molecular Function: zinc ion binding (GO:0008270);; Molecular Function: oxidoreductase activity (GO:0016491);; Biological Process: oxidation-reduction process (GO:0055114);;	K00083|0|vvi:100262607|K00083 cinnamyl-alcohol dehydrogenase [EC:1.1.1.195] | (RefSeq) probable cinnamyl alcohol dehydrogenase 6	Phenylpropanoid biosynthesis (ko00940)	[Q]	Secondary metabolites biosynthesis, transport and catabolism	Alcohol dehydrogenase GroES-like domain;; Zinc-binding dehydrogenase	Probable cinnamyl alcohol dehydrogenase 6 GN=OSJNBa0065B15.8 OS=Oryza sativa subsp. japonica (Rice) PE=2 SV=2	Q	Secondary metabolites biosynthesis, transport and catabolism	probable cinnamyl alcohol dehydrogenase 6 isoform X1 [Chenopodium quinoa]	molecular function: binding (GO:0005488);; molecular function: catalytic activity (GO:0003824);; biological process: metabolic process (GO:0008152);; biological process: single-organism process (GO:0044699)
AUR62016505	AUR62016505	96.0344	128.315	141.056	99.7774	99.4636	40.2845	132.75	109.587	121.896	58.0439	82.6667	75.2055	0.0118828	0.980287	normal	6.35065e-06	1.05423	up	[IQ]	Lipid transport and metabolism;; Secondary metabolites biosynthesis, transport and catabolism	--	K18660|0|vvi:100258310|K18660 malonyl-CoA/methylmalonyl-CoA synthetase [EC:6.2.1.-] | (RefSeq) malonate--CoA ligase	Valine, leucine and isoleucine degradation (ko00280)	[I]	Lipid transport and metabolism	AMP-binding enzyme;; AMP-binding enzyme C-terminal domain	Malonate--CoA ligase GN=AAE13 OS=Arabidopsis thaliana (Mouse-ear cress) PE=1 SV=1	I	Lipid transport and metabolism	malonate--CoA ligase-like [Chenopodium quinoa]	--
AUR62035654	AUR62035654	45.1653	72.9312	66.851	41.4748	54.2791	23.64	82.0868	58.8324	47.6197	26.1642	30.2346	24.8494	0.00531792	0.997979	normal	6.71118e-09	1.49111	up	--	--	--	K13457|1.679e-158|pda:103721264|K13457 disease resistance protein RPM1 | (RefSeq) disease resistance protein RPM1-like	Plant-pathogen interaction (ko04626)	[T]	Signal transduction mechanisms	NB-ARC domain;; Leucine Rich repeats (2 copies);; Leucine rich repeat	Disease resistance protein RPM1 GN=F17A9.20 OS=Arabidopsis thaliana (Mouse-ear cress) PE=1 SV=1	T	Signal transduction mechanisms	disease resistance protein RPM1-like [Chenopodium quinoa]	--
AUR62026218	AUR62026218	13.503	19.8505	18.2169	18.3577	18.7667	12.6643	24.113	33.3877	25.7509	13.2091	15.4362	17.4866	0.3036	0.418209	normal	5.75493e-05	1.13911	up	[G]	Carbohydrate transport and metabolism	Molecular Function: ATP binding (GO:0005524);; Biological Process: nicotinamide nucleotide metabolic process (GO:0046496);; Molecular Function: ATP-dependent NAD(P)H-hydrate dehydratase activity (GO:0047453);; Biological Process: photoperiodism, flowering (GO:0048573);;	K17757|7.78331e-179|pmum:103322821|K17757 ATP-dependent NAD(P)H-hydrate dehydratase [EC:4.2.1.93] | (RefSeq) ATP-dependent (S)-NAD(P)H-hydrate dehydratase	--	[G]	Carbohydrate transport and metabolism	Carbohydrate kinase	ATP-dependent (S)-NAD(P)H-hydrate dehydratase {ECO:0000255|HAMAP-Rule:MF_03157} GN=VIT_05s0020g02800 OS=Vitis vinifera (Grape) PE=3 SV=1	G	Carbohydrate transport and metabolism	ATP-dependent (S)-NAD(P)H-hydrate dehydratase isoform X1 [Chenopodium quinoa]	molecular function: binding (GO:0005488);; biological process: metabolic process (GO:0008152);; biological process: cellular process (GO:0009987);; biological process: single-organism process (GO:0044699);; molecular function: catalytic activity (GO:0003824);; biological process: reproduction (GO:0000003);; biological process: reproductive process (GO:0022414);; biological process: response to st…
AUR62010888	AUR62010888	14.085	12.8315	16.2114	11.0486	5.77438	10.6139	16.2891	11.7126	15.787	7.87466	8.16462	8.02017	0.0646815	0.914258	normal	0.000145167	1.14666	up	[G]	Carbohydrate transport and metabolism	Molecular Function: hexokinase activity (GO:0004396);; Molecular Function: ATP binding (GO:0005524);; Biological Process: glycolytic process (GO:0006096);; Cellular Component: chloroplast outer membrane (GO:0009707);; Cellular Component: integral component of membrane (GO:0016021);; Biological Process: phosphorylation (GO:0016310);;	K00844|0|pmum:103340810|K00844 hexokinase [EC:2.7.1.1] | (RefSeq) hexokinase-1	Glycolysis / Gluconeogenesis (ko00010);; Fructose and mannose metabolism (ko00051);; Galactose metabolism (ko00052);; Starch and sucrose metabolism (ko00500);; Amino sugar and nucleotide sugar metabolism (ko00520);; Carbon metabolism (ko01200)	[G]	Carbohydrate transport and metabolism	Hexokinase;; Hexokinase	Hexokinase-1 GN=HXK1 OS=Spinacia oleracea (Spinach) PE=2 SV=1	G	Carbohydrate transport and metabolism	hexokinase-1 [Chenopodium quinoa]	biological process: metabolic process (GO:0008152);; biological process: cellular process (GO:0009987);; molecular function: catalytic activity (GO:0003824);; molecular function: binding (GO:0005488);; biological process: single-organism process (GO:0044699);; cellular component: cell (GO:0005623);; cellular component: membrane (GO:0016020);; cellular component: organelle (GO:0043226);; cellular …
AUR62037623	AUR62037623	15.1327	18.6441	22.0608	14.9581	13.7141	5.54816	17.7	14.4052	15.6576	8.2557	8.6749	8.94052	0.0130399	1.06338	normal	3.63952e-05	1.1694	up	[J]	Translation, ribosomal structure and biogenesis	Molecular Function: proline-tRNA ligase activity (GO:0004827);; Molecular Function: ATP binding (GO:0005524);; Cellular Component: cytoplasm (GO:0005737);; Biological Process: prolyl-tRNA aminoacylation (GO:0006433);;	K01881|0|vvi:100262997|K01881 prolyl-tRNA synthetase [EC:6.1.1.15] | (RefSeq) proline--tRNA ligase, chloroplastic/mitochondrial	Aminoacyl-tRNA biosynthesis (ko00970)	[J]	Translation, ribosomal structure and biogenesis	Prolyl-tRNA synthetase, C-terminal;; tRNA synthetase class II core domain (G, H, P, S and T);; Anticodon binding domain	--	J	Translation, ribosomal structure and biogenesis	proline--tRNA ligase, chloroplastic/mitochondrial-like [Chenopodium quinoa]	molecular function: catalytic activity (GO:0003824);; molecular function: binding (GO:0005488);; cellular component: cell (GO:0005623);; cellular component: cell part (GO:0044464);; biological process: metabolic process (GO:0008152);; biological process: cellular process (GO:0009987);; biological process: single-organism process (GO:0044699)
AUR62032849	AUR62032849	7.56634	40.7976	14.5401	10.8786	26.1291	7.11612	33.9891	32.3107	13.0695	5.84249	10.9712	14.1996	0.245976	0.804358	normal	0.000180164	1.55106	up	--	--	--	--	--	--	--	Protein of unknown function (DUF1336)	Protein ENHANCED DISEASE RESISTANCE 2 GN=EDR2 OS=Arabidopsis thaliana (Mouse-ear cress) PE=2 SV=1	S	Function unknown	protein ENHANCED DISEASE RESISTANCE 2-like isoform X1 [Chenopodium quinoa]	--
AUR62031577	AUR62031577	22.699	31.8046	29.5816	7.81902	8.08413	5.06571	31.1673	31.0991	26.3979	6.47755	7.7819	5.91652	1.75368e-13	2.29846	up	1.03551e-20	2.38964	up	[R]	General function prediction only	--	--	--	[R]	General function prediction only	Ankyrin repeats (3 copies);; Ankyrin repeats (many copies);; Ankyrin repeat;; Ankyrin repeat;; Ankyrin repeats (many copies);; Domain of unknown function	Ankyrin repeat-containing protein At2g01680 GN=At2g01680 OS=Arabidopsis thaliana (Mouse-ear cress) PE=2 SV=1	R	General function prediction only	ankyrin repeat-containing protein At5g02620-like [Chenopodium quinoa]	--
AUR62028436	AUR62028436	31.0802	41.1266	42.9518	20.5674	30.1711	21.1071	45.1478	47.6583	37.5264	23.243	18.498	23.929	0.00137178	1.02075	up	3.38822e-07	1.27485	up	[R]	General function prediction only	Molecular Function: GTP binding (GO:0005525);; Cellular Component: plasma membrane (GO:0005886);; Biological Process: small GTPase mediated signal transduction (GO:0007264);; Biological Process: protein transport (GO:0015031);; Molecular Function: hydrolase activity (GO:0016787);;	K07904|1.50303e-143|gmx:100799021|K07904 Ras-related protein Rab-11A | (RefSeq) ras-related protein Rab11C	Endocytosis (ko04144)	[U]	Intracellular trafficking, secretion, and vesicular transport	Ras family;; Miro-like protein;; ADP-ribosylation factor family;; 50S ribosome-binding GTPase;; Elongation factor Tu GTP binding domain	Ras-related protein Rab2BV GN=RAB2BV OS=Beta vulgaris (Sugar beet) PE=2 SV=1	U	Intracellular trafficking, secretion, and vesicular transport	ras-related protein Rab2BV [Chenopodium quinoa]	molecular function: binding (GO:0005488);; cellular component: cell (GO:0005623);; cellular component: membrane (GO:0016020);; cellular component: cell part (GO:0044464);; biological process: cellular process (GO:0009987);; biological process: signaling (GO:0023052);; biological process: single-organism process (GO:0044699);; biological process: response to stimulus (GO:0050896);; biological proc…
AUR62005833	AUR62005833	15.9475	15.0249	17.5484	8.49893	11.26	7.59857	17.0587	13.0589	14.8812	9.65281	9.56791	7.2313	0.000987943	1.16812	up	0.000388041	1.05573	up	--	--	Biological Process: maltose metabolic process (GO:0000023);; Biological Process: phosphatidylglycerol biosynthetic process (GO:0006655);; Biological Process: aromatic amino acid family biosynthetic process (GO:0009073);; Cellular Component: chloroplast stroma (GO:0009570);; Biological Process: embryo development ending in seed dormancy (GO:0009793);; Biological Process: chloroplast relocation (GO…	K00592|0|tcc:TCM_011643|K00592 [ribulose-bisphosphate carboxylase]-lysine N-methyltransferase [EC:2.1.1.127] | (RefSeq) Rubisco methyltransferase family protein	--	[R]	General function prediction only	Rubisco LSMT substrate-binding;; SET domain	[Fructose-bisphosphate aldolase]-lysine N-methyltransferase, chloroplastic (Precursor) OS=Arabidopsis thaliana (Mouse-ear cress) PE=1 SV=1	R	General function prediction only	fructose-bisphosphate aldolase-lysine N-methyltransferase, chloroplastic-like [Chenopodium quinoa]	biological process: metabolic process (GO:0008152);; biological process: cellular process (GO:0009987);; biological process: single-organism process (GO:0044699);; cellular component: cell (GO:0005623);; cellular component: organelle (GO:0043226);; cellular component: organelle part (GO:0044422);; cellular component: cell part (GO:0044464);; biological process: reproduction (GO:0000003);; biologi…
AUR62035960	AUR62035960	24.6779	42.1137	34.7625	12.2385	31.0373	9.64898	41.6847	37.5612	37.0088	15.6223	14.4157	13.2793	0.00429492	1.28131	up	5.78163e-14	1.7094	up	[P]	Inorganic ion transport and metabolism	Molecular Function: secondary active sulfate transmembrane transporter activity (GO:0008271);; Biological Process: sulfate transport (GO:0008272);; Cellular Component: integral component of membrane (GO:0016021);; Biological Process: transmembrane transport (GO:0055085);;	K18059|0|vvi:100262061|K18059 sulfate transporter 4 | (RefSeq) probable sulfate transporter 4.2	--	[P]	Inorganic ion transport and metabolism	Sulfate transporter family;; Sulfate transporter N-terminal domain with GLY motif;; STAS domain	Probable sulfate transporter 4.2 OS=Arabidopsis thaliana (Mouse-ear cress) PE=2 SV=2	P	Inorganic ion transport and metabolism	probable sulfate transporter 4.2 [Chenopodium quinoa]	biological process: single-organism process (GO:0044699);; biological process: localization (GO:0051179);; molecular function: transporter activity (GO:0005215);; cellular component: membrane (GO:0016020);; cellular component: membrane part (GO:0044425)
AUR62004765	AUR62004765	51.3347	76.989	72.032	11.7285	8.22849	1.9298	84.6521	71.4875	61.2069	6.60456	10.9712	8.94052	2.32983e-13	3.31063	up	1.17879e-37	3.25796	up	--	--	--	--	--	[O]	Posttranslational modification, protein turnover, chaperones	Myb-like DNA-binding domain;; Myb-like DNA-binding domain	Protein REVEILLE 1 GN=RVE1 OS=Arabidopsis thaliana (Mouse-ear cress) PE=2 SV=1	K	Transcription	protein REVEILLE 1-like [Chenopodium quinoa]	--
AUR62016828	AUR62016828	6.40229	16.012	10.6962	5.77927	6.0631	2.05041	16.6739	18.9825	13.0695	3.04826	4.84774	4.47026	0.00196066	1.5249	up	7.1016e-12	2.19968	up	--	--	--	--	--	--	--	B-box zinc finger	B-box zinc finger protein 19 {ECO:0000303|PubMed:19920209} OS=Arabidopsis thaliana (Mouse-ear cress) PE=2 SV=1	S	Function unknown	B-box zinc finger protein 19-like isoform X1 [Chenopodium quinoa]	--
AUR62014803	AUR62014803	118.85	113.509	100.945	27.5365	36.6673	22.6751	85.2934	72.1606	75.5704	29.5935	30.2346	29.0567	1.16743e-15	2.27155	up	1.33976e-16	1.68251	up	[F]	Nucleotide transport and metabolism	--	K01466|0|cic:CICLE_v10014972mg|K01466 allantoinase [EC:3.5.2.5] | (RefSeq) hypothetical protein	Purine metabolism (ko00230)	[F]	Nucleotide transport and metabolism	Amidohydrolase;; Amidohydrolase family;; Amidohydrolase;; Amidohydrolase family	Allantoinase GN=ALN OS=Arabidopsis thaliana (Mouse-ear cress) PE=1 SV=1	F	Nucleotide transport and metabolism	allantoinase-like isoform X1 [Chenopodium quinoa]	--
AUR62000005	AUR62000005	16.8788	11.0768	13.3702	7.64904	6.20746	3.13592	13.8522	9.69322	10.7403	5.46146	4.5926	4.33878	0.000280351	1.60646	up	3.95446e-06	1.50683	up	[PR]	Inorganic ion transport and metabolism;; General function prediction only	--	--	--	--	--	Rieske [2Fe-2S] domain;; Pheophorbide a oxygenase;; Rieske-like [2Fe-2S] domain	Protochlorophyllide-dependent translocon component 52, chloroplastic (Precursor) GN=L73G19.30 OS=Arabidopsis thaliana (Mouse-ear cress) PE=1 SV=1	R	General function prediction only	protochlorophyllide-dependent translocon component 52, chloroplastic-like [Chenopodium quinoa]	--
AUR62020714	AUR62020714	39.345	28.0758	42.2833	22.9471	19.6329	10.6139	35.913	26.2525	38.1734	21.5918	19.6461	12.096	0.00035328	1.39291	up	6.51238e-05	1.20016	up	--	--	Molecular Function: signal transducer activity (GO:0004871);; Cellular Component: nucleus (GO:0005634);; Biological Process: calcium ion transport (GO:0006816);; Biological Process: Golgi organization (GO:0007030);; Biological Process: signal transduction (GO:0007165);; Biological Process: phototropism (GO:0009638);; Biological Process: response to salt stress (GO:0009651);; Biological Process: p…	--	--	--	--	NPH3 family;; BTB/POZ domain	Root phototropism protein 2 GN=T6B20.13/T6B20.14 OS=Arabidopsis thaliana (Mouse-ear cress) PE=1 SV=2	R	General function prediction only	root phototropism protein 2-like [Chenopodium quinoa]	molecular function: signal transducer activity (GO:0004871);; cellular component: cell (GO:0005623);; cellular component: organelle (GO:0043226);; cellular component: cell part (GO:0044464);; biological process: localization (GO:0051179);; biological process: cellular process (GO:0009987);; biological process: cellular component organization or biogenesis (GO:0071840);; biological process: biolog…
AUR62001684	AUR62001684	16.0639	13.5992	16.7128	7.30908	7.07361	3.49776	12.9543	11.7126	12.4225	8.00167	7.27161	4.33878	1.02835e-05	1.7031	up	0.000305254	1.19651	up	[O]	Posttranslational modification, protein turnover, chaperones	Molecular Function: metalloendopeptidase activity (GO:0004222);; Molecular Function: ATP binding (GO:0005524);; Biological Process: proteolysis (GO:0006508);; Molecular Function: zinc ion binding (GO:0008270);; Molecular Function: microtubule-severing ATPase activity (GO:0008568);; Cellular Component: integral component of membrane (GO:0016021);; Biological Process: protein catabolic process (GO:…	K03798|0|vvi:100265577|K03798 cell division protease FtsH [EC:3.4.24.-] | (RefSeq) ATP-dependent zinc metalloprotease FTSH 7, chloroplastic	--	[O]	Posttranslational modification, protein turnover, chaperones	ATPase family associated with various cellular activities (AAA);; Peptidase family M41;; FtsH Extracellular;; AAA domain (Cdc48 subfamily)	ATP-dependent zinc metalloprotease FTSH 9, chloroplastic (Precursor) GN=FTSH9 OS=Arabidopsis thaliana (Mouse-ear cress) PE=2 SV=1	O	Posttranslational modification, protein turnover, chaperones	ATP-dependent zinc metalloprotease FTSH 7, chloroplastic-like [Chenopodium quinoa]	biological process: metabolic process (GO:0008152);; molecular function: catalytic activity (GO:0003824);; molecular function: binding (GO:0005488);; cellular component: membrane (GO:0016020);; cellular component: membrane part (GO:0044425);; biological process: cellular process (GO:0009987);; biological process: single-organism process (GO:0044699)
AUR62039109	AUR62039109	301.024	257.946	280.774	86.8591	69.2925	117.356	247.928	221.059	267.732	103.768	96.317	87.696	2.78257e-06	1.83337	up	1.07185e-16	1.65414	up	--	--	Cellular Component: chloroplast thylakoid membrane (GO:0009535);; Biological Process: response to high light intensity (GO:0009644);;	--	--	--	--	--	Stress enhanced protein 1, chloroplastic (Precursor) GN=SEP1 OS=Arabidopsis thaliana (Mouse-ear cress) PE=2 SV=1	S	Function unknown	stress enhanced protein 1, chloroplastic-like [Chenopodium quinoa]	cellular component: cell (GO:0005623);; cellular component: membrane (GO:0016020);; cellular component: organelle (GO:0043226);; cellular component: organelle part (GO:0044422);; cellular component: cell part (GO:0044464);; biological process: response to stimulus (GO:0050896)
AUR62011937	AUR62011937	23.2811	16.5603	18.7183	8.32895	8.08413	7.23674	17.1869	10.9049	17.2104	10.4149	7.65433	5.25913	2.01407e-05	1.61312	up	0.000533512	1.22545	up	[C]	Energy production and conversion	Molecular Function: glutathione-disulfide reductase activity (GO:0004362);; Molecular Function: copper ion binding (GO:0005507);; Molecular Function: ATP binding (GO:0005524);; Cellular Component: mitochondrion (GO:0005739);; Biological Process: protein targeting to mitochondrion (GO:0006626);; Biological Process: glutathione metabolic process (GO:0006749);; Molecular Function: electron carrier a…	--	--	[Q]	Secondary metabolites biosynthesis, transport and catabolism	Pyridine nucleotide-disulphide oxidoreductase;; Pyridine nucleotide-disulphide oxidoreductase, dimerisation domain;; Pyridine nucleotide-disulphide oxidoreductase;; Pyridine nucleotide-disulphide oxidoreductase	Glutathione reductase, chloroplastic (Precursor; Fragment) GN=GOR OS=Nicotiana tabacum (Common tobacco) PE=1 SV=1	Q	Secondary metabolites biosynthesis, transport and catabolism	glutathione reductase, chloroplastic-like isoform X1 [Chenopodium quinoa]	biological process: metabolic process (GO:0008152);; biological process: cellular process (GO:0009987);; biological process: single-organism process (GO:0044699);; biological process: response to stimulus (GO:0050896);; biological process: detoxification (GO:0098754);; molecular function: catalytic activity (GO:0003824);; molecular function: antioxidant activity (GO:0016209);; molecular function:…
AUR62038088	AUR62038088	27.006	21.2762	26.4062	9.00887	5.05258	3.85959	24.3695	19.5211	20.316	8.50972	5.61317	5.39061	4.75227e-09	2.3171	up	1.38575e-11	1.96746	up	[G]	Carbohydrate transport and metabolism	Biological Process: glycogen biosynthetic process (GO:0005978);; Biological Process: pentose-phosphate shunt (GO:0006098);; Biological Process: rRNA processing (GO:0006364);; Molecular Function: glucose-1-phosphate adenylyltransferase activity (GO:0008878);; Cellular Component: chloroplast stroma (GO:0009570);; Biological Process: response to blue light (GO:0009637);; Biological Process: chloropl…	K00975|0|vvi:100263079|K00975 glucose-1-phosphate adenylyltransferase [EC:2.7.7.27] | (RefSeq) glucose-1-phosphate adenylyltransferase large subunit 3, chloroplastic/amyloplastic	Starch and sucrose metabolism (ko00500);; Amino sugar and nucleotide sugar metabolism (ko00520)	[M]	Cell wall/membrane/envelope biogenesis	Nucleotidyl transferase	Glucose-1-phosphate adenylyltransferase large subunit 1, chloroplastic (Precursor) GN=T24G5.120 OS=Arabidopsis thaliana (Mouse-ear cress) PE=1 SV=3	M	Cell wall/membrane/envelope biogenesis	glucose-1-phosphate adenylyltransferase large subunit 3, chloroplastic/amyloplastic-like isoform X1 [Chenopodium quinoa]	biological process: metabolic process (GO:0008152);; biological process: cellular process (GO:0009987);; biological process: single-organism process (GO:0044699);; molecular function: catalytic activity (GO:0003824);; cellular component: cell (GO:0005623);; cellular component: organelle (GO:0043226);; cellular component: organelle part (GO:0044422);; cellular component: cell part (GO:0044464);; b…
AUR62032380	AUR62032380	44.5832	51.2164	45.4587	9.17885	14.1472	10.252	53.613	53.0434	50.9842	17.7815	14.9259	16.4348	2.79877e-15	2.36295	up	7.16909e-19	1.96177	up	[K]	Transcription	Molecular Function: DNA binding (GO:0003677);; Molecular Function: transcription factor activity, sequence-specific DNA binding (GO:0003700);; Molecular Function: DNA-directed 5'-3' RNA polymerase activity (GO:0003899);; Biological Process: DNA-templated transcription, initiation (GO:0006352);; Biological Process: regulation of transcription, DNA-templated (GO:0006355);; Biological Process: respo…	K03086|0|pop:POPTR_0019s06020g|K03086 RNA polymerase primary sigma factor | (RefSeq) POPTRDRAFT_665539; RNA POLYMERASE SIGMA SUBUNIT 1 family protein	--	--	--	Sigma-70 region 3;; Sigma-70 region 2;; Sigma-70, region 4	RNA polymerase sigma factor sigA (Precursor) GN=At1g64860 OS=Arabidopsis thaliana (Mouse-ear cress) PE=1 SV=1	K	Transcription	RNA polymerase sigma factor sigA-like isoform X1 [Chenopodium quinoa]	molecular function: binding (GO:0005488);; biological process: biological regulation (GO:0065007);; molecular function: nucleic acid binding transcription factor activity (GO:0001071);; molecular function: catalytic activity (GO:0003824);; biological process: metabolic process (GO:0008152);; biological process: cellular process (GO:0009987);; biological process: response to stimulus (GO:0050896);…
AUR62008050	AUR62008050	13.6194	21.1665	20.8909	8.49893	8.51721	10.3727	20.9065	19.5211	23.2923	13.0821	9.95063	9.99235	0.00107165	1.27855	up	8.27277e-06	1.23595	up	--	--	Molecular Function: structural molecule activity (GO:0005198);; Cellular Component: plastoglobule (GO:0010287);;	--	--	--	--	PAP_fibrillin	Probable plastid-lipid-associated protein 10, chloroplastic (Precursor) GN=F14M4.26 OS=Arabidopsis thaliana (Mouse-ear cress) PE=2 SV=1	S	Function unknown	probable plastid-lipid-associated protein 10, chloroplastic isoform X2 [Chenopodium quinoa]	molecular function: structural molecule activity (GO:0005198);; cellular component: cell (GO:0005623);; cellular component: organelle (GO:0043226);; cellular component: organelle part (GO:0044422);; cellular component: cell part (GO:0044464)
AUR62019795	AUR62019795	8.7304	15.683	10.529	5.09936	7.50669	3.85959	12.0565	16.5592	15.6576	6.98559	7.90947	9.20348	0.000683416	1.39506	up	0.000269222	1.15746	up	[G]	Carbohydrate transport and metabolism	Biological Process: carbohydrate metabolic process (GO:0005975);; Molecular Function: isomerase activity (GO:0016853);; Molecular Function: carbohydrate binding (GO:0030246);;	K01792|1.0064e-157|sot:102600001|K01792 glucose-6-phosphate 1-epimerase [EC:5.1.3.15] | (RefSeq) putative glucose-6-phosphate 1-epimerase	Glycolysis / Gluconeogenesis (ko00010)	[G]	Carbohydrate transport and metabolism	Aldose 1-epimerase	Putative glucose-6-phosphate 1-epimerase OS=Cenchrus ciliaris (Buffelgrass) PE=2 SV=1	G	Carbohydrate transport and metabolism	putative glucose-6-phosphate 1-epimerase [Chenopodium quinoa]	biological process: metabolic process (GO:0008152);; molecular function: catalytic activity (GO:0003824);; molecular function: binding (GO:0005488)
AUR62016834	AUR62016834	30.4982	21.7149	28.5788	11.0486	10.3939	7.8398	22.1891	19.2518	22.7747	14.4792	11.4815	9.33495	5.03802e-07	1.77963	up	4.75548e-05	1.15394	up	[R]	General function prediction only	--	K07071|0|pper:PRUPE_ppa007916mg|K07071 uncharacterized protein | (RefSeq) hypothetical protein	--	[F]	Nucleotide transport and metabolism	Domain of unknown function (DUF1731);; NADH(P)-binding;; NAD dependent epimerase/dehydratase family;; Male sterility protein;; NmrA-like family;; 3-beta hydroxysteroid dehydrogenase/isomerase family	Epimerase family protein SDR39U1 homolog, chloroplastic {ECO:0000305} (Precursor) GN=F3K23 OS=Arabidopsis thaliana (Mouse-ear cress) PE=2 SV=2	F	Nucleotide transport and metabolism	epimerase family protein SDR39U1 homolog, chloroplastic-like [Chenopodium quinoa]	--
AUR62020806	AUR62020806	59.2503	38.2752	43.1189	15.2981	13.8585	11.6994	41.6847	35.9457	41.7967	25.0211	21.5597	15.6459	6.97491e-09	2.0786	up	1.80089e-06	1.23561	up	--	--	--	K09284|6.23524e-77|pop:POPTR_0010s22320g|K09284 AP2-like factor, euAP2 lineage | (RefSeq) POPTRDRAFT_770475; hypothetical protein	--	--	--	AP2 domain	Ethylene-responsive transcription factor RAP2-7 GN=T17D12.11 OS=Arabidopsis thaliana (Mouse-ear cress) PE=2 SV=2	K	Transcription	ethylene-responsive transcription factor RAP2-7-like isoform X4 [Chenopodium quinoa]	--
AUR62012491	AUR62012491	8.7304	10.9671	13.5373	5.60929	4.04206	2.05041	12.313	9.82784	11.2579	3.81032	5.35803	4.07583	3.73373e-05	1.78389	up	1.1512e-06	1.58884	up	[P]	Inorganic ion transport and metabolism	Biological Process: cellular metabolic process (GO:0044237);;	K01082|1.70444e-161|tcc:TCM_030008|K01082 3'(2'), 5'-bisphosphate nucleotidase [EC:3.1.3.7] | (RefSeq) Inositol monophosphatase family protein isoform 1	Sulfur metabolism (ko00920)	[FP]	Nucleotide transport and metabolism;; Inorganic ion transport and metabolism	Inositol monophosphatase family	Putative PAP-specific phosphatase, mitochondrial (Precursor) GN=At4g05090 OS=Arabidopsis thaliana (Mouse-ear cress) PE=2 SV=1	G	Carbohydrate transport and metabolism	putative PAP-specific phosphatase, mitochondrial [Chenopodium quinoa]	biological process: metabolic process (GO:0008152);; biological process: cellular process (GO:0009987)
AUR62028076	AUR62028076	113.728	97.6072	118.995	4.41944	4.6195	2.89469	98.889	85.6234	111.544	5.46146	6.37861	1.97217	1.32569e-56	4.9626	up	1.32606e-48	4.54246	up	--	--	Biological Process: cellular process (GO:0009987);; Biological Process: single-organism process (GO:0044699);; Biological Process: regulation of biological process (GO:0050789);; Biological Process: response to stimulus (GO:0050896);;	K12130|2.94563e-102|vvi:100853219|K12130 pseudo-response regulator 5 | (RefSeq) two-component response regulator-like APRR5	Circadian rhythm - plant (ko04712)	[K]	Transcription	CCT motif;; Response regulator receiver domain	Two-component response regulator-like PRR95 OS=Oryza sativa subsp. japonica (Rice) PE=2 SV=1	K	Transcription	two-component response regulator-like APRR5 isoform X1 [Chenopodium quinoa]	biological process: cellular process (GO:0009987);; biological process: single-organism process (GO:0044699);; biological process: biological regulation (GO:0065007);; biological process: response to stimulus (GO:0050896)
AUR62019297	AUR62019297	41.9059	39.1526	45.2916	16.9979	17.4675	17.73	36.1695	24.5023	27.4331	18.1625	18.3704	11.833	8.8311e-07	1.57662	up	5.27457e-05	1.15338	up	[P]	Inorganic ion transport and metabolism	Biological Process: sodium ion transport (GO:0006814);; Cellular Component: chloroplast inner membrane (GO:0009706);; Molecular Function: alpha-ketoglutarate transmembrane transporter activity (GO:0015139);; Molecular Function: malate transmembrane transporter activity (GO:0015140);; Biological Process: alpha-ketoglutarate transport (GO:0015742);; Cellular Component: integral component of membran…	--	--	--	--	Sodium:sulfate symporter transmembrane region;; MatE;; Polysaccharide biosynthesis C-terminal domain	Dicarboxylate transporter 1, chloroplastic (Precursor) GN=DIT1 OS=Spinacia oleracea (Spinach) PE=1 SV=1	P	Inorganic ion transport and metabolism	hypothetical protein CDL15_Pgr025374 [Punica granatum]	biological process: localization (GO:0051179);; cellular component: cell (GO:0005623);; cellular component: membrane (GO:0016020);; cellular component: organelle (GO:0043226);; cellular component: organelle part (GO:0044422);; cellular component: cell part (GO:0044464);; biological process: single-organism process (GO:0044699);; molecular function: transporter activity (GO:0005215);; cellular com…
AUR62022683	AUR62022683	394.614	218.794	303.671	58.8126	57.1663	51.5014	251.647	183.902	235.252	69.2208	50.7737	34.4473	1.05196e-14	2.70799	up	1.31568e-18	2.37047	up	--	--	Molecular Function: DNA binding (GO:0003677);; Molecular Function: chromatin binding (GO:0003682);;	K12133|0|vvi:100250535|K12133 MYB-related transcription factor LHY | (RefSeq) protein LHY	Circadian rhythm - plant (ko04712)	[O]	Posttranslational modification, protein turnover, chaperones	Myb-like DNA-binding domain;; Myb-like DNA-binding domain	Protein LHY GN=LHY OS=Arabidopsis thaliana (Mouse-ear cress) PE=1 SV=2	K	Transcription	protein LHY-like [Chenopodium quinoa]	molecular function: binding (GO:0005488)
AUR62015200	AUR62015200	6.75151	8.88335	6.6851	4.24947	3.03155	1.56796	7.8239	9.28933	7.37588	3.17527	4.72017	4.33878	0.000492282	1.62407	up	0.000557428	1.25932	up	--	--	Cellular Component: integral component of membrane (GO:0016021);;	--	--	[R]	General function prediction only	C2 domain;; Putative integral membrane protein conserved region (DUF2404)	Synaptotagmin-3 GN=F21E1.140 OS=Arabidopsis thaliana (Mouse-ear cress) PE=2 SV=1	R	General function prediction only	tricalbin-3-like [Chenopodium quinoa]	cellular component: membrane (GO:0016020);; cellular component: membrane part (GO:0044425)
AUR62021627	AUR62021627	32.4771	41.4556	39.9435	21.9272	21.3652	18.3331	36.2978	35.811	32.4798	22.9889	20.6667	18.0125	4.69413e-05	1.2157	up	7.6837e-06	1.06299	up	[R]	General function prediction only	--	--	--	[O]	Posttranslational modification, protein turnover, chaperones	ATP-dependent protease La (LON) domain;; TPR repeat;; Ring finger domain;; Zinc finger, C3HC4 type (RING finger);; Zinc finger, C3HC4 type (RING finger);; Zinc finger, C3HC4 type (RING finger);; Tetratricopeptide repeat;; Tetratricopeptide repeat;; zinc-RING finger domain	Hsp70-Hsp90 organizing protein 3 GN=HOP3 OS=Arabidopsis thaliana (Mouse-ear cress) PE=2 SV=1	O	Posttranslational modification, protein turnover, chaperones	LON peptidase N-terminal domain and RING finger protein 1-like isoform X1 [Chenopodium quinoa]	--
AUR62013482	AUR62013482	14.6671	10.9671	12.5346	2.3797	1.73231	2.29163	10.5174	10.3664	11.9049	4.6994	3.44445	2.89252	1.64308e-10	2.72003	up	9.99866e-08	1.80844	up	--	--	Molecular Function: calcium ion binding (GO:0005509);; Cellular Component: photosystem II oxygen evolving complex (GO:0009654);; Biological Process: photosynthesis (GO:0015979);; Cellular Component: extrinsic component of membrane (GO:0019898);;	--	--	--	--	PsbP	PsbP domain-containing protein 4, chloroplastic (Precursor) GN=PPD4 OS=Arabidopsis thaliana (Mouse-ear cress) PE=1 SV=2	R	General function prediction only	psbP domain-containing protein 4, chloroplastic-like isoform X2 [Chenopodium quinoa]	molecular function: binding (GO:0005488);; cellular component: cell (GO:0005623);; cellular component: membrane (GO:0016020);; cellular component: macromolecular complex (GO:0032991);; cellular component: membrane part (GO:0044425);; cellular component: cell part (GO:0044464);; biological process: metabolic process (GO:0008152);; biological process: cellular process (GO:0009987)
AUR62000551	AUR62000551	28.9849	30.2692	34.9297	15.638	12.2706	8.68408	27.7043	30.1567	30.6681	12.9551	12.1194	9.46643	2.74018e-07	1.68811	up	8.65499e-11	1.64171	up	[C]	Energy production and conversion	--	K17872|0|vvi:100264660|K17872 NADH:ubiquinone reductase (non-electrogenic) [EC:1.6.5.9] | (RefSeq) alternative NAD(P)H-ubiquinone oxidoreductase C1, chloroplastic/mitochondrial	--	[C]	Energy production and conversion	Pyridine nucleotide-disulphide oxidoreductase;; Pyridine nucleotide-disulphide oxidoreductase;; NAD(P)-binding Rossmann-like domain;; FAD-NAD(P)-binding	Alternative NAD(P)H-ubiquinone oxidoreductase C1, chloroplastic/mitochondrial (Precursor) GN=NDC1 OS=Arabidopsis thaliana (Mouse-ear cress) PE=1 SV=2	C	Energy production and conversion	alternative NAD(P)H-ubiquinone oxidoreductase C1, chloroplastic/mitochondrial-like [Chenopodium quinoa]	--
AUR62018386	AUR62018386	50.9855	44.3071	44.6231	27.0266	17.9006	16.2827	46.5586	29.3489	39.338	24.7671	19.2634	13.8052	2.02395e-05	1.51324	up	1.86512e-05	1.27479	up	--	--	Molecular Function: calcium ion binding (GO:0005509);; Cellular Component: chloroplast thylakoid lumen (GO:0009543);; Cellular Component: chloroplast stroma (GO:0009570);; Cellular Component: photosystem II oxygen evolving complex (GO:0009654);; Biological Process: leaf morphogenesis (GO:0009965);; Biological Process: thylakoid membrane organization (GO:0010027);; Biological Process: photosynthes…	--	--	--	--	PsbP	PsbP domain-containing protein 6, chloroplastic (Precursor) GN=PPD6 OS=Arabidopsis thaliana (Mouse-ear cress) PE=1 SV=1	R	General function prediction only	psbP domain-containing protein 6, chloroplastic-like [Chenopodium quinoa]	molecular function: binding (GO:0005488);; cellular component: cell (GO:0005623);; cellular component: organelle (GO:0043226);; cellular component: organelle part (GO:0044422);; cellular component: cell part (GO:0044464);; cellular component: membrane (GO:0016020);; cellular component: macromolecular complex (GO:0032991);; cellular component: membrane part (GO:0044425);; biological process: devel…
AUR62027469	AUR62027469	18.7413	22.8116	24.2335	10.1987	8.08413	6.75429	23.3434	22.8868	26.3979	10.6689	11.6091	10.9127	3.26754e-07	1.69752	up	3.25656e-08	1.41749	up	[R]	General function prediction only	Biological Process: lignin biosynthetic process (GO:0009809);; Biological Process: methylation (GO:0032259);; Molecular Function: caffeoyl-CoA O-methyltransferase activity (GO:0042409);; Molecular Function: metal ion binding (GO:0046872);;	K00588|4.90576e-103|mdm:103450057|K00588 caffeoyl-CoA O-methyltransferase [EC:2.1.1.104] | (RefSeq) probable caffeoyl-CoA O-methyltransferase At4g26220	Phenylalanine metabolism (ko00360);; Phenylpropanoid biosynthesis (ko00940);; Flavonoid biosynthesis (ko00941);; Stilbenoid, diarylheptanoid and gingerol biosynthesis (ko00945)	[Q]	Secondary metabolites biosynthesis, transport and catabolism	O-methyltransferase;; Methyltransferase domain	Caffeoyl-CoA O-methyltransferase OS=Stellaria longipes (Longstalk starwort) PE=2 SV=1	Q	Secondary metabolites biosynthesis, transport and catabolism	caffeoyl-CoA O-methyltransferase-like [Chenopodium quinoa]	biological process: metabolic process (GO:0008152);; biological process: cellular process (GO:0009987);; biological process: single-organism process (GO:0044699);; molecular function: catalytic activity (GO:0003824);; molecular function: binding (GO:0005488)
AUR62010384	AUR62010384	30.0326	24.8953	25.0691	13.4283	9.38336	8.32225	22.1891	19.6557	24.7157	13.4631	16.3292	8.67756	4.49956e-06	1.67269	up	0.000404783	1.08515	up	[R]	General function prediction only	--	K07071|1.45717e-179|sot:102603504|K07071 uncharacterized protein | (RefSeq) epimerase family protein SDR39U1 homolog, chloroplastic	--	[F]	Nucleotide transport and metabolism	Domain of unknown function (DUF1731);; NAD dependent epimerase/dehydratase family;; NADH(P)-binding;; Male sterility protein;; NmrA-like family;; 3-beta hydroxysteroid dehydrogenase/isomerase family	Epimerase family protein SDR39U1 homolog, chloroplastic {ECO:0000305} (Precursor) GN=F3K23 OS=Arabidopsis thaliana (Mouse-ear cress) PE=2 SV=2	F	Nucleotide transport and metabolism	epimerase family protein SDR39U1 homolog, chloroplastic-like [Chenopodium quinoa]	--
