# Supplementary material for: Full-Length Transcriptome Sequencing Reveals the Impact of Cold Stress on Alternative Splicing in Quinoa
Source: Int J Mol Sci. 2022 May 20;23(10):5724. doi: 10.3390/ijms23105724 (PMC9144462; doi:10.3390/ijms23105724)
Supplement: Supplementary file 1 [file ijms-23-05724-s001.zip › Table S5.xls]

## Sheet: TF
All identified TFs in this transcriptome.
TF
ONT.10002
ONT.10005
ONT.10031
ONT.10034
ONT.10035
ONT.10036
ONT.10040
ONT.10051
ONT.10071
ONT.10113
ONT.10115
ONT.1015
ONT.10354
ONT.10374
ONT.10391
ONT.10394
ONT.10400
ONT.10420
ONT.10485
ONT.10577
ONT.10603
ONT.10647
ONT.10703
ONT.10722
ONT.10740
ONT.10741
ONT.10782
ONT.1082
ONT.10911
ONT.10914
ONT.10921
ONT.10922
ONT.10946
ONT.10951
ONT.10972
ONT.10987
ONT.10988
ONT.10996
ONT.10998
ONT.11
ONT.1100
ONT.11007
ONT.11025
ONT.11054
ONT.11065
ONT.11093
ONT.11102
ONT.11107
ONT.11121
ONT.11196
ONT.112
ONT.11203
ONT.11271
ONT.11285
ONT.11333
ONT.11335
ONT.11336
ONT.11349
ONT.11353
ONT.11354
ONT.11357
ONT.11373
ONT.11378
ONT.11438
ONT.11472
ONT.11559
ONT.11570
ONT.11578
ONT.11606
ONT.11642
ONT.11665
ONT.11682
ONT.11757
ONT.1179
ONT.11818
ONT.1184
ONT.11868
ONT.1187
ONT.1188
ONT.11893
ONT.11896
ONT.11943
ONT.11959
ONT.11965
ONT.12012
ONT.12039
ONT.12069
ONT.12087
ONT.12093
ONT.12106
ONT.12115
ONT.12206
ONT.12211
ONT.12238
ONT.12253
ONT.12261
ONT.12320
ONT.12321
ONT.12325
ONT.12327
ONT.12387
ONT.12500
ONT.12539
ONT.12570
ONT.12654
ONT.12712
ONT.12718
ONT.12719
ONT.12758
ONT.12782
ONT.12830
ONT.12881
ONT.12882
ONT.12950
ONT.13014
ONT.13018
ONT.13042
ONT.13087
ONT.13092
ONT.13093
ONT.13095
ONT.13174
ONT.13233
ONT.13251
ONT.13252
ONT.1326
ONT.13260
ONT.13284
ONT.13286
ONT.13323
ONT.13343
ONT.13372
ONT.13389
ONT.13400
ONT.13445
ONT.13460
ONT.13461
ONT.13465
ONT.13587
ONT.13623
ONT.13629
ONT.13648
ONT.13722
ONT.1373
ONT.13796
ONT.13800
ONT.13820
ONT.13833
ONT.14014
ONT.14039
ONT.14093
ONT.14127
ONT.14167
ONT.14184
ONT.14205
ONT.14241
ONT.14248
ONT.14282
ONT.14347
ONT.14370
ONT.14371
ONT.14373
ONT.14379
ONT.14382
ONT.14383
ONT.14393
ONT.14411
ONT.1444
ONT.14447
ONT.14542
ONT.14667
ONT.14675
ONT.14681
ONT.14740
ONT.1476
ONT.1477
ONT.14785
ONT.14786
ONT.148
ONT.14839
ONT.14900
ONT.1501
ONT.15040
ONT.15055
ONT.15056
ONT.15058
ONT.15059
ONT.15119
ONT.15121
ONT.15200
ONT.15209
ONT.15233
ONT.15256
ONT.15381
ONT.15396
ONT.15440
ONT.15452
ONT.15483
ONT.15499
ONT.15505
ONT.15518
ONT.15545
ONT.15553
ONT.15561
ONT.15603
ONT.15604
ONT.15608
ONT.15622
ONT.15633
ONT.15653
ONT.15703
ONT.15729
ONT.15810
ONT.15820
ONT.15824
ONT.15832
ONT.15845
ONT.15871
ONT.15906
ONT.15907
ONT.15919
ONT.15933
ONT.15943
ONT.15957
ONT.15960
ONT.1602
ONT.16022
ONT.16064
ONT.1616
ONT.16202
ONT.16212
ONT.16294
ONT.16299
ONT.16320
ONT.16342
ONT.16514
ONT.16527
ONT.16531
ONT.16555
ONT.16578
ONT.16600
ONT.16635
ONT.16637
ONT.16638
ONT.16649
ONT.16682
ONT.16740
ONT.16827
ONT.16846
ONT.16869
ONT.16896
ONT.169
ONT.16928
ONT.16942
ONT.16951
ONT.16953
ONT.16963
ONT.16976
ONT.16991
ONT.17008
ONT.17012
ONT.17014
ONT.17017
ONT.17022
ONT.17057
ONT.17074
ONT.17099
ONT.17121
ONT.17127
ONT.17135
ONT.17142
ONT.17173
ONT.17189
ONT.17211
ONT.17213
ONT.17246
ONT.17270
ONT.17279
ONT.17280
ONT.17283
ONT.17298
ONT.17312
ONT.17331
ONT.17345
ONT.17353
ONT.10016
ONT.10056
ONT.10086
ONT.10120
ONT.10149
ONT.1019
ONT.10287
ONT.10291
ONT.10313
ONT.10377
ONT.10384
ONT.10413
ONT.10419
ONT.10469
ONT.10471
ONT.10476
ONT.10479
ONT.10517
ONT.10546
ONT.10721
ONT.10750
ONT.10820
ONT.10839
ONT.1088
ONT.10944
ONT.10966
ONT.10991
ONT.1109
ONT.11185
ONT.11232
ONT.11299
ONT.11313
ONT.11337
ONT.11423
ONT.11431
ONT.11563
ONT.11653
ONT.11654
ONT.11664
ONT.11828
ONT.1185
ONT.11861
ONT.11902
ONT.11940
ONT.11950
ONT.1196
ONT.12086
ONT.12149
ONT.12193
ONT.12213
ONT.12257
ONT.12299
ONT.12322
ONT.12418
ONT.12505
ONT.12600
ONT.12690
ONT.12691
ONT.1286
ONT.12877
ONT.12888
ONT.12925
ONT.12932
ONT.13002
ONT.13021
ONT.13134
ONT.13207
ONT.13210
ONT.1322
ONT.13242
ONT.13324
ONT.1334
ONT.13347
ONT.13352
ONT.13383
ONT.13387
ONT.13483
ONT.13650
ONT.13680
ONT.13890
ONT.13985
ONT.14003
ONT.14080
ONT.14172
ONT.14338
ONT.14350
ONT.1437
ONT.14397
ONT.14398
ONT.14426
ONT.14429
ONT.14461
ONT.14508
ONT.14531
ONT.14588
ONT.14609
ONT.14624
ONT.1469
ONT.1470
ONT.14759
ONT.14771
ONT.14837
ONT.14854
ONT.14881
ONT.14942
ONT.14955
ONT.15002
ONT.15065
ONT.15181
ONT.15193
ONT.15351
ONT.15384
ONT.15400
ONT.15404
ONT.15430
ONT.15431
ONT.15453
ONT.15494
ONT.1550
ONT.15546
ONT.15547
ONT.15627
ONT.15634
ONT.15728
ONT.15772
ONT.15809
ONT.16027
ONT.16160
ONT.16169
ONT.16236
ONT.16291
ONT.1638
ONT.16388
ONT.1645
ONT.16452
ONT.16461
ONT.16474
ONT.16498
ONT.16613
ONT.16703
ONT.16871
ONT.16900
ONT.16903
ONT.16910
ONT.16937
ONT.16940
ONT.16974
ONT.17005
ONT.17016
ONT.17039
ONT.17147
ONT.17148
ONT.17200
ONT.17236
ONT.17307
ONT.17313
ONT.17316
ONT.17369
ONT.17374
ONT.17399
ONT.17405
ONT.17423
ONT.17484
ONT.17494
ONT.17513
ONT.1757
ONT.17649
ONT.17651
ONT.17656
ONT.17765
ONT.17773
ONT.17793
ONT.17800
ONT.17814
ONT.17815
ONT.17836
ONT.17838
ONT.17859
ONT.17918
ONT.17924
ONT.1793
ONT.17960
ONT.18064
ONT.1807
ONT.18206
ONT.18255
ONT.18261
ONT.18262
ONT.18290
ONT.18326
ONT.18339
ONT.18342
ONT.18367
ONT.1837
ONT.18417
ONT.1847
ONT.1849
ONT.18540
ONT.18544
ONT.18547
ONT.1855
ONT.18574
ONT.18582
ONT.18584
ONT.18602
ONT.18673
ONT.18688
ONT.18700
ONT.18802
ONT.18806
ONT.18830
ONT.18833
ONT.18901
ONT.18987
ONT.18995
ONT.19004
ONT.19025
ONT.19051
ONT.19057
ONT.19068
ONT.19105
ONT.19212
ONT.19215
ONT.19284
ONT.19353
ONT.19377
ONT.19427
ONT.19445
ONT.19569
ONT.19678
ONT.19717
ONT.1976
ONT.19845
ONT.19851
ONT.19904
ONT.19916
ONT.19957
ONT.20015
ONT.20034
ONT.20036
ONT.2004
ONT.20042
ONT.20103
ONT.20105
ONT.20120
ONT.20124
ONT.2013
ONT.20135
ONT.20137
ONT.2015
ONT.20188
ONT.20191
ONT.20258
ONT.20264
ONT.20265
ONT.20291
ONT.20294
ONT.20323
ONT.20359
ONT.2040
ONT.20401
ONT.20403
ONT.20416
ONT.20417
ONT.20423
ONT.20449
ONT.20484
ONT.20493
ONT.20520
ONT.2055
ONT.20607
ONT.20664
ONT.20665
ONT.20690
ONT.20697
ONT.20699
ONT.20716
ONT.20731
ONT.2086
ONT.20894
ONT.20943
ONT.20963
ONT.21011
ONT.21031
ONT.21043
ONT.21044
ONT.21045
ONT.21046
ONT.21050
ONT.21052
ONT.2106
ONT.21067
ONT.21099
ONT.21101
ONT.2115
ONT.21181
ONT.21196
ONT.21204
ONT.21207
ONT.21231
ONT.21301
ONT.21335
ONT.21427
ONT.21468
ONT.21469
ONT.21488
ONT.215
ONT.21516
ONT.21546
ONT.21618
ONT.21622
ONT.21624
ONT.21648
ONT.21682
ONT.21695
ONT.21774
ONT.21793
ONT.21817
ONT.21844
ONT.21849
ONT.21856
ONT.21875
ONT.21893
ONT.21919
ONT.21975
ONT.21995
ONT.22010
ONT.22024
ONT.22039
ONT.22042
ONT.22060
ONT.22070
ONT.22079
ONT.2208
ONT.22089
ONT.22109
ONT.22118
ONT.22131
ONT.22153
ONT.22158
ONT.22178
ONT.22179
ONT.22185
ONT.22221
ONT.22242
ONT.22280
ONT.22314
ONT.22435
ONT.2255
ONT.22590
ONT.22619
ONT.22667
ONT.22670
ONT.22684
ONT.22689
ONT.2269
ONT.22690
ONT.22692
ONT.2270
ONT.22710
ONT.22734
ONT.22871
ONT.22875
ONT.22910
ONT.22960
ONT.22973
ONT.23197
ONT.23206
ONT.23219
ONT.2327
ONT.23298
ONT.23312
ONT.23334
ONT.23363
ONT.23384
ONT.23390
ONT.23402
ONT.23418
ONT.2343
ONT.23513
ONT.23662
ONT.23676
ONT.23686
ONT.23687
ONT.23710
ONT.2372
ONT.23748
ONT.23761
ONT.23770
ONT.23792
ONT.23805
ONT.23819
ONT.23843
ONT.23856
ONT.23860
ONT.23885
ONT.23890
ONT.23993
ONT.23994
ONT.24003
ONT.2410
ONT.24138
ONT.24172
ONT.24253
ONT.24307
ONT.24348
ONT.24349
ONT.24353
ONT.24364
ONT.24377
ONT.24378
ONT.24389
ONT.24404
ONT.24405
ONT.24427
ONT.24487
ONT.24511
ONT.24512
ONT.24522
ONT.24553
ONT.2456
ONT.24574
ONT.24629
ONT.24647
ONT.24708
ONT.17387
ONT.17546
ONT.17578
ONT.1758
ONT.17583
ONT.17585
ONT.17657
ONT.17664
ONT.17677
ONT.17709
ONT.17764
ONT.17823
ONT.17830
ONT.17849
ONT.179
ONT.17907
ONT.17943
ONT.1813
ONT.18234
ONT.1828
ONT.18303
ONT.18323
ONT.1835
ONT.18368
ONT.18603
ONT.187
ONT.18715
ONT.18803
ONT.18872
ONT.1895
ONT.19042
ONT.19201
ONT.19209
ONT.19225
ONT.19234
ONT.19417
ONT.19495
ONT.19507
ONT.1954
ONT.19575
ONT.19674
ONT.19696
ONT.19732
ONT.19790
ONT.19828
ONT.19911
ONT.1995
ONT.19954
ONT.19964
ONT.19996
ONT.20003
ONT.20025
ONT.20181
ONT.20196
ONT.20225
ONT.20233
ONT.20335
ONT.20387
ONT.20391
ONT.20410
ONT.20424
ONT.20523
ONT.20549
ONT.20612
ONT.20666
ONT.20673
ONT.20707
ONT.20713
ONT.20795
ONT.20934
ONT.20958
ONT.20995
ONT.21023
ONT.21066
ONT.21113
ONT.21159
ONT.21160
ONT.21316
ONT.21318
ONT.21357
ONT.21367
ONT.21410
ONT.21423
ONT.21504
ONT.21556
ONT.21579
ONT.21610
ONT.21631
ONT.21683
ONT.21741
ONT.21763
ONT.21812
ONT.21949
ONT.22137
ONT.22151
ONT.22243
ONT.2237
ONT.22376
ONT.22428
ONT.22473
ONT.22544
ONT.22630
ONT.22642
ONT.22756
ONT.2285
ONT.22914
ONT.22939
ONT.22974
ONT.23018
ONT.23156
ONT.23185
ONT.23261
ONT.23271
ONT.2328
ONT.23340
ONT.23341
ONT.23422
ONT.2348
ONT.23585
ONT.23636
ONT.23708
ONT.23731
ONT.23757
ONT.23832
ONT.23852
ONT.23884
ONT.23984
ONT.24097
ONT.24132
ONT.24255
ONT.24264
ONT.2429
ONT.24440
ONT.24509
ONT.24561
ONT.2459
ONT.24650
ONT.24740
ONT.24750
ONT.24756
ONT.24765
ONT.2479
ONT.24790
ONT.24801
ONT.24807
ONT.24823
ONT.24829
ONT.24855
ONT.24868
ONT.24869
ONT.24882
ONT.24912
ONT.24960
ONT.24979
ONT.25021
ONT.25061
ONT.25084
ONT.25228
ONT.2524
ONT.25298
ONT.25353
ONT.25363
ONT.25473
ONT.25484
ONT.25495
ONT.25503
ONT.25525
ONT.25537
ONT.25538
ONT.25543
ONT.25549
ONT.25614
ONT.25634
ONT.25696
ONT.257
ONT.25706
ONT.25762
ONT.25799
ONT.25803
ONT.25878
ONT.25889
ONT.25893
ONT.25903
ONT.25911
ONT.25941
ONT.25951
ONT.25959
ONT.25974
ONT.25975
ONT.25988
ONT.25999
ONT.26009
ONT.26025
ONT.26078
ONT.26082
ONT.26131
ONT.26132
ONT.26182
ONT.26215
ONT.26222
ONT.26256
ONT.26315
ONT.26373
ONT.26461
ONT.26464
ONT.26549
ONT.2664
ONT.26686
ONT.26733
ONT.26739
ONT.26804
ONT.27052
ONT.27064
ONT.2708
ONT.27091
ONT.27095
ONT.27100
ONT.27114
ONT.27129
ONT.27147
ONT.27182
ONT.27195
ONT.27196
ONT.27213
ONT.27220
ONT.27246
ONT.2727
ONT.27289
ONT.27298
ONT.27318
ONT.27321
ONT.27330
ONT.27340
ONT.27342
ONT.27360
ONT.27361
ONT.27371
ONT.27387
ONT.27454
ONT.27506
ONT.27516
ONT.27544
ONT.27587
ONT.27632
ONT.27641
ONT.27694
ONT.27726
ONT.278
ONT.27817
ONT.27854
ONT.27905
ONT.27946
ONT.27961
ONT.27991
ONT.28027
ONT.28028
ONT.28032
ONT.28060
ONT.2810
ONT.28132
ONT.28135
ONT.28136
ONT.28137
ONT.28147
ONT.28162
ONT.28196
ONT.2825
ONT.28306
ONT.28345
ONT.2839
ONT.28415
ONT.2842
ONT.28422
ONT.28486
ONT.28547
ONT.28548
ONT.28676
ONT.28677
ONT.28747
ONT.28768
ONT.28789
ONT.28831
ONT.28848
ONT.28849
ONT.28943
ONT.28945
ONT.29027
ONT.29058
ONT.2913
ONT.29274
ONT.29333
ONT.29357
ONT.29378
ONT.29405
ONT.29483
ONT.29489
ONT.29505
ONT.29508
ONT.29562
ONT.29587
ONT.29593
ONT.29611
ONT.29619
ONT.2965
ONT.29682
ONT.29691
ONT.29698
ONT.29718
ONT.29752
ONT.29797
ONT.29810
ONT.29842
ONT.2990
ONT.29914
ONT.29929
ONT.29956
ONT.29966
ONT.29977
ONT.30023
ONT.30026
ONT.30078
ONT.30079
ONT.30080
ONT.30081
ONT.30083
ONT.30115
ONT.30126
ONT.30193
ONT.30292
ONT.3036
ONT.3061
ONT.3077
ONT.3078
ONT.3084
ONT.313
ONT.314
ONT.3160
ONT.3176
ONT.3192
ONT.322
ONT.3235
ONT.3258
ONT.3295
ONT.3355
ONT.3378
ONT.339
ONT.3390
ONT.3404
ONT.3434
ONT.3435
ONT.344
ONT.3460
ONT.3538
ONT.3545
ONT.3567
ONT.3584
ONT.3590
ONT.3592
ONT.3610
ONT.3726
ONT.3813
ONT.4027
ONT.4070
ONT.4096
ONT.4123
ONT.4139
ONT.4141
ONT.4146
ONT.4149
ONT.4178
ONT.4192
ONT.4257
ONT.4259
ONT.4265
ONT.4274
ONT.4380
ONT.4382
ONT.4547
ONT.4597
ONT.4609
ONT.464
ONT.4662
ONT.4699
ONT.4729
ONT.4737
ONT.4740
ONT.4745
ONT.4771
ONT.4773
ONT.4775
ONT.4783
ONT.4788
ONT.4826
ONT.4829
ONT.4858
ONT.4871
ONT.4872
ONT.496
ONT.4969
ONT.502
ONT.51
ONT.5103
ONT.5107
ONT.5109
ONT.5111
ONT.24826
ONT.2484
ONT.24851
ONT.24937
ONT.2500
ONT.25099
ONT.25102
ONT.25170
ONT.25201
ONT.25374
ONT.25389
ONT.254
ONT.25407
ONT.25417
ONT.25488
ONT.25540
ONT.25589
ONT.25681
ONT.25738
ONT.25790
ONT.25808
ONT.25809
ONT.25842
ONT.25847
ONT.25877
ONT.25905
ONT.25935
ONT.26093
ONT.26153
ONT.26271
ONT.26326
ONT.26347
ONT.26363
ONT.26410
ONT.26420
ONT.26457
ONT.26460
ONT.2648
ONT.26522
ONT.26674
ONT.26697
ONT.26709
ONT.26731
ONT.26872
ONT.26873
ONT.26894
ONT.26982
ONT.26984
ONT.27008
ONT.27025
ONT.27128
ONT.27430
ONT.27519
ONT.27546
ONT.27697
ONT.27783
ONT.27815
ONT.27827
ONT.28087
ONT.28089
ONT.28099
ONT.28104
ONT.28122
ONT.28152
ONT.28153
ONT.28155
ONT.28158
ONT.28180
ONT.28342
ONT.28351
ONT.28364
ONT.28412
ONT.28474
ONT.28518
ONT.28658
ONT.28717
ONT.28940
ONT.29005
ONT.29064
ONT.29106
ONT.29148
ONT.29173
ONT.29174
ONT.29181
ONT.2919
ONT.29275
ONT.29326
ONT.29408
ONT.29433
ONT.29453
ONT.29457
ONT.29475
ONT.29565
ONT.29589
ONT.29639
ONT.29654
ONT.29774
ONT.29783
ONT.29845
ONT.29859
ONT.29899
ONT.29970
ONT.30004
ONT.30060
ONT.30070
ONT.30129
ONT.30130
ONT.30167
ONT.30220
ONT.30250
ONT.30285
ONT.3031
ONT.3060
ONT.3129
ONT.3166
ONT.3244
ONT.3249
ONT.3336
ONT.3361
ONT.3364
ONT.3392
ONT.3439
ONT.3450
ONT.3452
ONT.3577
ONT.3607
ONT.3651
ONT.3752
ONT.3801
ONT.3947
ONT.3990
ONT.4014
ONT.4016
ONT.4126
ONT.4131
ONT.4179
ONT.4206
ONT.4244
ONT.4258
ONT.427
ONT.4307
ONT.4363
ONT.4371
ONT.4393
ONT.4398
ONT.4522
ONT.4546
ONT.4599
ONT.4650
ONT.467
ONT.4676
ONT.4677
ONT.4681
ONT.4684
ONT.4687
ONT.4689
ONT.4690
ONT.4691
ONT.4692
ONT.4707
ONT.4715
ONT.4761
ONT.4841
ONT.4877
ONT.4878
ONT.4889
ONT.5047
ONT.5080
ONT.5106
AUR62017519
AUR62017520
AUR62017521
AUR62017522
AUR62017523
AUR62017524
AUR62017530
AUR62017549
AUR62017555
AUR62017610
AUR62017624
AUR62017628
AUR62017651
AUR62017667
AUR62017681
AUR62017712
AUR62017714
AUR62017726
AUR62017737
AUR62017746
AUR62017747
AUR62017759
AUR62021049
AUR62021054
AUR62021101
AUR62021113
AUR62021129
AUR62021131
AUR62021138
AUR62021156
AUR62021157
AUR62021197
AUR62021199
AUR62021216
AUR62021220
AUR62021227
AUR62021239
AUR62021240
AUR62021242
AUR62021250
AUR62021261
AUR62021282
AUR62029085
AUR62029095
AUR62029102
AUR62029119
AUR62029126
AUR62029145
AUR62029146
AUR62029151
AUR62029222
AUR62029226
AUR62033931
AUR62033941
AUR62033943
AUR62033947
AUR62033952
AUR62033960
AUR62033961
AUR62033996
AUR62036843
AUR62038238
AUR62038255
AUR62038273
AUR62040238
AUR62040243
AUR62040250
AUR62040255
AUR62040260
AUR62040261
AUR62040293
AUR62040305
AUR62040309
AUR62040457
AUR62040462
AUR62040464
AUR62040485
AUR62040489
AUR62040490
AUR62040550
AUR62040981
AUR62040982
AUR62041399
AUR62041401
AUR62041410
AUR62041644
AUR62041650
AUR62041772
AUR62041848
AUR62042011
AUR62042460
AUR62042463
AUR62042690
AUR62042947
AUR62042990
AUR62042998
AUR62043014
AUR62043200
AUR62043310
AUR62043347
AUR62043374
AUR62043402
AUR62043406
AUR62043441
ONT.5112
ONT.5114
ONT.5134
ONT.5189
ONT.5208
ONT.5211
ONT.523
ONT.5248
ONT.5319
ONT.5356
ONT.5383
ONT.5396
ONT.5405
ONT.5406
ONT.548
ONT.5487
ONT.5530
ONT.5559
ONT.5600
ONT.5605
ONT.5630
ONT.5732
ONT.5741
ONT.5804
ONT.5862
ONT.5898
ONT.5900
ONT.5923
ONT.5941
ONT.5971
ONT.6019
ONT.602
ONT.6034
ONT.6098
ONT.6131
ONT.6173
ONT.6176
ONT.6196
ONT.6295
ONT.6313
ONT.6329
ONT.6343
ONT.6354
ONT.6367
ONT.6443
ONT.6491
ONT.6597
ONT.6610
ONT.6617
ONT.6630
ONT.6672
ONT.6700
ONT.6703
ONT.6767
ONT.6785
ONT.6805
ONT.6858
ONT.6887
ONT.6888
ONT.6894
ONT.6911
ONT.6937
ONT.7011
ONT.7019
ONT.7031
ONT.7082
ONT.7121
ONT.7124
ONT.7149
ONT.7150
ONT.717
ONT.7188
ONT.7269
ONT.729
ONT.7295
ONT.7296
ONT.7298
ONT.7302
ONT.7310
ONT.7313
ONT.7387
ONT.743
ONT.7432
ONT.7438
ONT.7439
ONT.7443
ONT.7491
ONT.7497
ONT.7536
ONT.7547
ONT.7560
ONT.7592
ONT.7643
ONT.7649
ONT.7695
ONT.771
ONT.772
ONT.7722
ONT.7772
ONT.7777
ONT.780
ONT.7828
ONT.7839
ONT.7850
ONT.7854
ONT.7880
ONT.792
ONT.7921
ONT.7951
ONT.796
ONT.8022
ONT.8045
ONT.8082
ONT.8084
ONT.8110
ONT.8125
ONT.8129
ONT.8134
ONT.8150
ONT.8151
ONT.8212
ONT.8224
ONT.8289
ONT.8356
ONT.8376
ONT.8415
ONT.8416
ONT.8478
ONT.8527
ONT.8632
ONT.8644
ONT.8657
ONT.8668
ONT.8675
ONT.8681
ONT.8686
ONT.8732
ONT.875
ONT.8830
ONT.8834
ONT.8841
ONT.8850
ONT.8893
ONT.8929
ONT.8948
ONT.8950
ONT.8994
ONT.9003
ONT.9026
ONT.9035
ONT.9096
ONT.9125
ONT.9155
ONT.917
ONT.9237
ONT.9260
ONT.9266
ONT.9272
ONT.928
ONT.9309
ONT.9327
ONT.935
ONT.9456
ONT.9480
ONT.9493
ONT.9546
ONT.9710
ONT.9719
ONT.9720
ONT.9756
ONT.9778
ONT.9830
ONT.9847
ONT.9872
ONT.9910
ONT.9933
ONT.9948
AUR62017526
AUR62017600
AUR62017638
AUR62017682
AUR62017684
AUR62021052
AUR62021077
AUR62021125
AUR62021130
AUR62021150
AUR62021158
AUR62021247
AUR62021283
AUR62029133
AUR62029223
AUR62029231
AUR62033923
AUR62033937
AUR62033962
AUR62033966
AUR62036846
AUR62036890
AUR62038232
AUR62038253
AUR62040256
AUR62040268
AUR62040291
AUR62040297
AUR62040303
AUR62040316
AUR62040458
AUR62040477
AUR62040553
AUR62040564
AUR62041850
AUR62042006
AUR62042014
AUR62042379
AUR62042391
AUR62042392
AUR62042393
AUR62042394
AUR62042395
AUR62042402
AUR62042403
AUR62042404
AUR62042406
AUR62042407
AUR62042462
AUR62043000
AUR62043367
AUR62043387
ONT.5173
ONT.5207
ONT.5241
ONT.5323
ONT.5386
ONT.5401
ONT.5477
ONT.562
ONT.5695
ONT.5797
ONT.5855
ONT.5891
ONT.5892
ONT.5965
ONT.6014
ONT.604
ONT.6055
ONT.6126
ONT.6145
ONT.6169
ONT.627
ONT.6366
ONT.6453
ONT.678
ONT.6809
ONT.6917
ONT.6992
ONT.7070
ONT.7081
ONT.7110
ONT.7129
ONT.7140
ONT.7196
ONT.7283
ONT.7306
ONT.7371
ONT.7569
ONT.7587
ONT.7639
ONT.7661
ONT.7715
ONT.776
ONT.7814
ONT.7859
ONT.7900
ONT.8025
ONT.8051
ONT.8167
ONT.8169
ONT.8210
ONT.8236
ONT.8239
ONT.8274
ONT.828
ONT.8358
ONT.8365
ONT.8407
ONT.8425
ONT.8449
ONT.8457
ONT.8471
ONT.889
ONT.8908
ONT.9027
ONT.9130
ONT.9183
ONT.9204
ONT.9278
ONT.9329
ONT.9351
ONT.9385
ONT.9415
ONT.9465
ONT.9506
ONT.9569
ONT.9614
ONT.9627
ONT.9635
ONT.9749
ONT.9943
ONT.9944
ONT.9967
AUR62004124
AUR62004127
AUR62004131
AUR62004136
AUR62004138
AUR62004146
AUR62004153
AUR62004158
AUR62004159
AUR62004175
AUR62004223
AUR62004224
AUR62004246
AUR62004248
AUR62004272
AUR62004274
AUR62004285
AUR62004302
AUR62004324
AUR62004326
AUR62004350
AUR62004379
AUR62004382
AUR62004404
AUR62004411
AUR62004415
AUR62004422
AUR62004443
AUR62004449
AUR62004466
AUR62004488
AUR62004505
AUR62004506
AUR62004517
AUR62004520
AUR62004541
AUR62004545
AUR62004554
AUR62004555
AUR62004561
AUR62004564
AUR62004570
AUR62004572
AUR62004612
AUR62004628
AUR62004648
AUR62004650
AUR62004660
AUR62004685
AUR62004693
AUR62004708
AUR62004710
AUR62004723
AUR62009097
AUR62009104
AUR62009109
AUR62009126
AUR62009131
AUR62009132
AUR62009136
AUR62009137
AUR62009138
AUR62009149
AUR62009161
AUR62009197
AUR62009210
AUR62009262
AUR62009265
AUR62009286
AUR62009310
AUR62009325
AUR62009336
AUR62009363
AUR62009376
AUR62009378
AUR62009385
AUR62009388
AUR62009424
AUR62009440
AUR62009445
AUR62009472
AUR62009484
AUR62009485
AUR62009487
AUR62013318
AUR62013338
AUR62013352
AUR62014620
AUR62014658
AUR62014678
AUR62014694
AUR62014696
AUR62014700
AUR62014701
AUR62014702
AUR62014709
AUR62014750
AUR62014761
AUR62014768
AUR62014777
AUR62014828
AUR62014829
AUR62014841
AUR62014843
AUR62014852
AUR62014855
AUR62014879
AUR62014881
AUR62014884
AUR62014889
AUR62014892
AUR62014909
AUR62014911
AUR62014912
AUR62014922
AUR62018275
AUR62018324
AUR62021306
AUR62021352
AUR62021353
AUR62021364
AUR62021436
AUR62021437
AUR62021438
AUR62021457
AUR62021466
AUR62021503
AUR62021507
AUR62021521
AUR62021813
AUR62021815
AUR62021825
AUR62021827
AUR62021833
AUR62021895
AUR62021901
AUR62021902
AUR62021911
AUR62021917
AUR62021929
AUR62021950
AUR62021952
AUR62021960
AUR62021990
AUR62021991
AUR62021994
AUR62022486
AUR62022498
AUR62023232
AUR62023242
AUR62023264
AUR62023311
AUR62023331
AUR62023400
AUR62023427
AUR62023431
AUR62024751
AUR62024758
AUR62024774
AUR62024850
AUR62024855
AUR62024858
AUR62024885
AUR62024897
AUR62024899
AUR62024930
AUR62024931
AUR62024943
AUR62024945
AUR62024946
AUR62025171
AUR62025174
AUR62025185
AUR62025197
AUR62025199
AUR62025247
AUR62025282
AUR62025291
AUR62025292
AUR62025378
AUR62025379
AUR62027548
AUR62027582
AUR62027593
AUR62027600
AUR62027603
AUR62027653
AUR62027666
AUR62027677
AUR62027681
AUR62027898
AUR62027919
AUR62027953
AUR62027959
AUR62027988
AUR62028030
AUR62028070
AUR62031249
AUR62031273
AUR62031305
AUR62031324
AUR62032564
AUR62032565
AUR62032631
AUR62032637
AUR62032654
AUR62032655
AUR62032657
AUR62033006
AUR62033072
AUR62033078
AUR62033098
AUR62033390
AUR62033396
AUR62033420
AUR62033426
AUR62033433
AUR62033468
AUR62033480
AUR62034392
AUR62034400
AUR62034402
AUR62034412
AUR62034420
AUR62034421
AUR62034423
AUR62034427
AUR62034435
AUR62034437
AUR62034455
AUR62035635
AUR62035640
AUR62043479
AUR62043517
AUR62043574
AUR62043582
AUR62043608
AUR62043679
AUR62043707
AUR62043713
AUR62043747
AUR62043760
AUR62043835
AUR62043946
AUR62044004
AUR62044008
AUR62044128
AUR62044145
AUR62044191
AUR62044206
AUR62044212
AUR62044420
AUR62044438
AUR62044464
AUR62044465
AUR62044466
AUR62044470
AUR62044486
AUR62044493
AUR62044495
AUR62044535
AUR62044545
AUR62044546
AUR62044613
AUR62044651
AUR62044671
AUR62044676
AUR62044690
AUR62044706
AUR62044744
AUR62044763
AUR62044764
AUR62044774
AUR62004206
AUR62004303
AUR62004341
AUR62004362
AUR62004363
AUR62004384
AUR62004386
AUR62004396
AUR62004398
AUR62004455
AUR62004525
AUR62004542
AUR62004550
AUR62004571
AUR62004573
AUR62004587
AUR62004589
AUR62004642
AUR62004657
AUR62004671
AUR62004672
AUR62004697
AUR62004709
AUR62009075
AUR62009112
AUR62009113
[truncated: 3,990 more rows]

## Sheet: TFs in DEGs of CSQ5
TFs in DEGs of CSQ5
#ID	gene_name	Cq-5C-1_CPM	Cq-5C-2_CPM	Cq-5C-3_CPM	Cq-5N-1_CPM	Cq-5N-2_CPM	Cq-5N-3_CPM	Cq-64C-1_CPM	Cq-64C-2_CPM	Cq-64C-3_CPM	Cq-64N-1_CPM	Cq-64N-2_CPM	Cq-64N-3_CPM	Cq-5N-2_Cq-5N-1_Cq-5N-3_vs_Cq-5C-1_Cq-5C-2_Cq-5C-3_DESeq2_FDR	Cq-5N-2_Cq-5N-1_Cq-5N-3_vs_Cq-5C-1_Cq-5C-2_Cq-5C-3_DESeq2_log2FC	Cq-5N-2_Cq-5N-1_Cq-5N-3_vs_Cq-5C-1_Cq-5C-2_Cq-5C-3_DESeq2_(FDR_0.01_FC_2)_regulated	Cq-64N-1_Cq-64N-2_Cq-64N-3_vs_Cq-64C-3_Cq-64C-2_Cq-64C-1_DESeq2_FDR	Cq-64N-1_Cq-64N-2_Cq-64N-3_vs_Cq-64C-3_Cq-64C-2_Cq-64C-1_DESeq2_log2FC	Cq-64N-1_Cq-64N-2_Cq-64N-3_vs_Cq-64C-3_Cq-64C-2_Cq-64C-1_DESeq2_(FDR_0.01_FC_2)_regulated	COG_class	COG_class_annotation	GO_annotation	KEGG_annotation	KEGG_pathway_annotation	KOG_class	KOG_class_annotation	Pfam_annotation	Swiss-Prot_annotation	eggNOG_class	eggNOG_class_annotation	NR_annotation	GO_second_level_annotation
AUR62020210	AUR62020210	8.7304	8.22533	9.35914	3.90951	3.60899	4.9451	7.8239	7.26991	8.9287	6.35054	7.14404	5.25913	0.00330415	1.3211	up	0.0741	0.656787	normal	--	--	--	--	--	--	--	YABBY protein;; HMG-box domain	Putative axial regulator YABBY 2 GN=YAB2 OS=Arabidopsis thaliana (Mouse-ear cress) PE=2 SV=1	K	Transcription	putative axial regulator YABBY 2 [Chenopodium quinoa]	--
AUR62012272	AUR62012272	11.1749	11.9541	12.2003	5.09936	5.3413	3.37714	12.9543	15.6168	14.6224	6.22352	15.4362	5.39061	6.48602e-06	1.66648	up	0.0233076	0.954481	normal	[KAD]	Transcription;; RNA processing and modification;; Cell cycle control, cell division, chromosome partitioning	--	--	--	[K]	Transcription	Myb-like DNA-binding domain;; Helix-loop-helix DNA-binding domain;; Myb-like DNA-binding domain;; Myb-like DNA-binding domain;; Myb-like DNA-binding domain	Transcription factor MYB44 GN=K8K14.2 OS=Arabidopsis thaliana (Mouse-ear cress) PE=2 SV=1	K	Transcription	myb protein-like [Chenopodium quinoa]	--
AUR62025755	AUR62025755	64.8378	68.2154	75.8759	42.6646	53.7017	19.1773	65.7977	76.3341	60.9481	50.6773	51.7943	41.4156	0.000966387	1.23338	up	0.000513247	0.80778	normal	--	--	Biological Process: primary metabolic process (GO:0044238);; Biological Process: cellular macromolecule metabolic process (GO:0044260);;	--	--	[K]	Transcription	BTB/POZ domain;; TAZ zinc finger	BTB/POZ and TAZ domain-containing protein 2 GN=BT2 OS=Arabidopsis thaliana (Mouse-ear cress) PE=1 SV=1	K	Transcription	BTB/POZ and TAZ domain-containing protein 1-like [Chenopodium quinoa]	biological process: metabolic process (GO:0008152);; biological process: cellular process (GO:0009987)
AUR62024930	AUR62024930	0.232811	0.767697	1.00277	5.09936	7.36233	4.34204	1.79565	0.942396	1.42342	1.52413	5.99589	5.65356	3.37339e-05	-2.36537	down	0.0542819	-1.16717	normal	--	--	Biological Process: multicellular organism development (GO:0007275);;	--	--	--	--	Protein of unknown function DUF260;; FlxA-like protein	LOB domain-containing protein 4 GN=T19E23.11 OS=Arabidopsis thaliana (Mouse-ear cress) PE=2 SV=1	R	General function prediction only	LOB domain-containing protein 4-like [Chenopodium quinoa]	biological process: multicellular organismal process (GO:0032501);; biological process: developmental process (GO:0032502);; biological process: single-organism process (GO:0044699)
AUR62022602	AUR62022602	2.56092	5.48355	4.01106	18.3577	22.5201	8.32225	5.51521	5.65438	5.17606	11.685	11.8642	12.7534	0.00108721	-1.49162	down	0.0174011	-0.798034	normal	[RTKL]	General function prediction only;; Signal transduction mechanisms;; Transcription;; Replication, recombination and repair	Biological Process: MAPK cascade (GO:0000165);; Molecular Function: MAP kinase activity (GO:0004707);; Molecular Function: ATP binding (GO:0005524);; Biological Process: protein phosphorylation (GO:0006468);;	K20600|0|fve:101313449|K20600 mitogen-activated protein kinase 4 [EC:2.7.11.24] | (RefSeq) mitogen-activated protein kinase homolog MMK2	--	[T]	Signal transduction mechanisms	Protein kinase domain;; Protein tyrosine kinase;; Lipopolysaccharide kinase (Kdo/WaaP) family	Mitogen-activated protein kinase homolog MMK2 GN=MMK2 OS=Medicago sativa (Alfalfa) PE=2 SV=1	T	Signal transduction mechanisms	mitogen-activated protein kinase homolog MMK2 [Chenopodium quinoa]	biological process: metabolic process (GO:0008152);; biological process: cellular process (GO:0009987);; biological process: signaling (GO:0023052);; biological process: single-organism process (GO:0044699);; biological process: response to stimulus (GO:0050896);; biological process: biological regulation (GO:0065007);; molecular function: catalytic activity (GO:0003824);; molecular function: sig…
AUR62000093	AUR62000093	1.28046	1.53539	1.8384	7.1391	7.65105	3.9802	1.92391	1.75016	1.29401	4.82641	4.20988	5.78504	0.00421339	-1.46689	down	0.0165356	-1.1564	normal	[RTKL]	General function prediction only;; Signal transduction mechanisms;; Transcription;; Replication, recombination and repair	Molecular Function: nucleotide binding (GO:0000166);; Molecular Function: protein kinase activity (GO:0004672);; Biological Process: phosphorylation (GO:0016310);;	--	--	[R]	General function prediction only	Protein kinase domain;; Protein tyrosine kinase	Serine/threonine-protein kinase UCNL {ECO:0000305} OS=Arabidopsis thaliana (Mouse-ear cress) PE=2 SV=1	T	Signal transduction mechanisms	LOW QUALITY PROTEIN: serine/threonine-protein kinase UCN-like [Chenopodium quinoa]	molecular function: binding (GO:0005488);; biological process: metabolic process (GO:0008152);; biological process: cellular process (GO:0009987);; molecular function: catalytic activity (GO:0003824)
AUR62018837	AUR62018837	236.768	605.823	425.841	1724.77	1334.6	1374.14	471.999	531.107	381.734	611.557	1210.02	1652.02	0.000300922	-1.39853	down	0.00786788	-0.968085	normal	--	--	Molecular Function: binding (GO:0005488);;	--	--	[K]	Transcription	Myb/SANT-like DNA-binding domain;; Alcohol dehydrogenase transcription factor Myb/SANT-like;; Myb/SANT-like DNA-binding domain	Trypsin inhibitor 1 OS=Spinacia oleracea (Spinach) PE=1 SV=1	K	Transcription	trihelix transcription factor ASIL2-like [Chenopodium quinoa]	molecular function: binding (GO:0005488)
AUR62031929	AUR62031929	8.61399	10.7478	10.1948	44.1944	45.6176	20.3835	11.5435	10.2317	10.7403	23.751	27.5556	30.1085	0.000127398	-1.40594	down	0.000388723	-0.97567	normal	--	--	--	K14484|3.88413e-112|pmum:103327830|K14484 auxin-responsive protein IAA | (RefSeq) auxin-responsive protein IAA26-like	Plant hormone signal transduction (ko04075)	--	--	AUX/IAA family	Auxin-responsive protein IAA26 GN=MDC8.13 OS=Arabidopsis thaliana (Mouse-ear cress) PE=1 SV=2	K	Transcription	auxin-responsive protein IAA26-like [Chenopodium quinoa]	--
AUR62015630	AUR62015630	14.8999	21.3858	14.8744	5.43932	6.49617	2.05041	18.5978	23.9638	18.8926	14.8603	24.6214	11.1756	1.43061e-07	2.15749	up	0.111078	0.589206	normal	--	--	Molecular Function: DNA binding (GO:0003677);; Biological Process: regulation of transcription, DNA-templated (GO:0006355);;	--	--	--	--	No apical meristem (NAM) protein	NAC domain-containing protein 72 GN=F27G19.10 OS=Arabidopsis thaliana (Mouse-ear cress) PE=2 SV=1	K	Transcription	NAC domain-containing protein 72-like [Chenopodium quinoa]	molecular function: binding (GO:0005488);; biological process: biological regulation (GO:0065007)
AUR62003833	AUR62003833	1.97889	1.53539	0.835638	5.94925	7.79541	4.58327	1.79565	2.96182	2.32923	3.04826	7.7819	5.91652	0.0071452	-1.45774	down	0.112349	-0.83234	normal	--	--	--	--	--	--	--	Dof domain, zinc finger	Dof zinc finger protein DOF5.3 GN=DOF5.3 OS=Arabidopsis thaliana (Mouse-ear cress) PE=2 SV=1	R	General function prediction only	dof zinc finger protein DOF4.7-like [Chenopodium quinoa]	--
AUR62016694	AUR62016694	1.04765	1.75474	2.00553	7.1391	6.78489	4.34204	5.51521	5.38512	1.81162	6.60456	8.80248	5.52209	0.00628286	-1.41219	down	0.497227	-0.37048	normal	[S]	Function unknown	--	--	--	--	--	Protein kinase domain;; Protein tyrosine kinase;; Leucine rich repeat;; Leucine Rich repeats (2 copies);; Leucine Rich Repeat;; Leucine rich repeat N-terminal domain;; Leucine Rich repeat	Probable LRR receptor-like serine/threonine-protein kinase At3g47570 (Precursor) GN=At3g47570 OS=Arabidopsis thaliana (Mouse-ear cress) PE=2 SV=1	T	Signal transduction mechanisms	putative receptor-like protein kinase At3g47110 [Chenopodium quinoa]	--
AUR62021309	AUR62021309	0.349216	0.109671	0.66851	3.56955	4.04206	1.08551	0.769564	1.75016	0.776409	2.28619	2.16873	10.2553	0.00841182	-1.97463	down	0.0196255	-1.54232	normal	[RTKL]	General function prediction only;; Signal transduction mechanisms;; Transcription;; Replication, recombination and repair	Molecular Function: protein serine/threonine kinase activity (GO:0004674);; Molecular Function: ATP binding (GO:0005524);; Biological Process: protein phosphorylation (GO:0006468);;	--	--	[T]	Signal transduction mechanisms	Protein tyrosine kinase;; Protein kinase domain	Receptor-like cytosolic serine/threonine-protein kinase RBK2 GN=RBK2 OS=Arabidopsis thaliana (Mouse-ear cress) PE=1 SV=1	T	Signal transduction mechanisms	probable receptor-like serine/threonine-protein kinase At5g57670 [Chenopodium quinoa]	biological process: metabolic process (GO:0008152);; biological process: cellular process (GO:0009987);; molecular function: catalytic activity (GO:0003824);; molecular function: binding (GO:0005488)
AUR62004363	AUR62004363	2.32811	2.6321	2.33979	8.15897	11.4044	5.91	1.66739	3.09644	2.32923	8.00167	6.37861	5.12765	0.00512271	-1.28772	down	0.0202879	-1.05112	normal	[RTKL]	General function prediction only;; Signal transduction mechanisms;; Transcription;; Replication, recombination and repair	--	--	--	--	--	Protein tyrosine kinase;; Protein kinase domain;; U-box domain	Serine/threonine-protein kinase GN=PUB33 OS=Arabidopsis thaliana (Mouse-ear cress) PE=2 SV=2	T	Signal transduction mechanisms	U-box domain-containing protein 33-like [Chenopodium quinoa]	--
AUR62042744	AUR62042744	167.624	111.755	186.514	106.747	87.6262	69.8345	148.911	105.144	166.798	105.038	105.757	78.2295	0.00174266	1.16136	up	0.0015961	0.849312	normal	[I]	Lipid transport and metabolism	--	--	--	[R]	General function prediction only	alpha/beta hydrolase fold;; Protein kinase domain;; Protein tyrosine kinase;; C2 domain;; Carboxylesterase family	Probable carboxylesterase 8 GN=CXE8 OS=Arabidopsis thaliana (Mouse-ear cress) PE=2 SV=1	R	General function prediction only	synaptotagmin-4-like [Chenopodium quinoa]	--
AUR62017398	AUR62017398	3.37575	6.25125	5.51521	16.148	20.2103	11.4582	7.31086	7.00066	5.82306	16.1304	10.0782	14.7256	0.00248676	-1.20413	down	0.0644577	-0.676946	normal	--	--	--	--	--	--	--	Glycosyl hydrolase family 14;; Plant protein of unknown function (DUF822)	Beta-amylase 8 GN=K9E15.8 OS=Arabidopsis thaliana (Mouse-ear cress) PE=2 SV=1	R	General function prediction only	beta-amylase 8-like [Chenopodium quinoa]	--
AUR62001483	AUR62001483	4.307	5.81256	6.6851	1.52981	1.87667	0.964898	4.61738	3.90421	5.69366	3.5563	2.93416	1.1833	1.26912e-05	2.11976	up	0.0218898	1.12046	normal	--	--	--	K09285|3.64638e-19|tcc:TCM_029127|K09285 AP2-like factor, ANT lineage | (RefSeq) AP2 domain-containing transcription factor	--	--	--	--	--	K	Transcription	LOW QUALITY PROTEIN: AP2-like ethylene-responsive transcription factor AIL1 [Chenopodium quinoa]	--
AUR62000889	AUR62000889	13.2702	11.5155	12.2003	6.28921	6.20746	3.01531	13.3391	10.0971	13.3283	9.5258	9.56791	5.78504	7.9811e-05	1.58764	up	0.0124211	0.856898	normal	[RTKL]	General function prediction only;; Signal transduction mechanisms;; Transcription;; Replication, recombination and repair	Molecular Function: protein serine/threonine kinase activity (GO:0004674);; Molecular Function: protein tyrosine kinase activity (GO:0004713);; Molecular Function: ATP binding (GO:0005524);; Biological Process: protein phosphorylation (GO:0006468);;	K04733|2.46987e-173|pper:PRUPE_ppa005621mg|K04733 interleukin-1 receptor-associated kinase 4 [EC:2.7.11.1] | (RefSeq) hypothetical protein	--	[T]	Signal transduction mechanisms	Protein kinase domain;; Protein tyrosine kinase;; Phosphotransferase enzyme family	Serine/threonine-protein kinase CDL1 {ECO:0000305} OS=Arabidopsis thaliana (Mouse-ear cress) PE=1 SV=1	T	Signal transduction mechanisms	probable serine/threonine-protein kinase PBL7 isoform X1 [Chenopodium quinoa]	biological process: metabolic process (GO:0008152);; biological process: cellular process (GO:0009987);; molecular function: catalytic activity (GO:0003824);; molecular function: binding (GO:0005488)
AUR62009831	AUR62009831	6.28589	4.60618	6.6851	1.52981	2.16539	1.56796	5.77173	3.09644	3.88204	3.04826	3.06173	1.8407	7.38801e-05	1.9333	up	0.0558201	0.926237	normal	--	--	--	--	--	[R]	General function prediction only	Zinc-finger double-stranded RNA-binding;; Zinc finger, C2H2 type	Protein indeterminate-domain 2 {ECO:0000303|PubMed:16784536} OS=Arabidopsis thaliana (Mouse-ear cress) PE=2 SV=1	R	General function prediction only	protein indeterminate-domain 7 [Chenopodium quinoa]	--
AUR62041418	AUR62041418	10.1273	8.66401	9.6934	6.96912	6.20746	2.89469	6.5413	6.46214	10.8697	10.4149	9.95063	5.52209	0.00866234	1.17965	up	0.679789	0.209157	normal	[RTKL]	General function prediction only;; Signal transduction mechanisms;; Transcription;; Replication, recombination and repair	Molecular Function: protein kinase activity (GO:0004672);; Biological Process: phosphorylation (GO:0016310);;	K14510|0|vvi:100240856|K14510 serine/threonine-protein kinase CTR1 [EC:2.7.11.1] | (RefSeq) serine/threonine-protein kinase CTR1	Plant hormone signal transduction (ko04075)	[T]	Signal transduction mechanisms	Ethylene-responsive protein kinase Le-CTR1;; Protein tyrosine kinase;; Protein kinase domain	Serine/threonine-protein kinase CTR1 GN=CTR1 OS=Arabidopsis thaliana (Mouse-ear cress) PE=1 SV=1	T	Signal transduction mechanisms	serine/threonine-protein kinase CTR1-like [Chenopodium quinoa]	biological process: metabolic process (GO:0008152);; biological process: cellular process (GO:0009987);; molecular function: catalytic activity (GO:0003824)
AUR62017212	AUR62017212	6.75151	5.04487	6.85223	3.22959	2.74283	2.89469	4.2326	5.65438	4.65845	4.57239	3.44445	2.89252	0.00557994	1.3344	up	0.123664	0.694805	normal	[R]	General function prediction only	--	K14500|0|tcc:TCM_016247|K14500 BR-signaling kinase [EC:2.7.11.1] | (RefSeq) Kinase protein with tetratricopeptide repeat domain isoform 1	Plant hormone signal transduction (ko04075)	--	--	Protein tyrosine kinase;; Protein kinase domain;; TPR repeat	Probable serine/threonine-protein kinase At5g41260 GN=At5g41260 OS=Arabidopsis thaliana (Mouse-ear cress) PE=1 SV=1	T	Signal transduction mechanisms	probable serine/threonine-protein kinase At5g41260 [Chenopodium quinoa]	--
AUR62015256	AUR62015256	326.517	405.673	393.418	1202.26	1093.81	878.298	356.95	375.343	346.149	814.012	856.519	1048.41	4.51867e-05	-1.09071	down	5.92462e-06	-0.996343	normal	--	--	Molecular Function: DNA binding (GO:0003677);; Molecular Function: transcription factor activity, sequence-specific DNA binding (GO:0003700);; Molecular Function: protein binding (GO:0005515);; Cellular Component: nucleus (GO:0005634);; Cellular Component: cytoplasm (GO:0005737);; Cellular Component: plasma membrane (GO:0005886);; Biological Process: cell death (GO:0008219);; Biological Process: …	K09286|1.3452e-48|vvi:100249982|K09286 EREBP-like factor | (RefSeq) ethylene-responsive transcription factor RAP2-3	--	--	--	AP2 domain	Ethylene-responsive transcription factor RAP2-3 OS=Arabidopsis thaliana (Mouse-ear cress) PE=1 SV=2	K	Transcription	ethylene-responsive transcription factor RAP2-3-like [Chenopodium quinoa]	molecular function: binding (GO:0005488);; biological process: biological regulation (GO:0065007);; molecular function: nucleic acid binding transcription factor activity (GO:0001071);; cellular component: cell (GO:0005623);; cellular component: organelle (GO:0043226);; cellular component: cell part (GO:0044464);; cellular component: membrane (GO:0016020);; biological process: cellular process (G…
AUR62016801	AUR62016801	7.10072	7.01894	9.86053	4.58942	3.60899	1.56796	5.13043	6.7314	4.65845	3.68331	3.95474	2.76104	0.000772576	1.58602	up	0.0265362	0.933888	normal	--	--	--	--	--	--	--	B-box zinc finger	B-box zinc finger protein 21 {ECO:0000303|PubMed:19920209} GN=At1g75540 OS=Arabidopsis thaliana (Mouse-ear cress) PE=1 SV=1	K	Transcription	B-box zinc finger protein 20-like [Chenopodium quinoa]	--
AUR62011241	AUR62011241	40.2762	23.2503	23.2307	16.3179	14.7247	12.0612	23.2152	17.2324	19.7984	22.9889	16.4568	12.6219	0.00162748	1.34117	up	0.129449	0.517199	normal	[QR]	Secondary metabolites biosynthesis, transport and catabolism;; General function prediction only	--	--	--	--	--	Methyltransferase domain;; Methyltransferase domain;; Methyltransferase domain;; Methyltransferase domain;; Methyltransferase domain;; Methyltransferase domain;; ubiE/COQ5 methyltransferase family	Uncharacterized methyltransferase At2g41040, chloroplastic (Precursor) GN=At2g41040 OS=Arabidopsis thaliana (Mouse-ear cress) PE=2 SV=1	R	General function prediction only	uncharacterized methyltransferase At2g41040, chloroplastic-like [Chenopodium quinoa]	--
AUR62008413	AUR62008413	36.7841	33.011	45.6258	27.3666	25.9847	10.1314	38.4782	30.4259	45.8081	22.9889	28.8313	24.5864	0.00291505	1.22589	up	0.00118734	0.889405	normal	--	--	Molecular Function: DNA binding (GO:0003677);; Molecular Function: chromatin binding (GO:0003682);;	K09422|1.03417e-49|tcc:TCM_013983|K09422 myb proto-oncogene protein, plant | (RefSeq) Myb domain protein 30, putative isoform 2	--	[K]	Transcription	Myb-like DNA-binding domain;; Myb-like DNA-binding domain	Myb-related protein 306 OS=Antirrhinum majus (Garden snapdragon) PE=2 SV=1	K	Transcription	PREDICTED: myb-related protein 306 [Theobroma cacao]	molecular function: binding (GO:0005488)
AUR62007827	AUR62007827	20.0217	11.5155	16.0442	7.98899	4.90822	8.56347	12.6978	11.8473	13.9754	10.9229	9.31277	6.96835	0.00483273	1.38099	up	0.0137763	0.800583	normal	[KR]	Transcription;; General function prediction only	Molecular Function: N-acetyltransferase activity (GO:0008080);; Cellular Component: chloroplast (GO:0009507);; Biological Process: photosynthesis, light reaction (GO:0019684);;	--	--	--	--	Acetyltransferase (GNAT) family;; Acetyltransferase (GNAT) domain;; Acetyltransferase (GNAT) domain	Uncharacterized N-acetyltransferase ycf52 GN=ycf52 OS=Porphyra purpurea (Red seaweed) PE=3 SV=1	R	General function prediction only	serotonin N-acetyltransferase 2, chloroplastic-like [Chenopodium quinoa]	molecular function: catalytic activity (GO:0003824);; cellular component: cell (GO:0005623);; cellular component: organelle (GO:0043226);; cellular component: cell part (GO:0044464);; biological process: metabolic process (GO:0008152);; biological process: cellular process (GO:0009987)
AUR62030836	AUR62030836	12.1062	14.3669	14.8744	9.5188	8.80593	4.9451	12.6978	12.9243	12.4225	11.558	10.5885	7.09982	0.00180585	1.17762	up	0.0386607	0.682725	normal	--	--	Biological Process: immune system process (GO:0002376);; Biological Process: signal transduction (GO:0007165);; Biological Process: response to hormone (GO:0009725);; Biological Process: regulation of defense response (GO:0031347);; Biological Process: cellular metabolic process (GO:0044237);; Biological Process: response to other organism (GO:0051707);; Biological Process: cellular response to o…	--	--	--	--	WRKY DNA -binding domain	Probable WRKY transcription factor 40 GN=WRKY40 OS=Arabidopsis thaliana (Mouse-ear cress) PE=1 SV=1	K	Transcription	probable WRKY transcription factor 40 [Chenopodium quinoa]	biological process: immune system process (GO:0002376);; biological process: cellular process (GO:0009987);; biological process: biological regulation (GO:0065007);; biological process: response to stimulus (GO:0050896);; biological process: metabolic process (GO:0008152);; biological process: multi-organism process (GO:0051704)
AUR62035635	AUR62035635	2.2117	1.42572	1.8384	0.169979	0	0.120612	1.15435	0	2.19982	0.508043	0	0	7.79645e-05	3.03164	up	--	--	--	[KAD]	Transcription;; RNA processing and modification;; Cell cycle control, cell division, chromosome partitioning	Molecular Function: chromatin binding (GO:0003682);; Molecular Function: transcription factor activity, sequence-specific DNA binding (GO:0003700);; Biological Process: regulation of transcription, DNA-templated (GO:0006355);; Biological Process: trichome morphogenesis (GO:0010090);; Molecular Function: sequence-specific DNA binding (GO:0043565);; Biological Process: anther wall tapetum developme…	K09422|0|pper:PRUPE_ppa021719mg|K09422 myb proto-oncogene protein, plant | (RefSeq) hypothetical protein	--	[K]	Transcription	Myb-like DNA-binding domain;; Myb-like DNA-binding domain	Myb-related protein Hv1 GN=MYB1 OS=Hordeum vulgare (Barley) PE=2 SV=1	K	Transcription	transcription factor MYB80-like [Chenopodium quinoa]	molecular function: binding (GO:0005488);; biological process: biological regulation (GO:0065007);; molecular function: nucleic acid binding transcription factor activity (GO:0001071);; biological process: cellular process (GO:0009987);; biological process: developmental process (GO:0032502);; biological process: single-organism process (GO:0044699);; biological process: cellular component organi…
AUR62004100	AUR62004100	1.74608	4.60618	2.67404	18.5277	23.3862	8.56347	5.77173	5.789	2.71743	13.7172	9.82305	11.7016	5.73077e-05	-1.88973	down	0.018083	-0.936217	normal	--	--	Molecular Function: transcription factor activity, sequence-specific DNA binding (GO:0003700);; Biological Process: regulation of transcription, DNA-templated (GO:0006355);; Molecular Function: sequence-specific DNA binding (GO:0043565);;	--	--	--	--	bZIP transcription factor;; Basic region leucine zipper	Ocs element-binding factor 1 GN=OBF1 OS=Zea mays (Maize) PE=2 SV=2	K	Transcription	bZIP transcription factor 11-like [Chenopodium quinoa]	biological process: biological regulation (GO:0065007);; molecular function: nucleic acid binding transcription factor activity (GO:0001071);; molecular function: binding (GO:0005488)
AUR62040922	AUR62040922	4.88902	3.72881	4.67957	2.20972	2.45411	1.44735	2.18043	3.50033	4.52905	2.79424	2.16873	1.44626	0.00729101	1.39647	up	0.0934752	0.910084	normal	--	--	Biological Process: carbohydrate metabolic process (GO:0005975);; Biological Process: cellular protein modification process (GO:0006464);; Biological Process: cellular macromolecule biosynthetic process (GO:0034645);; Biological Process: single-organism process (GO:0044699);;	K11446|0|vvi:100243365|K11446 histone demethylase JARID1 [EC:1.14.11.-] | (RefSeq) putative lysine-specific demethylase JMJ16	--	[R]	General function prediction only	JmjC domain, hydroxylase;; Helitron helicase-like domain at N-terminus;; F/Y rich C-terminus;; C5HC2 zinc finger;; jmjN domain;; F/Y-rich N-terminus	Putative lysine-specific demethylase JMJ16 GN=F22O13.10 OS=Arabidopsis thaliana (Mouse-ear cress) PE=2 SV=1	R	General function prediction only	lysine-specific demethylase JMJ18-like [Chenopodium quinoa]	biological process: metabolic process (GO:0008152);; biological process: cellular process (GO:0009987);; biological process: single-organism process (GO:0044699)
ONT.30220	--	14.4343	12.8315	13.7045	10.7087	6.20746	3.25653	17.1869	14.2706	10.9991	9.5258	14.5432	5.52209	0.00424842	1.34726	up	0.0418479	0.807083	normal	[T]	Signal transduction mechanisms	Molecular Function: signal transducer, downstream of receptor, with serine/threonine kinase activity (GO:0004702);; Molecular Function: ATP binding (GO:0005524);; Cellular Component: cytoplasm (GO:0005737);; Biological Process: protein phosphorylation (GO:0006468);;	--	--	[T]	Signal transduction mechanisms	Protein kinase domain;; Protein tyrosine kinase	Mitogen-activated protein kinase kinase kinase 17 OS=Arabidopsis thaliana OX=3702 GN=MAPKKK17 PE=1 SV=1	T	Signal transduction mechanisms	mitogen-activated protein kinase kinase kinase 18-like [Chenopodium quinoa]	biological process: metabolic process (GO:0008152);; biological process: cellular process (GO:0009987);; biological process: signaling (GO:0023052);; biological process: single-organism process (GO:0044699);; biological process: response to stimulus (GO:0050896);; biological process: biological regulation (GO:0065007);; molecular function: catalytic activity (GO:0003824);; molecular function: sig…
ONT.21618	--	1.28046	0.658026	1.50415	4.7594	4.47514	7.96041	1.66739	1.21165	2.19982	5.33445	5.74075	4.60174	0.00404292	-1.74727	down	0.0117116	-1.19164	normal	--	--	--	--	--	--	--	FAR1 DNA-binding domain	--	--	--	protein FAR1-RELATED SEQUENCE 8-like [Chenopodium quinoa]	--
AUR62031804	AUR62031804	8.96321	7.89631	11.1975	5.94925	6.49617	3.25653	8.72173	6.32752	6.21127	5.08043	6.50618	5.65356	0.00642114	1.17732	up	0.128392	0.594657	normal	--	--	Biological Process: regulation of transcription, DNA-templated (GO:0006355);; Biological Process: multicellular organism development (GO:0007275);; Biological Process: single-organism developmental process (GO:0044767);; Biological Process: anatomical structure development (GO:0048856);;	--	--	[R]	General function prediction only	LisH	Transcriptional corepressor LEUNIG GN=LUG OS=Arabidopsis thaliana (Mouse-ear cress) PE=1 SV=2	R	General function prediction only	transcriptional corepressor LEUNIG_HOMOLOG-like isoform X1 [Chenopodium quinoa]	biological process: biological regulation (GO:0065007);; biological process: multicellular organismal process (GO:0032501);; biological process: developmental process (GO:0032502);; biological process: single-organism process (GO:0044699)
AUR62014881	AUR62014881	11.9897	21.4955	20.0553	80.3999	70.8805	65.7337	24.7543	33.657	23.0335	46.867	62.1276	88.0904	7.6963e-07	-1.6039	down	0.00513284	-0.923076	normal	[K]	Transcription	Molecular Function: sequence-specific DNA binding (GO:0043565);;	--	--	[K]	Transcription	Homeobox domain	Homeobox-leucine zipper protein ATHB-52 GN=ATHB-52 OS=Arabidopsis thaliana (Mouse-ear cress) PE=2 SV=1	K	Transcription	homeobox-leucine zipper protein ATHB-52 [Chenopodium quinoa]	molecular function: binding (GO:0005488)
AUR62036000	AUR62036000	3.60856	4.27717	4.8467	12.2385	15.0134	10.0108	6.15651	5.65438	6.08187	15.1143	13.1399	11.5701	0.00552167	-1.10634	down	0.0155515	-0.798307	normal	[RTKL]	General function prediction only;; Signal transduction mechanisms;; Transcription;; Replication, recombination and repair	Molecular Function: protein serine/threonine kinase activity (GO:0004674);; Molecular Function: non-membrane spanning protein tyrosine kinase activity (GO:0004715);; Molecular Function: ATP binding (GO:0005524);; Biological Process: protein phosphorylation (GO:0006468);;	--	--	[T]	Signal transduction mechanisms	Protein kinase domain;; Protein tyrosine kinase	Serine/threonine-protein kinase CDL1 {ECO:0000305} OS=Arabidopsis thaliana (Mouse-ear cress) PE=1 SV=1	T	Signal transduction mechanisms	probable serine/threonine-protein kinase PBL7 [Chenopodium quinoa]	biological process: metabolic process (GO:0008152);; biological process: cellular process (GO:0009987);; molecular function: catalytic activity (GO:0003824);; molecular function: binding (GO:0005488)
AUR62008265	AUR62008265	3.60856	2.08375	3.67681	1.86976	0.288719	0.603061	2.95	1.07702	3.36444	1.27011	1.02058	0.920348	0.00904598	1.79476	up	0.0320288	1.31674	normal	--	--	--	--	--	[K]	Transcription	TFIIS helical bundle-like domain	--	K	Transcription	uncharacterized protein LOC110686692 [Chenopodium quinoa]	--
AUR62027204	AUR62027204	116.987	175.254	178.158	571.298	619.591	247.858	213.811	172.862	121.637	265.198	299.794	382.339	0.00202243	-1.14088	down	0.0615003	-0.571724	normal	[K]	Transcription	Biological Process: transcription, DNA-templated (GO:0006351);; Molecular Function: sequence-specific DNA binding (GO:0043565);;	K09338|4.5087e-113|fve:101309384|K09338 homeobox-leucine zipper protein | (RefSeq) homeobox-leucine zipper protein ATHB-6-like	--	[K]	Transcription	Homeobox associated leucine zipper;; Homeobox domain	Homeobox-leucine zipper protein ATHB-6 GN=ATHB-6 OS=Arabidopsis thaliana (Mouse-ear cress) PE=1 SV=1	K	Transcription	homeobox-leucine zipper protein ATHB-16-like [Chenopodium quinoa]	biological process: metabolic process (GO:0008152);; biological process: cellular process (GO:0009987);; molecular function: binding (GO:0005488)
AUR62006432	AUR62006432	33.5247	27.8564	34.094	20.5674	18.6224	13.5086	28.4739	29.8874	29.3741	21.0838	21.3045	16.1718	0.000368139	1.20939	up	0.000424702	0.890096	normal	[RTKL]	General function prediction only;; Signal transduction mechanisms;; Transcription;; Replication, recombination and repair	--	--	--	[R]	General function prediction only	Protein kinase domain;; Protein tyrosine kinase	Serine/threonine-protein kinase STN8, chloroplastic (Precursor) GN=STN8 OS=Arabidopsis thaliana (Mouse-ear cress) PE=2 SV=1	T	Signal transduction mechanisms	serine/threonine-protein kinase STN8, chloroplastic [Chenopodium quinoa]	--
AUR62037392	AUR62037392	11.8733	7.01894	5.51521	2.20972	1.01052	1.20612	5.38695	4.44272	7.63468	4.95342	4.33745	1.57774	1.67295e-06	2.55036	up	0.0571904	0.939539	normal	--	--	--	--	--	--	--	TCP family transcription factor	Transcription factor TCP4 GN=K15M2.17 OS=Arabidopsis thaliana (Mouse-ear cress) PE=2 SV=1	K	Transcription	transcription factor TCP4-like [Chenopodium quinoa]	--
AUR62040303	AUR62040303	4.19059	5.70289	5.68234	1.69979	3.46463	1.44735	5.77173	5.25049	5.17606	4.44537	3.82716	1.97217	0.00285941	1.49627	up	0.03632	0.924238	normal	[RTKL]	General function prediction only;; Signal transduction mechanisms;; Transcription;; Replication, recombination and repair	--	--	--	[T]	Signal transduction mechanisms	Protein tyrosine kinase;; Protein kinase domain;; PB1 domain	Serine/threonine-protein kinase EDR1 GN=F22O13.20 OS=Arabidopsis thaliana (Mouse-ear cress) PE=1 SV=1	T	Signal transduction mechanisms	uncharacterized protein LOC110721092 [Chenopodium quinoa]	--
ONT.11606	--	14.7835	11.8445	16.3785	6.62917	9.67208	7.23674	14.75	14.8091	14.8812	10.0338	13.0124	8.67756	0.00249487	1.19006	up	0.00945884	0.789197	normal	--	--	--	--	--	--	--	AP2 domain	Ethylene-responsive transcription factor ERF073 OS=Arabidopsis thaliana OX=3702 GN=ERF073 PE=2 SV=1	K	Transcription	ethylene-responsive transcription factor ERF118-like [Chenopodium quinoa]	--
AUR62022829	AUR62022829	47.0277	66.351	62.0043	163.519	151.866	148.112	70.6716	57.89	52.9252	126.503	122.342	151.331	0.000848615	-1.01555	down	0.00079167	-0.808744	normal	--	--	Biological Process: protein targeting to vacuole (GO:0006623);; Biological Process: membrane fusion (GO:0006944);; Molecular Function: zinc ion binding (GO:0008270);; Biological Process: photoperiodism, flowering (GO:0048573);; Molecular Function: actin filament binding (GO:0051015);; Biological Process: actin filament bundle assembly (GO:0051017);; Biological Process: regulation of transport (GO…	K09377|4.45497e-108|mus:103987856|K09377 cysteine and glycine-rich protein | (RefSeq) LIM domain-containing protein WLIM2b-like	--	[TZ]	Signal transduction mechanisms;; Cytoskeleton	LIM domain	LIM domain-containing protein WLIM2b {ECO:0000305} OS=Arabidopsis thaliana (Mouse-ear cress) PE=1 SV=1	TZ	Signal transduction mechanisms;; Cytoskeleton	LIM domain-containing protein WLIM2b-like [Chenopodium quinoa]	biological process: localization (GO:0051179);; molecular function: binding (GO:0005488);; biological process: reproduction (GO:0000003);; biological process: reproductive process (GO:0022414);; biological process: response to stimulus (GO:0050896);; biological process: cellular process (GO:0009987);; biological process: single-organism process (GO:0044699);; biological process: cellular componen…
AUR62033603	AUR62033603	0.349216	0.438684	0.501383	3.73953	3.8977	2.05041	0.641303	0.942396	1.03521	2.03217	2.42387	3.28696	0.0017304	-2.06916	down	0.0877407	-1.07221	normal	[F]	Nucleotide transport and metabolism	Biological Process: nuclear-transcribed mRNA catabolic process (GO:0000956);; Molecular Function: DNA binding (GO:0003677);; Molecular Function: chromatin binding (GO:0003682);; Cellular Component: cytoplasm (GO:0005737);; Biological Process: pyrimidine nucleotide biosynthetic process (GO:0006221);; Biological Process: cellular amino acid biosynthetic process (GO:0008652);; Molecular Function: UM…	--	--	--	--	Myb/SANT-like DNA-binding domain;; Amino acid kinase family;; Alcohol dehydrogenase transcription factor Myb/SANT-like;; Myb/SANT-like DNA-binding domain	Trihelix transcription factor ASIL2 {ECO:0000305} OS=Arabidopsis thaliana (Mouse-ear cress) PE=2 SV=1	R	General function prediction only	uncharacterized protein LOC110729407 [Chenopodium quinoa]	biological process: metabolic process (GO:0008152);; biological process: cellular process (GO:0009987);; biological process: biological regulation (GO:0065007);; molecular function: binding (GO:0005488);; cellular component: cell (GO:0005623);; cellular component: cell part (GO:0044464);; biological process: single-organism process (GO:0044699);; molecular function: catalytic activity (GO:0003824…
AUR62006984	AUR62006984	0.116405	0.219342	1.00277	4.24947	2.88719	2.17102	0.384782	1.34628	0.647007	3.30228	2.67901	2.10365	0.00535271	-2.00708	down	0.0547067	-1.22746	normal	[RTKL]	General function prediction only;; Signal transduction mechanisms;; Transcription;; Replication, recombination and repair	--	--	--	--	--	Protein kinase domain;; Leucine Rich repeats (2 copies);; Leucine rich repeat;; Protein tyrosine kinase;; Leucine Rich Repeat;; Leucine Rich repeat;; Leucine rich repeat;; Leucine rich repeat N-terminal domain	Leucine-rich repeat receptor-like protein kinase PXL1 (Precursor) GN=PXL1 OS=Arabidopsis thaliana (Mouse-ear cress) PE=2 SV=1	T	Signal transduction mechanisms	MDIS1-interacting receptor like kinase 1-like [Chenopodium quinoa]	--
AUR62021156	AUR62021156	0.582027	1.75474	0.501383	5.60929	5.91874	6.03061	2.82174	1.88479	1.29401	1.90516	4.72017	6.57391	0.000647129	-1.96027	down	0.229477	-0.735453	normal	[J]	Translation, ribosomal structure and biogenesis	--	--	--	--	--	Acetyltransferase (GNAT) domain;; Acetyltransferase (GNAT) domain;; Acetyltransferase (GNAT) family;; Acetyltransferase (GNAT) domain	--	R	General function prediction only	uncharacterized protein LOC110729485 [Chenopodium quinoa]	--
AUR62029151	AUR62029151	0.698432	0.438684	1.33702	4.24947	6.64053	2.77408	0.513043	1.07702	0.776409	1.52413	3.06173	2.76104	0.00350243	-1.79731	down	0.0893511	-1.11232	normal	--	--	--	--	--	[R]	General function prediction only	C2H2-type zinc finger;; Zinc finger, C2H2 type;; C2H2 type zinc-finger (2 copies)	Zinc finger protein ZAT5 GN=ZAT5 OS=Arabidopsis thaliana (Mouse-ear cress) PE=2 SV=1	R	General function prediction only	zinc finger protein ZAT5-like [Chenopodium quinoa]	--
AUR62035595	AUR62035595	28.5193	25.5533	31.42	15.638	15.4465	16.4033	32.45	26.9256	27.8213	24.6401	20.284	15.9089	0.00112623	1.15836	up	0.00267295	0.822142	normal	--	--	Biological Process: transcription, DNA-templated (GO:0006351);; Molecular Function: sequence-specific DNA binding (GO:0043565);;	--	--	[K]	Transcription	Homeobox domain;; Homeobox associated leucine zipper	Homeobox-leucine zipper protein ATHB-7 GN=ATHB-7 OS=Arabidopsis thaliana (Mouse-ear cress) PE=2 SV=2	K	Transcription	homeobox-leucine zipper protein ATHB-12-like [Chenopodium quinoa]	biological process: metabolic process (GO:0008152);; biological process: cellular process (GO:0009987);; molecular function: binding (GO:0005488)
AUR62000047	AUR62000047	44.0012	27.7468	36.7681	22.2672	18.9111	19.7804	34.7586	31.6376	33.9032	22.0999	25.8971	18.407	0.00396536	1.15365	up	0.000284401	0.901942	normal	--	--	Molecular Function: RNA binding (GO:0003723);; Molecular Function: metal ion binding (GO:0046872);;	--	--	[R]	General function prediction only	Zinc finger C-x8-C-x5-C-x3-H type (and similar);; KH domain;; Zinc finger C-x8-C-x5-C-x3-H type;; KH domain	Zinc finger CCCH domain-containing protein 14 OS=Oryza sativa subsp. japonica (Rice) PE=2 SV=1	R	General function prediction only	zinc finger CCCH domain-containing protein 14-like [Chenopodium quinoa]	molecular function: binding (GO:0005488)
AUR62003986	AUR62003986	4.307	1.97408	2.33979	0.509936	0.577438	0	2.43695	2.28868	1.55282	0.635054	1.78601	0	0.00010676	2.71978	up	0.0582042	1.36892	normal	--	--	--	--	--	--	--	GRAS domain family	Scarecrow-like protein 32 GN=SCL32 OS=Arabidopsis thaliana (Mouse-ear cress) PE=2 SV=1	S	Function unknown	scarecrow-like protein 32 [Chenopodium quinoa]	--
AUR62003180	AUR62003180	28.2865	23.9083	25.7376	16.9979	17.1788	10.1314	26.55	22.2136	22.3864	20.9568	15.5638	13.4108	0.000782221	1.18229	up	0.00488626	0.810527	normal	--	--	Molecular Function: binding (GO:0005488);;	--	--	[R]	General function prediction only	Zinc-finger double-stranded RNA-binding	Protein indeterminate-domain 2 {ECO:0000303|PubMed:16784536} OS=Arabidopsis thaliana (Mouse-ear cress) PE=2 SV=1	R	General function prediction only	LOW QUALITY PROTEIN: protein indeterminate-domain 2-like [Chenopodium quinoa]	molecular function: binding (GO:0005488)
AUR62007447	AUR62007447	7.33353	9.32204	6.85223	23.457	23.9637	18.5743	8.46521	10.0971	9.1875	22.3539	23.7284	21.6939	0.00310843	-1.05383	down	0.000768136	-0.935873	normal	[RTKL]	General function prediction only;; Signal transduction mechanisms;; Transcription;; Replication, recombination and repair	Molecular Function: nucleotide binding (GO:0000166);; Molecular Function: protein kinase activity (GO:0004672);;	K04733|0|vvi:100264391|K04733 interleukin-1 receptor-associated kinase 4 [EC:2.7.11.1] | (RefSeq) probable receptor-like protein kinase At1g11050	--	[T]	Signal transduction mechanisms	Protein kinase domain;; Protein tyrosine kinase;; ZIP Zinc transporter	Probable receptor-like protein kinase At1g11050 (Precursor) GN=At1g11050 OS=Arabidopsis thaliana (Mouse-ear cress) PE=2 SV=1	T	Signal transduction mechanisms	probable receptor-like protein kinase At1g11050 [Chenopodium quinoa]	molecular function: binding (GO:0005488);; biological process: metabolic process (GO:0008152);; biological process: cellular process (GO:0009987);; molecular function: catalytic activity (GO:0003824)
AUR62023311	AUR62023311	4.307	5.48355	7.35361	42.8346	47.0612	40.6463	7.56738	8.75082	6.98768	13.4631	15.5638	26.5586	2.69711e-14	-2.46511	down	0.0185722	-0.895492	normal	--	--	--	--	--	--	--	Protein of unknown function DUF260	LOB domain-containing protein 41 GN=F16B3.18 OS=Arabidopsis thaliana (Mouse-ear cress) PE=2 SV=1	R	General function prediction only	LOB domain-containing protein 40-like [Chenopodium quinoa]	--
AUR62002694	AUR62002694	36.0856	16.8893	24.2335	11.2186	8.80593	11.3376	21.4195	15.3476	21.61	20.3217	12.6296	10.5183	0.000815531	1.55566	up	0.041662	0.721595	normal	--	--	--	--	--	--	--	TCP family transcription factor	Transcription factor TCP2 GN=TCP2 OS=Arabidopsis thaliana (Mouse-ear cress) PE=2 SV=1	K	Transcription	transcription factor TCP2-like [Chenopodium quinoa]	--
AUR62029344	AUR62029344	13.9686	16.2313	16.7128	10.7087	10.3939	3.25653	23.8565	23.2906	16.9516	18.7976	29.9794	15.12	0.00402834	1.29485	up	0.40346	0.321422	normal	--	--	--	--	--	--	--	No apical meristem (NAM) protein	NAC domain-containing protein 72 GN=F27G19.10 OS=Arabidopsis thaliana (Mouse-ear cress) PE=2 SV=1	K	Transcription	NAC domain-containing protein 72-like [Chenopodium quinoa]	--
AUR62041807	AUR62041807	4.88902	6.68993	8.5235	24.9869	28.7275	16.8857	7.1826	9.1547	5.56426	17.9085	15.3087	20.905	0.00015446	-1.36369	down	0.00481973	-0.949635	normal	--	--	--	--	--	--	--	Plant protein of unknown function (DUF822)	Protein BZR1 homolog 2 GN=P0489A05.32 OS=Oryza sativa subsp. japonica (Rice) PE=2 SV=1	S	Function unknown	BES1/BZR1 homolog protein 4-like [Chenopodium quinoa]	--
AUR62026310	AUR62026310	36.7841	89.9302	69.3579	35.8655	47.3499	26.2935	74.9042	83.3347	59.3953	34.0389	79.3499	35.1047	0.0028418	1.15502	up	0.0196269	0.846671	normal	[T]	Signal transduction mechanisms	Molecular Function: phosphorelay response regulator activity (GO:0000156);; Biological Process: phosphorelay signal transduction system (GO:0000160);; Biological Process: regulation of transcription, DNA-templated (GO:0006355);; Biological Process: intracellular signal transduction (GO:0035556);;	K14492|4.0136e-81|fve:101297826|K14492 two-component response regulator ARR-A family | (RefSeq) two-component response regulator ARR5	Plant hormone signal transduction (ko04075)	[K]	Transcription	Response regulator receiver domain	Two-component response regulator ARR4 GN=T10O24.8 OS=Arabidopsis thaliana (Mouse-ear cress) PE=1 SV=1	K	Transcription	two-component response regulator ARR17-like isoform X2 [Chenopodium quinoa]	biological process: cellular process (GO:0009987);; biological process: signaling (GO:0023052);; biological process: single-organism process (GO:0044699);; biological process: response to stimulus (GO:0050896);; biological process: biological regulation (GO:0065007);; molecular function: signal transducer activity (GO:0004871)
AUR62041117	AUR62041117	0.698432	0.877368	0.501383	5.60929	5.19694	3.01531	2.69347	1.48091	1.03521	5.08043	5.35803	4.2073	0.000681466	-1.98734	down	0.0333877	-1.06961	normal	[RTKL]	General function prediction only;; Signal transduction mechanisms;; Transcription;; Replication, recombination and repair	--	--	--	[T]	Signal transduction mechanisms	Protein kinase domain;; Protein tyrosine kinase	Probable receptor-like protein kinase At1g11050 (Precursor) GN=At1g11050 OS=Arabidopsis thaliana (Mouse-ear cress) PE=2 SV=1	T	Signal transduction mechanisms	probable receptor-like protein kinase At1g11050 [Chenopodium quinoa]	--
AUR62011425	AUR62011425	2.44451	1.31605	2.33979	10.3687	7.79541	10.9757	3.33478	2.96182	3.62324	7.23961	8.03704	7.36278	0.000654392	-1.72868	down	0.0394556	-0.819577	normal	[B]	Chromatin structure and dynamics	--	K15223|2.75505e-81|cam:101505294|K15223 upstream activation factor subunit UAF30 | (RefSeq) upstream activation factor subunit spp27	--	[K]	Transcription	SWIB/MDM2 domain	Zinc finger CCCH domain-containing protein 44 GN=At3g51120 OS=Arabidopsis thaliana (Mouse-ear cress) PE=2 SV=3	K	Transcription	upstream activation factor subunit spp27-like isoform X1 [Chenopodium quinoa]	--
AUR62023743	AUR62023743	5.12183	11.8445	8.5235	43.6845	53.9904	17.73	9.61955	11.7126	7.11708	16.0033	20.0288	38.5231	0.000212437	-1.63456	down	0.0127269	-1.02031	normal	[RTKL]	General function prediction only;; Signal transduction mechanisms;; Transcription;; Replication, recombination and repair	Molecular Function: protein serine/threonine kinase activity (GO:0004674);; Molecular Function: protein serine/threonine/tyrosine kinase activity (GO:0004712);; Molecular Function: ATP binding (GO:0005524);; Biological Process: regulation of signal transduction (GO:0009966);; Biological Process: protein autophosphorylation (GO:0046777);;	--	--	[T]	Signal transduction mechanisms	Protein tyrosine kinase;; Protein kinase domain;; Ankyrin repeats (3 copies);; Ankyrin repeat;; Ankyrin repeats (many copies);; Ankyrin repeats (many copies);; Ankyrin repeat	Serine/threonine-protein kinase CTR1 GN=CTR1 OS=Arabidopsis thaliana (Mouse-ear cress) PE=1 SV=1	T	Signal transduction mechanisms	dual specificity protein kinase shkC-like [Chenopodium quinoa]	biological process: metabolic process (GO:0008152);; biological process: cellular process (GO:0009987);; molecular function: catalytic activity (GO:0003824);; molecular function: binding (GO:0005488);; biological process: biological regulation (GO:0065007)
AUR62035282	AUR62035282	43.5356	30.4885	37.1023	23.797	23.8193	15.9208	29.6282	27.4641	28.8565	25.9102	17.7325	17.2236	0.00122679	1.1698	up	0.00450278	0.799724	normal	--	--	--	--	--	[R]	General function prediction only	Protein kinase domain;; Protein tyrosine kinase	Serine/threonine-protein kinase STN7, chloroplastic (Precursor) GN=STN7 OS=Arabidopsis thaliana (Mouse-ear cress) PE=1 SV=1	T	Signal transduction mechanisms	serine/threonine-protein kinase STN7, chloroplastic-like [Chenopodium quinoa]	--
AUR62010219	AUR62010219	27.3552	17.2183	19.8882	14.2782	12.5593	10.1314	18.3413	12.9243	18.1162	17.9085	10.9712	7.75722	0.00534591	1.14762	up	0.0602629	0.723167	normal	[RTKL]	General function prediction only;; Signal transduction mechanisms;; Transcription;; Replication, recombination and repair	Molecular Function: phosphorelay sensor kinase activity (GO:0000155);; Biological Process: phosphorelay signal transduction system (GO:0000160);; Molecular Function: protein serine/threonine kinase activity (GO:0004674);; Molecular Function: ATP binding (GO:0005524);; Biological Process: protein phosphorylation (GO:0006468);; Biological Process: signal transduction by protein phosphorylation (GO:…	K20715|0|tcc:TCM_007618|K20715 phototropin [EC:2.7.11.1] | (RefSeq) Phototropin 2 isoform 1	--	--	--	Protein kinase domain;; PAS domain;; Protein tyrosine kinase;; PAS fold	Phototropin-2 GN=K21L19.6 OS=Arabidopsis thaliana (Mouse-ear cress) PE=1 SV=2	T	Signal transduction mechanisms	phototropin-2-like [Chenopodium quinoa]	biological process: metabolic process (GO:0008152);; biological process: cellular process (GO:0009987);; biological process: signaling (GO:0023052);; biological process: single-organism process (GO:0044699);; biological process: response to stimulus (GO:0050896);; biological process: biological regulation (GO:0065007);; molecular function: catalytic activity (GO:0003824);; molecular function: sig…
AUR62023449	AUR62023449	6.28589	4.1675	5.01383	2.88964	3.03155	0.964898	4.74565	3.3657	5.17606	5.08043	2.55144	2.89252	0.00741765	1.46813	up	0.226548	0.61176	normal	--	--	--	--	--	--	--	bHLH-MYC and R2R3-MYB transcription factors N-terminal;; Helix-loop-helix DNA-binding domain	Transcription factor bHLH13 GN=F6F3.7 OS=Arabidopsis thaliana (Mouse-ear cress) PE=2 SV=1	K	Transcription	PREDICTED: transcription factor bHLH13 [Ziziphus jujuba]	--
AUR62043441	AUR62043441	2.67732	1.09671	2.17266	0.509936	0	0.482449	0.641303	0.269256	2.07042	0.635054	0.382716	0.262956	0.00483536	2.16753	up	--	--	--	--	--	--	--	--	--	--	TCP family transcription factor	Transcription factor TCP4 GN=K15M2.17 OS=Arabidopsis thaliana (Mouse-ear cress) PE=2 SV=1	K	Transcription	transcription factor TCP4-like [Chenopodium quinoa]	--
AUR62033225	AUR62033225	2.56092	2.19342	2.00553	1.18985	0.433078	0.241225	1.53913	1.75016	2.45863	0.889075	1.40329	0.657391	0.00634696	1.89649	up	0.0824171	1.11144	normal	--	--	Molecular Function: DNA binding (GO:0003677);; Molecular Function: transcription factor activity, sequence-specific DNA binding (GO:0003700);; Cellular Component: nucleus (GO:0005634);; Biological Process: regulation of transcription, DNA-templated (GO:0006355);; Molecular Function: 2-alkenal reductase [NAD(P)] activity (GO:0032440);; Biological Process: oxidation-reduction process (GO:0055114);;	K09285|1.06819e-94|sot:102589729|K09285 AP2-like factor, ANT lineage | (RefSeq) AP2-like ethylene-responsive transcription factor AIL5	--	--	--	AP2 domain	AP2-like ethylene-responsive transcription factor AIL5 GN=AIL5 OS=Arabidopsis thaliana (Mouse-ear cress) PE=2 SV=2	K	Transcription	AP2-like ethylene-responsive transcription factor AIL5 [Chenopodium quinoa]	molecular function: binding (GO:0005488);; biological process: biological regulation (GO:0065007);; molecular function: nucleic acid binding transcription factor activity (GO:0001071);; cellular component: cell (GO:0005623);; cellular component: organelle (GO:0043226);; cellular component: cell part (GO:0044464);; biological process: metabolic process (GO:0008152);; biological process: single-org…
AUR62031603	AUR62031603	0.582027	2.52243	1.50415	5.94925	8.51721	4.9451	2.30869	1.75016	0.517606	4.31836	2.42387	4.60174	0.00730833	-1.51146	down	0.147926	-0.884054	normal	[RTKL]	General function prediction only;; Signal transduction mechanisms;; Transcription;; Replication, recombination and repair	Biological Process: cellular process (GO:0009987);; Molecular Function: kinase activity (GO:0016301);;	K07198|7.73425e-146|tcc:TCM_036914|K07198 5'-AMP-activated protein kinase, catalytic alpha subunit [EC:2.7.11.11] | (RefSeq) CBL-interacting protein kinase 25	Regulation of autophagy (ko04140)	[T]	Signal transduction mechanisms	Protein kinase domain;; Protein tyrosine kinase;; NAF domain;; Lipopolysaccharide kinase (Kdo/WaaP) family;; Phosphotransferase enzyme family;; RIO1 family	CBL-interacting serine/threonine-protein kinase 25 GN=T11H3.120 OS=Arabidopsis thaliana (Mouse-ear cress) PE=2 SV=1	T	Signal transduction mechanisms	CBL-interacting serine/threonine-protein kinase 25-like [Chenopodium quinoa]	biological process: cellular process (GO:0009987);; molecular function: catalytic activity (GO:0003824)
AUR62021604	AUR62021604	13.3866	6.58026	11.0304	6.79914	5.05258	2.29163	9.87607	6.59677	8.54049	7.1126	8.54733	3.024	0.00562149	1.44374	up	0.113891	0.707191	normal	--	--	--	--	--	--	--	Helix-loop-helix DNA-binding domain	Transcription factor UNE10 GN=F6N15.11 OS=Arabidopsis thaliana (Mouse-ear cress) PE=2 SV=1	K	Transcription	hypothetical protein SOVF_159770 [Spinacia oleracea]	--
AUR62013533	AUR62013533	2.91013	4.60618	4.01106	1.69979	1.15488	0.361837	3.5913	4.03884	4.14085	1.27011	3.06173	1.31478	0.000633525	1.98861	up	0.0122512	1.26426	normal	[RTKL]	General function prediction only;; Signal transduction mechanisms;; Transcription;; Replication, recombination and repair	Biological Process: activation of MAPKK activity (GO:0000186);; Molecular Function: MAP kinase kinase kinase activity (GO:0004709);; Molecular Function: calcium ion binding (GO:0005509);; Molecular Function: ATP binding (GO:0005524);; Cellular Component: integral component of membrane (GO:0016021);; Molecular Function: polysaccharide binding (GO:0030247);;	--	--	--	--	Protein kinase domain;; Protein tyrosine kinase	Wall-associated receptor kinase-like 5 (Precursor) GN=WAKL5 OS=Arabidopsis thaliana (Mouse-ear cress) PE=2 SV=2	T	Signal transduction mechanisms	wall-associated receptor kinase-like 1 isoform X3 [Chenopodium quinoa]	biological process: biological regulation (GO:0065007);; biological process: metabolic process (GO:0008152);; biological process: cellular process (GO:0009987);; biological process: signaling (GO:0023052);; biological process: single-organism process (GO:0044699);; biological process: response to stimulus (GO:0050896);; molecular function: catalytic activity (GO:0003824);; molecular function: sig…
AUR62011717	AUR62011717	4.4234	7.23829	3.50968	17.5078	17.0344	13.5086	8.46521	7.53917	3.75264	16.5114	12.8848	13.1478	0.00456954	-1.19701	down	0.0509418	-0.75339	normal	[RTKL]	General function prediction only;; Signal transduction mechanisms;; Transcription;; Replication, recombination and repair	Molecular Function: protein serine/threonine kinase activity (GO:0004674);; Molecular Function: non-membrane spanning protein tyrosine kinase activity (GO:0004715);; Molecular Function: ATP binding (GO:0005524);; Biological Process: protein phosphorylation (GO:0006468);;	--	--	[T]	Signal transduction mechanisms	Protein kinase domain;; Protein tyrosine kinase	Probable serine/threonine-protein kinase Cx32, chloroplastic (Precursor) GN=At4g35600 OS=Arabidopsis thaliana (Mouse-ear cress) PE=1 SV=2	T	Signal transduction mechanisms	probable serine/threonine-protein kinase PIX13 [Chenopodium quinoa]	biological process: metabolic process (GO:0008152);; biological process: cellular process (GO:0009987);; molecular function: catalytic activity (GO:0003824);; molecular function: binding (GO:0005488)
AUR62026625	AUR62026625	0	0	0	1.35983	1.44359	1.32673	0.256521	0	0	1.1431	1.27572	1.1833	0.00085065	-2.85734	down	0.0108968	-2.10637	normal	[S]	Function unknown	--	--	--	--	--	Leucine Rich repeats (2 copies);; Leucine rich repeat;; Protein kinase domain;; Leucine Rich Repeat;; Protein tyrosine kinase;; Leucine Rich repeat;; Leucine rich repeat;; Leucine rich repeat N-terminal domain	Probable LRR receptor-like serine/threonine-protein kinase At1g34110 (Precursor) GN=At1g34110 OS=Arabidopsis thaliana (Mouse-ear cress) PE=2 SV=2	T	Signal transduction mechanisms	probable LRR receptor-like serine/threonine-protein kinase At1g34110 [Chenopodium quinoa]	--
AUR62040291	AUR62040291	5.70386	6.58026	7.52074	23.627	26.5621	20.9865	6.66956	6.59677	5.43486	9.90684	14.6708	16.0403	2.57389e-05	-1.41365	down	0.0346992	-0.765712	normal	[RTKL]	General function prediction only;; Signal transduction mechanisms;; Transcription;; Replication, recombination and repair	--	--	--	[T]	Signal transduction mechanisms	Protein kinase domain;; Protein tyrosine kinase;; Universal stress protein family	Probable receptor-like serine/threonine-protein kinase At5g57670 GN=At5g57670 OS=Arabidopsis thaliana (Mouse-ear cress) PE=2 SV=1	T	Signal transduction mechanisms	probable receptor-like serine/threonine-protein kinase At5g57670 [Chenopodium quinoa]	--
AUR62023601	AUR62023601	15.3655	12.7218	12.8688	8.32895	8.51721	6.27184	13.4674	16.1554	13.7166	11.431	9.69548	8.02017	0.00232593	1.16964	up	0.00478457	0.869114	normal	--	--	--	--	--	--	--	B3 DNA binding domain;; Auxin response factor	Auxin response factor 17 GN=ARF17 OS=Arabidopsis thaliana (Mouse-ear cress) PE=2 SV=1	K	Transcription	auxin response factor 17-like [Chenopodium quinoa]	--
AUR62010415	AUR62010415	5.82027	4.27717	11.6989	1.69979	2.59847	0.723674	4.10434	2.55793	4.65845	5.20744	10.2058	3.54991	4.97824e-05	2.23915	up	0.518496	-0.371484	normal	--	--	--	--	--	--	--	B-box zinc finger	B-box zinc finger protein 21 {ECO:0000303|PubMed:19920209} GN=At1g75540 OS=Arabidopsis thaliana (Mouse-ear cress) PE=1 SV=1	K	Transcription	B-box zinc finger protein 20-like [Chenopodium quinoa]	--
AUR62039493	AUR62039493	13.2702	21.1665	22.3951	65.1018	70.5918	28.4645	25.0108	23.5599	17.081	23.878	35.4651	44.8341	0.00843558	-1.05997	down	0.37443	-0.340342	normal	--	--	--	--	--	--	--	Plant protein of unknown function (DUF822)	BES1/BZR1 homolog protein 4 GN=BEH4 OS=Arabidopsis thaliana (Mouse-ear cress) PE=1 SV=1	S	Function unknown	BES1/BZR1 homolog protein 4-like [Chenopodium quinoa]	--
AUR62041848	AUR62041848	3.95778	4.71585	7.52074	2.71966	2.02103	1.44735	4.10434	3.63496	4.27025	3.30228	2.16873	2.76104	0.00170518	1.60318	up	0.0882991	0.805603	normal	[KR]	Transcription;; General function prediction only	Molecular Function: N-acetyltransferase activity (GO:0008080);; Biological Process: metabolic process (GO:0008152);;	K20793|1.56491e-91|cit:102630165|K20793 N-alpha-acetyltransferase 50 [EC:2.3.1.258] | (RefSeq) N-alpha-acetyltransferase 50	--	[R]	General function prediction only	gag-polyprotein putative aspartyl protease;; Aspartyl protease;; Acetyltransferase (GNAT) family;; Aspartyl protease;; Acetyltransferase (GNAT) domain;; Acetyltransferase (GNAT) domain;; Retroviral aspartyl protease	N-alpha-acetyltransferase MAK3 GN=F16M14.6 OS=Arabidopsis thaliana (Mouse-ear cress) PE=2 SV=1	R	General function prediction only	uncharacterized protein LOC110737294 [Chenopodium quinoa]	molecular function: catalytic activity (GO:0003824);; biological process: metabolic process (GO:0008152)
AUR62022663	AUR62022663	9.19602	7.67697	11.1975	5.43932	5.48566	4.22143	8.20868	9.69322	8.6699	7.87466	10.2058	9.072	0.00424842	1.20173	up	0.466921	0.283345	normal	[RTKL]	General function prediction only;; Signal transduction mechanisms;; Transcription;; Replication, recombination and repair	--	--	--	[T]	Signal transduction mechanisms	Protein kinase domain;; Protein tyrosine kinase;; NAF domain;; Kinase-like	CBL-interacting serine/threonine-protein kinase 9 OS=Arabidopsis thaliana (Mouse-ear cress) PE=1 SV=2	T	Signal transduction mechanisms	CBL-interacting serine/threonine-protein kinase 9-like [Chenopodium quinoa]	--
AUR62031415	AUR62031415	18.1592	6.36092	13.8716	6.62917	3.17591	4.34204	8.59347	5.11586	12.2931	17.6545	9.05762	2.89252	0.00273931	1.64346	up	0.848507	0.138962	normal	--	--	Molecular Function: nucleotide binding (GO:0000166);; Molecular Function: transcription factor activity, sequence-specific DNA binding (GO:0003700);; Cellular Component: nucleus (GO:0005634);; Biological Process: regulation of transcription, DNA-templated (GO:0006355);; Molecular Function: zinc ion binding (GO:0008270);; Biological Process: response to light intensity (GO:0009642);; Biological Pr…	K03549|0|pmum:103338808|K03549 KUP system potassium uptake protein | (RefSeq) potassium transporter 2	--	[K]	Transcription	NF-X1 type zinc finger	NF-X1-type zinc finger protein NFXL1 GN=NFXL1 OS=Arabidopsis thaliana (Mouse-ear cress) PE=2 SV=1	K	Transcription	NF-X1-type zinc finger protein NFXL1-like [Chenopodium quinoa]	molecular function: binding (GO:0005488);; biological process: biological regulation (GO:0065007);; molecular function: nucleic acid binding transcription factor activity (GO:0001071);; cellular component: cell (GO:0005623);; cellular component: organelle (GO:0043226);; cellular component: cell part (GO:0044464);; biological process: response to stimulus (GO:0050896);; biological process: metabol…
AUR62017526	AUR62017526	1.51327	0.877368	1.00277	4.41944	5.48566	4.70388	1.15435	1.75016	1.29401	3.42929	3.57202	3.68139	0.00777551	-1.51534	down	0.086856	-0.926197	normal	[RTKL]	General function prediction only;; Signal transduction mechanisms;; Transcription;; Replication, recombination and repair	--	K08867|3.0731e-147|vvi:100259620|K08867 WNK lysine deficient protein kinase [EC:2.7.11.1] | (RefSeq) probable serine/threonine-protein kinase WNK11	--	[R]	General function prediction only	Protein kinase domain;; Protein tyrosine kinase	Probable serine/threonine-protein kinase WNK11 GN=WNK11 OS=Arabidopsis thaliana (Mouse-ear cress) PE=2 SV=1	T	Signal transduction mechanisms	probable serine/threonine-protein kinase WNK11 [Chenopodium quinoa]	--
AUR62004743	AUR62004743	14.4343	12.5025	17.7155	11.2186	10.3939	5.54816	14.2369	12.655	14.6224	16.2574	9.31277	7.09982	0.00864291	1.07363	up	0.0995526	0.642522	normal	--	--	--	--	--	--	--	Auxin response factor;; B3 DNA binding domain;; AUX/IAA family	Auxin response factor 8 GN=K15O15.5 OS=Arabidopsis thaliana (Mouse-ear cress) PE=2 SV=2	K	Transcription	auxin response factor 8-like isoform X2 [Chenopodium quinoa]	--
AUR62019424	AUR62019424	15.0163	11.9541	12.8688	7.1391	9.239	6.8749	13.8522	9.55859	11.1285	12.447	10.9712	7.49426	0.00466179	1.11564	up	0.207865	0.466466	normal	[RTKL]	General function prediction only;; Signal transduction mechanisms;; Transcription;; Replication, recombination and repair	Molecular Function: protein serine/threonine kinase activity (GO:0004674);; Molecular Function: ATP binding (GO:0005524);; Biological Process: protein phosphorylation (GO:0006468);;	--	--	[D]	Cell cycle control, cell division, chromosome partitioning	Protein kinase domain;; Protein tyrosine kinase	Probable serine/threonine-protein kinase At1g09600 GN=At1g09600 OS=Arabidopsis thaliana (Mouse-ear cress) PE=3 SV=1	T	Signal transduction mechanisms	probable serine/threonine-protein kinase At1g54610 [Chenopodium quinoa]	biological process: metabolic process (GO:0008152);; biological process: cellular process (GO:0009987);; molecular function: catalytic activity (GO:0003824);; molecular function: binding (GO:0005488)
AUR62029468	AUR62029468	1.16405	0.877368	0.501383	6.28921	5.63002	4.22143	1.66739	1.07702	0.90581	5.71548	5.74075	4.60174	0.000465488	-1.95501	down	0.000541155	-1.65143	down	--	--	--	--	--	--	--	Helix-loop-helix DNA-binding domain	Transcription factor bHLH121 GN=MPN9.10 OS=Arabidopsis thaliana (Mouse-ear cress) PE=2 SV=1	K	Transcription	transcription factor bHLH121-like [Chenopodium quinoa]	--
AUR62006407	AUR62006407	20.6037	19.1924	21.8937	60.0025	54.4235	51.2602	20.5217	19.2518	18.8926	66.9346	51.1564	41.1527	0.00208817	-1.01333	down	4.64818e-05	-1.08412	down	--	--	--	--	--	--	--	No apical meristem (NAM) protein	NAC domain-containing protein 78 GN=T32M21.10 OS=Arabidopsis thaliana (Mouse-ear cress) PE=2 SV=2	S	Function unknown	NAC domain-containing protein 82-like [Chenopodium quinoa]	--
AUR62005085	AUR62005085	11.0585	7.5673	9.35914	4.07949	2.88719	2.77408	8.08042	7.94305	9.83451	3.81032	4.5926	2.62956	6.41291e-05	1.78071	up	5.25935e-05	1.47902	up	[RTKL]	General function prediction only;; Signal transduction mechanisms;; Transcription;; Replication, recombination and repair	Molecular Function: protein serine/threonine kinase activity (GO:0004674);; Molecular Function: ATP binding (GO:0005524);; Biological Process: protein phosphorylation (GO:0006468);;	K04733|5.48688e-172|pper:PRUPE_ppa005621mg|K04733 interleukin-1 receptor-associated kinase 4 [EC:2.7.11.1] | (RefSeq) hypothetical protein	--	[T]	Signal transduction mechanisms	Protein kinase domain;; Protein tyrosine kinase;; Phosphotransferase enzyme family	Serine/threonine-protein kinase CDL1 {ECO:0000305} OS=Arabidopsis thaliana (Mouse-ear cress) PE=1 SV=1	T	Signal transduction mechanisms	probable serine/threonine-protein kinase PBL7 [Chenopodium quinoa]	biological process: metabolic process (GO:0008152);; biological process: cellular process (GO:0009987);; molecular function: catalytic activity (GO:0003824);; molecular function: binding (GO:0005488)
AUR62012625	AUR62012625	1.04765	1.53539	1.33702	5.94925	8.66157	6.75429	2.05217	1.21165	1.55282	6.73157	8.16462	8.54608	0.000125001	-1.88518	down	1.51208e-05	-1.82024	down	[LKJ]	Replication, recombination and repair;; Transcription;; Translation, ribosomal structure and biogenesis	--	--	--	--	--	Thaumatin family;; Protein tyrosine kinase;; Protein kinase domain;; DEAD/DEAH box helicase;; Salt stress response/antifungal	Cysteine-rich receptor-like protein kinase 5 (Precursor) OS=Arabidopsis thaliana (Mouse-ear cress) PE=1 SV=1	T	Signal transduction mechanisms	cysteine-rich receptor-like protein kinase 25 isoform X1 [Chenopodium quinoa]	--
AUR62039078	AUR62039078	5.58745	6.90927	5.01383	22.4372	16.1683	14.5941	3.71956	5.38512	3.49384	19.1786	20.284	18.144	0.00438837	-1.1512	down	6.76047e-09	-1.79606	down	[KAD]	Transcription;; RNA processing and modification;; Cell cycle control, cell division, chromosome partitioning	--	K09422|1.57357e-69|fve:101306948|K09422 myb proto-oncogene protein, plant | (RefSeq) transcription factor MYB44-like	--	[K]	Transcription	Myb-like DNA-binding domain;; Myb-like DNA-binding domain	Transcription factor MYB44 GN=K8K14.2 OS=Arabidopsis thaliana (Mouse-ear cress) PE=2 SV=1	K	Transcription	transcription factor MYB44-like [Chenopodium quinoa]	--
AUR62033462	AUR62033462	1.86248	0.658026	1.16989	10.7087	8.37285	6.27184	1.15435	1.34628	1.03521	5.84249	10.7161	6.96835	7.29608e-05	-2.09709	down	1.22396e-06	-2.19726	down	[RTKL]	General function prediction only;; Signal transduction mechanisms;; Transcription;; Replication, recombination and repair	Molecular Function: protein kinase activity (GO:0004672);; Biological Process: phosphorylation (GO:0016310);;	--	--	[R]	General function prediction only	Protein kinase domain;; Early nodulin 93 ENOD93 protein;; Protein tyrosine kinase	Protein kinase PINOID GN=PID OS=Oryza sativa subsp. japonica (Rice) PE=2 SV=1	T	Signal transduction mechanisms	protein kinase PINOID 2 [Herrania umbratica]	biological process: metabolic process (GO:0008152);; biological process: cellular process (GO:0009987);; molecular function: catalytic activity (GO:0003824)
AUR62005011	AUR62005011	0.931242	1.53539	1.33702	7.47906	5.63002	12.3025	0.897825	0.67314	2.71743	11.304	15.4362	16.9607	0.000118744	-2.15309	down	3.43005e-10	-2.75627	down	[J]	Translation, ribosomal structure and biogenesis	Molecular Function: N-acetyltransferase activity (GO:0008080);;	--	--	--	--	Acetyltransferase (GNAT) domain;; Acetyltransferase (GNAT) domain;; Acetyltransferase (GNAT) family	--	R	General function prediction only	uncharacterized protein LOC110708494 [Chenopodium quinoa]	molecular function: catalytic activity (GO:0003824)
AUR62040660	AUR62040660	6.05308	5.70289	8.02212	4.07949	2.02103	0.723674	11.4152	9.28933	5.69366	2.54021	2.67901	3.024	0.00163187	1.75733	up	1.51121e-06	1.87061	up	--	--	Biological Process: transcription, DNA-templated (GO:0006351);; Biological Process: single-organism process (GO:0044699);; Biological Process: regulation of cellular process (GO:0050794);; Biological Process: response to stimulus (GO:0050896);;	--	--	--	--	GRAS domain family	Scarecrow-like transcription factor PAT1 GN=PAT1 OS=Arabidopsis thaliana (Mouse-ear cress) PE=2 SV=1	K	Transcription	scarecrow-like protein 21 [Chenopodium quinoa]	biological process: metabolic process (GO:0008152);; biological process: cellular process (GO:0009987);; biological process: single-organism process (GO:0044699);; biological process: biological regulation (GO:0065007);; biological process: response to stimulus (GO:0050896)
AUR62024721	AUR62024721	1.16405	0.987039	1.67128	9.85876	11.4044	10.252	2.56521	6.46214	2.19982	12.193	14.0329	13.0163	5.81822e-08	-2.46957	down	0.00106094	-1.38355	down	--	--	--	K14516|6.22817e-52|fve:101298592|K14516 ethylene-responsive transcription factor 1 | (RefSeq) ethylene-responsive transcription factor 1B	Plant hormone signal transduction (ko04075)	--	--	AP2 domain	Ethylene-responsive transcription factor 1B GN=K14B15.15 OS=Arabidopsis thaliana (Mouse-ear cress) PE=1 SV=2	K	Transcription	ethylene-responsive transcription factor 1B-like [Chenopodium quinoa]	--
AUR62005833	AUR62005833	15.9475	15.0249	17.5484	8.49893	11.26	7.59857	17.0587	13.0589	14.8812	9.65281	9.56791	7.2313	0.000987943	1.16812	up	0.000388041	1.05573	up	--	--	Biological Process: maltose metabolic process (GO:0000023);; Biological Process: phosphatidylglycerol biosynthetic process (GO:0006655);; Biological Process: aromatic amino acid family biosynthetic process (GO:0009073);; Cellular Component: chloroplast stroma (GO:0009570);; Biological Process: embryo development ending in seed dormancy (GO:0009793);; Biological Process: chloroplast relocation (GO…	K00592|0|tcc:TCM_011643|K00592 [ribulose-bisphosphate carboxylase]-lysine N-methyltransferase [EC:2.1.1.127] | (RefSeq) Rubisco methyltransferase family protein	--	[R]	General function prediction only	Rubisco LSMT substrate-binding;; SET domain	[Fructose-bisphosphate aldolase]-lysine N-methyltransferase, chloroplastic (Precursor) OS=Arabidopsis thaliana (Mouse-ear cress) PE=1 SV=1	R	General function prediction only	fructose-bisphosphate aldolase-lysine N-methyltransferase, chloroplastic-like [Chenopodium quinoa]	biological process: metabolic process (GO:0008152);; biological process: cellular process (GO:0009987);; biological process: single-organism process (GO:0044699);; cellular component: cell (GO:0005623);; cellular component: organelle (GO:0043226);; cellular component: organelle part (GO:0044422);; cellular component: cell part (GO:0044464);; biological process: reproduction (GO:0000003);; biologi…
AUR62037878	AUR62037878	24.5615	20.2891	23.565	8.49893	8.37285	6.15123	20.7782	20.4635	18.375	6.60456	8.80248	6.31095	2.80023e-08	1.88426	up	3.53315e-10	1.72679	up	--	--	--	--	--	--	--	Myb-like DNA-binding domain	Transcription activator GLK1 GN=F23N11.11 OS=Arabidopsis thaliana (Mouse-ear cress) PE=2 SV=2	K	Transcription	transcription activator GLK1-like [Chenopodium quinoa]	--
AUR62007236	AUR62007236	15.8311	12.2832	13.0359	2.54968	3.75335	2.77408	12.9543	10.0971	14.493	4.44537	5.4856	2.89252	1.25891e-09	2.40918	up	1.92003e-07	1.79035	up	--	--	Biological Process: signal transduction (GO:0007165);;	--	--	[K]	Transcription	Myb-like DNA-binding domain;; Response regulator receiver domain	Two-component response regulator-like APRR2 GN=T6K21.200 OS=Arabidopsis thaliana (Mouse-ear cress) PE=2 SV=2	K	Transcription	two-component response regulator-like APRR2 [Chenopodium quinoa]	biological process: cellular process (GO:0009987);; biological process: biological regulation (GO:0065007)
AUR62027097	AUR62027097	2.91013	2.52243	3.17542	9.34882	9.52772	7.71918	1.79565	2.55793	3.10563	13.8442	10.8436	10.3868	0.00941803	-1.16579	down	1.60453e-06	-1.79626	down	--	--	Molecular Function: binding (GO:0005488);;	--	--	[K]	Transcription	CCT motif;; GATA zinc finger;; tify domain	GATA transcription factor 24 GN=MXL8.2 OS=Arabidopsis thaliana (Mouse-ear cress) PE=2 SV=2	K	Transcription	GATA transcription factor 24-like [Chenopodium quinoa]	molecular function: binding (GO:0005488)
AUR62027727	AUR62027727	10.5929	10.1994	9.6934	36.7154	27.8614	24.9667	10.6456	9.55859	10.3521	34.2929	41.5885	27.3475	0.0022149	-1.1152	down	2.2312e-07	-1.38617	down	--	--	Molecular Function: DNA binding (GO:0003677);; Molecular Function: transcription factor activity, sequence-specific DNA binding (GO:0003700);; Cellular Component: nucleus (GO:0005634);; Biological Process: regulation of transcription, DNA-templated (GO:0006355);;	K09286|3.05222e-71|vvi:100245515|K09286 EREBP-like factor | (RefSeq) ethylene-responsive transcription factor RAP2-4	--	--	--	AP2 domain	Ethylene-responsive transcription factor RAP2-4 OS=Arabidopsis thaliana (Mouse-ear cress) PE=1 SV=1	K	Transcription	ethylene-responsive transcription factor RAP2-4-like, partial [Chenopodium quinoa]	molecular function: binding (GO:0005488);; biological process: biological regulation (GO:0065007);; molecular function: nucleic acid binding transcription factor activity (GO:0001071);; cellular component: cell (GO:0005623);; cellular component: organelle (GO:0043226);; cellular component: cell part (GO:0044464)
AUR62017283	AUR62017283	1.51327	2.74178	1.67128	9.68878	10.9713	6.03061	2.30869	2.69256	2.84683	11.431	9.82305	8.54608	0.000513811	-1.6183	down	4.99944e-05	-1.5114	down	[RTKL]	General function prediction only;; Signal transduction mechanisms;; Transcription;; Replication, recombination and repair	--	--	--	[T]	Signal transduction mechanisms	Protein tyrosine kinase;; Protein kinase domain;; PAS domain;; PAS fold;; PAS fold	Serine/threonine-protein kinase EDR1 GN=F22O13.20 OS=Arabidopsis thaliana (Mouse-ear cress) PE=1 SV=1	T	Signal transduction mechanisms	dual specificity protein kinase shkD-like isoform X2 [Chenopodium quinoa]	--
AUR62022678	AUR62022678	12.6882	14.0379	9.52627	4.24947	4.04206	1.68857	13.9804	11.8473	15.14	4.57239	6.88889	4.2073	4.81752e-07	2.14007	up	3.40576e-07	1.64452	up	--	--	--	--	--	--	--	Helix-loop-helix DNA-binding domain	Transcription factor bHLH57 GN=F11O4.13 OS=Arabidopsis thaliana (Mouse-ear cress) PE=2 SV=1	K	Transcription	transcription factor bHLH57-like isoform X2 [Chenopodium quinoa]	--
AUR62018879	AUR62018879	50.1707	56.5902	56.9905	35.6955	29.5937	24.4843	69.389	77.6803	56.2896	32.5147	35.2099	39.5749	6.06388e-05	1.20836	up	4.47784e-07	1.21325	up	--	--	Biological Process: transcription, DNA-templated (GO:0006351);;	K09286|4.02384e-72|pvu:PHAVU_002G055700g|K09286 EREBP-like factor | (RefSeq) hypothetical protein	--	--	--	AP2 domain	Ethylene-responsive transcription factor 1A OS=Arabidopsis thaliana (Mouse-ear cress) PE=1 SV=2	K	Transcription	ethylene-responsive transcription factor 1A-like [Chenopodium quinoa]	biological process: metabolic process (GO:0008152);; biological process: cellular process (GO:0009987)
AUR62020084	AUR62020084	16.0639	19.5214	24.0664	11.2186	16.3126	9.64898	23.9847	20.7327	19.5396	10.4149	9.31277	9.99235	0.00400707	1.02626	up	1.10879e-07	1.39336	up	[GEPR]	Carbohydrate transport and metabolism;; Amino acid transport and metabolism;; Inorganic ion transport and metabolism;; General function prediction only	Molecular Function: nucleotide binding (GO:0000166);; Molecular Function: protein kinase activity (GO:0004672);; Molecular Function: inorganic phosphate transmembrane transporter activity (GO:0005315);; Molecular Function: sugar:proton symporter activity (GO:0005351);; Molecular Function: organic anion transmembrane transporter activity (GO:0008514);; Cellular Component: plastid (GO:0009536);; Bi…	--	--	[G]	Carbohydrate transport and metabolism	Major Facilitator Superfamily;; Protein kinase domain;; Protein tyrosine kinase	Probable anion transporter 4, chloroplastic (Precursor) GN=F13I12.30 OS=Arabidopsis thaliana (Mouse-ear cress) PE=2 SV=1	G	Carbohydrate transport and metabolism	probable anion transporter 4, chloroplastic isoform X1 [Chenopodium quinoa]	molecular function: binding (GO:0005488);; biological process: metabolic process (GO:0008152);; biological process: cellular process (GO:0009987);; molecular function: catalytic activity (GO:0003824);; biological process: localization (GO:0051179);; molecular function: transporter activity (GO:0005215);; biological process: single-organism process (GO:0044699);; cellular component: cell (GO:00056…
AUR62004570	AUR62004570	206.503	105.833	139.886	50.3137	44.0296	37.7516	118.769	107.568	131.342	68.4588	47.3293	32.8696	7.36397e-08	2.06392	up	5.33413e-08	1.54643	up	--	--	Molecular Function: binding (GO:0005488);;	K12133|1.21783e-156|vvi:100250535|K12133 MYB-related transcription factor LHY | (RefSeq) protein LHY	Circadian rhythm - plant (ko04712)	[O]	Posttranslational modification, protein turnover, chaperones	Myb-like DNA-binding domain	Protein LHY GN=LHY OS=Arabidopsis thaliana (Mouse-ear cress) PE=1 SV=2	K	Transcription	protein LHY-like isoform X1 [Chenopodium quinoa]	molecular function: binding (GO:0005488)
AUR62004765	AUR62004765	51.3347	76.989	72.032	11.7285	8.22849	1.9298	84.6521	71.4875	61.2069	6.60456	10.9712	8.94052	2.32983e-13	3.31063	up	1.17879e-37	3.25796	up	--	--	--	--	--	[O]	Posttranslational modification, protein turnover, chaperones	Myb-like DNA-binding domain;; Myb-like DNA-binding domain	Protein REVEILLE 1 GN=RVE1 OS=Arabidopsis thaliana (Mouse-ear cress) PE=2 SV=1	K	Transcription	protein REVEILLE 1-like [Chenopodium quinoa]	--
AUR62007133	AUR62007133	44.0012	50.5583	55.9877	32.9759	16.457	19.298	59.8977	74.4493	50.7254	25.4021	28.0659	33.001	0.000282647	1.41317	up	7.88717e-08	1.37975	up	--	--	Biological Process: transcription, DNA-templated (GO:0006351);;	K09286|4.22588e-64|pvu:PHAVU_002G055700g|K09286 EREBP-like factor | (RefSeq) hypothetical protein	--	--	--	AP2 domain	Ethylene-responsive transcription factor 1A OS=Arabidopsis thaliana (Mouse-ear cress) PE=1 SV=2	K	Transcription	ethylene-responsive transcription factor 2-like [Chenopodium quinoa]	biological process: metabolic process (GO:0008152);; biological process: cellular process (GO:0009987)
AUR62016828	AUR62016828	6.40229	16.012	10.6962	5.77927	6.0631	2.05041	16.6739	18.9825	13.0695	3.04826	4.84774	4.47026	0.00196066	1.5249	up	7.1016e-12	2.19968	up	--	--	--	--	--	--	--	B-box zinc finger	B-box zinc finger protein 19 {ECO:0000303|PubMed:19920209} OS=Arabidopsis thaliana (Mouse-ear cress) PE=2 SV=1	S	Function unknown	B-box zinc finger protein 19-like isoform X1 [Chenopodium quinoa]	--
AUR62010390	AUR62010390	6.6351	10.9671	8.69063	4.24947	4.47514	2.29163	15.0065	12.3858	12.6813	2.03217	2.93416	4.2073	0.000265177	1.55123	up	2.02822e-11	2.32031	up	--	--	--	--	--	--	--	B-box zinc finger	B-box zinc finger protein 19 {ECO:0000303|PubMed:19920209} OS=Arabidopsis thaliana (Mouse-ear cress) PE=2 SV=1	S	Function unknown	B-box zinc finger protein 19-like isoform X1 [Chenopodium quinoa]	--
AUR62018764	AUR62018764	18.0428	14.8056	21.5595	7.1391	8.66157	5.66878	16.8022	15.7515	16.8222	11.304	9.82305	4.2073	4.50101e-06	1.65466	up	0.000689319	1.2328	up	--	--	Biological Process: signal transduction (GO:0007165);;	--	--	[K]	Transcription	Myb-like DNA-binding domain;; Response regulator receiver domain	Two-component response regulator-like APRR2 GN=T6K21.200 OS=Arabidopsis thaliana (Mouse-ear cress) PE=2 SV=2	K	Transcription	two-component response regulator-like APRR2 [Chenopodium quinoa]	biological process: cellular process (GO:0009987);; biological process: biological regulation (GO:0065007)
AUR62016009	AUR62016009	7.10072	8.00598	7.68787	2.03974	2.02103	1.20612	11.0304	7.40454	8.15229	1.1431	2.42387	0.788869	1.00378e-07	2.32644	up	1.33978e-10	2.7051	up	[K]	Transcription	Molecular Function: transcription factor activity, sequence-specific DNA binding (GO:0003700);; Cellular Component: nucleus (GO:0005634);; Biological Process: regulation of transcription, DNA-templated (GO:0006355);; Biological Process: response to heat (GO:0009408);; Molecular Function: sequence-specific DNA binding (GO:0043565);;	--	--	[K]	Transcription	HSF-type DNA-binding	Heat stress transcription factor B-2c OS=Oryza sativa subsp. japonica (Rice) PE=2 SV=1	K	Transcription	heat stress transcription factor B-2a-like [Chenopodium quinoa]	biological process: biological regulation (GO:0065007);; molecular function: nucleic acid binding transcription factor activity (GO:0001071);; cellular component: cell (GO:0005623);; cellular component: organelle (GO:0043226);; cellular component: cell part (GO:0044464);; biological process: response to stimulus (GO:0050896);; molecular function: binding (GO:0005488)
AUR62030640	AUR62030640	7.21713	9.87039	9.86053	37.3953	28.4388	15.9208	10.2609	13.3282	9.57571	35.69	36.9959	33.001	0.00507113	-1.13506	down	4.56718e-07	-1.31174	down	--	--	Molecular Function: double-stranded DNA binding (GO:0003690);; Molecular Function: transcription factor activity, sequence-specific DNA binding (GO:0003700);; Cellular Component: nucleus (GO:0005634);; Biological Process: regulation of transcription, DNA-templated (GO:0006355);; Biological Process: response to abscisic acid (GO:0009737);; Biological Process: gibberellic acid mediated signaling pa…	K16241|3.78648e-69|pper:PRUPE_ppa012064mg|K16241 transcription factor HY5 | (RefSeq) hypothetical protein	Circadian rhythm - plant (ko04712)	[K]	Transcription	bZIP transcription factor;; Basic region leucine zipper	Transcription factor HY5 GN=F2I11_150 OS=Arabidopsis thaliana (Mouse-ear cress) PE=1 SV=1	K	Transcription	transcription factor HY5-like [Chenopodium quinoa]	molecular function: binding (GO:0005488);; biological process: biological regulation (GO:0065007);; molecular function: nucleic acid binding transcription factor activity (GO:0001071);; cellular component: cell (GO:0005623);; cellular component: organelle (GO:0043226);; cellular component: cell part (GO:0044464);; biological process: response to stimulus (GO:0050896);; biological process: cellula…
AUR62016036	AUR62016036	7.91556	9.21236	7.85499	0	0	0	9.10651	11.4434	9.57571	0	0.510289	0	5.13063e-17	5.53372	up	2.1558e-20	5.05067	up	--	--	Biological Process: response to stress (GO:0006950);; Biological Process: response to abiotic stimulus (GO:0009628);;	--	--	--	--	AP2 domain	Dehydration-responsive element-binding protein 1A GN=At4g25480 OS=Arabidopsis thaliana (Mouse-ear cress) PE=1 SV=2	K	Transcription	dehydration-responsive element-binding protein 1A-like [Chenopodium quinoa]	biological process: response to stimulus (GO:0050896)
AUR62010308	AUR62010308	6.98432	10.5284	6.85223	35.6955	26.5621	24.1225	5.13043	6.05826	6.59947	32.6418	33.5515	35.2362	0.000215978	-1.37835	down	2.25543e-15	-2.11985	down	[KAD]	Transcription;; RNA processing and modification;; Cell cycle control, cell division, chromosome partitioning	--	K09422|2.44098e-69|fve:101306948|K09422 myb proto-oncogene protein, plant | (RefSeq) transcription factor MYB44-like	--	[K]	Transcription	Myb-like DNA-binding domain;; Myb-like DNA-binding domain	Transcription factor MYB44 GN=K8K14.2 OS=Arabidopsis thaliana (Mouse-ear cress) PE=2 SV=1	K	Transcription	transcription factor MYB44-like [Chenopodium quinoa]	--
AUR62030051	AUR62030051	25.4928	23.3599	25.7376	13.9382	15.7352	11.0963	27.3195	23.0214	24.5863	17.9085	14.4157	13.6737	0.000174898	1.22212	up	0.000133913	1.00081	up	[RTKL]	General function prediction only;; Signal transduction mechanisms;; Transcription;; Replication, recombination and repair	Biological Process: MAPK cascade (GO:0000165);; Molecular Function: MAP kinase activity (GO:0004707);; Molecular Function: ATP binding (GO:0005524);; Cellular Component: vacuole (GO:0005773);; Cellular Component: plasma membrane (GO:0005886);; Biological Process: protein phosphorylation (GO:0006468);;	--	--	[T]	Signal transduction mechanisms	Protein kinase domain;; Protein tyrosine kinase;; Lipopolysaccharide kinase (Kdo/WaaP) family	Mitogen-activated protein kinase 16 GN=MPK16 OS=Arabidopsis thaliana (Mouse-ear cress) PE=2 SV=2	T	Signal transduction mechanisms	mitogen-activated protein kinase 15-like [Chenopodium quinoa]	biological process: metabolic process (GO:0008152);; biological process: cellular process (GO:0009987);; biological process: signaling (GO:0023052);; biological process: single-organism process (GO:0044699);; biological process: response to stimulus (GO:0050896);; biological process: biological regulation (GO:0065007);; molecular function: catalytic activity (GO:0003824);; molecular function: sig…
AUR62031580	AUR62031580	1.86248	3.72881	3.0083	18.3577	19.3442	7.96041	3.84782	3.09644	2.32923	7.49363	14.0329	17.0922	3.62524e-05	-1.84504	down	8.29902e-05	-1.62806	down	--	--	Biological Process: transcription, DNA-templated (GO:0006351);;	--	--	--	--	AP2 domain	Ethylene-responsive transcription factor ERF003 GN=ERF003 OS=Arabidopsis thaliana (Mouse-ear cress) PE=2 SV=1	K	Transcription	ethylene-responsive transcription factor ERF003-like [Chenopodium quinoa]	biological process: metabolic process (GO:0008152);; biological process: cellular process (GO:0009987)
ONT.25503	--	1.62967	2.41276	2.00553	13.4283	10.6826	8.56347	1.28261	1.21165	2.07042	9.65281	11.4815	5.91652	1.15634e-05	-1.90159	down	2.66261e-06	-2.05209	down	--	--	--	K08065|1.13771e-14|tcc:TCM_030438|K08065 nuclear transcription Y subunit beta | (RefSeq) Nuclear transcription factor Y subunit B-3	--	[K]	Transcription	Histone-like transcription factor (CBF/NF-Y) and archaeal histone	Nuclear transcription factor Y subunit B-3 OS=Arabidopsis thaliana OX=3702 GN=NFYB3 PE=1 SV=1	B	Chromatin structure and dynamics	nuclear transcription factor Y subunit B-3-like [Chenopodium quinoa]	--
AUR62007975	AUR62007975	2.44451	2.30309	1.50415	18.3577	20.2103	8.8047	1.41087	2.96182	2.84683	10.9229	19.2634	16.5663	2.19228e-07	-2.27164	down	1.24445e-08	-2.21456	down	[K]	Transcription	--	K09338|2.87963e-81|tcc:TCM_000867|K09338 homeobox-leucine zipper protein | (RefSeq) Homeodomain-leucine zipper protein HD4	--	[K]	Transcription	Homeobox domain;; Homeobox associated leucine zipper	Homeobox-leucine zipper protein HAT22 GN=HAT22 OS=Arabidopsis thaliana (Mouse-ear cress) PE=1 SV=1	K	Transcription	homeobox-leucine zipper protein HAT22-like [Chenopodium quinoa]	--
AUR62016126	AUR62016126	0.349216	0.219342	0.334255	9.00887	11.1157	8.08102	0.384782	0.269256	0	7.87466	11.4815	10.3868	2.06921e-12	-3.86964	down	6.62066e-15	-4.28476	down	--	--	--	--	--	--	--	bZIP transcription factor;; Basic region leucine zipper	Ocs element-binding factor 1 GN=OBF1 OS=Zea mays (Maize) PE=2 SV=2	K	Transcription	bZIP transcription factor 53-like [Chenopodium quinoa]	--
AUR62034094	AUR62034094	2.2117	7.5673	3.0083	0.339957	1.58795	0.844286	12.4413	14.4052	7.76409	0.508043	0.765433	1.57774	0.000923174	2.13376	up	3.10114e-16	3.56512	up	--	--	--	--	--	--	--	Dof domain, zinc finger	Cyclic dof factor 1 OS=Arabidopsis thaliana (Mouse-ear cress) PE=1 SV=2	R	General function prediction only	cyclic dof factor 1-like [Chenopodium quinoa]	--
AUR62002328	AUR62002328	370.634	422.453	467.289	76.8303	70.7361	51.5014	482.517	480.487	409.944	40.8974	51.9219	55.2209	1.37769e-32	2.96581	up	2.12707e-62	3.46308	up	--	--	--	--	--	--	--	B-box zinc finger	B-box zinc finger protein 24 {ECO:0000303|PubMed:19920209} GN=At1g06040 OS=Arabidopsis thaliana (Mouse-ear cress) PE=1 SV=1	S	Function unknown	B-box zinc finger protein 25-like [Chenopodium quinoa]	--
AUR62000347	AUR62000347	8.7304	13.8185	12.3674	5.26934	8.22849	2.77408	11.9282	10.7702	9.0581	5.08043	5.86832	4.33878	0.000959041	1.4264	up	5.14115e-05	1.32167	up	[RTKL]	General function prediction only;; Signal transduction mechanisms;; Transcription;; Replication, recombination and repair	--	K04733|1.96587e-129|cic:CICLE_v10025130mg|K04733 interleukin-1 receptor-associated kinase 4 [EC:2.7.11.1] | (RefSeq) hypothetical protein	--	--	--	Protein kinase domain;; Protein tyrosine kinase;; R3H domain	Wall-associated receptor kinase-like 22 (Precursor) GN=F20B17_27 OS=Arabidopsis thaliana (Mouse-ear cress) PE=2 SV=1	T	Signal transduction mechanisms	wall-associated receptor kinase-like 8 [Chenopodium quinoa]	--
AUR62021242	AUR62021242	16.5296	13.2702	13.7045	0.169979	0.144359	0	16.6739	14.5398	16.434	0	0	0	2.03195e-22	5.72368	up	6.871e-27	6.48523	up	--	--	Biological Process: response to stress (GO:0006950);; Biological Process: response to abiotic stimulus (GO:0009628);;	--	--	--	--	AP2 domain	Dehydration-responsive element-binding protein 1A GN=At4g25480 OS=Arabidopsis thaliana (Mouse-ear cress) PE=1 SV=2	K	Transcription	dehydration-responsive element-binding protein 1A-like [Chenopodium quinoa]	biological process: response to stimulus (GO:0050896)
AUR62039930	AUR62039930	78.69	89.7109	105.792	33.8257	27.717	20.0216	83.7542	61.2557	87.346	21.3378	28.7037	20.5106	1.4657e-12	2.06316	up	7.24335e-16	1.99441	up	--	--	--	--	--	--	--	YABBY protein	Axial regulator YABBY 1 GN=F4L23.30 OS=Arabidopsis thaliana (Mouse-ear cress) PE=1 SV=1	R	General function prediction only	hypothetical protein SOVF_134890 [Spinacia oleracea]	--
AUR62004550	AUR62004550	13.6194	10.0897	10.529	41.3048	42.8748	23.3988	13.9804	10.7702	13.1989	47.629	48.2223	42.8619	0.00243232	-1.15832	down	2.3841e-10	-1.50934	down	[RTKL]	General function prediction only;; Signal transduction mechanisms;; Transcription;; Replication, recombination and repair	--	--	--	[T]	Signal transduction mechanisms	Protein kinase domain;; Protein tyrosine kinase;; NAF domain;; Kinase-like	CBL-interacting serine/threonine-protein kinase 9 OS=Arabidopsis thaliana (Mouse-ear cress) PE=1 SV=2	T	Signal transduction mechanisms	CBL-interacting serine/threonine-protein kinase 9-like [Chenopodium quinoa]	--
AUR62003152	AUR62003152	3.84137	3.72881	4.67957	21.5873	22.8088	9.76959	4.74565	6.19289	4.52905	15.4953	29.3416	22.2198	0.000104053	-1.61186	down	4.18934e-07	-1.70768	down	--	--	--	K09338|7.7596e-77|tcc:TCM_000867|K09338 homeobox-leucine zipper protein | (RefSeq) Homeodomain-leucine zipper protein HD4	--	[K]	Transcription	Homeobox associated leucine zipper;; Homeobox domain	Homeobox-leucine zipper protein HAT22 GN=HAT22 OS=Arabidopsis thaliana (Mouse-ear cress) PE=1 SV=1	K	Transcription	homeobox-leucine zipper protein HAT22-like [Chenopodium quinoa]	--
AUR62006688	AUR62006688	8.49759	13.4895	11.8661	0.679914	2.45411	0.120612	15.7761	11.9819	13.3283	0.889075	1.53087	1.05183	5.22773e-10	3.34385	up	7.55059e-22	3.62751	up	[RTKL]	General function prediction only;; Signal transduction mechanisms;; Transcription;; Replication, recombination and repair	--	K04733|0|mdm:103428814|K04733 interleukin-1 receptor-associated kinase 4 [EC:2.7.11.1] | (RefSeq) wall-associated receptor kinase 2-like	--	--	--	Protein kinase domain;; Protein tyrosine kinase;; Wall-associated receptor kinase galacturonan-binding;; Calcium-binding EGF domain;; Complement Clr-like EGF-like;; EGF-like domain;; EGF domain;; Human growth factor-like EGF	Wall-associated receptor kinase 2 (Precursor) GN=WAK2 OS=Arabidopsis thaliana (Mouse-ear cress) PE=1 SV=1	T	Signal transduction mechanisms	wall-associated receptor kinase-like 8 [Chenopodium quinoa]	--
AUR62005995	AUR62005995	122.458	92.5623	104.789	6.96912	5.48566	2.77408	88.7564	78.892	105.721	6.22352	4.33745	4.33878	2.35641e-38	4.55723	up	1.71041e-62	4.37833	up	[TK]	Signal transduction mechanisms;; Transcription	Biological Process: single-organism process (GO:0044699);; Biological Process: regulation of cellular process (GO:0050794);; Biological Process: response to stimulus (GO:0050896);;	K12130|9.25992e-156|vvi:100853219|K12130 pseudo-response regulator 5 | (RefSeq) two-component response regulator-like APRR5	Circadian rhythm - plant (ko04712)	[K]	Transcription	Response regulator receiver domain;; CCT motif	Two-component response regulator-like APRR5 GN=APRR5 OS=Arabidopsis thaliana (Mouse-ear cress) PE=1 SV=2	K	Transcription	two-component response regulator-like APRR5 isoform X1 [Chenopodium quinoa]	biological process: single-organism process (GO:0044699);; biological process: biological regulation (GO:0065007);; biological process: response to stimulus (GO:0050896)
AUR62001307	AUR62001307	21.3022	25.7727	23.3979	15.2981	16.0239	6.63367	25.9087	19.2518	17.8574	12.066	9.18519	9.59791	0.000881759	1.25674	up	5.10737e-06	1.30562	up	--	--	--	--	--	--	--	MYB-CC type transfactor, LHEQLE motif;; Myb-like DNA-binding domain	Protein PHR1-LIKE 1 GN=PHL1 OS=Arabidopsis thaliana (Mouse-ear cress) PE=1 SV=1	S	Function unknown	myb family transcription factor PHL6-like [Chenopodium quinoa]	--
AUR62032799	AUR62032799	14.7835	13.1605	19.2197	3.73953	2.02103	0.120612	16.4174	14.9437	16.3046	1.52413	3.57202	1.70922	1.30981e-07	2.99601	up	1.96833e-17	2.96608	up	--	--	--	--	--	--	--	Dof domain, zinc finger	Cyclic dof factor 2 GN=MIJ24.16 OS=Arabidopsis thaliana (Mouse-ear cress) PE=1 SV=2	R	General function prediction only	cyclic dof factor 1-like [Chenopodium quinoa]	--
AUR62034188	AUR62034188	2.56092	3.07079	3.17542	11.5585	12.2706	5.91	3.07826	3.50033	2.84683	12.8281	11.6091	12.8849	0.00586594	-1.24971	down	3.251e-06	-1.58761	down	--	--	--	--	--	[O]	Posttranslational modification, protein turnover, chaperones	Myb-like DNA-binding domain;; Myb-like DNA-binding domain	Transcription factor DIVARICATA GN=DIVARICATA OS=Antirrhinum majus (Garden snapdragon) PE=2 SV=1	K	Transcription	transcription factor SRM1-like [Chenopodium quinoa]	--
AUR62013547	AUR62013547	1.97889	1.86441	2.33979	10.3687	11.26	4.70388	2.69347	2.82719	1.81162	6.22352	7.65433	9.072	0.00174302	-1.52587	down	0.0030043	-1.24397	down	[RTKL]	General function prediction only;; Signal transduction mechanisms;; Transcription;; Replication, recombination and repair	--	--	--	[T]	Signal transduction mechanisms	Protein tyrosine kinase;; Protein kinase domain	Serine/threonine-protein kinase HT1 GN=HT1 OS=Arabidopsis thaliana (Mouse-ear cress) PE=1 SV=1	T	Signal transduction mechanisms	serine/threonine-protein kinase STY46-like [Chenopodium quinoa]	--
AUR62013338	AUR62013338	60.4144	63.9382	74.0375	26.1767	20.3547	23.2782	61.6934	48.4661	71.0414	22.8619	20.0288	16.8292	1.77981e-08	1.78813	up	7.59258e-14	1.87804	up	--	--	Molecular Function: transcription factor activity, sequence-specific DNA binding (GO:0003700);; Biological Process: chromatin assembly or disassembly (GO:0006333);; Biological Process: regulation of translation (GO:0006417);; Biological Process: plastid organization (GO:0009657);; Biological Process: leaf morphogenesis (GO:0009965);; Biological Process: cell differentiation (GO:0030154);; Biologi…	--	--	--	--	YABBY protein;; HMG-box domain	Axial regulator YABBY 5 GN=YAB5 OS=Arabidopsis thaliana (Mouse-ear cress) PE=2 SV=1	K	Transcription	axial regulator YABBY 5-like isoform X1 [Chenopodium quinoa]	biological process: biological regulation (GO:0065007);; molecular function: nucleic acid binding transcription factor activity (GO:0001071);; biological process: cellular process (GO:0009987);; biological process: cellular component organization or biogenesis (GO:0071840);; biological process: developmental process (GO:0032502);; biological process: single-organism process (GO:0044699)
AUR62018249	AUR62018249	16.2967	15.1346	17.5484	55.413	50.9589	40.8876	13.5956	14.6745	13.5871	58.933	43.7572	35.2362	0.000268307	-1.15871	down	9.05496e-07	-1.35088	down	[KR]	Transcription;; General function prediction only	Molecular Function: N-acetyltransferase activity (GO:0008080);; Biological Process: metabolic process (GO:0008152);;	--	--	--	--	Acetyltransferase (GNAT) family;; Acetyltransferase (GNAT) domain;; FR47-like protein;; Acetyltransferase (GNAT) domain	--	R	General function prediction only	uncharacterized protein LOC110735174 isoform X1 [Chenopodium quinoa]	molecular function: catalytic activity (GO:0003824);; biological process: metabolic process (GO:0008152)
AUR62023526	AUR62023526	2.91013	6.36092	3.50968	0	0	0.120612	6.15651	8.88545	7.50528	0.762064	0.510289	0.788869	5.02598e-10	4.33103	up	1.4522e-13	3.39651	up	--	--	Molecular Function: N-acetyltransferase activity (GO:0008080);;	--	--	--	--	Acetyltransferase (GNAT) family	--	R	General function prediction only	uncharacterized protein LOC110725217 isoform X1 [Chenopodium quinoa]	molecular function: catalytic activity (GO:0003824)
AUR62001422	AUR62001422	3.49216	2.74178	3.50968	12.0685	11.26	10.0108	3.84782	2.4233	2.07042	14.2252	11.7366	7.09982	0.00228848	-1.30756	down	0.000139984	-1.5542	down	--	--	Molecular Function: transcription factor activity, sequence-specific DNA binding (GO:0003700);; Biological Process: regulation of transcription, DNA-templated (GO:0006355);; Molecular Function: sequence-specific DNA binding (GO:0043565);;	K14432|6.66254e-61|bdi:100825896|K14432 ABA responsive element binding factor | (RefSeq) ABSCISIC ACID-INSENSITIVE 5-like protein 5	Plant hormone signal transduction (ko04075)	--	--	bZIP transcription factor;; Basic region leucine zipper;; bZIP Maf transcription factor	bZIP transcription factor TRAB1 OS=Oryza sativa subsp. japonica (Rice) PE=1 SV=1	K	Transcription	Basic-leucine zipper domain [Macleaya cordata]	biological process: biological regulation (GO:0065007);; molecular function: nucleic acid binding transcription factor activity (GO:0001071);; molecular function: binding (GO:0005488)
AUR62006685	AUR62006685	2.2117	1.75474	4.67957	0.169979	0.288719	0.120612	2.56521	4.3081	2.84683	0.508043	0.255144	0.394435	7.554e-06	3.1528	up	1.49676e-06	2.82797	up	[RTKL]	General function prediction only;; Signal transduction mechanisms;; Transcription;; Replication, recombination and repair	--	K04733|1.25884e-123|cic:CICLE_v10019288mg|K04733 interleukin-1 receptor-associated kinase 4 [EC:2.7.11.1] | (RefSeq) hypothetical protein	--	--	--	Protein kinase domain;; Protein tyrosine kinase	Putative wall-associated receptor kinase-like 11 (Precursor) GN=WAKL11 OS=Arabidopsis thaliana (Mouse-ear cress) PE=3 SV=2	T	Signal transduction mechanisms	wall-associated receptor kinase-like 8 [Chenopodium quinoa]	--
AUR62017943	AUR62017943	7.68275	11.2961	10.529	2.20972	4.04206	1.08551	13.5956	11.8473	11.7755	2.54021	3.06173	1.31478	6.36069e-07	2.24262	up	1.52063e-13	2.6041	up	--	--	--	--	--	--	--	AP2 domain	Ethylene-responsive transcription factor RAP2-6 GN=F1I21.18 OS=Arabidopsis thaliana (Mouse-ear cress) PE=2 SV=2	K	Transcription	ethylene-responsive transcription factor ERF110-like [Chenopodium quinoa]	--
AUR62026624	AUR62026624	1.04765	0	0.501383	8.15897	5.77438	5.78939	1.41087	0	1.42342	9.01776	7.01647	4.73322	3.20398e-05	-2.66119	down	5.65106e-05	-2.20932	down	--	--	Molecular Function: protein serine/threonine kinase activity (GO:0004674);; Molecular Function: ATP binding (GO:0005524);; Biological Process: protein phosphorylation (GO:0006468);; Cellular Component: integral component of membrane (GO:0016021);;	--	--	--	--	Protein tyrosine kinase;; Protein kinase domain	Probable LRR receptor-like serine/threonine-protein kinase At1g34110 (Precursor) GN=At1g34110 OS=Arabidopsis thaliana (Mouse-ear cress) PE=2 SV=2	T	Signal transduction mechanisms	probable LRR receptor-like serine/threonine-protein kinase At1g34110 [Chenopodium quinoa]	biological process: metabolic process (GO:0008152);; biological process: cellular process (GO:0009987);; molecular function: catalytic activity (GO:0003824);; molecular function: binding (GO:0005488);; cellular component: membrane (GO:0016020);; cellular component: membrane part (GO:0044425)
ONT.12211	--	0.465621	0.767697	0.501383	7.98899	7.36233	6.75429	0.513043	0.269256	0.776409	2.66722	2.2963	3.41843	4.7042e-08	-2.87744	down	0.00528237	-1.75638	down	--	--	Cellular Component: nucleus (GO:0005634);;	--	--	--	--	Myb/SANT-like DNA-binding domain	--	S	Function unknown	uncharacterized protein LOC110704305 [Chenopodium quinoa]	cellular component: cell (GO:0005623);; cellular component: organelle (GO:0043226);; cellular component: cell part (GO:0044464)
AUR62032870	AUR62032870	9.07961	10.9671	10.8633	5.09936	2.30975	0.964898	16.8022	12.5204	9.4463	3.42929	5.86832	3.94435	3.69881e-05	2.09226	up	4.43831e-07	1.77597	up	--	--	--	--	--	--	--	Helix-loop-helix DNA-binding domain	Transcription factor bHLH25 GN=T28I19.130 OS=Arabidopsis thaliana (Mouse-ear cress) PE=2 SV=2	K	Transcription	transcription factor bHLH18-like [Chenopodium quinoa]	--
AUR62041457	AUR62041457	15.1327	42.662	32.2556	4.7594	8.22849	5.18633	42.7108	37.0227	35.5854	6.09651	9.82305	7.88869	1.6228e-09	2.47714	up	1.62685e-22	2.52311	up	[T]	Signal transduction mechanisms	Molecular Function: phosphoprotein phosphatase activity (GO:0004721);;	--	--	[T]	Signal transduction mechanisms	Protein phosphatase 2C	Probable protein phosphatase 2C 27 OS=Oryza sativa subsp. japonica (Rice) PE=2 SV=1	T	Signal transduction mechanisms	probable protein phosphatase 2C 27 [Chenopodium quinoa]	biological process: metabolic process (GO:0008152);; biological process: cellular process (GO:0009987);; molecular function: catalytic activity (GO:0003824)
AUR62016940	AUR62016940	11.8733	10.8574	10.3619	5.77927	5.05258	3.01531	14.3652	12.5204	12.0343	9.39879	4.97531	4.60174	8.91394e-05	1.58047	up	0.000279509	1.2943	up	[KL]	Transcription;; Replication, recombination and repair	--	--	--	[KL]	Transcription;; Replication, recombination and repair	SNF2 family N-terminal domain;; Helicase conserved C-terminal domain;; Zinc finger, C3HC4 type (RING finger);; Zinc finger, C3HC4 type (RING finger)	Putative SWI/SNF-related matrix-associated actin-dependent regulator of chromatin subfamily A member 3-like 2 GN=At5g22750 OS=Arabidopsis thaliana (Mouse-ear cress) PE=2 SV=1	KL	Transcription;; Replication, recombination and repair	helicase-like transcription factor CHR28 [Chenopodium quinoa]	--
AUR62012195	AUR62012195	1.28046	0.877368	0.501383	3.05962	6.49617	4.22143	0.897825	0.942396	0.776409	4.57239	5.74075	4.2073	0.00674423	-1.66695	down	0.000136119	-1.92198	down	[RTKL]	General function prediction only;; Signal transduction mechanisms;; Transcription;; Replication, recombination and repair	--	--	--	--	--	Protein kinase domain;; Protein tyrosine kinase;; Leucine rich repeat;; Leucine Rich repeats (2 copies);; Leucine Rich Repeat	Probable leucine-rich repeat receptor-like protein kinase At5g49770 (Precursor) GN=At5g49770 OS=Arabidopsis thaliana (Mouse-ear cress) PE=2 SV=1	T	Signal transduction mechanisms	PREDICTED: probable leucine-rich repeat receptor-like protein kinase At5g49770 isoform X5 [Beta vulgaris subsp. vulgaris]	--
AUR62028451	AUR62028451	9.31242	12.1735	12.8688	40.2849	42.8748	26.8965	10.3891	11.7126	10.7403	41.7865	46.1811	34.3158	8.77957e-05	-1.24394	down	8.90014e-10	-1.52842	down	[RTKL]	General function prediction only;; Signal transduction mechanisms;; Transcription;; Replication, recombination and repair	--	K08856|1.22749e-154|mdm:103420361|K08856 serine/threonine kinase 16 [EC:2.7.11.1] | (RefSeq) serine/threonine-protein kinase 16-like	--	[KIT]	Transcription;; Lipid transport and metabolism;; Signal transduction mechanisms	Protein kinase domain;; Armadillo/beta-catenin-like repeat;; Protein tyrosine kinase	LRR receptor-like serine/threonine-protein kinase HSL2 (Precursor) GN=HSL2 OS=Arabidopsis thaliana (Mouse-ear cress) PE=2 SV=1	T	Signal transduction mechanisms	probable serine/threonine-protein kinase DDB_G0291350 [Chenopodium quinoa]	--
AUR62011607	AUR62011607	4.19059	3.50947	4.67957	38.9251	39.5545	19.1773	4.36086	5.25049	3.49384	18.9246	26.2799	31.6863	6.96188e-11	-2.41372	down	7.25079e-11	-2.13515	down	--	--	Biological Process: transcription, DNA-templated (GO:0006351);; Biological Process: regulation of cellular process (GO:0050794);;	--	--	--	--	AUX/IAA family	Auxin-induced protein AUX22 GN=AUX22 OS=Glycine max (Soybean) PE=2 SV=1	K	Transcription	auxin-induced protein IAA6-like [Chenopodium quinoa]	biological process: metabolic process (GO:0008152);; biological process: cellular process (GO:0009987);; biological process: biological regulation (GO:0065007)
AUR62003996	AUR62003996	6.40229	15.1346	6.35085	2.54968	2.02103	2.77408	9.36303	10.0971	7.11708	3.68331	5.74075	3.15548	5.79882e-05	2.02934	up	0.000342181	1.3322	up	--	--	Molecular Function: transcription cofactor activity (GO:0003712);; Molecular Function: histone acetyltransferase activity (GO:0004402);; Cellular Component: nucleus (GO:0005634);; Biological Process: regulation of transcription, DNA-templated (GO:0006355);; Molecular Function: zinc ion binding (GO:0008270);; Biological Process: histone acetylation (GO:0016573);;	--	--	[K]	Transcription	BTB/POZ domain;; TAZ zinc finger	BTB/POZ and TAZ domain-containing protein 4 GN=BT4 OS=Arabidopsis thaliana (Mouse-ear cress) PE=1 SV=1	K	Transcription	BTB/POZ and TAZ domain-containing protein 4-like [Chenopodium quinoa]	biological process: biological regulation (GO:0065007);; molecular function: transcription factor activity, protein binding (GO:0000988);; molecular function: catalytic activity (GO:0003824);; cellular component: cell (GO:0005623);; cellular component: organelle (GO:0043226);; cellular component: cell part (GO:0044464);; molecular function: binding (GO:0005488);; biological process: metabolic pro…
AUR62039129	AUR62039129	1.28046	4.1675	4.51244	14.9581	15.1577	30.2737	3.5913	4.57735	4.52905	26.0372	28.0659	16.6977	0.000120715	-2.08729	down	1.31035e-10	-2.05397	down	[K]	Transcription	--	K09419|3.40153e-150|tcc:TCM_037308|K09419 heat shock transcription factor, other eukaryote | (RefSeq) Heat shock transcription factor A2 isoform 1	--	[K]	Transcription	HSF-type DNA-binding	Heat shock factor protein HSF30 GN=HSF30 OS=Solanum peruvianum (Peruvian tomato) PE=2 SV=1	K	Transcription	heat shock factor protein HSF30-like isoform X1 [Chenopodium quinoa]	--
AUR62008000	AUR62008000	16.4131	17.4377	16.0442	10.7087	12.4149	6.63367	17.5717	13.7321	16.5634	11.1769	8.29219	7.75722	0.00195229	1.11257	up	0.000280506	1.09921	up	--	--	Molecular Function: binding (GO:0005488);;	--	--	[R]	General function prediction only	Zinc finger, C2H2 type;; Zinc-finger double-stranded RNA-binding;; C2H2-type zinc finger	Protein indeterminate-domain 1 {ECO:0000303|PubMed:16784536} OS=Arabidopsis thaliana (Mouse-ear cress) PE=1 SV=1	R	General function prediction only	hypothetical protein SOVF_181990 [Spinacia oleracea]	molecular function: binding (GO:0005488)
AUR62027409	AUR62027409	4.19059	5.48355	5.34808	1.86976	2.16539	1.68857	5.00217	6.19289	4.14085	2.54021	1.65844	1.57774	0.000794845	1.61666	up	0.000318908	1.59763	up	--	--	--	--	--	--	--	SCA7, zinc-binding domain	--	S	Function unknown	protein EFFECTOR OF TRANSCRIPTION 2 [Chenopodium quinoa]	--
AUR62023484	AUR62023484	3.60856	4.71585	4.67957	1.18985	1.01052	0.844286	4.74565	5.789	2.71743	0.762064	1.14815	1.1833	2.93163e-05	2.20092	up	1.83976e-05	2.15766	up	--	--	--	--	--	--	--	WRKY DNA -binding domain	Probable WRKY transcription factor 41 GN=WRKY41 OS=Arabidopsis thaliana (Mouse-ear cress) PE=2 SV=2	K	Transcription	probable WRKY transcription factor 41 [Chenopodium quinoa]	--
AUR62028298	AUR62028298	66.351	74.9053	71.3635	40.7949	40.9981	31.3592	65.5412	64.7561	67.5475	38.8653	41.4609	34.5788	4.11397e-06	1.25995	up	2.41107e-07	1.0913	up	--	--	--	K13464|1.75195e-49|sly:101247936|K13464 jasmonate ZIM domain-containing protein | (RefSeq) protein TIFY 10b-like	Plant hormone signal transduction (ko04075)	--	--	tify domain;; Divergent CCT motif	Protein TIFY 10B OS=Arabidopsis thaliana (Mouse-ear cress) PE=1 SV=1	S	Function unknown	protein TIFY 10B-like [Chenopodium quinoa]	--
AUR62026883	AUR62026883	7.56634	5.92223	9.86053	24.8169	21.2208	19.6598	7.1826	5.25049	6.08187	17.4005	18.2428	17.4866	0.00837978	-1.06449	down	0.000103689	-1.15807	down	--	--	--	--	--	[K]	Transcription	Myb/SANT-like DNA-binding domain	Trihelix transcription factor ASIL2 {ECO:0000305} OS=Arabidopsis thaliana (Mouse-ear cress) PE=2 SV=1	K	Transcription	trihelix transcription factor ASIL2-like [Chenopodium quinoa]	--
AUR62040530	AUR62040530	72.8697	64.4866	69.1908	6.45919	5.63002	4.10082	69.6456	70.4104	64.8301	3.30228	4.97531	3.28696	3.32607e-36	3.90136	up	9.33876e-64	4.33455	up	--	--	--	--	--	[O]	Posttranslational modification, protein turnover, chaperones	Myb-like DNA-binding domain	Protein REVEILLE 8 GN=F11F8.19 OS=Arabidopsis thaliana (Mouse-ear cress) PE=2 SV=1	K	Transcription	protein REVEILLE 8-like isoform X1 [Chenopodium quinoa]	--
AUR62002048	AUR62002048	3.95778	8.22533	6.35085	25.8367	30.0268	13.991	7.8239	9.02008	6.98768	17.6545	24.2387	24.7179	0.000409584	-1.42547	down	0.000232245	-1.1218	down	--	--	Molecular Function: DNA binding (GO:0003677);;	--	--	--	--	Homeobox domain	WUSCHEL-related homeobox 13 GN=WOX13 OS=Arabidopsis thaliana (Mouse-ear cress) PE=2 SV=1	K	Transcription	WUSCHEL-related homeobox 8-like [Chenopodium quinoa]	molecular function: binding (GO:0005488)
AUR62004650	AUR62004650	7.79916	10.4187	8.5235	4.24947	4.33078	4.9451	12.0565	17.5016	11.2579	5.71548	3.69959	11.3071	0.00345513	1.24894	up	0.00631256	1.19671	up	--	--	--	--	--	--	--	mTERF	--	S	Function unknown	uncharacterized protein LOC110714343 [Chenopodium quinoa]	--
AUR62026533	AUR62026533	6.98432	3.61914	7.85499	22.9471	27.1396	20.2629	5.64347	3.76958	4.65845	19.9407	17.605	17.2236	0.000727479	-1.43866	down	2.7125e-07	-1.57606	down	--	--	Molecular Function: binding (GO:0005488);; Biological Process: response to hormone (GO:0009725);; Biological Process: response to oxygen-containing compound (GO:1901700);;	--	--	--	--	Myb-like DNA-binding domain	Transcription factor MYB1R1 OS=Solanum tuberosum (Potato) PE=2 SV=1	K	Transcription	transcription factor KUA1-like [Chenopodium quinoa]	molecular function: binding (GO:0005488);; biological process: response to stimulus (GO:0050896)
AUR62004023	AUR62004023	0.582027	1.86441	0.66851	7.30908	10.1052	3.13592	1.53913	1.07702	0.90581	5.71548	12.5021	15.383	0.000939237	-1.96047	down	1.6209e-08	-2.65219	down	[RTKL]	General function prediction only;; Signal transduction mechanisms;; Transcription;; Replication, recombination and repair	Molecular Function: binding (GO:0005488);; Biological Process: signal transduction (GO:0007165);; Biological Process: response to hormone (GO:0009725);; Molecular Function: kinase activity (GO:0016301);; Biological Process: cellular metabolic process (GO:0044237);;	K12761|1.94092e-84|tcc:TCM_042270|K12761 carbon catabolite-derepressing protein kinase [EC:2.7.11.1] | (RefSeq) SOS3-interacting protein 4	--	[T]	Signal transduction mechanisms	Protein kinase domain;; Protein tyrosine kinase;; Kinase-like;; Lipopolysaccharide kinase (Kdo/WaaP) family	CBL-interacting serine/threonine-protein kinase 11 GN=At2g30360 OS=Arabidopsis thaliana (Mouse-ear cress) PE=1 SV=1	T	Signal transduction mechanisms	CBL-interacting serine/threonine-protein kinase 14-like [Chenopodium quinoa]	molecular function: binding (GO:0005488);; biological process: cellular process (GO:0009987);; biological process: biological regulation (GO:0065007);; biological process: response to stimulus (GO:0050896);; molecular function: catalytic activity (GO:0003824);; biological process: metabolic process (GO:0008152)
AUR62030805	AUR62030805	21.8842	24.2373	23.2307	224.202	202.536	223.012	25.5239	17.6363	17.728	163.082	111.243	142.785	1.63497e-21	-2.76796	down	2.56859e-21	-2.39306	down	--	--	--	--	--	[K]	Transcription	CCT motif;; B-box zinc finger	Zinc finger protein CONSTANS-LIKE 6 GN=COL6 OS=Arabidopsis thaliana (Mouse-ear cress) PE=2 SV=2	K	Transcription	zinc finger protein CONSTANS-LIKE 6-like [Chenopodium quinoa]	--
AUR62026538	AUR62026538	1.97889	1.31605	1.33702	6.45919	6.92925	8.8047	1.79565	1.21165	2.71743	16.0033	10.7161	4.73322	0.00117946	-1.70456	down	8.44848e-05	-1.91285	down	[RTKL]	General function prediction only;; Signal transduction mechanisms;; Transcription;; Replication, recombination and repair	--	--	--	--	--	Protein tyrosine kinase;; Protein kinase domain;; Leucine Rich repeats (2 copies);; Leucine Rich Repeat;; Leucine rich repeat;; Leucine Rich repeat;; Leucine rich repeat	Probable inactive receptor kinase At1g27190 (Precursor) GN=At1g27190 OS=Arabidopsis thaliana (Mouse-ear cress) PE=1 SV=1	T	Signal transduction mechanisms	probable inactive receptor kinase At1g27190 [Chenopodium quinoa]	--
AUR62008425	AUR62008425	30.0326	30.7079	39.7764	15.638	14.0029	7.71918	36.9391	30.1567	27.0449	10.1609	14.5432	10.3868	2.39592e-07	1.75641	up	1.15504e-10	1.69684	up	--	--	Molecular Function: DNA binding (GO:0003677);; Biological Process: regulation of transcription, DNA-templated (GO:0006355);;	--	--	--	--	Dof domain, zinc finger	Cyclic dof factor 3 GN=F1P2.50 OS=Arabidopsis thaliana (Mouse-ear cress) PE=1 SV=2	K	Transcription	cyclic dof factor 3-like [Chenopodium quinoa]	molecular function: binding (GO:0005488);; biological process: biological regulation (GO:0065007)
AUR62035397	AUR62035397	0.814837	0.877368	0.66851	2.54968	5.91874	4.82449	1.41087	1.61554	2.58803	6.73157	6.63375	5.65356	0.00316704	-1.81371	down	0.00308837	-1.32279	down	[RTKL]	General function prediction only;; Signal transduction mechanisms;; Transcription;; Replication, recombination and repair	--	--	--	--	--	Leucine Rich repeats (2 copies);; Leucine rich repeat;; Protein kinase domain;; Leucine Rich Repeat;; Protein tyrosine kinase;; Leucine Rich repeat;; Leucine rich repeat N-terminal domain;; Leucine rich repeat	LRR receptor-like serine/threonine-protein kinase GSO1 (Precursor) GN=GSO1 OS=Arabidopsis thaliana (Mouse-ear cress) PE=2 SV=1	T	Signal transduction mechanisms	LRR receptor-like serine/threonine-protein kinase GSO1 [Chenopodium quinoa]	--
AUR62026495	AUR62026495	4.4234	2.85145	3.50968	12.0685	12.7036	10.8551	2.43695	2.96182	3.49384	15.7493	13.0124	13.8052	0.00491214	-1.24232	down	6.84938e-08	-1.84088	down	--	--	--	--	--	--	--	Helix-loop-helix DNA-binding domain	Transcription factor BPE GN=T30E16.21 OS=Arabidopsis thaliana (Mouse-ear cress) PE=2 SV=1	K	Transcription	transcription factor BHLH089-like isoform X1 [Chenopodium quinoa]	--
AUR62001930	AUR62001930	3.25935	5.70289	3.17542	24.6469	27.717	11.0963	6.02825	7.6738	5.30546	17.0194	23.6008	29.0567	2.23232e-05	-1.81752	down	6.86299e-06	-1.49	down	[K]	Transcription	--	K09419|1.81971e-80|pxb:103942246|K09419 heat shock transcription factor, other eukaryote | (RefSeq) heat stress transcription factor B-1-like	--	[K]	Transcription	HSF-type DNA-binding	Heat shock factor protein HSF24 GN=HSF24 OS=Solanum peruvianum (Peruvian tomato) PE=2 SV=1	K	Transcription	heat shock factor protein HSF24-like [Chenopodium quinoa]	--
AUR62019798	AUR62019798	4.77262	4.9352	5.68234	1.01987	2.16539	1.56796	6.15651	5.51975	5.69366	1.39712	2.67901	0.788869	0.000199782	1.86349	up	1.2395e-05	1.98315	up	--	--	Biological Process: cellular process (GO:0009987);;	--	--	--	--	AP2 domain	Ethylene-responsive transcription factor CRF2 GN=F9D16.220 OS=Arabidopsis thaliana (Mouse-ear cress) PE=1 SV=1	K	Transcription	ethylene-responsive transcription factor CRF2-like [Chenopodium quinoa]	biological process: cellular process (GO:0009987)
AUR62004561	AUR62004561	29.5669	25.663	28.0774	6.62917	5.48566	5.18633	27.576	26.9256	33.7738	7.1126	4.20988	4.86469	6.71796e-14	2.52688	up	6.17219e-20	2.66903	up	[T]	Signal transduction mechanisms	--	K12130|2.26655e-122|cit:102622921|K12130 pseudo-response regulator 5 | (RefSeq) two-component response regulator-like APRR9	Circadian rhythm - plant (ko04712)	[K]	Transcription	CCT motif;; Response regulator receiver domain	Two-component response regulator-like PRR95 OS=Oryza sativa subsp. japonica (Rice) PE=2 SV=1	K	Transcription	two-component response regulator-like APRR3 [Chenopodium quinoa]	--
AUR62027824	AUR62027824	1.97889	5.81256	4.34532	16.4879	20.9321	7.71918	3.46304	3.63496	2.32923	6.09651	8.93005	12.7534	0.00604399	-1.36569	down	0.00748949	-1.16251	down	--	--	--	--	--	--	--	Helix-loop-helix DNA-binding domain	Transcription factor bHLH94 GN=F12K8.16 OS=Arabidopsis thaliana (Mouse-ear cress) PE=2 SV=2	K	Transcription	Transcription factor bHLH94 [Triticum urartu]	--
AUR62000081	AUR62000081	12.2226	12.3928	16.5456	6.79914	7.79541	4.82449	12.4413	10.9049	13.0695	5.33445	6.12346	4.99617	0.000139504	1.40633	up	4.88044e-06	1.41702	up	--	--	--	K14514|0|mdm:103447068|K14514 ethylene-insensitive protein 3 | (RefSeq) ETHYLENE INSENSITIVE 3-like 3 protein	Plant hormone signal transduction (ko04075)	--	--	Ethylene insensitive 3	ETHYLENE INSENSITIVE 3-like 3 protein GN=EIL3 OS=Arabidopsis thaliana (Mouse-ear cress) PE=1 SV=1	K	Transcription	ETHYLENE INSENSITIVE 3-like 3 protein [Chenopodium quinoa]	--
ONT.1976	--	0.116405	0.767697	0.167128	2.88964	2.59847	3.9802	0.384782	0.134628	0.129401	5.08043	7.14404	2.76104	0.00211702	-2.19957	down	1.06547e-07	-3.31035	down	--	--	Molecular Function: DNA binding (GO:0003677);; Molecular Function: transcription factor activity, sequence-specific DNA binding (GO:0003700);; Cellular Component: nucleus (GO:0005634);; Biological Process: regulation of transcription, DNA-templated (GO:0006355);; Biological Process: defense response (GO:0006952);; Biological Process: ethylene-activated signaling pathway (GO:0009873);;	--	--	--	--	AP2 domain	Ethylene-responsive transcription factor 12 OS=Arabidopsis thaliana OX=3702 GN=ERF12 PE=1 SV=1	K	Transcription	ethylene-responsive transcription factor 12-like [Chenopodium quinoa]	molecular function: binding (GO:0005488);; biological process: biological regulation (GO:0065007);; molecular function: nucleic acid binding transcription factor activity (GO:0001071);; cellular component: cell (GO:0005623);; cellular component: organelle (GO:0043226);; cellular component: cell part (GO:0044464);; biological process: response to stimulus (GO:0050896);; biological process: cellula…
AUR62022709	AUR62022709	0.232811	0.329013	0.167128	4.41944	4.18642	1.9298	0.384782	0.67314	0.647007	3.68331	4.72017	3.94435	0.000110639	-2.64553	down	7.62589e-05	-2.19226	down	[KAD]	Transcription;; RNA processing and modification;; Cell cycle control, cell division, chromosome partitioning	--	--	--	[K]	Transcription	Myb-like DNA-binding domain;; Myb-like DNA-binding domain	Myb-related protein 308 OS=Antirrhinum majus (Garden snapdragon) PE=2 SV=1	K	Transcription	transcription repressor MYB6-like [Chenopodium quinoa]	--
AUR62039984	AUR62039984	67.5151	59.1127	68.8566	37.2253	39.4101	28.3439	64.6434	58.4285	58.6188	26.1642	28.1934	23.5346	2.80649e-05	1.25411	up	4.10242e-13	1.51834	up	--	--	--	--	--	[K]	Transcription	CCT motif;; B-box zinc finger	Zinc finger protein CONSTANS-LIKE 5 GN=COL5 OS=Arabidopsis thaliana (Mouse-ear cress) PE=2 SV=2	K	Transcription	zinc finger protein CONSTANS-LIKE 5-like [Chenopodium quinoa]	--
AUR62032541	AUR62032541	0.582027	1.97408	1.00277	5.43932	8.95028	4.70388	1.66739	2.69256	1.68222	7.1126	6.88889	7.49426	0.00123876	-1.79057	down	0.000875314	-1.40828	down	[RTKL]	General function prediction only;; Signal transduction mechanisms;; Transcription;; Replication, recombination and repair	Molecular Function: protein kinase C activity (GO:0004697);; Molecular Function: ATP binding (GO:0005524);; Cellular Component: ribosome (GO:0005840);; Biological Process: protein phosphorylation (GO:0006468);;	K04688|2.17806e-158|cit:102608538|K04688 ribosomal protein S6 kinase beta [EC:2.7.11.1] | (RefSeq) serine/threonine-protein kinase AtPK2/AtPK19-like	--	[RT]	General function prediction only;; Signal transduction mechanisms	Protein kinase domain;; Protein tyrosine kinase;; Kinase-like	Serine/threonine-protein kinase AtPK2/AtPK19 GN=F17O14.19 OS=Arabidopsis thaliana (Mouse-ear cress) PE=1 SV=2	T	Signal transduction mechanisms	serine/threonine-protein kinase AtPK2/AtPK19-like [Chenopodium quinoa]	biological process: metabolic process (GO:0008152);; biological process: cellular process (GO:0009987);; molecular function: catalytic activity (GO:0003824);; molecular function: binding (GO:0005488);; cellular component: cell (GO:0005623);; cellular component: macromolecular complex (GO:0032991);; cellular component: organelle (GO:0043226);; cellular component: cell part (GO:0044464)
AUR62017796	AUR62017796	1.62967	1.53539	1.50415	14.1082	9.9608	10.8551	1.79565	1.61554	1.55282	16.0033	15.8189	14.1996	2.29825e-07	-2.32168	down	1.04133e-14	-2.72877	down	--	--	--	--	--	--	--	Acetyltransferase (GNAT) family;; FR47-like protein;; Acetyltransferase (GNAT) domain;; Acetyltransferase (GNAT) domain	--	R	General function prediction only	uncharacterized protein LOC110695064 [Chenopodium quinoa]	--
AUR62000319	AUR62000319	48.1918	40.5783	40.2777	20.9074	20.9321	13.1467	40.2739	33.9263	37.0088	24.259	22.8354	14.857	1.18006e-06	1.58256	up	1.7137e-05	1.14078	up	--	--	Molecular Function: metal ion binding (GO:0046872);;	--	--	[R]	General function prediction only	Zinc finger C-x8-C-x5-C-x3-H type (and similar)	Zinc finger CCCH domain-containing protein ZFN-like OS=Pisum sativum (Garden pea) PE=2 SV=1	R	General function prediction only	zinc finger CCCH domain-containing protein ZFN-like [Chenopodium quinoa]	molecular function: binding (GO:0005488)
AUR62012355	AUR62012355	340.136	281.087	293.643	114.736	124.005	55.6023	311.417	312.337	295.812	108.086	104.099	111.888	2.25978e-09	1.98605	up	2.54388e-22	1.79934	up	[RTKL]	General function prediction only;; Signal transduction mechanisms;; Transcription;; Replication, recombination and repair	Molecular Function: protein serine/threonine kinase activity (GO:0004674);; Molecular Function: ATP binding (GO:0005524);; Biological Process: protein phosphorylation (GO:0006468);; Biological Process: signal transduction (GO:0007165);;	K07198|0|vvi:100241678|K07198 5'-AMP-activated protein kinase, catalytic alpha subunit [EC:2.7.11.11] | (RefSeq) CIPK13; CBL-interacting protein kinase 13	Regulation of autophagy (ko04140)	[T]	Signal transduction mechanisms	Protein kinase domain;; Protein tyrosine kinase;; NAF domain;; Kinase-like	CBL-interacting protein kinase 2 OS=Oryza sativa subsp. japonica (Rice) PE=2 SV=1	T	Signal transduction mechanisms	CBL-interacting protein kinase 2-like [Chenopodium quinoa]	biological process: metabolic process (GO:0008152);; biological process: cellular process (GO:0009987);; molecular function: catalytic activity (GO:0003824);; molecular function: binding (GO:0005488);; biological process: biological regulation (GO:0065007)
ONT.10782	--	4.19059	6.14158	4.34532	1.01987	2.45411	0.603061	5.13043	4.03884	4.39965	1.1431	1.53087	1.97217	0.00021272	2.02473	up	0.00019952	1.7106	up	--	--	--	K14514|7.29242e-83|bvg:104889853|K14514 ethylene-insensitive protein 3 | (RefSeq) putative ETHYLENE INSENSITIVE 3-like 4 protein	Plant hormone signal transduction (ko04075)	--	--	Ethylene insensitive 3	Putative ETHYLENE INSENSITIVE 3-like 4 protein OS=Arabidopsis thaliana OX=3702 GN=EIL4 PE=3 SV=1	K	Transcription	putative ETHYLENE INSENSITIVE 3-like 4 protein [Chenopodium quinoa]	--
AUR62021507	AUR62021507	23.0482	43.4297	29.5816	14.7881	13.1367	7.96041	46.6869	49.5431	29.6329	12.7011	21.0494	15.12	1.53537e-06	1.7204	up	3.30304e-08	1.62818	up	--	--	--	K09419|1.38416e-83|pop:POPTR_0018s05770g|K09419 heat shock transcription factor, other eukaryote | (RefSeq) POPTRDRAFT_261844; hypothetical protein	--	[K]	Transcription	HSF-type DNA-binding	Heat stress transcription factor C-1 GN=MOB24.9 OS=Arabidopsis thaliana (Mouse-ear cress) PE=2 SV=1	K	Transcription	heat stress transcription factor C-1-like [Chenopodium quinoa]	--
AUR62003328	AUR62003328	3.02654	2.96112	5.01383	16.148	12.9923	8.44286	4.36086	2.82719	2.84683	12.066	17.9877	10.2553	0.00388798	-1.29699	down	1.66512e-05	-1.58834	down	[RTKL]	General function prediction only;; Signal transduction mechanisms;; Transcription;; Replication, recombination and repair	--	K04733|0|tcc:TCM_019277|K04733 interleukin-1 receptor-associated kinase 4 [EC:2.7.11.1] | (RefSeq) Concanavalin A-like lectin protein kinase family protein	--	--	--	Protein kinase domain;; Protein tyrosine kinase;; Legume lectin domain	Probable L-type lectin-domain containing receptor kinase S.5 (Precursor) GN=LECRKS5 OS=Arabidopsis thaliana (Mouse-ear cress) PE=2 SV=1	T	Signal transduction mechanisms	probable L-type lectin-domain containing receptor kinase S.5 [Chenopodium quinoa]	--
AUR62011247	AUR62011247	13.0374	34.5464	25.4034	5.09936	11.9818	5.54816	37.5804	33.5224	30.1505	4.95342	7.01647	9.86087	1.45389e-05	1.91657	up	1.50244e-16	2.43366	up	[T]	Signal transduction mechanisms	Molecular Function: protein serine/threonine phosphatase activity (GO:0004722);; Biological Process: protein dephosphorylation (GO:0006470);; Molecular Function: metal ion binding (GO:0046872);;	K14803|1.22957e-178|mdm:103431391|K14803 protein phosphatase PTC2/3 [EC:3.1.3.16] | (RefSeq) probable protein phosphatase 2C 27	--	[T]	Signal transduction mechanisms	Protein phosphatase 2C	Probable protein phosphatase 2C 27 OS=Oryza sativa subsp. japonica (Rice) PE=2 SV=1	T	Signal transduction mechanisms	probable protein phosphatase 2C 27 [Chenopodium quinoa]	biological process: metabolic process (GO:0008152);; biological process: cellular process (GO:0009987);; molecular function: catalytic activity (GO:0003824);; molecular function: binding (GO:0005488)
AUR62017171	AUR62017171	9.54523	4.38684	7.85499	0.679914	0	0	3.5913	3.63496	4.27025	0.889075	1.14815	0.262956	1.92795e-11	4.26463	up	1.04994e-05	2.3285	up	[KAD]	Transcription;; RNA processing and modification;; Cell cycle control, cell division, chromosome partitioning	Molecular Function: chromatin binding (GO:0003682);; Molecular Function: transcription factor activity, sequence-specific DNA binding (GO:0003700);; Biological Process: regulation of transcription, DNA-templated (GO:0006355);; Biological Process: trichome morphogenesis (GO:0010090);; Molecular Function: sequence-specific DNA binding (GO:0043565);; Biological Process: anther wall tapetum developme…	K09422|0|pper:PRUPE_ppa021719mg|K09422 myb proto-oncogene protein, plant | (RefSeq) hypothetical protein	--	[K]	Transcription	Myb-like DNA-binding domain;; Myb-like DNA-binding domain	Myb-related protein Hv1 GN=MYB1 OS=Hordeum vulgare (Barley) PE=2 SV=1	K	Transcription	transcription factor MYB80-like [Chenopodium quinoa]	molecular function: binding (GO:0005488);; biological process: biological regulation (GO:0065007);; molecular function: nucleic acid binding transcription factor activity (GO:0001071);; biological process: cellular process (GO:0009987);; biological process: developmental process (GO:0032502);; biological process: single-organism process (GO:0044699);; biological process: cellular component organi…
AUR62012312	AUR62012312	15.0163	24.347	23.3979	7.81902	10.827	3.37714	26.0369	19.1172	20.8336	11.558	12.3745	9.86087	7.55471e-06	1.81736	up	3.25797e-06	1.25209	up	--	--	--	--	--	--	--	AP2 domain	Dehydration-responsive element-binding protein 2A OS=Oryza sativa subsp. japonica (Rice) PE=2 SV=1	K	Transcription	dehydration-responsive element-binding protein 2C-like isoform X1 [Chenopodium quinoa]	--
AUR62027703	AUR62027703	11.6405	7.23829	11.5318	4.24947	5.63002	1.80918	12.4413	7.26991	11.1285	3.81032	4.97531	5.25913	0.000425718	1.68652	up	0.00012735	1.38315	up	[RTKL]	General function prediction only;; Signal transduction mechanisms;; Transcription;; Replication, recombination and repair	Molecular Function: nucleotide binding (GO:0000166);; Molecular Function: protein kinase activity (GO:0004672);; Cellular Component: membrane (GO:0016020);; Biological Process: phosphorylation (GO:0016310);;	--	--	--	--	Protein kinase domain;; Protein tyrosine kinase;; Leucine Rich repeats (2 copies);; Leucine Rich Repeat;; Leucine rich repeat N-terminal domain;; Leucine rich repeat;; Leucine Rich repeat	Probable LRR receptor-like serine/threonine-protein kinase At5g45780 (Precursor) GN=At5g45780 OS=Arabidopsis thaliana (Mouse-ear cress) PE=2 SV=1	T	Signal transduction mechanisms	probable LRR receptor-like serine/threonine-protein kinase At5g45780 [Chenopodium quinoa]	molecular function: binding (GO:0005488);; biological process: metabolic process (GO:0008152);; biological process: cellular process (GO:0009987);; molecular function: catalytic activity (GO:0003824);; cellular component: membrane (GO:0016020)
AUR62009027	AUR62009027	8.8468	13.4895	9.6934	4.58942	6.49617	2.05041	11.2869	11.3088	7.24648	3.81032	5.86832	4.47026	0.000309291	1.60039	up	0.000214093	1.32974	up	[RTKL]	General function prediction only;; Signal transduction mechanisms;; Transcription;; Replication, recombination and repair	--	--	--	--	--	Protein kinase domain;; Protein tyrosine kinase;; Wall-associated receptor kinase C-terminal	Probable receptor-like protein kinase At1g67000 (Precursor) GN=At1g67000 OS=Arabidopsis thaliana (Mouse-ear cress) PE=2 SV=2	T	Signal transduction mechanisms	LEAF RUST 10 DISEASE-RESISTANCE LOCUS RECEPTOR-LIKE PROTEIN KINASE-like 2.4 [Chenopodium quinoa]	--
AUR62028537	AUR62028537	25.9584	18.6441	26.4062	11.0486	9.52772	4.58327	27.9608	19.5211	23.4217	13.0821	10.0782	7.88869	5.04041e-06	1.81746	up	5.30257e-07	1.46383	up	--	--	--	K14432|1.66076e-117|tcc:TCM_022574|K14432 ABA responsive element binding factor | (RefSeq) Basic-leucine zipper transcription factor family protein, putative isoform 1	Plant hormone signal transduction (ko04075)	--	--	bZIP transcription factor;; Basic region leucine zipper	Protein ABSCISIC ACID-INSENSITIVE 5 GN=At2g36270 OS=Arabidopsis thaliana (Mouse-ear cress) PE=1 SV=1	K	Transcription	protein ABSCISIC ACID-INSENSITIVE 5 [Chenopodium quinoa]	--
AUR62011878	AUR62011878	0.465621	1.64507	0.66851	7.47906	7.79541	7.47796	1.53913	2.4233	0.776409	9.27178	8.54733	8.15165	9.26945e-06	-2.35134	down	4.40417e-06	-1.97434	down	--	--	--	K14516|9.05119e-40|pxb:103954366|K14516 ethylene-responsive transcription factor 1 | (RefSeq) ethylene-responsive transcription factor 1B-like	Plant hormone signal transduction (ko04075)	--	--	AP2 domain	Ethylene-responsive transcription factor 1B GN=K14B15.15 OS=Arabidopsis thaliana (Mouse-ear cress) PE=1 SV=2	K	Transcription	ethylene-responsive transcription factor 1B-like [Chenopodium quinoa]	--
AUR62028772	AUR62028772	2.56092	2.08375	1.8384	9.5188	8.08413	8.68408	1.15435	1.88479	1.42342	14.7332	13.2675	6.83687	0.00144743	-1.5062	down	1.44217e-08	-2.42408	down	--	--	--	--	--	--	--	ZF-HD protein dimerisation region	Zinc-finger homeodomain protein 9 GN=P0707C02.7 OS=Oryza sativa subsp. japonica (Rice) PE=3 SV=2	R	General function prediction only	zinc-finger homeodomain protein 8-like [Chenopodium quinoa]	--
AUR62021670	AUR62021670	15.9475	16.999	18.2169	11.3886	11.1157	3.13592	21.8043	14.0013	15.2694	5.33445	7.7819	4.60174	0.00377158	1.34375	up	3.17648e-08	1.77327	up	--	--	Molecular Function: DNA binding (GO:0003677);; Biological Process: regulation of transcription, DNA-templated (GO:0006355);;	--	--	--	--	Dof domain, zinc finger	Cyclic dof factor 3 GN=F1P2.50 OS=Arabidopsis thaliana (Mouse-ear cress) PE=1 SV=2	R	General function prediction only	cyclic dof factor 3-like isoform X1 [Chenopodium quinoa]	molecular function: binding (GO:0005488);; biological process: biological regulation (GO:0065007)
AUR62041615	AUR62041615	1.86248	2.08375	1.8384	14.7881	12.7036	8.08102	1.66739	1.07702	1.81162	13.0821	12.7572	6.83687	1.8269e-06	-2.04941	down	3.94899e-08	-2.31654	down	[T]	Signal transduction mechanisms	--	K12129|1.68798e-142|tcc:TCM_043038|K12129 pseudo-response regulator 7 | (RefSeq) Pseudo response regulator isoform 11	Circadian rhythm - plant (ko04712)	[K]	Transcription	Response regulator receiver domain;; CCT motif	Two-component response regulator-like PRR73 GN=PRR73 OS=Oryza sativa subsp. indica (Rice) PE=2 SV=2	K	Transcription	two-component response regulator-like PRR73 [Chenopodium quinoa]	--
AUR62031926	AUR62031926	1.62967	3.29013	4.67957	10.3687	13.5698	10.1314	4.10434	2.55793	5.17606	16.6384	14.5432	10.7812	0.00285859	-1.38235	down	0.00012274	-1.41578	down	[RTKL]	General function prediction only;; Signal transduction mechanisms;; Transcription;; Replication, recombination and repair	Molecular Function: protein serine/threonine kinase activity (GO:0004674);; Molecular Function: protein tyrosine kinase activity (GO:0004713);; Molecular Function: ATP binding (GO:0005524);; Biological Process: protein phosphorylation (GO:0006468);; Biological Process: microtubule nucleation (GO:0007020);; Biological Process: cell wall macromolecule catabolic process (GO:0016998);;	--	--	--	--	Protein tyrosine kinase;; Protein kinase domain;; LysM domain	LysM domain receptor-like kinase 3 (Precursor) GN=LYK3 OS=Arabidopsis thaliana (Mouse-ear cress) PE=2 SV=1	T	Signal transduction mechanisms	lysM domain receptor-like kinase 3 [Chenopodium quinoa]	biological process: metabolic process (GO:0008152);; biological process: cellular process (GO:0009987);; molecular function: catalytic activity (GO:0003824);; molecular function: binding (GO:0005488);; biological process: cellular component organization or biogenesis (GO:0071840)
AUR62035237	AUR62035237	0.465621	0.767697	0.334255	4.58942	4.33078	7.71918	0.769564	1.07702	0.776409	7.87466	5.74075	4.33878	3.12383e-05	-2.56322	down	9.39961e-06	-2.19302	down	--	--	--	--	--	--	--	AP2 domain	Ethylene-responsive transcription factor ERF118 GN=ERF118 OS=Arabidopsis thaliana (Mouse-ear cress) PE=2 SV=1	K	Transcription	uncharacterized protein LOC110691221 [Chenopodium quinoa]	--
AUR62004564	AUR62004564	4.77262	4.9352	7.18648	2.71966	3.46463	0.482449	6.28477	5.38512	8.02289	3.42929	2.42387	2.23513	0.00644536	1.5932	up	0.000210637	1.50847	up	--	--	Molecular Function: protein dimerization activity (GO:0046983);;	--	--	--	--	Helix-loop-helix DNA-binding domain	Transcription factor bHLH57 GN=F11O4.13 OS=Arabidopsis thaliana (Mouse-ear cress) PE=2 SV=1	K	Transcription	transcription factor bHLH57-like isoform X2 [Chenopodium quinoa]	molecular function: binding (GO:0005488)
AUR62031089	AUR62031089	6.28589	7.01894	6.85223	84.6494	101.34	50.0541	8.97825	12.9243	10.3521	65.2835	63.1482	95.0588	2.12714e-22	-3.00118	down	3.95676e-17	-2.38892	down	[K]	Transcription	Molecular Function: sequence-specific DNA binding (GO:0043565);;	--	--	[K]	Transcription	Homeobox domain	Homeobox-leucine zipper protein ATHB-52 GN=ATHB-52 OS=Arabidopsis thaliana (Mouse-ear cress) PE=2 SV=1	K	Transcription	PREDICTED: homeobox-leucine zipper protein ATHB-52 [Beta vulgaris subsp. vulgaris]	molecular function: binding (GO:0005488)
AUR62007441	AUR62007441	2.67732	1.97408	2.84117	13.7683	12.2706	6.75429	2.43695	2.28868	3.10563	9.77982	16.8395	12.7534	0.000527741	-1.58583	down	4.10156e-07	-1.88632	down	[RTKL]	General function prediction only;; Signal transduction mechanisms;; Transcription;; Replication, recombination and repair	Molecular Function: protein serine/threonine kinase activity (GO:0004674);; Molecular Function: non-membrane spanning protein tyrosine kinase activity (GO:0004715);; Molecular Function: ATP binding (GO:0005524);; Biological Process: protein phosphorylation (GO:0006468);; Biological Process: glucuronoxylan metabolic process (GO:0010413);; Biological Process: xylan biosynthetic process (GO:0045492)…	--	--	[T]	Signal transduction mechanisms	Protein tyrosine kinase;; Protein kinase domain	Serine/threonine-protein kinase At5g01020 GN=At5g01020 OS=Arabidopsis thaliana (Mouse-ear cress) PE=1 SV=1	T	Signal transduction mechanisms	probable serine/threonine-protein kinase PBL15 [Chenopodium quinoa]	biological process: metabolic process (GO:0008152);; biological process: cellular process (GO:0009987);; molecular function: catalytic activity (GO:0003824);; molecular function: binding (GO:0005488);; biological process: single-organism process (GO:0044699);; biological process: cellular component organization or biogenesis (GO:0071840)
AUR62040255	AUR62040255	0.814837	0.438684	1.33702	11.7285	8.95028	10.3727	0.128261	0.269256	1.03521	17.9085	11.6091	8.02017	9.43848e-09	-2.90707	down	1.37989e-13	-3.78698	down	--	--	Molecular Function: N-acetyltransferase activity (GO:0008080);;	--	--	--	--	Acetyltransferase (GNAT) family;; FR47-like protein	Probable N-acetyltransferase HLS1-like GN=At2g23060 OS=Arabidopsis thaliana (Mouse-ear cress) PE=2 SV=1	R	General function prediction only	probable N-acetyltransferase HLS1 [Chenopodium quinoa]	molecular function: catalytic activity (GO:0003824)
AUR62030486	AUR62030486	135.961	72.4925	82.8953	734.818	764.961	716.316	86.4477	60.9865	58.6188	881.835	447.906	502.904	2.08236e-10	-2.37572	down	1.53141e-21	-2.73279	down	--	--	--	--	--	[K]	Transcription	CCT motif;; B-box zinc finger	Zinc finger protein CONSTANS-LIKE 6 GN=COL6 OS=Arabidopsis thaliana (Mouse-ear cress) PE=2 SV=2	K	Transcription	zinc finger protein CONSTANS-LIKE 6-like [Chenopodium quinoa]	--
AUR62039579	AUR62039579	17.228	18.8634	17.5484	12.4084	9.239	5.78939	17.5717	16.9631	18.6338	7.74765	8.41976	11.0442	0.000562923	1.3096	up	2.52345e-05	1.2442	up	--	--	--	--	--	--	--	B-box zinc finger	B-box zinc finger protein 22 {ECO:0000303|PubMed:19920209} GN=T30F21.7 OS=Arabidopsis thaliana (Mouse-ear cress) PE=1 SV=2	S	Function unknown	B-box zinc finger protein 22-like [Chenopodium quinoa]	--
AUR62028163	AUR62028163	46.2129	59.332	64.177	10.0287	11.8375	10.252	77.0847	52.7742	88.3812	13.8442	15.1811	11.3071	2.28014e-20	2.66439	up	4.57e-24	2.67918	up	--	--	Molecular Function: UDP-glucosyltransferase activity (GO:0035251);;	--	--	[GC]	Carbohydrate transport and metabolism;; Energy production and conversion	UDP-glucoronosyl and UDP-glucosyl transferase;; FAR1 DNA-binding domain	Anthocyanidin 3-O-glucosyltransferase 2 OS=Vitis vinifera (Grape) PE=1 SV=2	CG	Energy production and conversion;; Carbohydrate transport and metabolism	anthocyanidin 3-O-glucosyltransferase 7-like [Chenopodium quinoa]	molecular function: catalytic activity (GO:0003824)
AUR62039664	AUR62039664	10.0109	17.328	21.8937	9.34882	10.3939	5.30694	20.1369	15.6168	17.3398	5.08043	8.16462	7.49426	0.00198801	1.2821	up	8.39577e-08	1.61659	up	--	--	Molecular Function: binding (GO:0005488);; Biological Process: pattern specification process (GO:0007389);; Biological Process: regulation of cellular process (GO:0050794);;	--	--	--	--	Helix-loop-helix DNA-binding domain	Transcription factor BIM1 GN=T22D6.70 OS=Arabidopsis thaliana (Mouse-ear cress) PE=1 SV=2	K	Transcription	transcription factor BIM2-like isoform X1 [Chenopodium quinoa]	molecular function: binding (GO:0005488);; biological process: multicellular organismal process (GO:0032501);; biological process: single-organism process (GO:0044699);; biological process: biological regulation (GO:0065007)
AUR62005809	AUR62005809	17.3444	16.67	18.384	2.54968	1.44359	0.844286	19.6239	15.7515	15.3988	1.1431	1.65844	2.10365	5.83447e-18	3.57414	up	1.15154e-23	3.48623	up	--	--	--	--	--	--	--	Dof domain, zinc finger	Cyclic dof factor 2 GN=MIJ24.16 OS=Arabidopsis thaliana (Mouse-ear cress) PE=1 SV=2	R	General function prediction only	cyclic dof factor 1-like [Chenopodium quinoa]	--
AUR62031585	AUR62031585	9.42883	6.47059	8.02212	28.8964	26.8509	22.072	6.79782	7.00066	7.63468	26.5452	20.284	22.2198	0.00115659	-1.23765	down	4.7508e-06	-1.31949	down	[T]	Signal transduction mechanisms	Biological Process: regulation of cellular process (GO:0050794);;	K14491|7.18881e-125|csv:101215220|K14491 two-component response regulator ARR-B family | (RefSeq) two-component response regulator ARR12-like	Plant hormone signal transduction (ko04075)	[K]	Transcription	Response regulator receiver domain	Two-component response regulator ARR12 GN=ARR12 OS=Arabidopsis thaliana (Mouse-ear cress) PE=2 SV=2	K	Transcription	two-component response regulator ARR12-like isoform X1 [Chenopodium quinoa]	biological process: biological regulation (GO:0065007)
AUR62012517	AUR62012517	1.39686	1.53539	2.33979	0.169979	0	0.120612	2.18043	2.15405	2.07042	0.127011	0.255144	0.131478	0.000125537	2.96269	up	1.07562e-05	2.9763	up	[RTKL]	General function prediction only;; Signal transduction mechanisms;; Transcription;; Replication, recombination and repair	Molecular Function: kinase activity (GO:0016301);; Biological Process: phosphorylation (GO:0016310);;	--	--	--	--	Protein kinase domain;; Protein tyrosine kinase;; S-locus glycoprotein family;; PAN-like domain	G-type lectin S-receptor-like serine/threonine-protein kinase At1g11330 (Precursor) GN=At1g11330 OS=Arabidopsis thaliana (Mouse-ear cress) PE=2 SV=3	T	Signal transduction mechanisms	uncharacterized protein LOC110687121 [Chenopodium quinoa]	molecular function: catalytic activity (GO:0003824);; biological process: metabolic process (GO:0008152);; biological process: cellular process (GO:0009987)
AUR62033396	AUR62033396	15.3655	18.7537	15.3757	53.2033	51.825	46.6769	15.5195	19.5211	17.5986	46.4859	49.2428	51.9339	0.000118227	-1.20047	down	3.72905e-06	-1.13693	down	[K]	Transcription	Molecular Function: transcription factor activity, sequence-specific DNA binding (GO:0003700);; Molecular Function: transcription coactivator activity (GO:0003713);; Cellular Component: nucleolus (GO:0005730);; Biological Process: protein folding (GO:0006457);; Biological Process: response to heat (GO:0009408);; Biological Process: response to water deprivation (GO:0009414);; Biological Process: …	K03627|9.21481e-63|cmo:103497758|K03627 putative transcription factor | (RefSeq) multiprotein-bridging factor 1c	--	[K]	Transcription	Multiprotein bridging factor 1;; Helix-turn-helix;; Helix-turn-helix domain	Multiprotein-bridging factor 1c GN=MBF1C OS=Arabidopsis thaliana (Mouse-ear cress) PE=1 SV=1	K	Transcription	multiprotein-bridging factor 1c-like [Chenopodium quinoa]	biological process: biological regulation (GO:0065007);; molecular function: nucleic acid binding transcription factor activity (GO:0001071);; molecular function: transcription factor activity, protein binding (GO:0000988);; cellular component: cell (GO:0005623);; cellular component: organelle (GO:0043226);; cellular component: organelle part (GO:0044422);; cellular component: cell part (GO:00444…
AUR62018932	AUR62018932	14.8999	8.88335	17.7155	6.79914	7.79541	5.42755	12.0565	13.5974	15.3988	7.74765	6.25103	6.57391	0.00185723	1.35755	up	3.85936e-05	1.27497	up	[JO]	Translation, ribosomal structure and biogenesis;; Posttranslational modification, protein turnover, chaperones	--	K09522|0|pper:PRUPE_ppa002636mg|K09522 DnaJ homolog subfamily C member 2 | (RefSeq) hypothetical protein	--	[O]	Posttranslational modification, protein turnover, chaperones	DnaJ domain;; Myb-like DNA-binding domain	Chaperone protein dnaJ 6 GN=MOJ9.8 OS=Arabidopsis thaliana (Mouse-ear cress) PE=2 SV=1	O	Posttranslational modification, protein turnover, chaperones	PREDICTED: dnaJ homolog subfamily C member 2 [Eucalyptus grandis]	--
AUR62002921	AUR62002921	76.2455	48.3649	67.8538	19.7175	17.4675	15.8002	53.4847	47.7929	52.7958	24.259	14.9259	12.4904	7.88338e-10	2.14627	up	5.92625e-11	1.84044	up	[RTKL]	General function prediction only;; Signal transduction mechanisms;; Transcription;; Replication, recombination and repair	--	--	--	[R]	General function prediction only	Protein kinase domain;; Protein tyrosine kinase	Serine/threonine-protein kinase STN7, chloroplastic (Precursor) GN=STN7 OS=Arabidopsis thaliana (Mouse-ear cress) PE=1 SV=1	T	Signal transduction mechanisms	serine/threonine-protein kinase STN7, chloroplastic-like [Chenopodium quinoa]	--
AUR62003991	AUR62003991	4.77262	3.94816	4.01106	23.1171	20.9321	23.64	4.10434	3.63496	4.65845	38.7383	33.4239	25.6383	5.75418e-07	-1.92429	down	3.49059e-18	-2.55019	down	--	--	Molecular Function: N-acetyltransferase activity (GO:0008080);;	--	--	--	--	Acetyltransferase (GNAT) family;; FR47-like protein	Probable N-acetyltransferase HLS1-like GN=At2g23060 OS=Arabidopsis thaliana (Mouse-ear cress) PE=2 SV=1	R	General function prediction only	probable N-acetyltransferase HLS1 [Chenopodium quinoa]	molecular function: catalytic activity (GO:0003824)
AUR62002522	AUR62002522	2.0953	2.6321	5.68234	0.339957	0.288719	0.361837	3.84782	2.69256	4.27025	1.39712	1.40329	1.57774	7.72384e-06	2.94024	up	0.00296312	1.4763	up	--	--	Molecular Function: DNA binding (GO:0003677);; Molecular Function: transcription factor activity, sequence-specific DNA binding (GO:0003700);; Molecular Function: protein binding (GO:0005515);; Cellular Component: nucleus (GO:0005634);; Biological Process: regulation of transcription, DNA-templated (GO:0006355);; Biological Process: response to xenobiotic stimulus (GO:0009410);; Biological Proces…	K16241|1.69e-34|aly:ARALYDRAFT_479237|K16241 transcription factor HY5 | (RefSeq) hypothetical protein	Circadian rhythm - plant (ko04712)	[K]	Transcription	bZIP transcription factor;; Basic region leucine zipper	Transcription factor HY5-like GN=HYH OS=Arabidopsis thaliana (Mouse-ear cress) PE=1 SV=1	R	General function prediction only	transcription factor HY5-like isoform X1 [Chenopodium quinoa]	molecular function: binding (GO:0005488);; biological process: biological regulation (GO:0065007);; molecular function: nucleic acid binding transcription factor activity (GO:0001071);; cellular component: cell (GO:0005623);; cellular component: organelle (GO:0043226);; cellular component: cell part (GO:0044464);; biological process: response to stimulus (GO:0050896);; biological process: cellula…
AUR62002046	AUR62002046	6.28589	7.5673	9.19202	39.945	45.6176	19.901	6.02825	6.32752	5.17606	20.4487	25.1317	26.8216	3.54461e-06	-1.69005	down	9.08629e-09	-1.66691	down	--	--	Molecular Function: transcription factor activity, sequence-specific DNA binding (GO:0003700);; Biological Process: regulation of transcription, DNA-templated (GO:0006355);; Molecular Function: sequence-specific DNA binding (GO:0043565);;	K14431|0|vvi:100249156|K14431 transcription factor TGA | (RefSeq) transcription factor TGA1	Plant hormone signal transduction (ko04075)	--	--	Seed dormancy control;; bZIP transcription factor;; Basic region leucine zipper	Transcription factor TGA4 GN=T31P16_20 OS=Arabidopsis thaliana (Mouse-ear cress) PE=1 SV=2	K	Transcription	transcription factor TGA4-like [Chenopodium quinoa]	biological process: biological regulation (GO:0065007);; molecular function: nucleic acid binding transcription factor activity (GO:0001071);; molecular function: binding (GO:0005488)
AUR62028076	AUR62028076	113.728	97.6072	118.995	4.41944	4.6195	2.89469	98.889	85.6234	111.544	5.46146	6.37861	1.97217	1.32569e-56	4.9626	up	1.32606e-48	4.54246	up	--	--	Biological Process: cellular process (GO:0009987);; Biological Process: single-organism process (GO:0044699);; Biological Process: regulation of biological process (GO:0050789);; Biological Process: response to stimulus (GO:0050896);;	K12130|2.94563e-102|vvi:100853219|K12130 pseudo-response regulator 5 | (RefSeq) two-component response regulator-like APRR5	Circadian rhythm - plant (ko04712)	[K]	Transcription	CCT motif;; Response regulator receiver domain	Two-component response regulator-like PRR95 OS=Oryza sativa subsp. japonica (Rice) PE=2 SV=1	K	Transcription	two-component response regulator-like APRR5 isoform X1 [Chenopodium quinoa]	biological process: cellular process (GO:0009987);; biological process: single-organism process (GO:0044699);; biological process: biological regulation (GO:0065007);; biological process: response to stimulus (GO:0050896)
AUR62012456	AUR62012456	2.32811	4.71585	4.34532	21.2473	26.2734	9.40776	3.97608	5.51975	4.91725	9.14477	17.0947	19.5903	6.82359e-05	-1.76723	down	0.00118733	-1.27079	down	--	--	Biological Process: transcription, DNA-templated (GO:0006351);;	--	--	--	--	AP2 domain	Ethylene-responsive transcription factor ERF003 GN=ERF003 OS=Arabidopsis thaliana (Mouse-ear cress) PE=2 SV=1	K	Transcription	ethylene-responsive transcription factor ERF003-like [Chenopodium quinoa]	biological process: metabolic process (GO:0008152);; biological process: cellular process (GO:0009987)
AUR62041089	AUR62041089	15.7147	13.7089	15.71	6.79914	8.66157	6.63367	16.0326	15.4822	17.3398	11.685	9.69548	6.17948	0.000213068	1.3521	up	0.000482719	1.11272	up	--	--	--	--	--	--	--	CCT motif;; B-box zinc finger	Zinc finger protein CONSTANS-LIKE 15 GN=COL15 OS=Arabidopsis thaliana (Mouse-ear cress) PE=2 SV=1	R	General function prediction only	zinc finger protein CONSTANS-LIKE 15-like [Chenopodium quinoa]	--
AUR62026695	AUR62026695	1.16405	1.20638	1.00277	5.09936	5.05258	7.11612	1.15435	0.67314	1.03521	9.39879	5.4856	4.47026	0.00133992	-1.78155	down	1.37533e-05	-2.17069	down	--	--	--	K14432|2.93627e-31|vvi:100262305|K14432 ABA responsive element binding factor | (RefSeq) G-box-binding factor 4	Plant hormone signal transduction (ko04075)	--	--	bZIP transcription factor;; Basic region leucine zipper	G-box-binding factor 4 GN=F21M11.10 OS=Arabidopsis thaliana (Mouse-ear cress) PE=1 SV=1	K	Transcription	G-box-binding factor 4-like isoform X2 [Chenopodium quinoa]	--
AUR62022677	AUR62022677	52.4988	38.4945	41.6148	5.26934	6.20746	3.25653	45.5325	45.6389	47.4903	4.6994	6.50618	3.68139	1.81957e-22	3.4095	up	6.66275e-39	3.43627	up	[T]	Signal transduction mechanisms	--	K12130|1.96582e-109|cic:CICLE_v10023753mg|K12130 pseudo-response regulator 5 | (RefSeq) hypothetical protein	Circadian rhythm - plant (ko04712)	[K]	Transcription	CCT motif;; Response regulator receiver domain	Two-component response regulator-like PRR95 OS=Oryza sativa subsp. japonica (Rice) PE=2 SV=1	K	Transcription	two-component response regulator-like APRR3 isoform X2 [Chenopodium quinoa]	--
AUR62022683	AUR62022683	394.614	218.794	303.671	58.8126	57.1663	51.5014	251.647	183.902	235.252	69.2208	50.7737	34.4473	1.05196e-14	2.70799	up	1.31568e-18	2.37047	up	--	--	Molecular Function: DNA binding (GO:0003677);; Molecular Function: chromatin binding (GO:0003682);;	K12133|0|vvi:100250535|K12133 MYB-related transcription factor LHY | (RefSeq) protein LHY	Circadian rhythm - plant (ko04712)	[O]	Posttranslational modification, protein turnover, chaperones	Myb-like DNA-binding domain;; Myb-like DNA-binding domain	Protein LHY GN=LHY OS=Arabidopsis thaliana (Mouse-ear cress) PE=1 SV=2	K	Transcription	protein LHY-like [Chenopodium quinoa]	molecular function: binding (GO:0005488)
AUR62014582	AUR62014582	0.116405	0.329013	0	5.09936	3.60899	4.82449	0.384782	0.134628	0.90581	4.06434	4.33745	3.41843	6.74643e-07	-3.35049	down	9.69692e-05	-2.29217	down	[RTKL]	General function prediction only;; Signal transduction mechanisms;; Transcription;; Replication, recombination and repair	--	K04733|0|pvu:PHAVU_007G049600g|K04733 interleukin-1 receptor-associated kinase 4 [EC:2.7.11.1] | (RefSeq) hypothetical protein	--	--	--	Protein kinase domain;; Protein tyrosine kinase;; Salt stress response/antifungal	Cysteine-rich receptor-like protein kinase 10 (Precursor) GN=F21P8.70 OS=Arabidopsis thaliana (Mouse-ear cress) PE=1 SV=3	T	Signal transduction mechanisms	putative receptor-like protein kinase At4g00960 [Chenopodium quinoa]	--
AUR62019553	AUR62019553	22.5826	14.4766	17.7155	6.11923	4.33078	4.58327	13.3391	9.69322	15.2694	6.35054	5.10289	4.33878	2.24509e-07	2.11189	up	5.11286e-06	1.53376	up	--	--	--	--	--	--	--	Myb-like DNA-binding domain	Transcription activator GLK1 GN=F23N11.11 OS=Arabidopsis thaliana (Mouse-ear cress) PE=2 SV=2	K	Transcription	transcription activator GLK1-like isoform X1 [Chenopodium quinoa]	--
AUR62004628	AUR62004628	4.77262	4.60618	6.35085	37.5653	27.8614	16.5239	4.74565	7.13528	5.04666	26.2912	31.5103	31.8177	2.32262e-06	-1.86144	down	3.90268e-12	-2.0086	down	[KAD]	Transcription;; RNA processing and modification;; Cell cycle control, cell division, chromosome partitioning	--	--	--	[K]	Transcription	Myb-like DNA-binding domain;; Myb-like DNA-binding domain	Myb-related protein 308 OS=Antirrhinum majus (Garden snapdragon) PE=2 SV=1	K	Transcription	transcription repressor MYB6-like [Chenopodium quinoa]	--
AUR62026798	AUR62026798	2.0953	5.70289	3.50968	17.5078	24.3967	7.35735	5.77173	4.03884	1.81162	11.812	13.9054	15.7774	0.00219521	-1.5443	down	0.000347486	-1.43332	down	--	--	--	--	--	--	--	GRAS domain family	Scarecrow-like protein 1 GN=SCL1 OS=Arabidopsis thaliana (Mouse-ear cress) PE=2 SV=1	K	Transcription	scarecrow-like protein 1 [Chenopodium quinoa]	--
AUR62005989	AUR62005989	20.3709	29.6112	33.4255	12.7484	9.239	5.30694	38.9913	27.0602	28.0801	6.60456	13.2675	9.72939	4.00362e-07	1.8992	up	3.008e-10	1.91421	up	--	--	--	--	--	--	--	bZIP transcription factor;; Basic region leucine zipper	Ocs element-binding factor 1 GN=OBF1 OS=Zea mays (Maize) PE=2 SV=2	K	Transcription	bZIP transcription factor 11-like [Chenopodium quinoa]	--
AUR62016750	AUR62016750	51.1019	48.4746	52.6452	30.4262	33.347	20.1422	58.1021	56.813	64.8301	40.3894	32.0206	26.6901	5.13918e-05	1.22765	up	2.67578e-06	1.15957	up	--	--	--	--	--	--	--	Helix-loop-helix DNA-binding domain	Transcription factor bHLH62 GN=F21O3.5 OS=Arabidopsis thaliana (Mouse-ear cress) PE=2 SV=1	K	Transcription	transcription factor HBI1-like [Chenopodium quinoa]	--
AUR62018701	AUR62018701	0.349216	0.438684	0.501383	4.58942	4.6195	2.05041	0.256521	0.538512	0.388204	2.03217	3.69959	2.89252	0.000528561	-2.24246	down	0.00111972	-2.08189	down	--	--	--	--	--	--	--	Helix-loop-helix DNA-binding domain	Transcription factor bHLH96 GN=T9N14.4 OS=Arabidopsis thaliana (Mouse-ear cress) PE=2 SV=1	K	Transcription	transcription factor bHLH71-like [Chenopodium quinoa]	--
AUR62003911	AUR62003911	18.8577	26.7597	28.2446	12.5784	11.8375	10.252	26.2934	22.079	18.8926	15.6223	12.6296	8.41461	2.10263e-05	1.39655	up	0.000154051	1.15769	up	--	--	--	K09284|3.00618e-111|vvi:100268051|K09284 AP2-like factor, euAP2 lineage | (RefSeq) AP2; transcription factor APETALA2	--	--	--	AP2 domain	Floral homeotic protein APETALA 2 GN=AP2 OS=Arabidopsis thaliana (Mouse-ear cress) PE=1 SV=1	K	Transcription	floral homeotic protein APETALA 2-like [Chenopodium quinoa]	--
AUR62029787	AUR62029787	19.6725	19.8505	22.3951	15.1281	10.827	8.56347	23.2152	20.4635	21.0924	11.431	11.7366	7.75722	0.00130066	1.17949	up	8.0961e-07	1.35236	up	[RTKL]	General function prediction only;; Signal transduction mechanisms;; Transcription;; Replication, recombination and repair	Molecular Function: protein kinase C activity (GO:0004697);; Molecular Function: ATP binding (GO:0005524);; Cellular Component: ribosome (GO:0005840);; Biological Process: protein phosphorylation (GO:0006468);;	K04688|0|vvi:100258607|K04688 ribosomal protein S6 kinase beta [EC:2.7.11.1] | (RefSeq) serine/threonine-protein kinase AtPK2/AtPK19	--	[RT]	General function prediction only;; Signal transduction mechanisms	Protein kinase domain;; Protein tyrosine kinase;; Kinase-like	Serine/threonine-protein kinase AtPK2/AtPK19 GN=F17O14.19 OS=Arabidopsis thaliana (Mouse-ear cress) PE=1 SV=2	T	Signal transduction mechanisms	serine/threonine-protein kinase AtPK1/AtPK6-like [Chenopodium quinoa]	biological process: metabolic process (GO:0008152);; biological process: cellular process (GO:0009987);; molecular function: catalytic activity (GO:0003824);; molecular function: binding (GO:0005488);; cellular component: cell (GO:0005623);; cellular component: macromolecular complex (GO:0032991);; cellular component: organelle (GO:0043226);; cellular component: cell part (GO:0044464)
AUR62032545	AUR62032545	3.37575	1.75474	2.50691	9.68878	10.9713	13.991	3.07826	3.23107	3.49384	21.2108	12.3745	9.072	0.000922153	-1.65604	down	2.31874e-05	-1.67903	down	[RTKL]	General function prediction only;; Signal transduction mechanisms;; Transcription;; Replication, recombination and repair	Molecular Function: nucleotide binding (GO:0000166);; Molecular Function: protein kinase activity (GO:0004672);; Cellular Component: membrane (GO:0016020);; Biological Process: phosphorylation (GO:0016310);; Molecular Function: oxidoreductase activity (GO:0016491);;	--	--	--	--	Protein tyrosine kinase;; Protein kinase domain;; Leucine Rich repeats (2 copies);; Leucine rich repeat;; Leucine Rich Repeat;; Leucine rich repeat N-terminal domain	Probable inactive receptor kinase At5g58300 (Precursor) GN=At5g58300 OS=Arabidopsis thaliana (Mouse-ear cress) PE=2 SV=1	T	Signal transduction mechanisms	probable inactive receptor kinase At5g58300 [Chenopodium quinoa]	molecular function: binding (GO:0005488);; biological process: metabolic process (GO:0008152);; biological process: cellular process (GO:0009987);; molecular function: catalytic activity (GO:0003824);; cellular component: membrane (GO:0016020)
AUR62008414	AUR62008414	5.00543	9.43171	5.84946	48.1039	42.586	34.1333	8.46521	12.1165	8.15229	25.0211	35.7202	42.5989	4.52564e-10	-2.13897	down	4.15795e-06	-1.46695	down	--	--	--	--	--	--	--	ZF-HD protein dimerisation region	Mini zinc finger protein 1 GN=MIF1 OS=Arabidopsis thaliana (Mouse-ear cress) PE=1 SV=1	S	Function unknown	mini zinc finger protein 1-like [Chenopodium quinoa]	--
AUR62021113	AUR62021113	11.6405	24.018	20.2224	10.7087	11.5488	6.15123	26.0369	19.9249	16.9516	5.58847	5.74075	6.83687	0.00109158	1.28994	up	3.71061e-12	2.03186	up	--	--	--	--	--	[O]	Posttranslational modification, protein turnover, chaperones	Myb-like DNA-binding domain	Protein REVEILLE 3 GN=F22L4.18 OS=Arabidopsis thaliana (Mouse-ear cress) PE=2 SV=1	K	Transcription	protein REVEILLE 6-like [Chenopodium quinoa]	--
AUR62023859	AUR62023859	341.999	343.161	390.577	49.1238	41.8642	33.5302	434.034	446.696	395.58	29.3395	36.1029	41.0212	2.52628e-38	3.39081	up	2.27053e-73	3.8234	up	--	--	Cellular Component: intracellular (GO:0005622);; Molecular Function: zinc ion binding (GO:0008270);;	--	--	--	--	B-box zinc finger	B-box zinc finger protein 24 {ECO:0000303|PubMed:19920209} GN=At1g06040 OS=Arabidopsis thaliana (Mouse-ear cress) PE=1 SV=1	S	Function unknown	B-box zinc finger protein 24-like [Chenopodium quinoa]	cellular component: cell (GO:0005623);; cellular component: cell part (GO:0044464);; molecular function: binding (GO:0005488)
AUR62016424	AUR62016424	3.14294	3.83849	3.34255	43.3445	42.7304	17.8506	3.46304	5.25049	3.62324	21.2108	29.0864	39.8379	2.11276e-12	-2.71573	down	1.58751e-12	-2.42391	down	--	--	Biological Process: transcription, DNA-templated (GO:0006351);; Biological Process: regulation of cellular process (GO:0050794);;	--	--	--	--	AUX/IAA family	Auxin-induced protein AUX22 GN=AUX22 OS=Glycine max (Soybean) PE=2 SV=1	K	Transcription	auxin-induced protein IAA6-like [Chenopodium quinoa]	biological process: metabolic process (GO:0008152);; biological process: cellular process (GO:0009987);; biological process: biological regulation (GO:0065007)
AUR62020146	AUR62020146	19.7889	30.4885	26.5733	14.4482	22.087	6.27184	38.7347	37.5612	25.1039	14.8603	16.5844	13.1478	0.00576094	1.20402	up	3.81861e-08	1.4636	up	--	--	Molecular Function: binding (GO:0005488);;	--	--	[R]	General function prediction only	Ankyrin repeats (3 copies);; Ankyrin repeat;; Ankyrin repeats (many copies);; Ankyrin repeat;; Zinc finger C-x8-C-x5-C-x3-H type (and similar)	Zinc finger CCCH domain-containing protein 66 GN=At5g58620 OS=Arabidopsis thaliana (Mouse-ear cress) PE=2 SV=1	R	General function prediction only	zinc finger CCCH domain-containing protein 66-like [Chenopodium quinoa]	molecular function: binding (GO:0005488)
AUR62003747	AUR62003747	1.86248	2.96112	2.67404	10.5387	9.9608	5.42755	2.82174	2.82719	2.58803	6.09651	10.8436	7.2313	0.00644339	-1.28588	down	0.00576373	-1.14913	down	--	--	Molecular Function: transcription factor activity, sequence-specific DNA binding (GO:0003700);; Cellular Component: nucleus (GO:0005634);; Biological Process: regulation of transcription, DNA-templated (GO:0006355);; Molecular Function: sequence-specific DNA binding (GO:0043565);;	--	--	--	--	Homeobox domain	WUSCHEL-related homeobox 8 GN=P0454H12.31 OS=Oryza sativa subsp. japonica (Rice) PE=2 SV=1	K	Transcription	WUSCHEL-related homeobox 8-like [Chenopodium quinoa]	biological process: biological regulation (GO:0065007);; molecular function: nucleic acid binding transcription factor activity (GO:0001071);; cellular component: cell (GO:0005623);; cellular component: organelle (GO:0043226);; cellular component: cell part (GO:0044464);; molecular function: binding (GO:0005488)
AUR62023448	AUR62023448	2.56092	3.07079	2.84117	0.509936	0.288719	0.482449	4.87391	2.82719	3.36444	0.381032	0.255144	0.657391	6.78071e-05	2.53327	up	3.39219e-07	2.88993	up	--	--	Molecular Function: DNA binding (GO:0003677);; Molecular Function: transcription factor activity, sequence-specific DNA binding (GO:0003700);; Cellular Component: nucleus (GO:0005634);; Biological Process: regulation of transcription, DNA-templated (GO:0006355);;	K09286|4.74277e-49|pop:POPTR_0014s09540g|K09286 EREBP-like factor | (RefSeq) POPTRDRAFT_731365; AP2 domain-containing transcription factor family protein	--	--	--	AP2 domain	Ethylene-responsive transcription factor ERF023 GN=ERF023 OS=Arabidopsis thaliana (Mouse-ear cress) PE=2 SV=1	K	Transcription	ethylene-responsive transcription factor ERF023-like [Chenopodium quinoa]	molecular function: binding (GO:0005488);; biological process: biological regulation (GO:0065007);; molecular function: nucleic acid binding transcription factor activity (GO:0001071);; cellular component: cell (GO:0005623);; cellular component: organelle (GO:0043226);; cellular component: cell part (GO:0044464)
AUR62043487	AUR62043487	21.3022	33.8883	35.431	18.0177	20.2103	12.5437	40.9152	35.0033	37.2676	12.066	17.605	14.0682	0.000471827	1.17	up	2.10687e-11	1.65366	up	--	--	--	K09286|4.63306e-73|mdm:103449153|K09286 EREBP-like factor | (RefSeq) AP2D24; ethylene-responsive transcription factor ERF071-like	--	--	--	AP2 domain	Ethylene-responsive transcription factor ERF071 GN=ERF071 OS=Arabidopsis thaliana (Mouse-ear cress) PE=2 SV=1	K	Transcription	ethylene-responsive transcription factor ERF071-like [Chenopodium quinoa]	--
AUR62009445	AUR62009445	0.931242	1.42572	2.17266	12.2385	12.7036	7.47796	1.92391	1.61554	0.776409	3.93733	9.44034	8.15165	5.4239e-07	-2.27393	down	0.000267904	-1.80448	down	--	--	Molecular Function: transcription factor activity, sequence-specific DNA binding (GO:0003700);; Biological Process: regulation of transcription, DNA-templated (GO:0006355);; Molecular Function: sequence-specific DNA binding (GO:0043565);;	--	--	--	--	bZIP transcription factor;; Basic region leucine zipper	Basic leucine zipper 43 GN=BZIP43 OS=Arabidopsis thaliana (Mouse-ear cress) PE=1 SV=1	K	Transcription	basic leucine zipper 43-like [Chenopodium quinoa]	biological process: biological regulation (GO:0065007);; molecular function: nucleic acid binding transcription factor activity (GO:0001071);; molecular function: binding (GO:0005488)
AUR62033894	AUR62033894	1.62967	1.97408	2.50691	0.849893	0.288719	0.361837	3.07826	1.88479	2.71743	0.889075	0.255144	0.525913	0.00550724	1.94893	up	0.000462111	2.11935	up	--	--	--	--	--	--	--	WRC;; QLQ	Growth-regulating factor 1 GN=GRF1 OS=Arabidopsis thaliana (Mouse-ear cress) PE=1 SV=1	K	Transcription	growth-regulating factor 1-like isoform X1 [Chenopodium quinoa]	--
AUR62024575	AUR62024575	7.56634	8.335	8.02212	3.56955	3.75335	3.61837	9.36303	11.8473	7.37588	3.81032	5.61317	3.81287	0.000799362	1.40353	up	0.000179608	1.36365	up	[T]	Signal transduction mechanisms	Molecular Function: protein serine/threonine phosphatase activity (GO:0004722);; Biological Process: protein dephosphorylation (GO:0006470);; Molecular Function: metal ion binding (GO:0046872);;	K14803|2.67088e-165|pvu:PHAVU_007G211300g|K14803 protein phosphatase PTC2/3 [EC:3.1.3.16] | (RefSeq) hypothetical protein	--	[T]	Signal transduction mechanisms	Protein phosphatase 2C;; Protein phosphatase 2C	Probable protein phosphatase 2C 2 OS=Oryza sativa subsp. japonica (Rice) PE=2 SV=1	T	Signal transduction mechanisms	probable protein phosphatase 2C 2 isoform X1 [Chenopodium quinoa]	biological process: metabolic process (GO:0008152);; biological process: cellular process (GO:0009987);; molecular function: catalytic activity (GO:0003824);; molecular function: binding (GO:0005488)
AUR62003487	AUR62003487	7.91556	7.78664	7.01936	43.1746	32.3365	23.5194	7.43912	7.6738	10.3521	39.5003	36.8683	32.3436	5.40626e-06	-1.63518	down	1.96077e-10	-1.71149	down	--	--	--	--	--	--	--	Acetyltransferase (GNAT) family;; FR47-like protein	--	R	General function prediction only	uncharacterized protein LOC110681896 [Chenopodium quinoa]	--
AUR62011149	AUR62011149	18.8577	18.9731	25.2363	12.5784	9.38336	6.99551	18.213	13.0589	20.316	8.89075	11.8642	7.2313	7.9335e-05	1.44183	up	0.000305708	1.16614	up	--	--	Molecular Function: transcription factor activity, sequence-specific DNA binding (GO:0003700);; Biological Process: chromatin assembly or disassembly (GO:0006333);; Biological Process: regulation of translation (GO:0006417);; Biological Process: plastid organization (GO:0009657);; Biological Process: leaf morphogenesis (GO:0009965);; Biological Process: cell differentiation (GO:0030154);; Biologi…	--	--	--	--	YABBY protein	Axial regulator YABBY 5 GN=YAB5 OS=Arabidopsis thaliana (Mouse-ear cress) PE=2 SV=1	K	Transcription	axial regulator YABBY 5-like isoform X1 [Chenopodium quinoa]	biological process: biological regulation (GO:0065007);; molecular function: nucleic acid binding transcription factor activity (GO:0001071);; biological process: cellular process (GO:0009987);; biological process: cellular component organization or biogenesis (GO:0071840);; biological process: developmental process (GO:0032502);; biological process: single-organism process (GO:0044699)
AUR62006521	AUR62006521	2.0953	1.75474	2.50691	11.7285	9.67208	10.8551	2.05217	1.48091	1.42342	14.6062	13.3951	8.41461	3.98336e-05	-1.84232	down	1.76547e-09	-2.37755	down	--	--	Molecular Function: transferase activity (GO:0016740);;	--	--	[BK]	Chromatin structure and dynamics;; Transcription	PHD-finger	Histone-lysine N-methyltransferase ATX5 GN=MYN8.4 OS=Arabidopsis thaliana (Mouse-ear cress) PE=2 SV=1	BK	Chromatin structure and dynamics;; Transcription	histone-lysine N-methyltransferase ATX3-like [Chenopodium quinoa]	molecular function: catalytic activity (GO:0003824)
AUR62041399	AUR62041399	0.232811	0.219342	0.167128	4.58942	5.77438	3.01531	0.513043	0.538512	0.129401	5.9695	7.90947	6.83687	1.38695e-06	-3.13596	down	5.35028e-10	-3.28424	down	--	--	--	--	--	--	--	Basic region leucine zipper;; bZIP transcription factor	Ocs element-binding factor 1 GN=OBF1 OS=Zea mays (Maize) PE=2 SV=2	K	Transcription	bZIP transcription factor 53-like [Chenopodium quinoa]	--
AUR62014594	AUR62014594	0.465621	1.86441	1.33702	12.4084	17.3231	5.18633	2.18043	3.09644	1.29401	5.71548	8.6749	9.72939	3.00905e-06	-2.49563	down	0.00129867	-1.44216	down	[RTKL]	General function prediction only;; Signal transduction mechanisms;; Transcription;; Replication, recombination and repair	--	K04733|0|pvu:PHAVU_007G049600g|K04733 interleukin-1 receptor-associated kinase 4 [EC:2.7.11.1] | (RefSeq) hypothetical protein	--	--	--	Protein kinase domain;; Protein tyrosine kinase;; Salt stress response/antifungal	Cysteine-rich receptor-like protein kinase 10 (Precursor) GN=F21P8.70 OS=Arabidopsis thaliana (Mouse-ear cress) PE=1 SV=3	T	Signal transduction mechanisms	putative receptor-like protein kinase At4g00960 [Chenopodium quinoa]	--
AUR62019985	AUR62019985	17.5772	20.8375	21.3923	12.2385	12.9923	6.63367	21.5478	19.1172	19.022	7.87466	10.3333	10.7812	0.000292274	1.26432	up	1.95156e-06	1.3218	up	--	--	Molecular Function: nucleic acid binding (GO:0003676);;	--	--	--	--	Myb-like DNA-binding domain	Transcription factor MYB1R1 OS=Solanum tuberosum (Potato) PE=2 SV=1	K	Transcription	transcription factor MYBS3-like [Chenopodium quinoa]	molecular function: binding (GO:0005488)
AUR62042913	AUR62042913	44.1176	48.6939	49.4698	11.5585	10.1052	6.03061	52.9717	49.0046	43.0907	8.38271	7.27161	8.15165	2.85429e-18	2.66023	up	2.19666e-33	2.85371	up	--	--	--	--	--	[O]	Posttranslational modification, protein turnover, chaperones	Myb-like DNA-binding domain	Protein REVEILLE 8 GN=F11F8.19 OS=Arabidopsis thaliana (Mouse-ear cress) PE=2 SV=1	K	Transcription	protein REVEILLE 8-like isoform X2 [Chenopodium quinoa]	--
AUR62021682	AUR62021682	5.70386	7.23829	5.51521	52.1834	47.6386	37.631	7.05434	10.0971	4.27025	25.9102	40.8231	48.9099	1.12522e-14	-2.40533	down	1.9865e-08	-2.00677	down	--	--	--	--	--	--	--	ZF-HD protein dimerisation region	Mini zinc finger protein 1 GN=MIF1 OS=Arabidopsis thaliana (Mouse-ear cress) PE=1 SV=1	R	General function prediction only	mini zinc finger protein 1-like [Chenopodium quinoa]	--
AUR62004153	AUR62004153	5.23824	4.9352	4.67957	0.509936	0.721797	0.603061	6.92608	4.71198	4.39965	0.762064	0.893005	0.657391	5.57437e-08	2.94387	up	6.55191e-09	2.7868	up	--	--	--	--	--	--	--	Helix-loop-helix DNA-binding domain	Transcription factor UNE10 GN=F6N15.11 OS=Arabidopsis thaliana (Mouse-ear cress) PE=2 SV=1	K	Transcription	transcription factor UNE10-like isoform X1 [Chenopodium quinoa]	--
AUR62016689	AUR62016689	2.79373	5.70289	2.33979	0	0.433078	0.361837	6.02825	4.3081	5.82306	1.27011	0.765433	0.131478	1.94744e-06	3.16213	up	2.25945e-08	2.84039	up	[RTKL]	General function prediction only;; Signal transduction mechanisms;; Transcription;; Replication, recombination and repair	--	--	--	--	--	Leucine Rich repeats (2 copies);; Protein kinase domain;; Protein tyrosine kinase;; Leucine rich repeat;; Leucine Rich Repeat;; Leucine rich repeat N-terminal domain;; Leucine Rich repeat	Probable LRR receptor-like serine/threonine-protein kinase At3g47570 (Precursor) GN=At3g47570 OS=Arabidopsis thaliana (Mouse-ear cress) PE=2 SV=1	T	Signal transduction mechanisms	probable LRR receptor-like serine/threonine-protein kinase At3g47570 [Chenopodium quinoa]	--
AUR62005756	AUR62005756	9.31242	5.70289	6.51797	48.9538	44.174	32.9271	8.33694	7.13528	6.85828	43.5647	39.1646	37.3398	5.08755e-08	-2.01547	down	1.76216e-16	-2.04853	down	--	--	--	--	--	--	--	TCP family transcription factor	Transcription factor TCP15 GN=TCP15 OS=Arabidopsis thaliana (Mouse-ear cress) PE=2 SV=1	K	Transcription	transcription factor TCP15-like [Chenopodium quinoa]	--
AUR62039798	AUR62039798	0.349216	0.329013	0.835638	13.5983	10.5382	10.3727	0.769564	1.61554	1.16461	15.3683	15.4362	18.2755	1.05723e-12	-3.6763	down	5.82201e-17	-3.23262	down	--	--	--	--	--	--	--	ZF-HD protein dimerisation region	Mini zinc finger protein 1 GN=MIF1 OS=Arabidopsis thaliana (Mouse-ear cress) PE=1 SV=1	S	Function unknown	mini zinc finger protein 3-like [Chenopodium quinoa]	--
AUR62010936	AUR62010936	5.82027	9.98006	8.18925	22.7771	33.0583	17.4888	10.1326	10.0971	7.76409	32.5147	26.4074	23.4031	0.00179465	-1.15871	down	2.1568e-05	-1.19599	down	[RTKL]	General function prediction only;; Signal transduction mechanisms;; Transcription;; Replication, recombination and repair	Molecular Function: protein serine/threonine kinase activity (GO:0004674);; Molecular Function: ATP binding (GO:0005524);; Biological Process: protein phosphorylation (GO:0006468);;	--	--	[T]	Signal transduction mechanisms	Protein kinase domain;; Protein tyrosine kinase;; Phosphotransferase enzyme family	Casein kinase I isoform delta-like GN=At4g26100 OS=Arabidopsis thaliana (Mouse-ear cress) PE=2 SV=2	T	Signal transduction mechanisms	casein kinase 1-like protein 3 isoform X1 [Chenopodium quinoa]	biological process: metabolic process (GO:0008152);; biological process: cellular process (GO:0009987);; molecular function: catalytic activity (GO:0003824);; molecular function: binding (GO:0005488)
AUR62016634	AUR62016634	22.117	19.3021	20.0553	12.7484	12.4149	5.66878	25.0108	16.8285	22.7747	12.7011	17.0947	9.20348	0.000485058	1.35757	up	0.00140154	1.01928	up	--	--	--	--	--	--	--	Myb-like DNA-binding domain	Myb family transcription factor APL GN=APL OS=Arabidopsis thaliana (Mouse-ear cress) PE=2 SV=2	K	Transcription	transcription factor HHO6-like [Chenopodium quinoa]	--
AUR62037488	AUR62037488	17.1116	20.6181	20.2224	3.56955	6.20746	2.29163	19.6239	19.5211	19.7984	3.04826	4.5926	3.81287	7.28132e-12	2.53477	up	1.13545e-18	2.58772	up	--	--	--	--	--	[O]	Posttranslational modification, protein turnover, chaperones	Myb-like DNA-binding domain;; Myb-like DNA-binding domain	Protein REVEILLE 1 GN=RVE1 OS=Arabidopsis thaliana (Mouse-ear cress) PE=2 SV=1	K	Transcription	protein REVEILLE 7-like [Chenopodium quinoa]	--
AUR62008990	AUR62008990	5.70386	5.59322	7.35361	61.5323	75.2113	57.7733	6.92608	6.19289	7.11708	19.0516	23.6008	40.1009	5.7837e-22	-2.89133	down	3.9275e-06	-1.6337	down	--	--	--	--	--	--	--	Protein of unknown function DUF260;; gag-polypeptide of LTR copia-type;; gag-polypeptide of LTR copia-type	LOB domain-containing protein 41 GN=F16B3.18 OS=Arabidopsis thaliana (Mouse-ear cress) PE=2 SV=1	R	General function prediction only	LOB domain-containing protein 40-like [Chenopodium quinoa]	--
AUR62009867	AUR62009867	2.44451	2.96112	1.16989	8.66891	8.95028	8.56347	1.41087	2.01942	1.68222	11.939	9.05762	7.36278	0.00330415	-1.45559	down	1.04228e-06	-1.99662	down	--	--	Cellular Component: nucleus (GO:0005634);; Biological Process: regulation of transcription, DNA-templated (GO:0006355);; Molecular Function: zinc ion binding (GO:0008270);; Molecular Function: methylated histone binding (GO:0035064);;	--	--	[R]	General function prediction only	Domain of unknown function (DUF3594);; PHD-finger	PHD finger protein ALFIN-LIKE 5, N-terminally processed GN=AL5 OS=Arabidopsis thaliana (Mouse-ear cress) PE=2 SV=1	K	Transcription	PHD finger protein ALFIN-LIKE 4-like [Chenopodium quinoa]	cellular component: cell (GO:0005623);; cellular component: organelle (GO:0043226);; cellular component: cell part (GO:0044464);; biological process: biological regulation (GO:0065007);; molecular function: binding (GO:0005488)
AUR62007472	AUR62007472	17.1116	17.986	24.902	11.0486	11.6931	7.8398	17.9565	12.9243	15.3988	10.6689	9.69548	6.17948	0.000188954	1.30166	up	0.000714717	1.08586	up	--	--	--	--	--	--	--	YABBY protein	Axial regulator YABBY 1 GN=F4L23.30 OS=Arabidopsis thaliana (Mouse-ear cress) PE=1 SV=1	R	General function prediction only	PREDICTED: protein YABBY 4 isoform X2 [Beta vulgaris subsp. vulgaris]	--
AUR62012620	AUR62012620	12.6882	8.11565	7.85499	2.3797	4.04206	2.29163	8.46521	9.42396	7.89349	6.35054	5.10289	1.57774	2.07809e-05	1.97204	up	0.00658204	1.22206	up	[RTKL]	General function prediction only;; Signal transduction mechanisms;; Transcription;; Replication, recombination and repair	--	--	--	--	--	Salt stress response/antifungal;; Protein tyrosine kinase;; Protein kinase domain	Cysteine-rich receptor-like protein kinase 10 (Precursor) GN=F21P8.70 OS=Arabidopsis thaliana (Mouse-ear cress) PE=1 SV=3	T	Signal transduction mechanisms	cysteine-rich receptor-like protein kinase 10 isoform X2 [Chenopodium quinoa]	--
AUR62035065	AUR62035065	0.814837	0.219342	0.835638	5.09936	5.3413	1.80918	0.769564	0.67314	0.388204	3.17527	2.42387	4.07583	0.00530754	-1.88046	down	0.0028924	-1.78225	down	--	--	Molecular Function: nucleic acid binding (GO:0003676);; Molecular Function: zinc ion binding (GO:0008270);;	--	--	--	--	FAR1 DNA-binding domain;; MULE transposase domain;; SWIM zinc finger	Protein FAR1-RELATED SEQUENCE 11 GN=FRS11 OS=Arabidopsis thaliana (Mouse-ear cress) PE=2 SV=1	S	Function unknown	protein FAR1-RELATED SEQUENCE 11-like [Chenopodium quinoa]	molecular function: binding (GO:0005488)
AUR62010997	AUR62010997	20.953	32.2433	28.7459	15.638	15.4465	10.1314	39.5043	37.5612	24.3275	10.1609	26.9177	18.2755	4.48478e-05	1.32424	up	0.00207333	1.13654	up	--	--	--	K09419|1.05113e-91|pop:POPTR_0018s05770g|K09419 heat shock transcription factor, other eukaryote | (RefSeq) POPTRDRAFT_261844; hypothetical protein	--	[K]	Transcription	HSF-type DNA-binding	Heat stress transcription factor C-1 GN=MOB24.9 OS=Arabidopsis thaliana (Mouse-ear cress) PE=2 SV=1	K	Transcription	heat stress transcription factor C-1-like [Chenopodium quinoa]	--
AUR62018275	AUR62018275	3.14294	2.19342	3.34255	0.339957	0.866157	0.361837	2.18043	7.26991	3.36444	0.762064	0.382716	2.36661	0.000200254	2.3766	up	0.00323109	1.83285	up	--	--	--	--	--	--	--	bZIP transcription factor;; Basic region leucine zipper;; bZIP Maf transcription factor	Protein FD OS=Arabidopsis thaliana (Mouse-ear cress) PE=1 SV=1	K	Transcription	protein FD-like isoform X2 [Chenopodium quinoa]	--
AUR62013917	AUR62013917	7.56634	9.43171	12.0332	2.71966	2.45411	0.964898	8.84999	10.501	8.15229	2.4132	2.2963	4.99617	3.21382e-08	2.44927	up	2.22662e-05	1.70126	up	--	--	--	--	--	--	--	bZIP transcription factor;; Basic region leucine zipper	Protein FD OS=Arabidopsis thaliana (Mouse-ear cress) PE=1 SV=1	K	Transcription	bZIP transcription factor 27-like isoform X1 [Chenopodium quinoa]	--
AUR62020662	AUR62020662	6.28589	8.44467	10.3619	22.4372	23.6749	24.0018	7.05434	6.32752	6.21127	23.878	20.4115	20.1162	0.00430687	-1.08801	down	1.74075e-06	-1.35039	down	[K]	Transcription	--	--	--	[K]	Transcription	Histone-like transcription factor (CBF/NF-Y) and archaeal histone	Protein Dr1 homolog GN=DR1 OS=Arabidopsis thaliana (Mouse-ear cress) PE=2 SV=1	K	Transcription	protein Dr1 homolog isoform X1 [Chenopodium quinoa]	--
AUR62014709	AUR62014709	14.4343	18.5344	13.8716	5.26934	9.81644	4.70388	17.0587	17.7709	13.1989	9.14477	11.3539	7.09982	4.49125e-05	1.56666	up	0.000409393	1.08623	up	--	--	--	--	--	--	--	--	--	R	General function prediction only	uncharacterized protein LOC110693751 [Chenopodium quinoa]	--
AUR62034563	AUR62034563	4.19059	11.5155	9.6934	16.4879	60.9197	30.2737	14.3652	18.444	21.4806	64.6484	59.4486	76.7833	0.0030594	-1.54352	down	1.95234e-08	-1.51708	down	--	--	--	--	--	--	--	B-box zinc finger	B-box zinc finger protein 21 {ECO:0000303|PubMed:19920209} GN=At1g75540 OS=Arabidopsis thaliana (Mouse-ear cress) PE=1 SV=1	S	Function unknown	B-box zinc finger protein 20-like [Chenopodium quinoa]	--
AUR62005877	AUR62005877	15.7147	21.3858	21.0581	3.39957	3.8977	2.77408	23.9847	20.8673	20.8336	4.31836	5.10289	5.78504	8.75947e-16	2.76096	up	3.47971e-17	2.34988	up	--	--	--	--	--	--	--	Helix-loop-helix DNA-binding domain	Transcription factor bHLH25 GN=T28I19.130 OS=Arabidopsis thaliana (Mouse-ear cress) PE=2 SV=2	K	Transcription	transcription factor bHLH18-like [Chenopodium quinoa]	--
AUR62023118	AUR62023118	248.176	170.209	214.759	83.7995	79.6864	74.0559	186.235	200.865	198.114	92.2098	77.9466	67.7113	1.67015e-07	1.72904	up	1.96697e-14	1.59688	up	--	--	Cellular Component: intracellular (GO:0005622);; Molecular Function: zinc ion binding (GO:0008270);;	--	--	[K]	Transcription	CCT motif;; B-box zinc finger	Zinc finger protein CONSTANS-LIKE 2 OS=Arabidopsis thaliana (Mouse-ear cress) PE=1 SV=1	K	Transcription	zinc finger protein CONSTANS-LIKE 2-like isoform X1 [Chenopodium quinoa]	cellular component: cell (GO:0005623);; cellular component: cell part (GO:0044464);; molecular function: binding (GO:0005488)
AUR62014301	AUR62014301	7.68275	21.4955	11.1975	2.3797	5.19694	1.44735	21.6761	20.8673	13.4577	1.1431	3.44445	2.62956	3.34307e-06	2.32053	up	6.09054e-17	3.0772	up	--	--	--	--	--	--	--	Dof domain, zinc finger	Cyclic dof factor 4 GN=T14G11.26 OS=Arabidopsis thaliana (Mouse-ear cress) PE=2 SV=1	R	General function prediction only	cyclic dof factor 1-like [Chenopodium quinoa]	--
AUR62040293	AUR62040293	44.9324	47.9262	48.2999	20.0575	19.4885	10.4933	51.8173	42.0039	44.7729	13.5901	14.6708	10.7812	2.89575e-09	1.83948	up	2.32499e-19	2.10196	up	--	--	--	--	--	[K]	Transcription	CCT motif;; B-box zinc finger	Zinc finger protein CONSTANS-LIKE 3 GN=COL3 OS=Arabidopsis thaliana (Mouse-ear cress) PE=1 SV=1	K	Transcription	zinc finger protein CONSTANS-LIKE 5-like [Chenopodium quinoa]	--
AUR62028488	AUR62028488	29.7998	37.6172	37.6037	12.7484	8.22849	3.25653	46.8152	34.0609	37.2676	6.73157	8.93005	6.048	1.32945e-08	2.36559	up	6.86238e-25	2.68459	up	--	--	--	--	--	--	--	B3 DNA binding domain	B3 domain-containing protein At3g11580 GN=ARF32 OS=Arabidopsis thaliana (Mouse-ear cress) PE=2 SV=1	K	Transcription	B3 domain-containing protein At2g36080-like isoform X1 [Chenopodium quinoa]	--
AUR62003214	AUR62003214	6.86791	3.50947	5.68234	45.7242	49.0822	42.3349	4.74565	6.32752	5.17606	104.022	74.1194	55.6153	1.48103e-11	-2.538	down	1.38188e-30	-3.37884	down	[R]	General function prediction only	Molecular Function: binding (GO:0005488);; Cellular Component: intracellular (GO:0005622);; Molecular Function: transferase activity (GO:0016740);; Biological Process: methylation (GO:0032259);; Biological Process: primary metabolic process (GO:0044238);; Biological Process: cellular macromolecule metabolic process (GO:0044260);; Biological Process: single-organism cellular process (GO:0044763);;	--	--	[R]	General function prediction only	SET domain;; Pre-SET motif	Histone-lysine N-methyltransferase SUVR5 GN=F27L4.9/F27L4.8/F27L4.7 OS=Arabidopsis thaliana (Mouse-ear cress) PE=1 SV=3	BK	Chromatin structure and dynamics;; Transcription	histone-lysine N-methyltransferase SUVR5-like isoform X2 [Chenopodium quinoa]	molecular function: binding (GO:0005488);; cellular component: cell (GO:0005623);; cellular component: cell part (GO:0044464);; molecular function: catalytic activity (GO:0003824);; biological process: metabolic process (GO:0008152);; biological process: cellular process (GO:0009987);; biological process: single-organism process (GO:0044699)
AUR62019265	AUR62019265	1.16405	1.20638	1.00277	5.77927	6.0631	5.30694	1.41087	0.67314	0.90581	5.46146	6.12346	6.048	0.00070438	-1.76117	down	2.10361e-05	-2.02505	down	[RTKL]	General function prediction only;; Signal transduction mechanisms;; Transcription;; Replication, recombination and repair	Molecular Function: nucleotide binding (GO:0000166);; Molecular Function: protein kinase activity (GO:0004672);; Biological Process: phosphorylation (GO:0016310);;	--	--	[R]	General function prediction only	Protein kinase domain;; Protein tyrosine kinase	Serine/threonine-protein kinase UCNL {ECO:0000305} OS=Arabidopsis thaliana (Mouse-ear cress) PE=2 SV=1	T	Signal transduction mechanisms	serine/threonine-protein kinase UCNL-like [Chenopodium quinoa]	molecular function: binding (GO:0005488);; biological process: metabolic process (GO:0008152);; biological process: cellular process (GO:0009987);; molecular function: catalytic activity (GO:0003824)
AUR62016635	AUR62016635	1.28046	1.97408	0.835638	13.4283	9.239	18.4537	1.28261	2.15405	2.45863	9.14477	8.41976	10.5183	2.69934e-07	-2.65842	down	9.03891e-06	-1.79968	down	[B]	Chromatin structure and dynamics	--	K15223|3.91686e-96|csv:101208340|K15223 upstream activation factor subunit UAF30 | (RefSeq) upstream activation factor subunit UAF30	--	[K]	Transcription	SWIB/MDM2 domain;; DEK C terminal domain	--	K	Transcription	upstream activation factor subunit spp27-like isoform X2 [Chenopodium quinoa]	--
AUR62008744	AUR62008744	2.79373	3.18046	5.68234	0.679914	1.29923	0.964898	3.84782	4.3081	4.91725	1.39712	2.42387	1.31478	0.000492898	2.01973	up	0.00105187	1.53728	up	--	--	--	--	--	[K]	Transcription	GATA zinc finger	GATA transcription factor 16 GN=GATA16 OS=Arabidopsis thaliana (Mouse-ear cress) PE=2 SV=1	K	Transcription	GATA transcription factor 16-like [Chenopodium quinoa]	--
ONT.3084	--	0.931242	0.548355	1.16989	3.05962	5.05258	4.70388	1.79565	1.07702	1.81162	7.74765	5.23046	5.52209	0.00625417	-1.67525	down	0.000959343	-1.52085	down	--	--	--	K11446|1.20941e-33|egu:105054844|K11446 histone demethylase JARID1 [EC:1.14.11.-] | (RefSeq) lysine-specific demethylase 5D	--	[R]	General function prediction only	--	Putative lysine-specific demethylase JMJ16 OS=Arabidopsis thaliana OX=3702 GN=JMJ16 PE=2 SV=1	S	Function unknown	lysine-specific demethylase 5D-like [Chenopodium quinoa]	--
AUR62037901	AUR62037901	0.232811	0.767697	0.66851	10.0287	10.9713	7.23674	0.513043	0.269256	0.258803	3.42929	4.33745	4.73322	1.98535e-10	-3.26041	down	3.89269e-06	-2.71876	down	--	--	--	--	--	--	--	Myb/SANT-like DNA-binding domain	--	S	Function unknown	uncharacterized protein LOC110709255 [Chenopodium quinoa]	--
AUR62023274	AUR62023274	3.95778	11.6251	7.52074	1.52981	2.30975	2.65347	7.05434	11.0395	7.89349	3.17527	3.44445	2.76104	0.000265187	1.91134	up	5.23303e-06	1.69744	up	[RTKL]	General function prediction only;; Signal transduction mechanisms;; Transcription;; Replication, recombination and repair	--	--	--	[T]	Signal transduction mechanisms	Protein kinase domain;; Protein tyrosine kinase	Probable receptor-like protein kinase At5g39030 (Precursor) GN=At5g39030 OS=Arabidopsis thaliana (Mouse-ear cress) PE=2 SV=1	T	Signal transduction mechanisms	LEAF RUST 10 DISEASE-RESISTANCE LOCUS RECEPTOR-LIKE PROTEIN KINASE-like 2.4 isoform X2 [Chenopodium quinoa]	--
AUR62003749	AUR62003749	3.84137	5.92223	7.01936	39.945	44.6071	19.5392	4.36086	5.25049	3.49384	18.7976	23.2181	28.2678	1.99103e-08	-2.1049	down	3.02519e-10	-2.01625	down	--	--	Molecular Function: transcription factor activity, sequence-specific DNA binding (GO:0003700);; Biological Process: regulation of transcription, DNA-templated (GO:0006355);; Molecular Function: sequence-specific DNA binding (GO:0043565);;	K14431|0|vvi:100249156|K14431 transcription factor TGA | (RefSeq) transcription factor TGA1	Plant hormone signal transduction (ko04075)	--	--	Seed dormancy control;; bZIP transcription factor;; Basic region leucine zipper	Transcription factor TGA4 GN=T31P16_20 OS=Arabidopsis thaliana (Mouse-ear cress) PE=1 SV=2	K	Transcription	transcription factor TGA4-like isoform X1 [Chenopodium quinoa]	biological process: biological regulation (GO:0065007);; molecular function: nucleic acid binding transcription factor activity (GO:0001071);; molecular function: binding (GO:0005488)

## Sheet: TFs in  DEGs of CSQ64  
TFs in DEGs of CRQ64
#ID	gene_name	Cq-5C-1_CPM	Cq-5C-2_CPM	Cq-5C-3_CPM	Cq-5N-1_CPM	Cq-5N-2_CPM	Cq-5N-3_CPM	Cq-64C-1_CPM	Cq-64C-2_CPM	Cq-64C-3_CPM	Cq-64N-1_CPM	Cq-64N-2_CPM	Cq-64N-3_CPM	Cq-5N-2_Cq-5N-1_Cq-5N-3_vs_Cq-5C-1_Cq-5C-2_Cq-5C-3_DESeq2_FDR	Cq-5N-2_Cq-5N-1_Cq-5N-3_vs_Cq-5C-1_Cq-5C-2_Cq-5C-3_DESeq2_log2FC	Cq-5N-2_Cq-5N-1_Cq-5N-3_vs_Cq-5C-1_Cq-5C-2_Cq-5C-3_DESeq2_(FDR_0.01_FC_2)_regulated	Cq-64N-1_Cq-64N-2_Cq-64N-3_vs_Cq-64C-3_Cq-64C-2_Cq-64C-1_DESeq2_FDR	Cq-64N-1_Cq-64N-2_Cq-64N-3_vs_Cq-64C-3_Cq-64C-2_Cq-64C-1_DESeq2_log2FC	Cq-64N-1_Cq-64N-2_Cq-64N-3_vs_Cq-64C-3_Cq-64C-2_Cq-64C-1_DESeq2_(FDR_0.01_FC_2)_regulated	COG_class	COG_class_annotation	GO_annotation	KEGG_annotation	KEGG_pathway_annotation	KOG_class	KOG_class_annotation	Pfam_annotation	Swiss-Prot_annotation	eggNOG_class	eggNOG_class_annotation	NR_annotation	GO_second_level_annotation
AUR62004246	AUR62004246	1.62967	1.09671	2.84117	8.15897	7.07361	5.18633	1.28261	1.61554	2.19982	9.77982	7.39918	8.41461	0.0105709	-1.37048	normal	7.3196e-06	-1.86087	down	--	--	--	--	--	--	--	Helix-loop-helix DNA-binding domain	Transcription factor bHLH25 GN=T28I19.130 OS=Arabidopsis thaliana (Mouse-ear cress) PE=2 SV=2	K	Transcription	transcription factor bHLH18-like [Chenopodium quinoa]	--
AUR62023507	AUR62023507	4.307	3.72881	4.34532	14.1082	8.22849	18.6949	6.02825	3.3657	3.23504	21.9729	21.8148	14.4626	0.0155527	-1.28797	normal	1.60092e-07	-1.7924	down	--	--	Molecular Function: transcription factor activity, sequence-specific DNA binding (GO:0003700);; Cellular Component: nucleus (GO:0005634);; Biological Process: regulation of transcription, DNA-templated (GO:0006355);; Molecular Function: sequence-specific DNA binding (GO:0043565);;	K09060|7.84676e-134|vvi:100248302|K09060 plant G-box-binding factor | (RefSeq) common plant regulatory factor 1	--	--	--	G-box binding protein MFMR;; bZIP transcription factor;; Basic region leucine zipper	Common plant regulatory factor 1 GN=CPRF1 OS=Petroselinum crispum (Parsley) PE=2 SV=1	K	Transcription	common plant regulatory factor 1-like [Chenopodium quinoa]	biological process: biological regulation (GO:0065007);; molecular function: nucleic acid binding transcription factor activity (GO:0001071);; cellular component: cell (GO:0005623);; cellular component: organelle (GO:0043226);; cellular component: cell part (GO:0044464);; molecular function: binding (GO:0005488)
AUR62003475	AUR62003475	18.6248	14.6959	17.2141	12.5784	14.0029	4.70388	16.9304	13.1935	10.7403	10.6689	6.63375	6.96835	0.0189014	1.07444	normal	0.00286201	1.02421	up	--	--	--	--	--	[R]	General function prediction only	Zinc finger, C2H2 type;; Zinc-finger double-stranded RNA-binding;; C2H2-type zinc finger	Protein indeterminate-domain 5, chloroplastic {ECO:0000303|PubMed:16784536} (Precursor) OS=Arabidopsis thaliana (Mouse-ear cress) PE=1 SV=1	R	General function prediction only	protein indeterminate-domain 5, chloroplastic-like isoform X2 [Chenopodium quinoa]	--
AUR62031363	AUR62031363	0.931242	0.658026	1.16989	3.05962	5.05258	3.85959	0.641303	0.807768	0.647007	3.30228	4.84774	4.47026	0.0117248	-1.53405	normal	0.000234507	-1.98912	down	--	--	Molecular Function: DNA binding (GO:0003677);;	--	--	--	--	Homeobox domain	WUSCHEL-related homeobox 4 GN=WOX4 OS=Arabidopsis thaliana (Mouse-ear cress) PE=2 SV=1	K	Transcription	WUSCHEL-related homeobox 4-like isoform X2 [Chenopodium quinoa]	molecular function: binding (GO:0005488)
AUR62009126	AUR62009126	3.14294	2.6321	5.01383	6.62917	8.51721	9.76959	2.56521	2.82719	4.39965	9.27178	10.4609	7.88869	0.14204	-0.810293	normal	0.00560453	-1.0977	down	[K]	Transcription	--	K09419|8.12316e-150|tcc:TCM_037308|K09419 heat shock transcription factor, other eukaryote | (RefSeq) Heat shock transcription factor A2 isoform 1	--	[K]	Transcription	HSF-type DNA-binding	Heat shock factor protein HSF30 GN=HSF30 OS=Solanum peruvianum (Peruvian tomato) PE=2 SV=1	K	Transcription	heat shock factor protein HSF30-like isoform X1 [Chenopodium quinoa]	--
AUR62002079	AUR62002079	1.62967	2.52243	0.835638	4.24947	12.7036	5.18633	2.43695	2.69256	2.45863	8.12869	13.0124	12.2275	0.0128555	-1.48706	normal	6.79671e-06	-1.70878	down	[R]	General function prediction only	--	K21121|4.80628e-121|vvi:100259634|K21121 N-alpha-acetyltransferase 60 [EC:2.3.1.259] | (RefSeq) histone acetyltransferase MCC1	--	[R]	General function prediction only	Acetyltransferase (GNAT) family;; Acetyltransferase (GNAT) domain	Histone acetyltransferase MCC1 GN=MCC1 OS=Arabidopsis thaliana (Mouse-ear cress) PE=2 SV=1	R	General function prediction only	histone acetyltransferase MCC1-like [Chenopodium quinoa]	--
AUR62000171	AUR62000171	0.931242	1.86441	0.66851	3.56955	2.02103	3.25653	1.28261	0.403884	1.03521	5.33445	5.35803	4.2073	0.259223	-0.844428	normal	0.000221784	-1.89373	down	--	--	Biological Process: regulation of transcription, DNA-templated (GO:0006355);;	--	--	--	--	GRAS domain family	Scarecrow-like protein 3 GN=SCL3 OS=Arabidopsis thaliana (Mouse-ear cress) PE=2 SV=1	K	Transcription	scarecrow-like protein 3 [Chenopodium quinoa]	biological process: biological regulation (GO:0065007)
AUR62025282	AUR62025282	5.12183	5.59322	7.68787	6.45919	9.38336	3.13592	11.0304	5.65438	5.56426	4.57239	3.82716	4.07583	0.569566	0.356398	normal	0.00931861	1.07836	up	--	--	Molecular Function: DNA binding (GO:0003677);; Cellular Component: nucleus (GO:0005634);; Biological Process: regulation of transcription, DNA-templated (GO:0006355);; Biological Process: auxin-activated signaling pathway (GO:0009734);; Molecular Function: protein dimerization activity (GO:0046983);;	K14486|0|tcc:TCM_037484|K14486 auxin response factor | (RefSeq) Transcriptional factor B3 family protein / auxin-responsive factor AUX/IAA-related isoform 1	Plant hormone signal transduction (ko04075)	--	--	Auxin response factor;; AUX/IAA family;; B3 DNA binding domain	Auxin response factor 19 GN=T29M8.9 OS=Arabidopsis thaliana (Mouse-ear cress) PE=1 SV=2	K	Transcription	PREDICTED: auxin response factor 19-like [Erythranthe guttata]	molecular function: binding (GO:0005488);; cellular component: cell (GO:0005623);; cellular component: organelle (GO:0043226);; cellular component: cell part (GO:0044464);; biological process: biological regulation (GO:0065007);; biological process: cellular process (GO:0009987);; biological process: signaling (GO:0023052);; biological process: single-organism process (GO:0044699);; biological pr…
AUR62012593	AUR62012593	8.38118	21.9342	15.8771	18.0177	20.9321	7.8398	25.5239	22.8868	19.2808	4.95342	9.18519	14.1996	0.559507	0.357698	normal	7.0876e-05	1.48213	up	[RTKL]	General function prediction only;; Signal transduction mechanisms;; Transcription;; Replication, recombination and repair	--	K04733|0|pop:POPTR_0011s03270g|K04733 interleukin-1 receptor-associated kinase 4 [EC:2.7.11.1] | (RefSeq) POPTRDRAFT_233934; hypothetical protein	--	--	--	Protein kinase domain;; Protein tyrosine kinase;; Salt stress response/antifungal	Cysteine-rich receptor-like protein kinase 10 (Precursor) GN=F21P8.70 OS=Arabidopsis thaliana (Mouse-ear cress) PE=1 SV=3	T	Signal transduction mechanisms	uncharacterized protein LOC110687158 [Chenopodium quinoa]	--
AUR62007058	AUR62007058	0	0.219342	0	0.679914	1.87667	0.361837	0.128261	0.134628	0.517606	1.77815	4.08231	2.62956	--	--	--	0.000397782	-2.40472	down	[K]	Transcription	--	K09338|1.40221e-39|tcc:TCM_015645|K09338 homeobox-leucine zipper protein | (RefSeq) Homeobox 7, putative	--	[K]	Transcription	Homeobox associated leucine zipper;; Homeobox domain;; Homeobox KN domain	Homeobox-leucine zipper protein ATHB-12 GN=ATHB-12 OS=Arabidopsis thaliana (Mouse-ear cress) PE=2 SV=1	K	Transcription	homeobox-leucine zipper protein ATHB-12-like [Chenopodium quinoa]	--
AUR62013212	AUR62013212	11.4077	32.0239	9.86053	2.03974	11.1157	16.6445	33.2195	28.4065	40.1144	18.7976	14.2881	14.4626	0.234774	0.918365	normal	3.32281e-07	1.38268	up	--	--	--	K15032|3.74397e-165|sly:101248448|K15032 mTERF domain-containing protein, mitochondrial | (RefSeq) mTERF family protein	--	[KR]	Transcription;; General function prediction only	mTERF	--	K	Transcription	transcription termination factor MTERF6, chloroplastic/mitochondrial-like [Chenopodium quinoa]	--
AUR62014471	AUR62014471	31.5458	39.8106	36.4338	27.5365	31.9034	11.82	44.1217	37.292	29.3741	24.259	21.6873	17.6181	0.0132444	0.979662	normal	3.25415e-05	1.09313	up	--	--	--	--	--	[K]	Transcription	Associated with HOX;; Homeobox KN domain;; Homeobox domain	BEL1-like homeodomain protein 10 OS=Arabidopsis thaliana (Mouse-ear cress) PE=1 SV=1	K	Transcription	BEL1-like homeodomain protein 7 [Chenopodium quinoa]	--
AUR62006247	AUR62006247	12.4554	11.2961	15.71	10.7087	7.50669	3.13592	14.1087	10.0971	12.8107	6.35054	8.16462	3.41843	0.0111826	1.22118	normal	0.000332938	1.30792	up	--	--	--	--	--	--	--	B3 DNA binding domain	B3 domain-containing protein At3g11580 GN=ARF32 OS=Arabidopsis thaliana (Mouse-ear cress) PE=2 SV=1	K	Transcription	B3 domain-containing protein At2g36080-like isoform X1 [Chenopodium quinoa]	--
AUR62033843	AUR62033843	3.14294	4.9352	3.34255	8.32895	12.2706	4.34204	2.56521	3.23107	3.49384	8.38271	12.3745	6.70539	0.257621	-0.635868	normal	0.00462158	-1.1555	down	--	--	Cellular Component: nucleus (GO:0005634);; Biological Process: regulation of transcription, DNA-templated (GO:0006355);; Biological Process: regulation of cell cycle (GO:0051726);;	--	--	[D]	Cell cycle control, cell division, chromosome partitioning	Retinoblastoma-associated protein A domain;; Retinoblastoma-associated protein B domain;; Domain of unknown function (DUF3452)	Retinoblastoma-related protein GN=RB OS=Oxybasis rubra (Red goosefoot) PE=2 SV=1	K	Transcription	retinoblastoma-related protein-like isoform X2 [Chenopodium quinoa]	cellular component: cell (GO:0005623);; cellular component: organelle (GO:0043226);; cellular component: cell part (GO:0044464);; biological process: biological regulation (GO:0065007)
AUR62012516	AUR62012516	2.67732	6.25125	3.34255	1.35983	3.46463	1.08551	7.31086	5.65438	6.72887	2.15918	2.67901	3.15548	0.0353986	1.29406	normal	0.00010925	1.52473	up	[RTKL]	General function prediction only;; Signal transduction mechanisms;; Transcription;; Replication, recombination and repair	Molecular Function: kinase activity (GO:0016301);; Biological Process: phosphorylation (GO:0016310);;	--	--	--	--	Protein tyrosine kinase;; Protein kinase domain;; S-locus glycoprotein family;; PAN-like domain	G-type lectin S-receptor-like serine/threonine-protein kinase At1g11330 (Precursor) GN=At1g11330 OS=Arabidopsis thaliana (Mouse-ear cress) PE=2 SV=3	T	Signal transduction mechanisms	uncharacterized protein LOC110687121 [Chenopodium quinoa]	molecular function: catalytic activity (GO:0003824);; biological process: metabolic process (GO:0008152);; biological process: cellular process (GO:0009987)
AUR62013293	AUR62013293	15.8311	41.346	26.239	32.4659	38.977	9.52837	38.4782	45.3696	25.1039	14.9873	24.8766	26.0327	0.513638	0.429643	normal	0.00293464	1.00017	up	[RTKL]	General function prediction only;; Signal transduction mechanisms;; Transcription;; Replication, recombination and repair	Molecular Function: protein kinase activity (GO:0004672);; Biological Process: signal transduction (GO:0007165);; Biological Process: cellular metabolic process (GO:0044237);; Biological Process: innate immune response (GO:0045087);; Biological Process: cellular response to organic substance (GO:0071310);; Biological Process: organic substance metabolic process (GO:0071704);;	--	--	[T]	Signal transduction mechanisms	Protein tyrosine kinase;; Protein kinase domain;; Phosphotransferase enzyme family	Calmodulin-binding receptor-like cytoplasmic kinase 3 (Precursor) GN=CRCK3 OS=Arabidopsis thaliana (Mouse-ear cress) PE=2 SV=1	T	Signal transduction mechanisms	calmodulin-binding receptor-like cytoplasmic kinase 3 [Chenopodium quinoa]	biological process: metabolic process (GO:0008152);; biological process: cellular process (GO:0009987);; molecular function: catalytic activity (GO:0003824);; biological process: biological regulation (GO:0065007);; biological process: immune system process (GO:0002376);; biological process: response to stimulus (GO:0050896)
AUR62014855	AUR62014855	4.07419	8.88335	7.35361	20.3974	13.8585	11.9406	7.69564	8.88545	6.72887	21.3378	45.6708	21.8254	0.106498	-0.775221	normal	1.74663e-05	-1.51824	down	--	--	--	K09286|2.61029e-28|pper:PRUPE_ppa010090mg|K09286 EREBP-like factor | (RefSeq) hypothetical protein	--	--	--	AP2 domain	Ethylene-responsive transcription factor 4 GN=ERF4 OS=Nicotiana sylvestris (Wood tobacco) PE=2 SV=1	K	Transcription	ethylene-responsive transcription factor 4-like [Chenopodium quinoa]	--
AUR62031428	AUR62031428	17.1116	22.9212	20.7238	18.8676	20.066	10.6139	24.6261	21.1366	18.2456	10.5419	15.1811	11.9645	0.075449	0.67331	normal	0.000189851	1.05428	up	--	--	Molecular Function: binding (GO:0005488);;	--	--	[O]	Posttranslational modification, protein turnover, chaperones	Myb-like DNA-binding domain	Protein REVEILLE 6 GN=RVE6 OS=Arabidopsis thaliana (Mouse-ear cress) PE=2 SV=1	K	Transcription	protein REVEILLE 6-like isoform X1 [Chenopodium quinoa]	molecular function: binding (GO:0005488)
AUR62026426	AUR62026426	1.51327	4.49651	1.33702	4.24947	6.0631	9.28714	3.5913	2.28868	3.49384	12.32	8.54733	8.80904	0.160122	-0.965885	normal	0.00114162	-1.26308	down	--	--	--	--	--	[K]	Transcription	SRF-type transcription factor (DNA-binding and dimerisation domain);; K-box region	MADS-box transcription factor 27 GN=B1267B06.20 OS=Oryza sativa subsp. japonica (Rice) PE=2 SV=2	K	Transcription	MADS-box transcription factor 23-like isoform X3 [Chenopodium quinoa]	--
ONT.23792	--	4.19059	3.50947	3.34255	12.9184	9.09464	8.68408	3.5913	2.55793	2.19982	17.1464	15.3087	7.88869	0.032732	-1.00752	normal	4.42975e-06	-1.82054	down	--	--	--	--	--	--	--	ZF-HD protein dimerisation region	Zinc-finger homeodomain protein 8 OS=Arabidopsis thaliana OX=3702 GN=ZHD8 PE=1 SV=1	S	Function unknown	zinc-finger homeodomain protein 8-like [Spinacia oleracea]	--
AUR62000940	AUR62000940	7.44994	7.67697	7.18648	4.24947	1.58795	5.06571	8.72173	9.96247	9.0581	5.08043	3.31688	5.91652	0.0397195	1.19491	normal	0.000996413	1.2101	up	[RTKL]	General function prediction only;; Signal transduction mechanisms;; Transcription;; Replication, recombination and repair	Molecular Function: protein serine/threonine kinase activity (GO:0004674);; Molecular Function: ATP binding (GO:0005524);; Biological Process: protein phosphorylation (GO:0006468);;	K08819|0|tcc:TCM_026444|K08819 cyclin-dependent kinase 12/13 [EC:2.7.11.22 2.7.11.23] | (RefSeq) Serine/threonine-protein kinase isoform 1	--	[D]	Cell cycle control, cell division, chromosome partitioning	Protein kinase domain;; Protein tyrosine kinase	Probable serine/threonine-protein kinase At1g54610 GN=At1g54610 OS=Arabidopsis thaliana (Mouse-ear cress) PE=1 SV=1	T	Signal transduction mechanisms	probable serine/threonine-protein kinase At1g54610 isoform X2 [Chenopodium quinoa]	biological process: metabolic process (GO:0008152);; biological process: cellular process (GO:0009987);; molecular function: catalytic activity (GO:0003824);; molecular function: binding (GO:0005488)
AUR62007132	AUR62007132	115.474	202.891	195.706	122.045	135.698	73.5735	258.574	249.196	139.365	68.2047	87.0042	97.8198	0.00351606	0.984906	normal	1.41492e-08	1.61228	up	--	--	Biological Process: respiratory burst involved in defense response (GO:0002679);; Molecular Function: DNA binding (GO:0003677);; Molecular Function: transcription factor activity, sequence-specific DNA binding (GO:0003700);; Cellular Component: nucleus (GO:0005634);; Biological Process: regulation of transcription, DNA-templated (GO:0006355);; Biological Process: response to wounding (GO:0009611)…	K09286|3.86785e-32|fve:101295082|K09286 EREBP-like factor | (RefSeq) ethylene-responsive transcription factor ERF105-like	--	--	--	AP2 domain	Ethylene-responsive transcription factor ERF105 GN=ERF105 OS=Arabidopsis thaliana (Mouse-ear cress) PE=2 SV=1	K	Transcription	ethylene-responsive transcription factor ERF104-like [Chenopodium quinoa]	biological process: immune system process (GO:0002376);; biological process: metabolic process (GO:0008152);; biological process: single-organism process (GO:0044699);; molecular function: binding (GO:0005488);; biological process: biological regulation (GO:0065007);; molecular function: nucleic acid binding transcription factor activity (GO:0001071);; cellular component: cell (GO:0005623);; cell…
AUR62004708	AUR62004708	1.28046	1.31605	2.84117	5.43932	5.05258	2.41225	1.02609	1.34628	1.55282	3.93733	4.72017	5.91652	0.247302	-0.767963	normal	0.00424302	-1.42316	down	[R]	General function prediction only	--	K11426|0|vvi:100267791|K11426 SET and MYND domain-containing protein | (RefSeq) histone-lysine N-methyltransferase ASHR1	--	[B]	Chromatin structure and dynamics	SET domain;; MYND finger	Histone-lysine N-methyltransferase ASHR1 GN=T13L16.8 OS=Arabidopsis thaliana (Mouse-ear cress) PE=2 SV=2	B	Chromatin structure and dynamics	histone-lysine N-methyltransferase ASHR1-like isoform X2 [Chenopodium quinoa]	--
AUR62043508	AUR62043508	3.84137	4.38684	3.67681	11.2186	8.66157	5.42755	2.30869	4.03884	3.23504	8.76374	9.31277	10.2553	0.228389	-0.628428	normal	0.00257387	-1.17224	down	--	--	Molecular Function: DNA binding (GO:0003677);; Biological Process: transcription, DNA-templated (GO:0006351);; Biological Process: defense response (GO:0006952);; Biological Process: regulation of cellular process (GO:0050794);; Biological Process: response to other organism (GO:0051707);;	K14431|1.11406e-131|vvi:100255706|K14431 transcription factor TGA | (RefSeq) transcription factor TGA4	Plant hormone signal transduction (ko04075)	--	--	Seed dormancy control;; bZIP transcription factor;; Basic region leucine zipper	Transcription factor TGA1 GN=MQN23.15 OS=Arabidopsis thaliana (Mouse-ear cress) PE=1 SV=2	K	Transcription	transcription factor TGA7-like [Chenopodium quinoa]	molecular function: binding (GO:0005488);; biological process: metabolic process (GO:0008152);; biological process: cellular process (GO:0009987);; biological process: response to stimulus (GO:0050896);; biological process: biological regulation (GO:0065007);; biological process: multi-organism process (GO:0051704)
AUR62000335	AUR62000335	3.02654	9.32204	6.6851	5.77927	5.77438	0.723674	8.33694	7.80842	4.91725	2.15918	3.44445	3.024	0.204912	0.919264	normal	0.000198702	1.50516	up	[RTKL]	General function prediction only;; Signal transduction mechanisms;; Transcription;; Replication, recombination and repair	--	--	--	--	--	Protein kinase domain;; Protein tyrosine kinase;; Wall-associated receptor kinase galacturonan-binding	Wall-associated receptor kinase 2 (Precursor) GN=WAK2 OS=Arabidopsis thaliana (Mouse-ear cress) PE=1 SV=1	T	Signal transduction mechanisms	putative wall-associated receptor kinase-like 16 [Chenopodium quinoa]	--
AUR62008003	AUR62008003	1.39686	2.30309	1.8384	4.7594	3.03155	7.8398	1.41087	0.807768	2.32923	7.23961	4.72017	5.12765	0.107295	-1.06252	normal	0.00411841	-1.4305	down	--	--	Biological Process: cellular process (GO:0009987);;	--	--	--	--	GRAS domain family	Scarecrow-like protein 15 GN=SCL15 OS=Arabidopsis thaliana (Mouse-ear cress) PE=2 SV=3	K	Transcription	scarecrow-like protein 15 [Chenopodium quinoa]	biological process: cellular process (GO:0009987)
AUR62028389	AUR62028389	7.33353	5.15454	7.52074	13.5983	13.4254	13.6292	4.2326	3.23107	4.78785	16.3844	15.6914	8.67756	0.201836	-0.614657	normal	0.000416477	-1.32566	down	[RTKL]	General function prediction only;; Signal transduction mechanisms;; Transcription;; Replication, recombination and repair	--	--	--	--	--	Protein kinase domain;; Protein tyrosine kinase;; Leucine Rich repeats (2 copies);; Leucine rich repeat;; Leucine Rich Repeat;; Leucine Rich repeat;; Leucine rich repeat	Probable LRR receptor-like serine/threonine-protein kinase At2g23950 (Precursor) GN=At2g23950 OS=Arabidopsis thaliana (Mouse-ear cress) PE=2 SV=1	T	Signal transduction mechanisms	probable LRR receptor-like serine/threonine-protein kinase At4g30520 isoform X2 [Chenopodium quinoa]	--
AUR62004797	AUR62004797	2.79373	8.77368	5.01383	1.35983	4.47514	1.32673	11.1587	8.61619	11.2579	3.5563	5.10289	2.76104	0.022069	1.41395	normal	1.91044e-06	1.68277	up	--	--	--	--	--	--	--	B3 DNA binding domain	B3 domain-containing protein REM16 GN=F17M5.40 OS=Arabidopsis thaliana (Mouse-ear cress) PE=2 SV=1	K	Transcription	uncharacterized protein LOC110708294 [Chenopodium quinoa]	--
AUR62021393	AUR62021393	5.93667	2.08375	5.18095	6.96912	3.8977	5.78939	3.07826	2.55793	2.19982	11.558	9.31277	4.99617	0.97075	0.0348695	normal	0.00298846	-1.29634	down	[RTKL]	General function prediction only;; Signal transduction mechanisms;; Transcription;; Replication, recombination and repair	--	K08333|0|pmum:103331028|K08333 phosphoinositide-3-kinase, regulatory subunit 4 [EC:2.7.11.1] | (RefSeq) phosphoinositide 3-kinase regulatory subunit 4	Regulation of autophagy (ko04140)	[T]	Signal transduction mechanisms	WD domain, G-beta repeat;; Protein kinase domain;; HEAT repeat;; Protein tyrosine kinase	--	T	Signal transduction mechanisms	probable serine/threonine-protein kinase vps15 [Chenopodium quinoa]	--
AUR62028814	AUR62028814	1.51327	1.31605	2.00553	6.79914	6.64053	4.10082	2.18043	2.28868	2.45863	7.36662	6.88889	5.39061	0.0108205	-1.33647	normal	0.00949475	-1.10103	down	--	--	--	K09422|1.18771e-102|pop:POPTR_0010s10310g|K09422 myb proto-oncogene protein, plant | (RefSeq) POPTRDRAFT_769367; myb family transcription factor family protein	--	[K]	Transcription	Myb-like DNA-binding domain	--	K	Transcription	transcription factor MYB124-like [Chenopodium quinoa]	--
AUR62029800	AUR62029800	6.05308	3.94816	7.85499	14.6182	16.1683	8.8047	4.61738	3.76958	6.47007	33.7848	24.2387	12.096	0.168277	-0.690641	normal	7.35738e-06	-1.77948	down	[RTKL]	General function prediction only;; Signal transduction mechanisms;; Transcription;; Replication, recombination and repair	--	--	--	--	--	Protein kinase domain;; Protein tyrosine kinase;; Leucine Rich repeats (2 copies);; Leucine rich repeat;; Leucine Rich Repeat	Probable LRR receptor-like serine/threonine-protein kinase At1g06840 (Precursor) GN=At1g06840 OS=Arabidopsis thaliana (Mouse-ear cress) PE=2 SV=2	T	Signal transduction mechanisms	probable LRR receptor-like serine/threonine-protein kinase At1g06840 [Chenopodium quinoa]	--
AUR62025762	AUR62025762	10.4765	4.49651	5.18095	22.9471	18.3336	23.2782	4.36086	4.84661	6.34067	29.4665	21.5597	13.9367	0.0256768	-1.17074	normal	4.019e-06	-1.64053	down	[KAD]	Transcription;; RNA processing and modification;; Cell cycle control, cell division, chromosome partitioning	Molecular Function: DNA binding (GO:0003677);; Molecular Function: chromatin binding (GO:0003682);; Biological Process: defense response (GO:0006952);; Biological Process: response to hormone (GO:0009725);; Biological Process: leaf morphogenesis (GO:0009965);; Biological Process: cellular process (GO:0009987);; Cellular Component: intracellular non-membrane-bounded organelle (GO:0043232);; Biolog…	K09422|1.1028e-167|pop:POPTR_0006s08610g|K09422 myb proto-oncogene protein, plant | (RefSeq) POPTRDRAFT_652976; Myb-related protein 91	--	[K]	Transcription	Myb-like DNA-binding domain;; Myb-like DNA-binding domain	Transcription factor AS1 GN=F13M22.13 OS=Arabidopsis thaliana (Mouse-ear cress) PE=1 SV=1	K	Transcription	transcription factor AS1-like [Chenopodium quinoa]	molecular function: binding (GO:0005488);; biological process: response to stimulus (GO:0050896);; biological process: developmental process (GO:0032502);; biological process: cellular process (GO:0009987);; cellular component: cell (GO:0005623);; cellular component: organelle (GO:0043226);; cellular component: cell part (GO:0044464);; biological process: biological regulation (GO:0065007);; biol…
AUR62015336	AUR62015336	1.51327	5.48355	0.835638	1.18985	4.6195	1.68857	3.46304	3.23107	1.68222	0.635054	1.14815	1.1833	0.696206	0.389166	normal	0.00565081	1.58285	up	[RTKL]	General function prediction only;; Signal transduction mechanisms;; Transcription;; Replication, recombination and repair	Molecular Function: protein tyrosine kinase activity (GO:0004713);; Molecular Function: ATP binding (GO:0005524);; Biological Process: protein phosphorylation (GO:0006468);;	--	--	[T]	Signal transduction mechanisms	Protein tyrosine kinase;; Protein kinase domain	Probable protein kinase At2g41970 GN=At2g41970 OS=Arabidopsis thaliana (Mouse-ear cress) PE=2 SV=1	T	Signal transduction mechanisms	probable protein kinase At2g41970 [Chenopodium quinoa]	biological process: metabolic process (GO:0008152);; biological process: cellular process (GO:0009987);; molecular function: catalytic activity (GO:0003824);; molecular function: binding (GO:0005488)
AUR62005744	AUR62005744	1.62967	1.75474	1.50415	7.47906	6.49617	2.77408	1.79565	2.82719	1.55282	6.85858	7.65433	5.65356	0.0369872	-1.19656	normal	0.00328133	-1.2857	down	[KAD]	Transcription;; RNA processing and modification;; Cell cycle control, cell division, chromosome partitioning	--	K09422|1.99814e-159|pop:POPTR_0010s10310g|K09422 myb proto-oncogene protein, plant | (RefSeq) POPTRDRAFT_769367; myb family transcription factor family protein	--	[K]	Transcription	Myb-like DNA-binding domain;; Myb-like DNA-binding domain	Transcription factor MYB98 GN=MYB98 OS=Arabidopsis thaliana (Mouse-ear cress) PE=2 SV=1	K	Transcription	transcription factor MYB124-like [Chenopodium quinoa]	--
AUR62002087	AUR62002087	2.67732	2.52243	2.67404	9.34882	7.50669	4.46265	3.20652	1.88479	3.23504	9.14477	9.69548	8.80904	0.069614	-0.940655	normal	0.000558046	-1.32684	down	--	--	--	--	--	--	--	PLATZ transcription factor	--	S	Function unknown	uncharacterized protein LOC110717348 [Chenopodium quinoa]	--
AUR62019264	AUR62019264	0.698432	0.987039	0.501383	3.22959	3.60899	2.77408	0.384782	0.269256	1.55282	3.42929	4.33745	4.73322	0.0214621	-1.47726	normal	0.00177579	-1.85045	down	--	--	--	--	--	--	--	RWP-RK domain	Protein RKD2 GN=RKD2 OS=Arabidopsis thaliana (Mouse-ear cress) PE=2 SV=1	S	Function unknown	protein NLP2-like [Chenopodium quinoa]	--
AUR62018918	AUR62018918	14.6671	13.1605	14.0387	38.2452	25.5516	36.4249	12.313	11.8473	15.3988	42.5486	35.9753	30.3715	0.0478394	-0.859605	normal	6.32094e-05	-1.09903	down	--	--	Molecular Function: DNA binding (GO:0003677);; Molecular Function: transcription factor activity, sequence-specific DNA binding (GO:0003700);; Cellular Component: nucleus (GO:0005634);; Biological Process: regulation of transcription, DNA-templated (GO:0006355);; Biological Process: single-organism cellular process (GO:0044763);;	K09286|1.78605e-61|vvi:100245515|K09286 EREBP-like factor | (RefSeq) ethylene-responsive transcription factor RAP2-4	--	--	--	AP2 domain	Ethylene-responsive transcription factor RAP2-4 OS=Arabidopsis thaliana (Mouse-ear cress) PE=1 SV=1	K	Transcription	ethylene-responsive transcription factor RAP2-4-like [Chenopodium quinoa]	molecular function: binding (GO:0005488);; biological process: biological regulation (GO:0065007);; molecular function: nucleic acid binding transcription factor activity (GO:0001071);; cellular component: cell (GO:0005623);; cellular component: organelle (GO:0043226);; cellular component: cell part (GO:0044464);; biological process: cellular process (GO:0009987);; biological process: single-orga…
AUR62003865	AUR62003865	5.47105	15.4636	5.34808	4.07949	10.1052	6.99551	14.1087	18.0402	17.3398	11.0499	9.05762	8.80904	0.370248	0.599394	normal	0.000343891	1.06631	up	--	--	--	--	--	--	--	B3 DNA binding domain	B3 domain-containing protein Os01g0234100 OS=Oryza sativa subsp. japonica (Rice) PE=2 SV=1	S	Function unknown	B3 domain-containing protein Os01g0234100-like [Chenopodium quinoa]	--
AUR62041592	AUR62041592	0.814837	1.97408	1.50415	5.43932	4.90822	2.41225	0.897825	0.538512	1.81162	4.44537	4.33745	4.2073	0.100259	-1.03339	normal	0.00588342	-1.48176	down	--	--	--	--	--	[R]	General function prediction only	Zinc finger, C2H2 type	Protein indeterminate-domain 14 {ECO:0000303|PubMed:16784536} OS=Arabidopsis thaliana (Mouse-ear cress) PE=1 SV=1	R	General function prediction only	protein indeterminate-domain 16-like [Chenopodium quinoa]	--
AUR62027278	AUR62027278	0.349216	0.329013	0.334255	4.07949	3.32027	0.844286	0.128261	0.807768	0.517606	1.90516	3.82716	2.89252	--	--	--	0.00460806	-1.84142	down	[KAD]	Transcription;; RNA processing and modification;; Cell cycle control, cell division, chromosome partitioning	--	K09422|5.81988e-112|fve:101295622|K09422 myb proto-oncogene protein, plant | (RefSeq) protein ODORANT1	--	[K]	Transcription	Myb-like DNA-binding domain;; Myb-like DNA-binding domain	Protein ODORANT1 GN=ODO1 OS=Petunia hybrida (Petunia) PE=2 SV=1	K	Transcription	protein ODORANT1-like [Chenopodium quinoa]	--
AUR62037096	AUR62037096	0.465621	0.109671	0.501383	0.509936	0.144359	0.844286	0.641303	0.134628	0.517606	3.17527	2.93416	1.57774	--	--	--	0.00634774	-1.81506	down	[R]	General function prediction only	Cellular Component: nucleus (GO:0005634);; Molecular Function: zinc ion binding (GO:0008270);; Molecular Function: histone-lysine N-methyltransferase activity (GO:0018024);; Biological Process: histone lysine methylation (GO:0034968);;	--	--	[BK]	Chromatin structure and dynamics;; Transcription	PHD-zinc-finger like domain;; SET domain;; PHD-like zinc-binding domain	Histone-lysine N-methyltransferase ATX2 GN=T20M3.10 OS=Arabidopsis thaliana (Mouse-ear cress) PE=2 SV=1	BK	Chromatin structure and dynamics;; Transcription	histone-lysine N-methyltransferase ATX1-like [Chenopodium quinoa]	cellular component: cell (GO:0005623);; cellular component: organelle (GO:0043226);; cellular component: cell part (GO:0044464);; molecular function: binding (GO:0005488);; biological process: metabolic process (GO:0008152);; biological process: cellular process (GO:0009987);; biological process: cellular component organization or biogenesis (GO:0071840);; molecular function: catalytic activity (…
AUR62033836	AUR62033836	7.68275	2.6321	4.34532	12.7484	11.1157	20.7453	3.07826	2.82719	4.65845	26.2912	14.1605	10.7812	0.0723202	-1.10551	normal	8.77633e-06	-1.81302	down	--	--	Molecular Function: nucleic acid binding (GO:0003676);; Molecular Function: transcription factor activity, sequence-specific DNA binding (GO:0003700);; Molecular Function: NAD+ ADP-ribosyltransferase activity (GO:0003950);; Cellular Component: intracellular (GO:0005622);; Biological Process: regulation of transcription, DNA-templated (GO:0006355);; Molecular Function: zinc ion binding (GO:0008270…	--	--	--	--	--	--	R	General function prediction only	uncharacterized protein LOC110686370 [Chenopodium quinoa]	molecular function: binding (GO:0005488);; biological process: biological regulation (GO:0065007);; molecular function: nucleic acid binding transcription factor activity (GO:0001071);; molecular function: catalytic activity (GO:0003824);; cellular component: cell (GO:0005623);; cellular component: cell part (GO:0044464)
AUR62016128	AUR62016128	0	0	0	1.69979	0.288719	0	0	0	0	1.90516	5.4856	1.97217	--	--	--	4.80879e-07	-3.79802	down	--	--	Biological Process: transcription, DNA-templated (GO:0006351);;	--	--	--	--	AP2 domain	Ethylene-responsive transcription factor ERF017 GN=ERF017 OS=Arabidopsis thaliana (Mouse-ear cress) PE=2 SV=1	K	Transcription	ethylene-responsive transcription factor ERF017-like [Chenopodium quinoa]	biological process: metabolic process (GO:0008152);; biological process: cellular process (GO:0009987)
AUR62020972	AUR62020972	16.1803	11.4058	13.2031	30.2562	28.8719	16.5239	11.4152	8.21231	11.2579	31.2446	28.1934	25.5068	0.365905	-0.43709	normal	6.70089e-05	-1.1017	down	--	--	--	--	--	[O]	Posttranslational modification, protein turnover, chaperones	Myb-like DNA-binding domain;; Myb-like DNA-binding domain	Transcription factor DIVARICATA GN=DIVARICATA OS=Antirrhinum majus (Garden snapdragon) PE=2 SV=1	K	Transcription	transcription factor SRM1-like [Chenopodium quinoa]	--
AUR62029690	AUR62029690	3.95778	3.83849	5.84946	11.3886	12.848	5.66878	3.46304	2.55793	2.71743	10.9229	11.8642	6.83687	0.1925	-0.670721	normal	0.000534055	-1.35025	down	--	--	--	--	--	--	--	FAR1 DNA-binding domain	--	--	--	protein FAR1-RELATED SEQUENCE 2-like [Chenopodium quinoa]	--
AUR62017052	AUR62017052	1.51327	4.82552	3.0083	12.4084	8.66157	7.11612	3.07826	2.82719	2.45863	15.3683	28.5762	15.383	0.0357773	-1.12265	normal	6.67395e-11	-2.35641	down	--	--	Molecular Function: DNA binding (GO:0003677);; Molecular Function: transcription factor activity, sequence-specific DNA binding (GO:0003700);; Cellular Component: nucleus (GO:0005634);; Biological Process: regulation of transcription, DNA-templated (GO:0006355);;	--	--	--	--	AP2 domain	Ethylene-responsive transcription factor 4 GN=ERF4 OS=Nicotiana sylvestris (Wood tobacco) PE=2 SV=1	K	Transcription	ethylene-responsive transcription factor 4-like [Chenopodium quinoa]	molecular function: binding (GO:0005488);; biological process: biological regulation (GO:0065007);; molecular function: nucleic acid binding transcription factor activity (GO:0001071);; cellular component: cell (GO:0005623);; cellular component: organelle (GO:0043226);; cellular component: cell part (GO:0044464)
AUR62012900	AUR62012900	2.2117	1.53539	1.50415	5.43932	7.21797	3.25653	1.66739	1.07702	1.03521	4.06434	4.5926	4.73322	0.0721851	-1.03565	normal	0.00642844	-1.3639	down	[RTKL]	General function prediction only;; Signal transduction mechanisms;; Transcription;; Replication, recombination and repair	Molecular Function: nucleotide binding (GO:0000166);; Molecular Function: protein kinase activity (GO:0004672);;	--	--	[T]	Signal transduction mechanisms	Protein kinase domain;; Protein tyrosine kinase;; Kinase-like;; Phosphotransferase enzyme family	Serine/threonine-protein kinase PEPKR2 GN=PEPKR2 OS=Arabidopsis thaliana (Mouse-ear cress) PE=2 SV=1	T	Signal transduction mechanisms	serine/threonine-protein kinase PEPKR2-like [Chenopodium quinoa]	molecular function: binding (GO:0005488);; biological process: metabolic process (GO:0008152);; biological process: cellular process (GO:0009987);; molecular function: catalytic activity (GO:0003824)
AUR62022327	AUR62022327	5.47105	4.27717	3.50968	11.8985	16.6013	9.40776	3.71956	6.46214	5.30546	12.447	13.6502	14.1996	0.0242879	-1.01378	normal	0.00439699	-1.00747	down	--	--	Molecular Function: DNA binding (GO:0003677);; Biological Process: transcription, DNA-templated (GO:0006351);; Biological Process: defense response (GO:0006952);; Biological Process: regulation of cellular process (GO:0050794);; Biological Process: response to other organism (GO:0051707);;	K14431|2.60204e-145|vvi:100255706|K14431 transcription factor TGA | (RefSeq) transcription factor TGA4	Plant hormone signal transduction (ko04075)	--	--	Seed dormancy control;; bZIP transcription factor;; Basic region leucine zipper	Transcription factor TGA7 GN=F28K19.13 OS=Arabidopsis thaliana (Mouse-ear cress) PE=1 SV=1	K	Transcription	transcription factor TGA7-like [Chenopodium quinoa]	molecular function: binding (GO:0005488);; biological process: metabolic process (GO:0008152);; biological process: cellular process (GO:0009987);; biological process: response to stimulus (GO:0050896);; biological process: biological regulation (GO:0065007);; biological process: multi-organism process (GO:0051704)
ONT.17331	--	3.49216	5.15454	9.6934	6.45919	4.76386	2.41225	6.92608	7.00066	5.95247	3.17527	4.46502	4.2073	0.236506	0.7335	normal	0.00841314	1.0137	up	--	--	--	--	--	--	--	Transcriptional repressor, ovate	Transcription repressor OFP16 OS=Arabidopsis thaliana OX=3702 GN=OFP16 PE=2 SV=1	S	Function unknown	transcription repressor OFP12-like [Chenopodium quinoa]	--
AUR62000054	AUR62000054	0.349216	0	0	1.35983	1.44359	0.964898	0.256521	0.403884	0.258803	3.5563	1.53087	1.44626	--	--	--	0.00661066	-1.93318	down	[RTKL]	General function prediction only;; Signal transduction mechanisms;; Transcription;; Replication, recombination and repair	--	--	--	--	--	Protein kinase domain;; Protein tyrosine kinase;; D-mannose binding lectin	G-type lectin S-receptor-like serine/threonine-protein kinase RLK1 (Precursor) GN=RLK1 OS=Arabidopsis thaliana (Mouse-ear cress) PE=2 SV=2	T	Signal transduction mechanisms	hypothetical protein SOVF_008960 [Spinacia oleracea]	--
AUR62014750	AUR62014750	0.698432	1.09671	1.67128	3.56955	4.18642	2.65347	0.897825	1.48091	1.16461	7.87466	4.20988	3.28696	0.0879654	-1.08543	normal	0.00272554	-1.59254	down	--	--	--	--	--	--	--	Bromodomain;; Myb-like DNA-binding domain	--	R	General function prediction only	uncharacterized protein LOC110693556 [Chenopodium quinoa]	--
AUR62012739	AUR62012739	5.35464	13.9282	6.18372	5.94925	8.51721	3.37714	13.7239	12.9243	7.11708	3.17527	3.57202	3.41843	0.133898	0.843142	normal	1.10764e-07	1.93622	up	--	--	--	--	--	--	--	WRKY DNA -binding domain	Probable WRKY transcription factor 42 GN=WRKY42 OS=Arabidopsis thaliana (Mouse-ear cress) PE=2 SV=1	K	Transcription	probable WRKY transcription factor 31 [Chenopodium quinoa]	--
AUR62012533	AUR62012533	1.04765	1.20638	1.8384	3.73953	6.0631	3.13592	1.66739	3.09644	1.16461	5.71548	6.37861	6.44243	0.0538209	-1.14404	normal	0.00955538	-1.22032	down	[RTKL]	General function prediction only;; Signal transduction mechanisms;; Transcription;; Replication, recombination and repair	Molecular Function: nucleotide binding (GO:0000166);; Molecular Function: protein kinase activity (GO:0004672);; Biological Process: phosphorylation (GO:0016310);;	--	--	--	--	Protein tyrosine kinase;; Protein kinase domain;; S-locus glycoprotein family;; D-mannose binding lectin;; PAN-like domain;; Domain of unknown function (DUF3403);; Receptor serine/threonine kinase	Receptor-like serine/threonine-protein kinase SD1-8 (Precursor) GN=T6K22.110 OS=Arabidopsis thaliana (Mouse-ear cress) PE=1 SV=1	T	Signal transduction mechanisms	receptor-like serine/threonine-protein kinase SD1-8 [Chenopodium quinoa]	molecular function: binding (GO:0005488);; biological process: metabolic process (GO:0008152);; biological process: cellular process (GO:0009987);; molecular function: catalytic activity (GO:0003824)
AUR62022684	AUR62022684	2.32811	4.71585	1.50415	6.79914	12.9923	10.3727	4.61738	3.3657	2.97623	12.447	10.3333	8.67756	0.0172737	-1.29857	normal	0.00212265	-1.13925	down	[RTKL]	General function prediction only;; Signal transduction mechanisms;; Transcription;; Replication, recombination and repair	Molecular Function: transferase activity, transferring phosphorus-containing groups (GO:0016772);;	K08269|0|pmum:103342351|K08269 serine/threonine-protein kinase ULK/ATG1 [EC:2.7.11.1] | (RefSeq) serine/threonine-protein kinase ATG1a	Regulation of autophagy (ko04140)	[OUT]	Posttranslational modification, protein turnover, chaperones;; Intracellular trafficking, secretion, and vesicular transport;; Signal transduction mechanisms	Protein kinase domain;; Protein tyrosine kinase	CBL-interacting serine/threonine-protein kinase 11 GN=At2g30360 OS=Arabidopsis thaliana (Mouse-ear cress) PE=1 SV=1	T	Signal transduction mechanisms	serine/threonine-protein kinase ATG1a-like [Chenopodium quinoa]	molecular function: catalytic activity (GO:0003824)
AUR62041332	AUR62041332	0.232811	0.877368	0.334255	0	0.144359	0.120612	1.53913	1.61554	1.55282	0.381032	0.382716	0.262956	--	--	--	0.00400273	1.9865	up	[RTKL]	General function prediction only;; Signal transduction mechanisms;; Transcription;; Replication, recombination and repair	--	--	--	[T]	Signal transduction mechanisms	Protein kinase domain;; Protein tyrosine kinase	Probable inactive receptor-like protein kinase At1g65250 GN=At1g65250 OS=Arabidopsis thaliana (Mouse-ear cress) PE=2 SV=1	T	Signal transduction mechanisms	non-functional pseudokinase ZED1-like [Chenopodium quinoa]	--
AUR62023607	AUR62023607	1.39686	2.08375	1.8384	4.58942	7.65105	3.85959	2.05217	1.48091	0.647007	5.9695	4.97531	4.2073	0.0477306	-1.08533	normal	0.00587896	-1.39299	down	[KAD]	Transcription;; RNA processing and modification;; Cell cycle control, cell division, chromosome partitioning	Molecular Function: DNA binding (GO:0003677);; Molecular Function: chromatin binding (GO:0003682);; Biological Process: cell division (GO:0051301);;	--	--	[AD]	RNA processing and modification;; Cell cycle control, cell division, chromosome partitioning	pre-mRNA splicing factor component;; Myb-like DNA-binding domain;; Myb-like DNA-binding domain	Cell division cycle 5-like protein GN=F21M12.15 OS=Arabidopsis thaliana (Mouse-ear cress) PE=1 SV=2	K	Transcription	cell division cycle 5-like protein [Chenopodium quinoa]	molecular function: binding (GO:0005488);; biological process: cellular process (GO:0009987);; biological process: single-organism process (GO:0044699)
AUR62039837	AUR62039837	31.5458	9.43171	19.5539	16.8279	17.9006	10.7345	26.4217	20.5981	29.1153	87.8914	69.5268	49.1729	0.180456	0.791295	normal	0.000227354	-1.07421	down	[KL]	Transcription;; Replication, recombination and repair	--	K11367|0|tcc:TCM_040842|K11367 chromodomain-helicase-DNA-binding protein 1 [EC:3.6.4.12] | (RefSeq) Chromatin remodeling complex subunit isoform 1	--	[K]	Transcription	SNF2 family N-terminal domain;; Chromo (CHRromatin Organisation MOdifier) domain;; Domain of unknown function (DUF4208);; Helicase conserved C-terminal domain	Protein CHROMATIN REMODELING 5 {ECO:0000303|PubMed:16547115} OS=Arabidopsis thaliana (Mouse-ear cress) PE=3 SV=1	K	Transcription	protein CHROMATIN REMODELING 5-like [Chenopodium quinoa]	--
AUR62029970	AUR62029970	10.0109	18.3151	13.7045	4.41944	16.3126	5.18633	25.6521	25.9832	22.1276	7.1126	9.82305	14.857	0.0599349	1.02689	normal	6.16809e-06	1.46548	up	[RTKL]	General function prediction only;; Signal transduction mechanisms;; Transcription;; Replication, recombination and repair	--	K07198|0|fve:101308957|K07198 5'-AMP-activated protein kinase, catalytic alpha subunit [EC:2.7.11.11] | (RefSeq) CBL-interacting serine/threonine-protein kinase 1	Regulation of autophagy (ko04140)	[T]	Signal transduction mechanisms	Protein kinase domain;; Protein tyrosine kinase;; NAF domain;; Kinase-like	CBL-interacting serine/threonine-protein kinase 1 GN=MKP6.6 OS=Arabidopsis thaliana (Mouse-ear cress) PE=1 SV=2	T	Signal transduction mechanisms	CBL-interacting serine/threonine-protein kinase 1-like [Chenopodium quinoa]	--
AUR62027776	AUR62027776	12.2226	10.1994	14.7072	6.62917	8.37285	7.71918	15.7761	17.0978	14.3636	10.0338	8.54733	7.75722	0.0150325	1.01527	normal	8.98126e-05	1.13016	up	[JO]	Translation, ribosomal structure and biogenesis;; Posttranslational modification, protein turnover, chaperones	Molecular Function: binding (GO:0005488);;	K09522|0|pxb:103927071|K09522 DnaJ homolog subfamily C member 2 | (RefSeq) dnaJ homolog subfamily C member 2-like	--	[O]	Posttranslational modification, protein turnover, chaperones	DnaJ domain;; Myb-like DNA-binding domain	Chaperone protein dnaJ 6 GN=MOJ9.8 OS=Arabidopsis thaliana (Mouse-ear cress) PE=2 SV=1	O	Posttranslational modification, protein turnover, chaperones	PREDICTED: dnaJ homolog subfamily C member 2 [Eucalyptus grandis]	molecular function: binding (GO:0005488)
AUR62004685	AUR62004685	7.56634	4.60618	7.18648	3.73953	2.59847	3.37714	8.59347	7.94305	7.63468	2.4132	4.46502	3.024	0.0162728	1.24576	normal	4.40377e-05	1.5258	up	--	--	--	--	--	--	--	B3 DNA binding domain;; Auxin response factor	Auxin response factor 17 GN=ARF17 OS=Arabidopsis thaliana (Mouse-ear cress) PE=2 SV=1	K	Transcription	auxin response factor 17-like [Chenopodium quinoa]	--
AUR62001834	AUR62001834	0.931242	4.38684	1.8384	1.35983	0.577438	0.120612	5.25869	6.46214	4.39965	1.65114	2.2963	3.28696	0.0282903	1.71647	normal	0.00219891	1.36511	up	--	--	--	--	--	[R]	General function prediction only	C2H2-type zinc finger;; Zinc-finger double-stranded RNA-binding;; Zinc finger, C2H2 type	Zinc finger protein ZAT12 GN=MMN10.11 OS=Arabidopsis thaliana (Mouse-ear cress) PE=2 SV=1	R	General function prediction only	zinc finger protein ZAT8-like [Chenopodium quinoa]	--
AUR62036217	AUR62036217	0.931242	0.877368	0.835638	1.69979	1.87667	2.41225	0.897825	0.807768	0.90581	3.04826	5.35803	3.68139	0.389734	-0.698758	normal	0.00216363	-1.663	down	--	--	--	--	--	--	--	Transcriptional repressor, ovate;; DNA-binding domain	Transcription repressor OFP3 GN=OFP3 OS=Arabidopsis thaliana (Mouse-ear cress) PE=1 SV=1	S	Function unknown	transcription repressor OFP1-like [Chenopodium quinoa]	--
AUR62003850	AUR62003850	0.232811	2.85145	0.835638	0.679914	1.44359	0.723674	3.71956	1.88479	3.10563	1.01609	1.40329	1.1833	--	--	--	0.00979982	1.4165	up	[L]	Replication, recombination and repair	--	--	--	[R]	General function prediction only	SRF-type transcription factor (DNA-binding and dimerisation domain);; Retroviral aspartyl protease;; gag-polyprotein putative aspartyl protease;; Aspartyl protease	Floral homeotic protein AGAMOUS GN=AG1 OS=Petunia hybrida (Petunia) PE=1 SV=1	L	Replication, recombination and repair	uncharacterized protein LOC110732838 [Chenopodium quinoa]	--
AUR62041421	AUR62041421	7.79916	11.9541	14.2058	14.2782	11.9818	9.64898	17.1869	11.4434	14.6224	8.76374	6.37861	8.41461	0.614184	0.268108	normal	0.000343685	1.14908	up	--	--	--	--	--	[K]	Transcription	GATA zinc finger	GATA transcription factor 9 GN=GATA9 OS=Arabidopsis thaliana (Mouse-ear cress) PE=2 SV=1	K	Transcription	GATA transcription factor 8-like [Chenopodium quinoa]	--
AUR62022440	AUR62022440	3.72497	0.877368	1.67128	3.73953	2.59847	5.06571	0.769564	1.75016	1.42342	10.6689	7.14404	4.07583	0.658636	-0.40648	normal	0.000114139	-1.92163	down	[RTKL]	General function prediction only;; Signal transduction mechanisms;; Transcription;; Replication, recombination and repair	Molecular Function: protein kinase activity (GO:0004672);; Biological Process: cellular protein modification process (GO:0006464);; Biological Process: phosphorylation (GO:0016310);;	--	--	--	--	Protein kinase domain;; Protein tyrosine kinase;; U-box domain	Serine/threonine-protein kinase GN=PUB33 OS=Arabidopsis thaliana (Mouse-ear cress) PE=2 SV=2	T	Signal transduction mechanisms	U-box domain-containing protein 33-like [Chenopodium quinoa]	biological process: metabolic process (GO:0008152);; biological process: cellular process (GO:0009987);; molecular function: catalytic activity (GO:0003824)
AUR62038082	AUR62038082	11.5241	21.0568	16.3785	13.0884	13.1367	8.20163	21.8043	15.0783	17.8574	9.90684	11.8642	9.46643	0.032012	0.850628	normal	0.000137511	1.09733	up	--	--	--	--	--	--	--	Helix-loop-helix DNA-binding domain	Transcription factor bHLH128 GN=T20M3.7 OS=Arabidopsis thaliana (Mouse-ear cress) PE=1 SV=1	K	Transcription	transcription factor bHLH129-like isoform X1 [Chenopodium quinoa]	--
AUR62014324	AUR62014324	0.931242	0.767697	1.67128	3.39957	4.18642	2.53286	0.769564	0.67314	0.90581	4.06434	3.1893	2.76104	0.099624	-1.07102	normal	0.00668633	-1.54254	down	[TK]	Signal transduction mechanisms;; Transcription	Molecular Function: phosphorelay response regulator activity (GO:0000156);; Biological Process: phosphorelay signal transduction system (GO:0000160);; Biological Process: regulation of transcription, DNA-templated (GO:0006355);; Biological Process: intracellular signal transduction (GO:0035556);;	K14492|1.08606e-38|cit:102609171|K14492 two-component response regulator ARR-A family | (RefSeq) two-component response regulator ORR9-like	Plant hormone signal transduction (ko04075)	[K]	Transcription	Response regulator receiver domain	Two-component response regulator ARR9 GN=F24I3.120 OS=Arabidopsis thaliana (Mouse-ear cress) PE=1 SV=1	K	Transcription	two-component response regulator ORR9-like isoform X1 [Chenopodium quinoa]	biological process: cellular process (GO:0009987);; biological process: signaling (GO:0023052);; biological process: single-organism process (GO:0044699);; biological process: response to stimulus (GO:0050896);; biological process: biological regulation (GO:0065007);; molecular function: signal transducer activity (GO:0004871)
AUR62042708	AUR62042708	2.32811	2.6321	4.17819	10.0287	7.93977	4.10082	2.82174	2.15405	3.88204	7.23961	7.65433	9.99235	0.152829	-0.803371	normal	0.00901888	-1.09396	down	--	--	--	--	--	--	--	PLATZ transcription factor	--	S	Function unknown	uncharacterized protein LOC110734698 [Chenopodium quinoa]	--
AUR62037586	AUR62037586	0.814837	0.219342	0.167128	0.849893	0.433078	0.964898	0.256521	0.403884	0.517606	3.30228	2.16873	2.23513	--	--	--	0.00291787	-1.94167	down	[RTKL]	General function prediction only;; Signal transduction mechanisms;; Transcription;; Replication, recombination and repair	--	--	--	--	--	Protein tyrosine kinase;; Protein kinase domain	Probable LRR receptor-like serine/threonine-protein kinase At1g06840 (Precursor) GN=At1g06840 OS=Arabidopsis thaliana (Mouse-ear cress) PE=2 SV=2	T	Signal transduction mechanisms	probable LRR receptor-like serine/threonine-protein kinase At1g06840 isoform X1 [Chenopodium quinoa]	--
AUR62031057	AUR62031057	2.32811	21.2762	5.34808	1.69979	6.64053	4.9451	16.4174	33.9263	14.7518	4.82641	5.23046	12.4904	0.124765	1.17228	normal	0.000128968	1.69679	up	[T]	Signal transduction mechanisms	Molecular Function: phosphorelay response regulator activity (GO:0000156);; Biological Process: phosphorelay signal transduction system (GO:0000160);; Biological Process: regulation of transcription, DNA-templated (GO:0006355);; Biological Process: intracellular signal transduction (GO:0035556);;	K14492|2.17401e-67|pop:POPTR_0015s08130g|K14492 two-component response regulator ARR-A family | (RefSeq) POPTRDRAFT_824636A, POPTRDRAFT_824636B; hypothetical protein	Plant hormone signal transduction (ko04075)	[K]	Transcription	Response regulator receiver domain	Two-component response regulator ARR6 GN=ARR6 OS=Arabidopsis thaliana (Mouse-ear cress) PE=1 SV=2	K	Transcription	two-component response regulator ARR6-like isoform X2 [Chenopodium quinoa]	biological process: cellular process (GO:0009987);; biological process: signaling (GO:0023052);; biological process: single-organism process (GO:0044699);; biological process: response to stimulus (GO:0050896);; biological process: biological regulation (GO:0065007);; molecular function: signal transducer activity (GO:0004871)
AUR62041450	AUR62041450	6.05308	1.20638	3.17542	5.43932	5.3413	4.9451	2.30869	1.48091	1.94102	11.685	6.50618	3.28696	0.88948	-0.137508	normal	0.00599646	-1.41748	down	[RTKL]	General function prediction only;; Signal transduction mechanisms;; Transcription;; Replication, recombination and repair	--	--	--	[T]	Signal transduction mechanisms	Protein tyrosine kinase;; Protein kinase domain;; PB1 domain	Serine/threonine-protein kinase CTR1 GN=CTR1 OS=Arabidopsis thaliana (Mouse-ear cress) PE=1 SV=1	T	Signal transduction mechanisms	uncharacterized protein LOC110711374 isoform X1 [Chenopodium quinoa]	--
AUR62001481	AUR62001481	1.74608	2.6321	6.35085	13.4283	10.9713	4.9451	1.79565	1.21165	2.07042	14.3522	12.3745	12.8849	0.118933	-0.96042	normal	2.15593e-11	-2.47972	down	--	--	--	--	--	--	--	WRC;; QLQ	Growth-regulating factor 5 GN=GRF5 OS=Arabidopsis thaliana (Mouse-ear cress) PE=1 SV=1	K	Transcription	growth-regulating factor 5-like [Chenopodium quinoa]	--
AUR62022212	AUR62022212	6.6351	10.0897	8.02212	36.2054	40.2763	9.52837	5.77173	6.59677	6.72887	25.1481	24.1111	17.7496	0.01548	-1.23275	normal	1.17894e-06	-1.4306	down	[RTKL]	General function prediction only;; Signal transduction mechanisms;; Transcription;; Replication, recombination and repair	Molecular Function: protein serine/threonine kinase activity (GO:0004674);; Molecular Function: protein tyrosine kinase activity (GO:0004713);; Molecular Function: ATP binding (GO:0005524);; Biological Process: protein phosphorylation (GO:0006468);; Biological Process: microtubule nucleation (GO:0007020);; Biological Process: cell wall macromolecule catabolic process (GO:0016998);;	--	--	--	--	Protein tyrosine kinase;; Protein kinase domain;; LysM domain	LysM domain receptor-like kinase 3 (Precursor) GN=LYK3 OS=Arabidopsis thaliana (Mouse-ear cress) PE=2 SV=1	T	Signal transduction mechanisms	lysM domain receptor-like kinase 3 [Chenopodium quinoa]	biological process: metabolic process (GO:0008152);; biological process: cellular process (GO:0009987);; molecular function: catalytic activity (GO:0003824);; molecular function: binding (GO:0005488);; biological process: cellular component organization or biogenesis (GO:0071840)
AUR62011256	AUR62011256	7.68275	1.86441	5.68234	8.32895	7.93977	9.04592	2.69347	1.34628	2.97623	20.5757	12.7572	6.31095	0.716964	-0.298475	normal	2.04738e-05	-1.97211	down	[RTKL]	General function prediction only;; Signal transduction mechanisms;; Transcription;; Replication, recombination and repair	--	--	--	[T]	Signal transduction mechanisms	Protein tyrosine kinase;; Protein kinase domain;; PB1 domain	Serine/threonine-protein kinase CTR1 GN=CTR1 OS=Arabidopsis thaliana (Mouse-ear cress) PE=1 SV=1	T	Signal transduction mechanisms	uncharacterized protein LOC110708075 isoform X1 [Chenopodium quinoa]	--
AUR62038383	AUR62038383	0.698432	3.3998	2.17266	2.20972	3.46463	0.964898	5.13043	8.07768	1.81162	1.27011	2.42387	2.23513	0.779484	0.273881	normal	0.00794674	1.46599	up	--	--	--	--	--	[R]	General function prediction only	C2H2-type zinc finger;; Zinc finger, C2H2 type	Zinc finger protein ZAT12 GN=MMN10.11 OS=Arabidopsis thaliana (Mouse-ear cress) PE=2 SV=1	R	General function prediction only	zinc finger protein ZAT12-like [Chenopodium quinoa]	--
AUR62034952	AUR62034952	2.32811	0.987039	1.67128	5.26934	4.33078	2.17102	0.769564	1.34628	1.68222	10.9229	7.7819	5.52209	0.339183	-0.6887	normal	4.23295e-06	-2.12879	down	[RTKL]	General function prediction only;; Signal transduction mechanisms;; Transcription;; Replication, recombination and repair	Biological Process: activation of MAPKK activity (GO:0000186);; Molecular Function: MAP kinase kinase kinase activity (GO:0004709);; Molecular Function: ATP binding (GO:0005524);; Cellular Component: integral component of membrane (GO:0016021);; Molecular Function: 2-alkenal reductase [NAD(P)] activity (GO:0032440);; Biological Process: oxidation-reduction process (GO:0055114);;	--	--	--	--	Protein kinase domain;; Protein tyrosine kinase;; Leucine Rich repeats (2 copies);; Leucine rich repeat;; Leucine Rich Repeat;; Leucine Rich repeat;; Leucine rich repeat;; Leucine rich repeat N-terminal domain	Receptor-like protein kinase HSL1 (Precursor) GN=HSL1 OS=Arabidopsis thaliana (Mouse-ear cress) PE=2 SV=1	T	Signal transduction mechanisms	receptor protein-tyrosine kinase CEPR1-like [Chenopodium quinoa]	biological process: biological regulation (GO:0065007);; biological process: metabolic process (GO:0008152);; biological process: cellular process (GO:0009987);; biological process: signaling (GO:0023052);; biological process: single-organism process (GO:0044699);; biological process: response to stimulus (GO:0050896);; molecular function: catalytic activity (GO:0003824);; molecular function: sig…
AUR62043637	AUR62043637	10.8257	14.0379	12.5346	9.68878	11.8375	5.06571	16.6739	12.1165	10.6109	6.22352	5.23046	7.49426	0.0369936	0.867612	normal	8.3093e-05	1.3116	up	[RTKL]	General function prediction only;; Signal transduction mechanisms;; Transcription;; Replication, recombination and repair	Biological Process: cellular process (GO:0009987);; Molecular Function: kinase activity (GO:0016301);;	K12761|1.73931e-127|pxb:103940575|K12761 carbon catabolite-derepressing protein kinase [EC:2.7.11.1] | (RefSeq) CBL-interacting serine/threonine-protein kinase 4-like	--	[T]	Signal transduction mechanisms	Protein kinase domain;; Protein tyrosine kinase;; NAF domain;; Kinase-like;; Ribosomal protein S12/S23;; Lipopolysaccharide kinase (Kdo/WaaP) family	CBL-interacting serine/threonine-protein kinase 4 OS=Arabidopsis thaliana (Mouse-ear cress) PE=1 SV=1	T	Signal transduction mechanisms	CBL-interacting serine/threonine-protein kinase 4-like [Chenopodium quinoa]	biological process: cellular process (GO:0009987);; molecular function: catalytic activity (GO:0003824)
AUR62009883	AUR62009883	2.67732	2.41276	3.84393	2.20972	0.577438	0.603061	3.97608	2.69256	3.62324	0.762064	1.02058	0.657391	0.0230225	1.52768	normal	5.73016e-05	2.11918	up	--	--	--	K09285|5.32378e-170|tcc:TCM_029127|K09285 AP2-like factor, ANT lineage | (RefSeq) AP2 domain-containing transcription factor	--	--	--	AP2 domain	AP2-like ethylene-responsive transcription factor AIL1 GN=AIL1 OS=Arabidopsis thaliana (Mouse-ear cress) PE=2 SV=1	K	Transcription	AP2-like ethylene-responsive transcription factor AIL1 [Chenopodium quinoa]	--
AUR62001005	AUR62001005	8.14837	6.36092	11.8661	32.6359	38.544	9.76959	6.28477	7.26991	7.37588	20.9568	21.5597	20.5106	0.0463918	-1.06127	normal	1.47794e-05	-1.2258	down	--	--	Biological Process: cellular process (GO:0009987);;	K14484|3.39157e-63|cit:102617264|K14484 auxin-responsive protein IAA | (RefSeq) auxin-induced protein 22D	Plant hormone signal transduction (ko04075)	--	--	AUX/IAA family	Auxin-induced protein 22D GN=AUX22D OS=Vigna radiata var. radiata (Mung bean) PE=2 SV=1	K	Transcription	auxin-induced protein 22D-like [Chenopodium quinoa]	biological process: cellular process (GO:0009987)
AUR62025525	AUR62025525	17.6936	28.8435	29.4144	16.9979	23.3862	17.0063	33.6043	29.8874	26.9155	10.1609	20.4115	18.6699	0.0481635	0.73728	normal	0.000258836	1.15243	up	--	--	Biological Process: cellular process (GO:0009987);;	K09286|2.76531e-64|cmo:103494753|K09286 EREBP-like factor | (RefSeq) CMe-ERF2; ethylene-responsive transcription factor ERF071	--	--	--	AP2 domain	Ethylene-responsive transcription factor ERF071 GN=ERF071 OS=Arabidopsis thaliana (Mouse-ear cress) PE=2 SV=1	K	Transcription	ethylene-responsive transcription factor ERF073-like [Chenopodium quinoa]	biological process: cellular process (GO:0009987)
AUR62039219	AUR62039219	1.86248	8.00598	3.17542	1.52981	6.49617	1.44735	11.1587	11.9819	4.27025	1.52413	3.44445	4.33878	0.353617	0.747435	normal	0.0003612	1.7004	up	--	--	Molecular Function: nucleic acid binding (GO:0003676);; Molecular Function: metal ion binding (GO:0046872);;	--	--	[R]	General function prediction only	--	Zinc finger protein WIP3 OS=Arabidopsis thaliana (Mouse-ear cress) PE=2 SV=1	R	General function prediction only	zinc finger protein WIP3-like [Chenopodium quinoa]	molecular function: binding (GO:0005488)
AUR62011989	AUR62011989	16.7624	22.4826	20.3896	38.9251	47.9273	37.1486	23.0869	17.9055	16.434	75.4444	44.0124	31.5548	0.0478253	-0.660822	normal	0.00352464	-1.02295	down	[I]	Lipid transport and metabolism	Biological Process: metabolic process (GO:0008152);; Biological Process: response to carbohydrate (GO:0009743);; Molecular Function: ligase activity (GO:0016874);; Cellular Component: intracellular organelle (GO:0043229);; Cellular Component: cytoplasmic part (GO:0044444);; Molecular Function: metal ion binding (GO:0046872);;	K01968|0|pper:PRUPE_ppa001681mg|K01968 3-methylcrotonyl-CoA carboxylase alpha subunit [EC:6.4.1.4] | (RefSeq) hypothetical protein	Valine, leucine and isoleucine degradation (ko00280)	[IE]	Lipid transport and metabolism;; Amino acid transport and metabolism	Structure-specific recognition protein (SSRP1);; Carbamoyl-phosphate synthase L chain, ATP binding domain;; Carbamoyl-phosphate synthase L chain, N-terminal domain;; Biotin carboxylase C-terminal domain;; Histone chaperone Rttp106-like;; Biotin-requiring enzyme;; HMG (high mobility group) box;; HMG-box domain;; ATP-grasp domain;; D-ala D-ala ligase C-terminus;; Biotin-lipoyl like;; HlyD family se…	Methylcrotonoyl-CoA carboxylase subunit alpha, mitochondrial (Precursor) GN=MCCA OS=Arabidopsis thaliana (Mouse-ear cress) PE=1 SV=2	C	Energy production and conversion	methylcrotonoyl-CoA carboxylase subunit alpha, mitochondrial-like isoform X2 [Chenopodium quinoa]	biological process: metabolic process (GO:0008152);; biological process: response to stimulus (GO:0050896);; molecular function: catalytic activity (GO:0003824);; cellular component: cell (GO:0005623);; cellular component: organelle (GO:0043226);; cellular component: cell part (GO:0044464);; molecular function: binding (GO:0005488)
AUR62009881	AUR62009881	9.07961	13.1605	12.3674	8.49893	11.5488	6.15123	13.0826	12.2511	11.5167	7.36662	6.12346	7.49426	0.061642	0.761296	normal	0.000406906	1.09267	up	[RTKL]	General function prediction only;; Signal transduction mechanisms;; Transcription;; Replication, recombination and repair	--	K00908|1.26173e-129|tcc:TCM_041043|K00908 calcium/calmodulin-dependent protein kinase kinase 1 [EC:2.7.11.17] | (RefSeq) Geminivirus rep interacting kinase 2	--	[T]	Signal transduction mechanisms	Protein kinase domain;; Protein tyrosine kinase;; Kinase-like	Serine/threonine-protein kinase GRIK2 GN=MUF9.18 OS=Arabidopsis thaliana (Mouse-ear cress) PE=1 SV=1	T	Signal transduction mechanisms	serine/threonine-protein kinase GRIK2-like [Chenopodium quinoa]	--
AUR62033880	AUR62033880	0.349216	1.75474	0.334255	1.86976	9.38336	3.9802	2.05217	1.07702	2.07042	5.84249	5.4856	6.96835	0.01532	-1.7713	normal	0.00266938	-1.37529	down	--	--	--	--	--	--	--	B3 DNA binding domain	B3 domain-containing transcription factor VRN1 GN=VRN1 OS=Arabidopsis thaliana (Mouse-ear cress) PE=1 SV=1	K	Transcription	B3 domain-containing protein Os11g0197600-like [Chenopodium quinoa]	--
AUR62001698	AUR62001698	24.4451	40.7976	35.7653	21.9272	25.9847	17.1269	41.6847	41.8693	36.8794	18.6706	18.498	24.3235	0.00304035	0.97659	normal	5.93061e-07	1.25556	up	[GEPR]	Carbohydrate transport and metabolism;; Amino acid transport and metabolism;; Inorganic ion transport and metabolism;; General function prediction only	Molecular Function: inorganic phosphate transmembrane transporter activity (GO:0005315);; Molecular Function: sugar:proton symporter activity (GO:0005351);; Molecular Function: organic anion transmembrane transporter activity (GO:0008514);; Biological Process: nitrate transport (GO:0015706);; Biological Process: organic anion transport (GO:0015711);; Cellular Component: integral component of memb…	--	--	[G]	Carbohydrate transport and metabolism	Major Facilitator Superfamily;; Protein kinase domain;; Protein tyrosine kinase	Probable anion transporter 4, chloroplastic (Precursor) GN=F13I12.30 OS=Arabidopsis thaliana (Mouse-ear cress) PE=2 SV=1	G	Carbohydrate transport and metabolism	probable anion transporter 4, chloroplastic isoform X1 [Chenopodium quinoa]	biological process: localization (GO:0051179);; molecular function: transporter activity (GO:0005215);; biological process: single-organism process (GO:0044699);; cellular component: membrane (GO:0016020);; cellular component: membrane part (GO:0044425)
AUR62014671	AUR62014671	0.698432	1.75474	1.00277	0.339957	0.866157	0.120612	2.43695	2.01942	1.68222	0.508043	0.637861	0.525913	--	--	--	0.00315963	1.84152	up	[RTKL]	General function prediction only;; Signal transduction mechanisms;; Transcription;; Replication, recombination and repair	--	--	--	--	--	Protein tyrosine kinase;; Protein kinase domain;; D-mannose binding lectin;; S-locus glycoprotein family;; PAN-like domain;; Domain of unknown function (DUF3403)	G-type lectin S-receptor-like serine/threonine-protein kinase At1g11330 (Precursor) GN=At1g11330 OS=Arabidopsis thaliana (Mouse-ear cress) PE=2 SV=3	T	Signal transduction mechanisms	G-type lectin S-receptor-like serine/threonine-protein kinase At1g11330 [Chenopodium quinoa]	--
AUR62036843	AUR62036843	4.4234	7.01894	7.01936	5.09936	4.18642	2.17102	8.59347	5.25049	6.21127	1.77815	3.95474	3.28696	0.0434594	1.00941	normal	0.00131566	1.37279	up	--	--	--	--	--	--	--	RWP-RK domain;; PB1 domain	Protein NLP4 GN=NLP4 OS=Arabidopsis thaliana (Mouse-ear cress) PE=2 SV=1	K	Transcription	protein NLP4-like [Chenopodium quinoa]	--
AUR62039004	AUR62039004	14.8999	3.3998	5.68234	13.5983	11.6931	12.0612	4.87391	5.11586	5.95247	31.1176	21.6873	12.7534	0.846803	-0.174842	normal	1.08431e-05	-1.61452	down	[RTKL]	General function prediction only;; Signal transduction mechanisms;; Transcription;; Replication, recombination and repair	Molecular Function: protein serine/threonine kinase activity (GO:0004674);; Molecular Function: ATP binding (GO:0005524);; Cellular Component: plasma membrane (GO:0005886);; Biological Process: protein phosphorylation (GO:0006468);;	K08819|6.38084e-59|vvi:100253772|K08819 cyclin-dependent kinase 12/13 [EC:2.7.11.22 2.7.11.23] | (RefSeq) probable serine/threonine-protein kinase At1g54610	--	[D]	Cell cycle control, cell division, chromosome partitioning	Protein kinase domain;; Protein tyrosine kinase;; Protein kinase domain	Probable serine/threonine-protein kinase At1g54610 GN=At1g54610 OS=Arabidopsis thaliana (Mouse-ear cress) PE=1 SV=1	T	Signal transduction mechanisms	probable serine/threonine-protein kinase At1g54610 isoform X2 [Chenopodium quinoa]	biological process: metabolic process (GO:0008152);; biological process: cellular process (GO:0009987);; molecular function: catalytic activity (GO:0003824);; molecular function: binding (GO:0005488);; cellular component: cell (GO:0005623);; cellular component: membrane (GO:0016020);; cellular component: cell part (GO:0044464)
AUR62002553	AUR62002553	13.7358	25.4437	14.0387	6.79914	20.9321	7.11612	41.813	51.9664	44.7729	11.685	12.8848	32.6066	0.0722822	0.955532	normal	0.000148239	1.48958	up	[RTKL]	General function prediction only;; Signal transduction mechanisms;; Transcription;; Replication, recombination and repair	--	K07198|0|fve:101308957|K07198 5'-AMP-activated protein kinase, catalytic alpha subunit [EC:2.7.11.11] | (RefSeq) CBL-interacting serine/threonine-protein kinase 1	Regulation of autophagy (ko04140)	[T]	Signal transduction mechanisms	Protein kinase domain;; Protein tyrosine kinase;; NAF domain;; Kinase-like	CBL-interacting serine/threonine-protein kinase 1 GN=MKP6.6 OS=Arabidopsis thaliana (Mouse-ear cress) PE=1 SV=2	T	Signal transduction mechanisms	CBL-interacting serine/threonine-protein kinase 1-like [Chenopodium quinoa]	--
AUR62006724	AUR62006724	33.6411	24.347	24.5677	60.5124	50.5258	52.4663	25.9087	20.0596	22.9041	80.7788	61.107	52.0654	0.195006	-0.570307	normal	1.3081e-05	-1.13822	down	--	--	--	--	--	--	--	Protein of unknown function (DUF1218)	--	S	Function unknown	uncharacterized protein LOC110701157 [Chenopodium quinoa]	--
AUR62010831	AUR62010831	3.95778	3.3998	2.67404	5.43932	5.63002	2.89469	6.02825	3.50033	4.39965	12.447	21.177	9.072	0.969135	-0.0319798	normal	0.00275911	-1.20787	down	--	--	--	--	--	--	--	AP2 domain	Ethylene-responsive transcription factor ERF061 GN=ERF061 OS=Arabidopsis thaliana (Mouse-ear cress) PE=2 SV=1	K	Transcription	ethylene-responsive transcription factor ERF061-like [Chenopodium quinoa]	--
AUR62012988	AUR62012988	25.4928	14.3669	21.8937	62.0422	66.261	43.2998	18.8543	15.4822	18.375	101.99	74.6297	63.6355	0.0136983	-0.997231	normal	1.62378e-12	-1.81054	down	[RTKL]	General function prediction only;; Signal transduction mechanisms;; Transcription;; Replication, recombination and repair	Molecular Function: protein kinase activity (GO:0004672);; Biological Process: organelle organization (GO:0006996);; Biological Process: metabolic process (GO:0008152);; Molecular Function: anion binding (GO:0043168);;	--	--	[T]	Signal transduction mechanisms	Protein tyrosine kinase;; Protein kinase domain;; ACT domain	Serine/threonine-protein kinase HT1 GN=HT1 OS=Arabidopsis thaliana (Mouse-ear cress) PE=1 SV=1	T	Signal transduction mechanisms	serine/threonine-protein kinase STY46-like [Chenopodium quinoa]	biological process: metabolic process (GO:0008152);; biological process: cellular process (GO:0009987);; molecular function: catalytic activity (GO:0003824);; biological process: cellular component organization or biogenesis (GO:0071840);; molecular function: binding (GO:0005488)
AUR62008295	AUR62008295	7.21713	56.6999	17.3813	7.1391	19.0554	11.3376	36.426	48.87	25.7509	6.85858	14.7984	14.7256	0.0616166	1.24539	normal	1.90208e-07	1.83182	up	[T]	Signal transduction mechanisms	Molecular Function: phosphorelay response regulator activity (GO:0000156);; Biological Process: phosphorelay signal transduction system (GO:0000160);; Biological Process: regulation of transcription, DNA-templated (GO:0006355);; Molecular Function: kinase activity (GO:0016301);; Biological Process: phosphorylation (GO:0016310);; Biological Process: intracellular signal transduction (GO:0035556);;	K14492|3.07392e-65|pper:PRUPE_ppa027113mg|K14492 two-component response regulator ARR-A family | (RefSeq) hypothetical protein	Plant hormone signal transduction (ko04075)	[K]	Transcription	Response regulator receiver domain	Two-component response regulator ARR3 GN=ARR3 OS=Arabidopsis thaliana (Mouse-ear cress) PE=2 SV=1	K	Transcription	two-component response regulator ARR6-like isoform X2 [Chenopodium quinoa]	biological process: cellular process (GO:0009987);; biological process: signaling (GO:0023052);; biological process: single-organism process (GO:0044699);; biological process: response to stimulus (GO:0050896);; biological process: biological regulation (GO:0065007);; molecular function: signal transducer activity (GO:0004871);; molecular function: catalytic activity (GO:0003824);; biological pro…
AUR62002253	AUR62002253	6.28589	4.82552	5.01383	11.8985	9.52772	17.73	4.36086	4.71198	4.91725	17.1464	15.5638	7.36278	0.113585	-0.871265	normal	0.00498328	-1.11602	down	[RTKL]	General function prediction only;; Signal transduction mechanisms;; Transcription;; Replication, recombination and repair	Molecular Function: protein serine/threonine kinase activity (GO:0004674);; Molecular Function: ATP binding (GO:0005524);; Biological Process: protein phosphorylation (GO:0006468);;	K20604|2.86598e-144|pmum:103338665|K20604 mitogen-activated protein kinase kinase 9 [EC:2.7.12.2] | (RefSeq) mitogen-activated protein kinase kinase 9-like	--	[T]	Signal transduction mechanisms	Protein kinase domain;; Protein tyrosine kinase	Mitogen-activated protein kinase kinase 9 GN=T9L24.32 OS=Arabidopsis thaliana (Mouse-ear cress) PE=1 SV=1	T	Signal transduction mechanisms	mitogen-activated protein kinase kinase 9-like [Chenopodium quinoa]	biological process: metabolic process (GO:0008152);; biological process: cellular process (GO:0009987);; molecular function: catalytic activity (GO:0003824);; molecular function: binding (GO:0005488)
AUR62006556	AUR62006556	1.28046	3.3998	1.67128	2.03974	9.38336	5.78939	5.77173	3.63496	4.52905	21.7188	18.7531	12.2275	0.198131	-0.916911	normal	1.06023e-05	-1.51712	down	--	--	Molecular Function: DNA binding (GO:0003677);;	K09419|1.3554e-102|gmx:100806150|K09419 heat shock transcription factor, other eukaryote | (RefSeq) heat stress transcription factor B-4b-like	--	[K]	Transcription	HSF-type DNA-binding	Heat stress transcription factor B-4 GN=F2G19.8 OS=Arabidopsis thaliana (Mouse-ear cress) PE=2 SV=1	K	Transcription	heat stress transcription factor B-4-like isoform X2 [Chenopodium quinoa]	molecular function: binding (GO:0005488)
AUR62027330	AUR62027330	2.2117	6.68993	3.50968	3.22959	3.03155	0.964898	6.79782	5.51975	2.58803	0.762064	1.65844	2.76104	0.106653	1.05119	normal	0.00233936	1.62666	up	--	--	--	--	--	--	--	Myb-like DNA-binding domain	Myb family transcription factor APL GN=APL OS=Arabidopsis thaliana (Mouse-ear cress) PE=2 SV=2	K	Transcription	myb family transcription factor PHL11-like [Chenopodium quinoa]	--
AUR62007531	AUR62007531	0.814837	4.82552	1.50415	9.5188	7.65105	5.18633	2.56521	4.3081	0.776409	9.39879	16.8395	17.7496	0.0907945	-1.10982	normal	1.50982e-05	-2.01436	down	[RTKL]	General function prediction only;; Signal transduction mechanisms;; Transcription;; Replication, recombination and repair	Molecular Function: binding (GO:0005488);; Biological Process: signal transduction (GO:0007165);; Biological Process: response to hormone (GO:0009725);; Molecular Function: kinase activity (GO:0016301);; Biological Process: cellular metabolic process (GO:0044237);;	K12761|1.77625e-83|tcc:TCM_042270|K12761 carbon catabolite-derepressing protein kinase [EC:2.7.11.1] | (RefSeq) SOS3-interacting protein 4	--	[T]	Signal transduction mechanisms	Protein kinase domain;; Protein tyrosine kinase;; Kinase-like;; Lipopolysaccharide kinase (Kdo/WaaP) family	CBL-interacting serine/threonine-protein kinase 11 GN=At2g30360 OS=Arabidopsis thaliana (Mouse-ear cress) PE=1 SV=1	T	Signal transduction mechanisms	CBL-interacting serine/threonine-protein kinase 11-like [Chenopodium quinoa]	molecular function: binding (GO:0005488);; biological process: cellular process (GO:0009987);; biological process: biological regulation (GO:0065007);; biological process: response to stimulus (GO:0050896);; molecular function: catalytic activity (GO:0003824);; biological process: metabolic process (GO:0008152)
AUR62008808	AUR62008808	1.97889	2.74178	2.84117	4.24947	11.8375	7.23674	3.07826	2.55793	2.97623	11.0499	9.69548	7.62574	0.0381179	-1.13285	normal	0.000472897	-1.31825	down	[RTKL]	General function prediction only;; Signal transduction mechanisms;; Transcription;; Replication, recombination and repair	--	K04733|0|pop:POPTR_0008s16050g|K04733 interleukin-1 receptor-associated kinase 4 [EC:2.7.11.1] | (RefSeq) POPTRDRAFT_564909; hypothetical protein	--	--	--	Protein kinase domain;; Protein tyrosine kinase;; LysM domain;; Kinase-like;; Phosphotransferase enzyme family	Protein LYK5 (Precursor) GN=LYK5 OS=Arabidopsis thaliana (Mouse-ear cress) PE=2 SV=1	T	Signal transduction mechanisms	LOW QUALITY PROTEIN: serine/threonine receptor-like kinase NFP [Chenopodium quinoa]	--
AUR62033749	AUR62033749	11.5241	8.11565	10.0277	11.2186	9.52772	5.91	13.5956	8.34694	10.9991	5.9695	7.52676	5.65356	0.281342	0.544183	normal	0.00196588	1.05939	up	[RTKL]	General function prediction only;; Signal transduction mechanisms;; Transcription;; Replication, recombination and repair	--	--	--	[T]	Signal transduction mechanisms	Protein kinase domain;; Protein tyrosine kinase	Mitogen-activated protein kinase 9 GN=MPK9 OS=Arabidopsis thaliana (Mouse-ear cress) PE=2 SV=2	T	Signal transduction mechanisms	mitogen-activated protein kinase 9-like isoform X2 [Chenopodium quinoa]	--
AUR62028751	AUR62028751	0.814837	0.987039	0.835638	3.56955	3.17591	2.53286	0.897825	0.67314	1.29401	5.08043	5.10289	3.024	0.0560916	-1.23317	normal	0.00176877	-1.66113	down	--	--	Molecular Function: protein serine/threonine kinase activity (GO:0004674);; Molecular Function: ATP binding (GO:0005524);; Biological Process: protein phosphorylation (GO:0006468);; Cellular Component: integral component of membrane (GO:0016021);; Molecular Function: 2-alkenal reductase [NAD(P)] activity (GO:0032440);; Biological Process: oxidation-reduction process (GO:0055114);;	--	--	--	--	Leucine Rich repeats (2 copies);; Protein kinase domain;; Leucine rich repeat;; Protein tyrosine kinase;; Leucine Rich Repeat;; Leucine Rich repeat;; Leucine rich repeat N-terminal domain;; Leucine rich repeat	Probable LRR receptor-like serine/threonine-protein kinase At4g26540 (Precursor) GN=At4g26540 OS=Arabidopsis thaliana (Mouse-ear cress) PE=2 SV=1	T	Signal transduction mechanisms	LRR receptor-like serine/threonine-protein kinase [Chenopodium quinoa]	biological process: metabolic process (GO:0008152);; biological process: cellular process (GO:0009987);; molecular function: catalytic activity (GO:0003824);; molecular function: binding (GO:0005488);; cellular component: membrane (GO:0016020);; cellular component: membrane part (GO:0044425);; biological process: single-organism process (GO:0044699)
AUR62006402	AUR62006402	3.37575	5.37388	3.0083	4.07949	4.47514	2.17102	4.74565	4.98124	4.52905	1.01609	1.40329	2.89252	0.420023	0.50855	normal	0.00108812	1.58302	up	--	--	--	K15032|6.38225e-65|sot:102587183|K15032 mTERF domain-containing protein, mitochondrial | (RefSeq) uncharacterized LOC102587183	--	[KR]	Transcription;; General function prediction only	mTERF	--	K	Transcription	transcription termination factor MTERF9, chloroplastic-like [Chenopodium quinoa]	--
AUR62032637	AUR62032637	2.67732	2.74178	5.01383	9.00887	9.09464	7.59857	2.56521	2.69256	2.45863	9.77982	6.88889	8.94052	0.0731331	-0.88552	normal	0.000784865	-1.3278	down	--	--	--	--	--	[K]	Transcription	Myb/SANT-like DNA-binding domain	Trihelix transcription factor ASIL2 {ECO:0000305} OS=Arabidopsis thaliana (Mouse-ear cress) PE=2 SV=1	K	Transcription	trihelix transcription factor ASIL2-like [Chenopodium quinoa]	--
AUR62014701	AUR62014701	0.349216	1.20638	0	1.18985	0.866157	0.361837	0.384782	0.403884	0.388204	3.17527	3.95474	1.70922	--	--	--	0.00101638	-2.10526	down	[KAD]	Transcription;; RNA processing and modification;; Cell cycle control, cell division, chromosome partitioning	Molecular Function: DNA binding (GO:0003677);; Molecular Function: chromatin binding (GO:0003682);;	K09422|1.41416e-79|mdm:103422412|K09422 myb proto-oncogene protein, plant | (RefSeq) protein ODORANT1-like	--	[K]	Transcription	Myb-like DNA-binding domain;; Myb-like DNA-binding domain	Transcription factor MYB39 GN=dl4925c OS=Arabidopsis thaliana (Mouse-ear cress) PE=2 SV=1	K	Transcription	transcription factor MYB41-like isoform X2 [Chenopodium quinoa]	molecular function: binding (GO:0005488)
AUR62004138	AUR62004138	24.2123	21.3858	22.7293	48.4439	36.2342	39.6814	17.4435	15.4822	16.6928	58.1709	45.4157	37.9972	0.276293	-0.471244	normal	9.99904e-06	-1.15507	down	--	--	Molecular Function: transferase activity (GO:0016740);;	--	--	[BK]	Chromatin structure and dynamics;; Transcription	PHD-finger	Histone-lysine N-methyltransferase ATX5 GN=MYN8.4 OS=Arabidopsis thaliana (Mouse-ear cress) PE=2 SV=1	BK	Chromatin structure and dynamics;; Transcription	histone-lysine N-methyltransferase ATX3-like [Chenopodium quinoa]	molecular function: catalytic activity (GO:0003824)
AUR62031530	AUR62031530	3.95778	1.64507	1.00277	8.32895	10.2495	4.22143	2.69347	2.55793	2.32923	12.9551	8.6749	8.41461	0.0832769	-1.11777	normal	5.11764e-05	-1.56592	down	[RTKL]	General function prediction only;; Signal transduction mechanisms;; Transcription;; Replication, recombination and repair	Cellular Component: plastid (GO:0009536);; Molecular Function: kinase activity (GO:0016301);; Biological Process: phosphorylation (GO:0016310);;	--	--	[T]	Signal transduction mechanisms	Protein tyrosine kinase;; Protein kinase domain	E3 ubiquitin-protein ligase KEG GN=KEG OS=Arabidopsis thaliana (Mouse-ear cress) PE=1 SV=2	T	Signal transduction mechanisms	hypothetical protein SOVF_151490 [Spinacia oleracea]	cellular component: cell (GO:0005623);; cellular component: organelle (GO:0043226);; cellular component: cell part (GO:0044464);; molecular function: catalytic activity (GO:0003824);; biological process: metabolic process (GO:0008152);; biological process: cellular process (GO:0009987)
AUR62012824	AUR62012824	4.307	4.71585	3.84393	4.24947	3.32027	2.29163	6.15651	4.44272	4.91725	2.15918	2.42387	2.62956	0.185318	0.733483	normal	0.00165682	1.33082	up	[RTKL]	General function prediction only;; Signal transduction mechanisms;; Transcription;; Replication, recombination and repair	Molecular Function: protein serine/threonine kinase activity (GO:0004674);; Molecular Function: ATP binding (GO:0005524);; Biological Process: protein phosphorylation (GO:0006468);; Biological Process: stomatal movement (GO:0010118);; Biological Process: calcium-mediated signaling (GO:0019722);;	--	--	[T]	Signal transduction mechanisms	Protein kinase domain;; Protein tyrosine kinase;; NAF domain;; Kinase-like	CBL-interacting serine/threonine-protein kinase 12 GN=F28A21.110 OS=Arabidopsis thaliana (Mouse-ear cress) PE=1 SV=1	T	Signal transduction mechanisms	CBL-interacting serine/threonine-protein kinase 12-like [Chenopodium quinoa]	biological process: metabolic process (GO:0008152);; biological process: cellular process (GO:0009987);; molecular function: catalytic activity (GO:0003824);; molecular function: binding (GO:0005488);; biological process: single-organism process (GO:0044699);; biological process: signaling (GO:0023052);; biological process: response to stimulus (GO:0050896);; biological process: biological regula…
AUR62005714	AUR62005714	36.0856	64.4866	54.985	39.435	40.2763	13.7498	70.0303	53.9858	42.7025	21.3378	24.8766	20.7736	0.0129912	1.08596	normal	2.07559e-10	1.59185	up	--	--	--	--	--	--	--	AP2 domain	Ethylene-responsive transcription factor ERF115 GN=ERF115 OS=Arabidopsis thaliana (Mouse-ear cress) PE=1 SV=1	K	Transcription	ethylene-responsive transcription factor ERF113-like isoform X2 [Chenopodium quinoa]	--
AUR62022886	AUR62022886	0.814837	0.767697	1.67128	3.39957	2.74283	3.85959	1.02609	0.807768	1.55282	4.6994	4.33745	3.68139	0.0888597	-1.14351	normal	0.00624607	-1.41789	down	[RTKL]	General function prediction only;; Signal transduction mechanisms;; Transcription;; Replication, recombination and repair	--	--	--	[T]	Signal transduction mechanisms	Protein kinase domain;; Protein tyrosine kinase;; Regulator of chromosome condensation (RCC1) repeat	Putative serine/threonine-protein kinase-like protein CCR3 (Precursor) GN=F27K19.130 OS=Arabidopsis thaliana (Mouse-ear cress) PE=2 SV=1	T	Signal transduction mechanisms	putative serine/threonine-protein kinase-like protein CCR3 [Chenopodium quinoa]	--
AUR62004572	AUR62004572	0.814837	1.53539	1.8384	0.169979	0.577438	0	2.43695	1.07702	2.58803	0.381032	0.382716	0	--	--	--	0.000262151	2.52892	up	--	--	--	--	--	--	--	No apical meristem (NAM) protein	NAC domain-containing protein 8 GN=NAC008 OS=Arabidopsis thaliana (Mouse-ear cress) PE=2 SV=1	L	Replication, recombination and repair	SUPPRESSOR OF GAMMA RESPONSE 1-like [Chenopodium quinoa]	--
AUR62014035	AUR62014035	1.04765	0.877368	1.33702	0	0	0	1.28261	1.34628	1.68222	0	0.255144	0.131478	--	--	--	0.000470557	2.61692	up	[RTKL]	General function prediction only;; Signal transduction mechanisms;; Transcription;; Replication, recombination and repair	Molecular Function: protein kinase activity (GO:0004672);;	--	--	[T]	Signal transduction mechanisms	Protein tyrosine kinase;; Protein kinase domain;; Kinase-like	Serine/threonine-protein kinase HT1 GN=HT1 OS=Arabidopsis thaliana (Mouse-ear cress) PE=1 SV=1	T	Signal transduction mechanisms	LOW QUALITY PROTEIN: serine/threonine-protein kinase HT1-like [Chenopodium quinoa]	biological process: metabolic process (GO:0008152);; biological process: cellular process (GO:0009987);; molecular function: catalytic activity (GO:0003824)
AUR62035648	AUR62035648	2.91013	1.97408	1.8384	6.96912	6.78489	4.70388	1.53913	1.07702	2.19982	8.63673	5.61317	4.86469	0.0826207	-0.942234	normal	0.00143118	-1.51392	down	[RTKL]	General function prediction only;; Signal transduction mechanisms;; Transcription;; Replication, recombination and repair	Molecular Function: protein serine/threonine kinase activity (GO:0004674);; Molecular Function: ATP binding (GO:0005524);; Cellular Component: plasma membrane (GO:0005886);; Biological Process: protein phosphorylation (GO:0006468);; Cellular Component: integral component of membrane (GO:0016021);;	--	--	--	--	Leucine Rich repeats (2 copies);; Leucine rich repeat;; Protein kinase domain;; Protein tyrosine kinase;; Leucine Rich Repeat;; Leucine Rich repeat;; Leucine rich repeat;; Leucine rich repeat N-terminal domain	Probable LRR receptor-like serine/threonine-protein kinase At4g26540 (Precursor) GN=At4g26540 OS=Arabidopsis thaliana (Mouse-ear cress) PE=2 SV=1	T	Signal transduction mechanisms	LRR receptor-like serine/threonine-protein kinase [Chenopodium quinoa]	biological process: metabolic process (GO:0008152);; biological process: cellular process (GO:0009987);; molecular function: catalytic activity (GO:0003824);; molecular function: binding (GO:0005488);; cellular component: cell (GO:0005623);; cellular component: membrane (GO:0016020);; cellular component: cell part (GO:0044464);; cellular component: membrane part (GO:0044425)
AUR62022652	AUR62022652	3.84137	4.27717	4.51244	11.8985	11.9818	10.252	3.97608	3.76958	3.88204	7.1126	12.1194	13.5423	0.0150213	-1.00488	normal	0.00507595	-1.10898	down	--	--	--	--	--	--	--	Helix-loop-helix DNA-binding domain	Transcription factor bHLH80 GN=F12A4.2 OS=Arabidopsis thaliana (Mouse-ear cress) PE=2 SV=1	K	Transcription	transcription factor bHLH81-like [Chenopodium quinoa]	--
AUR62028821	AUR62028821	24.6779	14.9153	18.8854	40.7949	37.6778	22.6751	12.9543	11.7126	17.5986	57.0278	48.4774	33.6584	0.52742	-0.337128	normal	7.53863e-06	-1.33706	down	--	--	--	--	--	--	--	Protein kinase domain;; Protein tyrosine kinase;; Leucine Rich repeats (2 copies);; Leucine rich repeat;; Leucine Rich Repeat;; Leucine Rich repeat	Probable LRR receptor-like serine/threonine-protein kinase At1g14390 (Precursor) GN=At1g14390 OS=Arabidopsis thaliana (Mouse-ear cress) PE=2 SV=1	T	Signal transduction mechanisms	probable LRR receptor-like serine/threonine-protein kinase At1g14390 [Chenopodium quinoa]	--
AUR62017058	AUR62017058	4.77262	3.83849	3.84393	1.69979	2.45411	2.53286	4.61738	3.76958	5.17606	2.03217	3.06173	1.57774	0.0398161	1.14149	normal	0.00661905	1.24989	up	--	--	Biological Process: transcription, DNA-templated (GO:0006351);; Biological Process: single-organism process (GO:0044699);; Biological Process: regulation of cellular process (GO:0050794);; Biological Process: response to stimulus (GO:0050896);;	--	--	--	--	GRAS domain family	Scarecrow-like transcription factor PAT1 GN=PAT1 OS=Arabidopsis thaliana (Mouse-ear cress) PE=2 SV=1	K	Transcription	scarecrow-like protein 21 [Chenopodium quinoa]	biological process: metabolic process (GO:0008152);; biological process: cellular process (GO:0009987);; biological process: single-organism process (GO:0044699);; biological process: biological regulation (GO:0065007);; biological process: response to stimulus (GO:0050896)
AUR62015027	AUR62015027	2.79373	2.74178	3.67681	7.1391	8.08413	7.71918	1.92391	2.96182	4.27025	17.5275	12.5021	4.07583	0.0668226	-0.897155	normal	0.00674057	-1.39603	down	[T]	Signal transduction mechanisms	Molecular Function: phosphorelay sensor kinase activity (GO:0000155);; Molecular Function: phosphorelay response regulator activity (GO:0000156);; Biological Process: phosphorelay signal transduction system (GO:0000160);; Molecular Function: osmosensor activity (GO:0005034);; Molecular Function: ATP binding (GO:0005524);; Biological Process: regulation of transcription, DNA-templated (GO:0006355)…	K14489|0|vvi:100263145|K14489 arabidopsis histidine kinase 2/3/4 (cytokinin receptor) [EC:2.7.13.3] | (RefSeq) CYT1; histidine kinase 2	Plant hormone signal transduction (ko04075)	[T]	Signal transduction mechanisms	CHASE domain;; Histidine kinase-, DNA gyrase B-, and HSP90-like ATPase;; Response regulator receiver domain;; His Kinase A (phospho-acceptor) domain	Histidine kinase 2 GN=AHK2 OS=Arabidopsis thaliana (Mouse-ear cress) PE=1 SV=1	T	Signal transduction mechanisms	histidine kinase 2-like [Chenopodium quinoa]	biological process: metabolic process (GO:0008152);; biological process: cellular process (GO:0009987);; biological process: signaling (GO:0023052);; biological process: single-organism process (GO:0044699);; biological process: response to stimulus (GO:0050896);; biological process: biological regulation (GO:0065007);; molecular function: catalytic activity (GO:0003824);; molecular function: sig…
AUR62009696	AUR62009696	0.465621	0.219342	0.334255	3.22959	1.15488	3.13592	0.513043	0.269256	0.647007	6.60456	2.16873	1.44626	0.0113757	-1.93909	normal	0.00311676	-1.99857	down	[RTKL]	General function prediction only;; Signal transduction mechanisms;; Transcription;; Replication, recombination and repair	Molecular Function: non-membrane spanning protein tyrosine kinase activity (GO:0004715);; Molecular Function: ATP binding (GO:0005524);; Biological Process: protein phosphorylation (GO:0006468);;	--	--	[T]	Signal transduction mechanisms	Protein tyrosine kinase;; Protein kinase domain	Serine/threonine-protein kinase HT1 GN=HT1 OS=Arabidopsis thaliana (Mouse-ear cress) PE=1 SV=1	T	Signal transduction mechanisms	mitogen-activated protein kinase kinase kinase-like [Chenopodium quinoa]	biological process: metabolic process (GO:0008152);; biological process: cellular process (GO:0009987);; molecular function: catalytic activity (GO:0003824);; molecular function: binding (GO:0005488)
AUR62007785	AUR62007785	2.67732	3.50947	3.34255	8.15897	10.6826	5.06571	4.2326	3.23107	3.36444	10.0338	13.5226	8.54608	0.08165	-0.85209	normal	0.00140778	-1.17835	down	[RTKL]	General function prediction only;; Signal transduction mechanisms;; Transcription;; Replication, recombination and repair	--	--	--	--	--	Protein kinase domain;; Protein tyrosine kinase;; Leucine Rich repeats (2 copies);; Leucine rich repeat N-terminal domain;; Leucine Rich Repeat;; Leucine rich repeat;; Leucine Rich repeat	Protein NSP-INTERACTING KINASE 1 (Precursor) GN=NIK1 OS=Arabidopsis thaliana (Mouse-ear cress) PE=1 SV=1	T	Signal transduction mechanisms	protein NSP-INTERACTING KINASE 1-like [Chenopodium quinoa]	--
AUR62028856	AUR62028856	0	0.109671	0.167128	0	0.144359	0.241225	0	0.269256	0.129401	1.65114	2.42387	1.31478	--	--	--	0.00192949	-2.35881	down	--	--	Biological Process: regulation of transcription, DNA-templated (GO:0006355);;	--	--	--	--	Helix-loop-helix DNA-binding domain	Transcription factor bHLH49 GN=T6L1.10 OS=Arabidopsis thaliana (Mouse-ear cress) PE=1 SV=1	R	General function prediction only	transcription factor bHLH76-like [Chenopodium quinoa]	biological process: biological regulation (GO:0065007)
AUR62021540	AUR62021540	3.84137	4.9352	8.18925	3.22959	3.46463	1.44735	4.61738	6.59677	7.76409	3.81032	3.95474	3.024	0.0122133	1.32585	normal	0.00919819	1.0779	up	--	--	--	--	--	--	--	TCP family transcription factor	Transcription factor TCP5 GN=TCP5 OS=Arabidopsis thaliana (Mouse-ear cress) PE=2 SV=1	K	Transcription	transcription factor TCP17-like [Chenopodium quinoa]	--
AUR62037755	AUR62037755	17.6936	12.1735	16.0442	35.1856	34.935	32.5653	14.6217	11.3088	12.9401	55.2497	32.0206	22.7457	0.0701749	-0.739019	normal	0.00165153	-1.1188	down	[KR]	Transcription;; General function prediction only	Molecular Function: N-acetyltransferase activity (GO:0008080);; Biological Process: metabolic process (GO:0008152);;	--	--	--	--	Acetyltransferase (GNAT) family;; Acetyltransferase (GNAT) domain;; FR47-like protein;; Acetyltransferase (GNAT) domain	--	R	General function prediction only	uncharacterized protein LOC110738977 [Chenopodium quinoa]	molecular function: catalytic activity (GO:0003824);; biological process: metabolic process (GO:0008152)
AUR62016055	AUR62016055	1.04765	2.08375	1.00277	6.28921	4.18642	2.77408	1.28261	0.67314	0.388204	6.09651	6.63375	5.12765	0.076424	-1.11142	normal	3.16009e-06	-2.32482	down	--	--	--	K00430|9.14597e-110|brp:103832692|K00430 peroxidase [EC:1.11.1.7] | (RefSeq) peroxidase 66	Phenylpropanoid biosynthesis (ko00940)	--	--	Peroxidase;; TCP family transcription factor	Peroxidase 66 (Precursor) GN=MJM18.4 OS=Arabidopsis thaliana (Mouse-ear cress) PE=2 SV=1	R	General function prediction only	peroxidase 66-like [Chenopodium quinoa]	--
AUR62042617	AUR62042617	10.2437	5.81256	5.68234	26.1767	32.9139	10.252	5.13043	4.98124	7.37588	32.6418	25.2593	14.5941	0.0399279	-1.08281	normal	6.25804e-06	-1.62631	down	[RTKL]	General function prediction only;; Signal transduction mechanisms;; Transcription;; Replication, recombination and repair	Molecular Function: protein serine/threonine kinase activity (GO:0004674);; Molecular Function: protein tyrosine kinase activity (GO:0004713);; Molecular Function: ATP binding (GO:0005524);; Biological Process: protein phosphorylation (GO:0006468);; Cellular Component: plasmodesma (GO:0009506);;	--	--	--	--	Carbohydrate-binding protein of the ER;; Protein tyrosine kinase;; Protein kinase domain;; Leucine rich repeat;; Leucine Rich repeats (2 copies);; Leucine Rich Repeat	Probable LRR receptor-like serine/threonine-protein kinase At1g67720 (Precursor) GN=At1g67720 OS=Arabidopsis thaliana (Mouse-ear cress) PE=2 SV=1	T	Signal transduction mechanisms	probable LRR receptor-like serine/threonine-protein kinase At1g67720 [Chenopodium quinoa]	biological process: metabolic process (GO:0008152);; biological process: cellular process (GO:0009987);; molecular function: catalytic activity (GO:0003824);; molecular function: binding (GO:0005488);; cellular component: cell junction (GO:0030054)
AUR62028107	AUR62028107	8.14837	3.50947	4.8467	6.28921	6.49617	8.56347	3.33478	1.07702	3.62324	16.3844	8.54733	4.73322	0.993715	0.00682747	normal	0.00861045	-1.38888	down	[RTKL]	General function prediction only;; Signal transduction mechanisms;; Transcription;; Replication, recombination and repair	Molecular Function: binding (GO:0005488);; Molecular Function: kinase activity (GO:0016301);; Biological Process: phosphorylation (GO:0016310);;	--	--	--	--	Legume lectin domain;; Protein tyrosine kinase;; Protein kinase domain	Probable L-type lectin-domain containing receptor kinase S.7 (Precursor) GN=LECRKS7 OS=Arabidopsis thaliana (Mouse-ear cress) PE=2 SV=1	T	Signal transduction mechanisms	probable L-type lectin-domain containing receptor kinase S.7 [Chenopodium quinoa]	molecular function: binding (GO:0005488);; molecular function: catalytic activity (GO:0003824);; biological process: metabolic process (GO:0008152);; biological process: cellular process (GO:0009987)
AUR62028402	AUR62028402	2.44451	3.61914	3.50968	10.3687	10.3939	5.78939	2.56521	2.55793	3.36444	6.73157	8.16462	9.99235	0.0316201	-1.00281	normal	0.0046397	-1.15519	down	[RTKL]	General function prediction only;; Signal transduction mechanisms;; Transcription;; Replication, recombination and repair	Molecular Function: protein serine/threonine kinase activity (GO:0004674);; Molecular Function: ATP binding (GO:0005524);; Biological Process: protein phosphorylation (GO:0006468);;	K08819|0|vvi:100263383|K08819 cyclin-dependent kinase 12/13 [EC:2.7.11.22 2.7.11.23] | (RefSeq) cyclin-dependent kinase C-2	--	[D]	Cell cycle control, cell division, chromosome partitioning	Protein kinase domain;; Protein tyrosine kinase	Cyclin-dependent kinase C-2 GN=OJ1294_F06.25 OS=Oryza sativa subsp. japonica (Rice) PE=2 SV=1	D	Cell cycle control, cell division, chromosome partitioning	cyclin-dependent kinase C-2-like [Chenopodium quinoa]	biological process: metabolic process (GO:0008152);; biological process: cellular process (GO:0009987);; molecular function: catalytic activity (GO:0003824);; molecular function: binding (GO:0005488)
AUR62000503	AUR62000503	12.6882	4.9352	8.85776	18.6976	19.3442	18.0918	5.00217	3.90421	6.59947	21.9729	19.6461	11.5701	0.27373	-0.62297	normal	0.000161037	-1.37037	down	[RTKL]	General function prediction only;; Signal transduction mechanisms;; Transcription;; Replication, recombination and repair	Molecular Function: protein serine/threonine kinase activity (GO:0004674);; Molecular Function: ATP binding (GO:0005524);; Biological Process: protein phosphorylation (GO:0006468);; Cellular Component: integral component of membrane (GO:0016021);;	--	--	--	--	Protein tyrosine kinase;; Protein kinase domain;; Leucine rich repeat;; Leucine Rich repeats (2 copies);; Leucine Rich Repeat;; Leucine Rich repeat;; Leucine rich repeat N-terminal domain	Probable LRR receptor-like serine/threonine-protein kinase At5g63710 (Precursor) GN=At5g63710 OS=Arabidopsis thaliana (Mouse-ear cress) PE=2 SV=1	T	Signal transduction mechanisms	probable LRR receptor-like serine/threonine-protein kinase At5g63710 isoform X1 [Chenopodium quinoa]	biological process: metabolic process (GO:0008152);; biological process: cellular process (GO:0009987);; molecular function: catalytic activity (GO:0003824);; molecular function: binding (GO:0005488);; cellular component: membrane (GO:0016020);; cellular component: membrane part (GO:0044425)
AUR62033153	AUR62033153	1.51327	7.5673	3.17542	6.79914	18.478	13.5086	6.66956	6.86603	5.43486	13.5901	21.6873	22.0883	0.0648347	-1.16348	normal	0.000236005	-1.22382	down	[RTKL]	General function prediction only;; Signal transduction mechanisms;; Transcription;; Replication, recombination and repair	Molecular Function: protein kinase activity (GO:0004672);; Biological Process: cellular process (GO:0009987);;	K02206|2.03844e-68|mus:103971709|K02206 cyclin-dependent kinase 2 [EC:2.7.11.22] | (RefSeq) cell division control protein 2 homolog	--	[R]	General function prediction only	Protein kinase domain;; Protein tyrosine kinase	Cell division control protein 2 homolog GN=CDC2 OS=Oxybasis rubra (Red goosefoot) PE=2 SV=1	D	Cell cycle control, cell division, chromosome partitioning	cell division control protein 2 homolog isoform X1 [Chenopodium quinoa]	biological process: metabolic process (GO:0008152);; biological process: cellular process (GO:0009987);; molecular function: catalytic activity (GO:0003824)
AUR62015286	AUR62015286	2.56092	3.83849	2.84117	11.0486	8.95028	7.71918	3.46304	4.84661	2.97623	8.76374	9.05762	11.7016	0.0135409	-1.12379	normal	0.00948161	-1.01296	down	--	--	--	K15148|8.0243e-64|tcc:TCM_025030|K15148 mediator of RNA polymerase II transcription subunit 7 | (RefSeq) Mediator of RNA polymerase II transcription subunit 7 isoform 1	--	[K]	Transcription	MED7 protein	Mediator of RNA polymerase II transcription subunit 7a OS=Arabidopsis thaliana (Mouse-ear cress) PE=1 SV=1	K	Transcription	mediator of RNA polymerase II transcription subunit 7a-like isoform X2 [Chenopodium quinoa]	--
AUR62018627	AUR62018627	3.02654	3.07079	1.8384	11.3886	12.7036	4.22143	2.43695	3.23107	1.55282	6.98559	8.80248	11.1756	0.0212178	-1.23712	normal	0.000461564	-1.47837	down	--	--	Molecular Function: DNA binding (GO:0003677);; Biological Process: transcription, DNA-templated (GO:0006351);;	K09060|4.05934e-162|pper:PRUPE_ppa006484mg|K09060 plant G-box-binding factor | (RefSeq) hypothetical protein	--	--	--	G-box binding protein MFMR;; bZIP transcription factor	Transcription factor HBP-1a OS=Triticum aestivum (Wheat) PE=2 SV=1	K	Transcription	bZIP transcription factor 16-like [Chenopodium quinoa]	molecular function: binding (GO:0005488);; biological process: metabolic process (GO:0008152);; biological process: cellular process (GO:0009987)
AUR62008036	AUR62008036	5.82027	3.29013	5.18095	14.1082	13.1367	16.5239	5.64347	3.23107	5.17606	30.2285	21.8148	15.6459	0.0159427	-1.1611	normal	1.25609e-07	-1.84311	down	[R]	General function prediction only	Molecular Function: binding (GO:0005488);; Cellular Component: intracellular (GO:0005622);; Molecular Function: transferase activity (GO:0016740);; Biological Process: methylation (GO:0032259);; Biological Process: primary metabolic process (GO:0044238);; Biological Process: cellular macromolecule metabolic process (GO:0044260);; Biological Process: single-organism cellular process (GO:0044763);;	--	--	[R]	General function prediction only	SET domain;; Pre-SET motif	Histone-lysine N-methyltransferase SUVR5 GN=F27L4.9/F27L4.8/F27L4.7 OS=Arabidopsis thaliana (Mouse-ear cress) PE=1 SV=3	BK	Chromatin structure and dynamics;; Transcription	histone-lysine N-methyltransferase SUVR5-like isoform X1 [Chenopodium quinoa]	molecular function: binding (GO:0005488);; cellular component: cell (GO:0005623);; cellular component: cell part (GO:0044464);; molecular function: catalytic activity (GO:0003824);; biological process: metabolic process (GO:0008152);; biological process: cellular process (GO:0009987);; biological process: single-organism process (GO:0044699)
AUR62027661	AUR62027661	4.307	3.18046	4.8467	9.17885	13.8585	2.89469	4.36086	2.28868	3.62324	13.5901	9.82305	10.3868	0.435645	-0.535062	normal	0.000469446	-1.32063	down	[RTKL]	General function prediction only;; Signal transduction mechanisms;; Transcription;; Replication, recombination and repair	--	--	--	--	--	Protein kinase domain;; Protein tyrosine kinase;; Phosphotransferase enzyme family	Cysteine-rich receptor-like protein kinase 10 (Precursor) GN=F21P8.70 OS=Arabidopsis thaliana (Mouse-ear cress) PE=1 SV=3	T	Signal transduction mechanisms	putative receptor-like protein kinase At4g00960 isoform X1 [Chenopodium quinoa]	--
AUR62013220	AUR62013220	7.91556	8.11565	7.52074	5.60929	5.63002	0.723674	6.41303	4.98124	9.1875	2.92125	3.57202	3.68139	0.0345052	1.28974	normal	0.00227491	1.26048	up	[RTKL]	General function prediction only;; Signal transduction mechanisms;; Transcription;; Replication, recombination and repair	Molecular Function: protein serine/threonine kinase activity (GO:0004674);; Molecular Function: ATP binding (GO:0005524);; Biological Process: protein phosphorylation (GO:0006468);;	--	--	[T]	Signal transduction mechanisms	Protein kinase domain;; Protein tyrosine kinase;; Phosphotransferase enzyme family	Probable receptor-like protein kinase At1g49730 (Precursor) GN=At1g49730 OS=Arabidopsis thaliana (Mouse-ear cress) PE=2 SV=1	T	Signal transduction mechanisms	probable receptor-like protein kinase At1g49730 isoform X2 [Chenopodium quinoa]	biological process: metabolic process (GO:0008152);; biological process: cellular process (GO:0009987);; molecular function: catalytic activity (GO:0003824);; molecular function: binding (GO:0005488)
AUR62002824	AUR62002824	7.44994	11.0768	11.1975	9.34882	11.4044	3.61837	14.1087	13.5974	9.3169	6.98559	7.27161	7.49426	0.198017	0.667893	normal	0.00122422	1.04463	up	[RTKL]	General function prediction only;; Signal transduction mechanisms;; Transcription;; Replication, recombination and repair	--	--	--	[T]	Signal transduction mechanisms	Protein kinase domain;; Protein tyrosine kinase;; Wall-associated receptor kinase C-terminal;; Wall-associated receptor kinase galacturonan-binding;; ABC1 family;; Phosphotransferase enzyme family	Probable serine/threonine-protein kinase At1g18390 (Precursor) GN=At1g18390 OS=Arabidopsis thaliana (Mouse-ear cress) PE=2 SV=2	T	Signal transduction mechanisms	LEAF RUST 10 DISEASE-RESISTANCE LOCUS RECEPTOR-LIKE PROTEIN KINASE-like 1.1 isoform X1 [Chenopodium quinoa]	--
AUR62001416	AUR62001416	8.14837	2.52243	4.8467	11.3886	11.1157	9.16653	3.07826	1.75016	3.75264	16.8924	15.1811	11.9645	0.415022	-0.54053	normal	1.17179e-07	-1.91875	down	--	--	--	--	--	--	--	IBR domain;; ARID/BRIGHT DNA binding domain	AT-rich interactive domain-containing protein 4 GN=ARID4 OS=Arabidopsis thaliana (Mouse-ear cress) PE=2 SV=1	R	General function prediction only	AT-rich interactive domain-containing protein 4-like [Chenopodium quinoa]	--
AUR62003095	AUR62003095	3.72497	1.86441	2.33979	5.26934	4.47514	5.42755	1.41087	1.75016	2.32923	13.7172	6.50618	3.81287	0.47503	-0.494554	normal	0.00189232	-1.6068	down	[RTKL]	General function prediction only;; Signal transduction mechanisms;; Transcription;; Replication, recombination and repair	Biological Process: multicellular organism development (GO:0007275);; Molecular Function: transferase activity (GO:0016740);; Biological Process: anatomical structure development (GO:0048856);;	--	--	--	--	Protein kinase domain;; Protein tyrosine kinase;; Leucine rich repeat;; Leucine Rich repeats (2 copies);; Leucine Rich Repeat;; Leucine rich repeat N-terminal domain	LRR receptor-like serine/threonine-protein kinase RPK2 (Precursor) OS=Arabidopsis thaliana (Mouse-ear cress) PE=2 SV=1	T	Signal transduction mechanisms	LRR receptor-like serine/threonine-protein kinase RPK2 [Chenopodium quinoa]	biological process: multicellular organismal process (GO:0032501);; biological process: developmental process (GO:0032502);; biological process: single-organism process (GO:0044699);; molecular function: catalytic activity (GO:0003824)
AUR62040909	AUR62040909	5.23824	7.23829	4.67957	3.39957	8.37285	3.61837	6.15651	8.75082	4.65845	2.4132	1.14815	2.76104	0.375434	0.532168	normal	8.15224e-05	1.78497	up	--	--	--	K09286|3.52126e-52|pop:POPTR_0003s21090g|K09286 EREBP-like factor | (RefSeq) POPTRDRAFT_758297; hypothetical protein	--	--	--	AP2 domain	Ethylene-responsive transcription factor RAP2-11 GN=T29J13.210 OS=Arabidopsis thaliana (Mouse-ear cress) PE=2 SV=1	K	Transcription	ethylene-responsive transcription factor RAP2-11 [Chenopodium quinoa]	--
AUR62040457	AUR62040457	1.39686	0.767697	1.00277	2.88964	2.16539	3.25653	0.641303	0.538512	0.388204	3.30228	3.31688	1.97217	0.231426	-0.88023	normal	0.00392191	-1.78852	down	--	--	--	--	--	--	--	TCP family transcription factor	Transcription factor TCP14 GN=TCP14 OS=Arabidopsis thaliana (Mouse-ear cress) PE=1 SV=1	K	Transcription	transcription factor TCP6-like [Chenopodium quinoa]	--
AUR62012677	AUR62012677	2.79373	19.7408	3.50968	4.58942	19.6329	4.82449	9.36303	10.7702	2.19982	1.1431	1.02058	3.024	0.841928	0.212678	normal	0.000196489	2.08667	up	[RTKL]	General function prediction only;; Signal transduction mechanisms;; Transcription;; Replication, recombination and repair	--	--	--	[T]	Signal transduction mechanisms	Protein kinase domain;; Protein tyrosine kinase	Serine/threonine-protein kinase PBS1 GN=PBS1 OS=Arabidopsis thaliana (Mouse-ear cress) PE=1 SV=1	T	Signal transduction mechanisms	probable serine/threonine-protein kinase PBL23 isoform X2 [Chenopodium quinoa]	--
AUR62039446	AUR62039446	3.37575	0.877368	2.00553	6.79914	5.3413	9.16653	2.05217	1.48091	2.07042	11.304	11.7366	4.33878	0.0648349	-1.21168	normal	0.000115533	-1.78391	down	[RTKL]	General function prediction only;; Signal transduction mechanisms;; Transcription;; Replication, recombination and repair	--	--	--	--	--	Protein tyrosine kinase;; Protein kinase domain;; Leucine Rich repeats (2 copies);; Leucine Rich Repeat;; Leucine rich repeat;; Leucine Rich repeat;; Leucine rich repeat	Probable inactive receptor kinase At1g27190 (Precursor) GN=At1g27190 OS=Arabidopsis thaliana (Mouse-ear cress) PE=1 SV=1	T	Signal transduction mechanisms	probable inactive receptor kinase At1g27190 [Chenopodium quinoa]	--
AUR62009502	AUR62009502	0.931242	0.767697	0.501383	3.56955	2.16539	2.53286	1.28261	0.807768	0.129401	5.20744	2.16873	3.28696	0.0721465	-1.26276	normal	0.00959385	-1.64139	down	[RTKL]	General function prediction only;; Signal transduction mechanisms;; Transcription;; Replication, recombination and repair	--	--	--	[T]	Signal transduction mechanisms	Protein tyrosine kinase;; Protein kinase domain;; Carbohydrate-binding protein of the ER;; Di-glucose binding within endoplasmic reticulum	Receptor-like protein kinase FERONIA (Precursor) GN=F26O13.190 OS=Arabidopsis thaliana (Mouse-ear cress) PE=1 SV=1	R	General function prediction only	receptor-like protein kinase FERONIA [Chenopodium quinoa]	--
AUR62017784	AUR62017784	17.9264	13.8185	20.8909	13.9382	11.8375	9.64898	19.7521	12.655	12.2931	8.2557	9.69548	6.83687	0.0234437	0.914275	normal	0.000498145	1.12602	up	--	--	--	--	--	[R]	General function prediction only	Zinc-finger double-stranded RNA-binding;; Zinc finger, C2H2 type;; C2H2-type zinc finger	Protein indeterminate-domain 5, chloroplastic {ECO:0000303|PubMed:16784536} (Precursor) OS=Arabidopsis thaliana (Mouse-ear cress) PE=1 SV=1	R	General function prediction only	protein indeterminate-domain 5, chloroplastic-like isoform X1 [Chenopodium quinoa]	--
AUR62042445	AUR62042445	1.16405	0.548355	1.00277	2.20972	3.17591	3.01531	0.641303	0.538512	0.90581	5.71548	6.25103	2.36661	0.130417	-1.07346	normal	0.000172524	-2.11085	down	--	--	Molecular Function: nucleotide binding (GO:0000166);; Molecular Function: protein kinase activity (GO:0004672);; Biological Process: response to hormone (GO:0009725);; Cellular Component: membrane (GO:0016020);; Biological Process: phosphorylation (GO:0016310);; Molecular Function: oxidoreductase activity (GO:0016491);;	--	--	--	--	Leucine Rich repeats (2 copies);; Leucine rich repeat;; Leucine Rich Repeat;; Leucine Rich repeat;; Protein kinase domain;; Protein tyrosine kinase;; Leucine rich repeat N-terminal domain;; Leucine rich repeat	Probably inactive leucine-rich repeat receptor-like protein kinase At2g25790 (Precursor) GN=At2g25790 OS=Arabidopsis thaliana (Mouse-ear cress) PE=2 SV=1	T	Signal transduction mechanisms	probably inactive leucine-rich repeat receptor-like protein kinase At2g25790 [Chenopodium quinoa]	molecular function: binding (GO:0005488);; biological process: metabolic process (GO:0008152);; biological process: cellular process (GO:0009987);; molecular function: catalytic activity (GO:0003824);; biological process: response to stimulus (GO:0050896);; cellular component: membrane (GO:0016020)
AUR62021197	AUR62021197	1.51327	1.20638	0.835638	2.88964	2.45411	3.49776	0.641303	1.61554	1.16461	5.71548	4.84774	3.81287	0.260076	-0.812825	normal	0.002314	-1.56562	down	[KAD]	Transcription;; RNA processing and modification;; Cell cycle control, cell division, chromosome partitioning	--	K09422|1.27904e-58|tcc:TCM_005371|K09422 myb proto-oncogene protein, plant | (RefSeq) Myb domain protein 17 isoform 1	--	[K]	Transcription	Myb-like DNA-binding domain;; Myb-like DNA-binding domain	Transcription repressor MYB6 GN=MYB6 OS=Arabidopsis thaliana (Mouse-ear cress) PE=1 SV=1	K	Transcription	transcription factor MYB41-like [Chenopodium quinoa]	--
AUR62025839	AUR62025839	0.931242	1.09671	1.8384	3.22959	4.18642	1.32673	0.641303	0.269256	0.776409	6.60456	3.69959	3.024	0.38759	-0.661283	normal	9.22352e-05	-2.25823	down	--	--	Molecular Function: protein dimerization activity (GO:0046983);;	--	--	--	--	Helix-loop-helix DNA-binding domain	Transcription factor BEE 3 GN=F25P22.25 OS=Arabidopsis thaliana (Mouse-ear cress) PE=2 SV=1	K	Transcription	transcription factor BEE 3-like [Chenopodium quinoa]	molecular function: binding (GO:0005488)
AUR62005959	AUR62005959	2.79373	1.31605	2.17266	6.28921	6.49617	10.0108	1.79565	1.07702	0.776409	13.3361	6.12346	6.31095	0.0195095	-1.34902	normal	3.30584e-06	-2.25053	down	[RTKL]	General function prediction only;; Signal transduction mechanisms;; Transcription;; Replication, recombination and repair	Molecular Function: binding (GO:0005488);; Molecular Function: kinase activity (GO:0016301);; Biological Process: phosphorylation (GO:0016310);;	--	--	--	--	Legume lectin domain;; Protein tyrosine kinase;; Protein kinase domain	Probable L-type lectin-domain containing receptor kinase S.7 (Precursor) GN=LECRKS7 OS=Arabidopsis thaliana (Mouse-ear cress) PE=2 SV=1	T	Signal transduction mechanisms	probable L-type lectin-domain containing receptor kinase S.7 [Chenopodium quinoa]	molecular function: binding (GO:0005488);; molecular function: catalytic activity (GO:0003824);; biological process: metabolic process (GO:0008152);; biological process: cellular process (GO:0009987)
AUR62008174	AUR62008174	0.814837	0.548355	1.67128	3.05962	2.59847	3.61837	0.897825	0.67314	0.90581	6.47755	3.31688	3.024	0.111397	-1.12409	normal	0.00139245	-1.78561	down	--	--	Molecular Function: protein serine/threonine kinase activity (GO:0004674);; Molecular Function: ATP binding (GO:0005524);; Biological Process: protein phosphorylation (GO:0006468);; Cellular Component: integral component of membrane (GO:0016021);; Molecular Function: 2-alkenal reductase [NAD(P)] activity (GO:0032440);; Biological Process: oxidation-reduction process (GO:0055114);;	--	--	--	--	Leucine Rich repeats (2 copies);; Protein kinase domain;; Leucine rich repeat;; Protein tyrosine kinase;; Leucine Rich Repeat;; Leucine Rich repeat;; Leucine rich repeat N-terminal domain;; Leucine rich repeat	Probable LRR receptor-like serine/threonine-protein kinase At4g26540 (Precursor) GN=At4g26540 OS=Arabidopsis thaliana (Mouse-ear cress) PE=2 SV=1	T	Signal transduction mechanisms	LRR receptor-like serine/threonine-protein kinase [Chenopodium quinoa]	biological process: metabolic process (GO:0008152);; biological process: cellular process (GO:0009987);; molecular function: catalytic activity (GO:0003824);; molecular function: binding (GO:0005488);; cellular component: membrane (GO:0016020);; cellular component: membrane part (GO:0044425);; biological process: single-organism process (GO:0044699)
AUR62006412	AUR62006412	1.28046	3.3998	1.16989	0.679914	2.74283	1.68857	3.97608	6.59677	5.56426	2.15918	2.42387	3.15548	0.607489	0.470671	normal	0.00357564	1.28604	up	--	--	--	K15032|1.3365e-60|sot:102587183|K15032 mTERF domain-containing protein, mitochondrial | (RefSeq) uncharacterized LOC102587183	--	[KR]	Transcription;; General function prediction only	mTERF	--	K	Transcription	transcription termination factor MTERF9, chloroplastic-like [Chenopodium quinoa]	--
AUR62036215	AUR62036215	0.465621	0.877368	0.334255	2.3797	4.6195	0.723674	0.384782	1.07702	1.03521	4.82641	3.06173	3.15548	--	--	--	0.00587248	-1.58256	down	[RTKL]	General function prediction only;; Signal transduction mechanisms;; Transcription;; Replication, recombination and repair	Molecular Function: kinase activity (GO:0016301);; Biological Process: cellular metabolic process (GO:0044237);; Biological Process: primary metabolic process (GO:0044238);; Biological Process: single-organism process (GO:0044699);; Biological Process: organic substance metabolic process (GO:0071704);;	K08867|0|vvi:100255269|K08867 WNK lysine deficient protein kinase [EC:2.7.11.1] | (RefSeq) probable serine/threonine-protein kinase WNK4	--	[R]	General function prediction only	Protein kinase domain;; Protein tyrosine kinase	Probable serine/threonine-protein kinase WNK4 GN=WNK4 OS=Arabidopsis thaliana (Mouse-ear cress) PE=1 SV=1	T	Signal transduction mechanisms	probable serine/threonine-protein kinase WNK5 [Chenopodium quinoa]	molecular function: catalytic activity (GO:0003824);; biological process: metabolic process (GO:0008152);; biological process: cellular process (GO:0009987);; biological process: single-organism process (GO:0044699)
AUR62008522	AUR62008522	13.0374	10.9671	13.7045	11.0486	10.9713	6.51306	17.1869	8.07768	7.89349	8.00167	4.84774	4.07583	0.0623913	0.776089	normal	0.0045753	1.20056	up	[O]	Posttranslational modification, protein turnover, chaperones	--	K09506|7.12252e-141|cmo:103494039|K09506 DnaJ homolog subfamily A member 5 | (RefSeq) DNAJ protein JJJ1 homolog	--	[O]	Posttranslational modification, protein turnover, chaperones	DnaJ domain;; Zinc-finger double-stranded RNA-binding;; Zinc-finger of C2H2 type;; C2H2 type zinc-finger (2 copies);; Zinc finger, C2H2 type	Chaperone protein dnaJ 39 GN=T2K10.3 OS=Arabidopsis thaliana (Mouse-ear cress) PE=2 SV=2	O	Posttranslational modification, protein turnover, chaperones	DNAJ protein JJJ1 homolog [Chenopodium quinoa]	--
AUR62001765	AUR62001765	3.60856	11.0768	7.01936	3.22959	7.50669	3.25653	13.0826	13.0589	10.6109	6.47755	7.39918	6.70539	0.113788	0.921315	normal	0.000266922	1.11816	up	--	--	--	--	--	--	--	GRAS domain family	Scarecrow-like protein 14 GN=SCL14 OS=Arabidopsis thaliana (Mouse-ear cress) PE=2 SV=2	R	General function prediction only	scarecrow-like protein 30 [Chenopodium quinoa]	--
AUR62012486	AUR62012486	5.58745	24.347	9.19202	6.11923	9.9608	6.99551	24.6261	27.0602	13.846	11.431	11.7366	12.6219	0.0942063	0.990421	normal	0.000402675	1.1428	up	--	--	--	--	--	--	--	--	--	S	Function unknown	uncharacterized protein LOC110687067 [Chenopodium quinoa]	--
AUR62032118	AUR62032118	0.116405	0.438684	0.501383	1.35983	3.8977	0.603061	0.513043	0.269256	0.129401	4.44537	3.69959	3.15548	--	--	--	9.84105e-06	-2.70369	down	--	--	--	--	--	--	--	SBP domain	Squamosa promoter-binding-like protein 6 GN=SPL6 OS=Arabidopsis thaliana (Mouse-ear cress) PE=2 SV=2	S	Function unknown	squamosa promoter-binding-like protein 18 isoform X1 [Chenopodium quinoa]	--
AUR62009261	AUR62009261	2.2117	0.548355	0.334255	4.24947	3.60899	5.54816	0.513043	1.34628	0.647007	8.2557	5.23046	3.024	0.0624368	-1.37753	normal	0.000159769	-2.08298	down	--	--	Molecular Function: nucleotide binding (GO:0000166);; Molecular Function: protein kinase activity (GO:0004672);; Biological Process: response to hormone (GO:0009725);; Cellular Component: membrane (GO:0016020);; Biological Process: phosphorylation (GO:0016310);; Molecular Function: oxidoreductase activity (GO:0016491);;	--	--	--	--	Leucine Rich repeats (2 copies);; Leucine rich repeat;; Leucine Rich Repeat;; Leucine Rich repeat;; Protein kinase domain;; Protein tyrosine kinase;; Leucine rich repeat N-terminal domain;; Leucine rich repeat	Probably inactive leucine-rich repeat receptor-like protein kinase At2g25790 (Precursor) GN=At2g25790 OS=Arabidopsis thaliana (Mouse-ear cress) PE=2 SV=1	T	Signal transduction mechanisms	probably inactive leucine-rich repeat receptor-like protein kinase At2g25790 [Chenopodium quinoa]	molecular function: binding (GO:0005488);; biological process: metabolic process (GO:0008152);; biological process: cellular process (GO:0009987);; molecular function: catalytic activity (GO:0003824);; biological process: response to stimulus (GO:0050896);; cellular component: membrane (GO:0016020)
AUR62006370	AUR62006370	9.42883	6.14158	8.5235	23.2871	24.5411	16.162	6.66956	5.38512	4.91725	21.8458	21.4321	16.8292	0.021756	-0.943451	normal	1.00399e-06	-1.4482	down	[RTKL]	General function prediction only;; Signal transduction mechanisms;; Transcription;; Replication, recombination and repair	Molecular Function: kinase activity (GO:0016301);; Biological Process: cellular metabolic process (GO:0044237);; Biological Process: primary metabolic process (GO:0044238);; Biological Process: single-organism process (GO:0044699);; Biological Process: organic substance metabolic process (GO:0071704);;	K08867|0|vvi:100255269|K08867 WNK lysine deficient protein kinase [EC:2.7.11.1] | (RefSeq) probable serine/threonine-protein kinase WNK4	--	[R]	General function prediction only	Protein kinase domain;; Protein tyrosine kinase	Probable serine/threonine-protein kinase WNK5 GN=WNK5 OS=Arabidopsis thaliana (Mouse-ear cress) PE=1 SV=2	T	Signal transduction mechanisms	probable serine/threonine-protein kinase WNK5 isoform X2 [Chenopodium quinoa]	molecular function: catalytic activity (GO:0003824);; biological process: metabolic process (GO:0008152);; biological process: cellular process (GO:0009987);; biological process: single-organism process (GO:0044699)
AUR62006848	AUR62006848	5.58745	6.03191	6.01659	10.3687	12.9923	11.5788	4.10434	3.63496	3.75264	15.4953	18.6255	11.1756	0.197071	-0.586314	normal	3.14354e-06	-1.57423	down	[RTKL]	General function prediction only;; Signal transduction mechanisms;; Transcription;; Replication, recombination and repair	Molecular Function: protein serine/threonine kinase activity (GO:0004674);; Molecular Function: ATP binding (GO:0005524);; Biological Process: protein phosphorylation (GO:0006468);; Cellular Component: integral component of membrane (GO:0016021);;	--	--	--	--	Protein tyrosine kinase;; Protein kinase domain;; Leucine Rich repeats (2 copies);; Leucine rich repeat;; Leucine Rich Repeat;; Leucine Rich repeat;; Leucine rich repeat N-terminal domain	Probable LRR receptor-like serine/threonine-protein kinase At5g63710 (Precursor) GN=At5g63710 OS=Arabidopsis thaliana (Mouse-ear cress) PE=2 SV=1	T	Signal transduction mechanisms	probable LRR receptor-like serine/threonine-protein kinase At5g63710 isoform X1 [Chenopodium quinoa]	biological process: metabolic process (GO:0008152);; biological process: cellular process (GO:0009987);; molecular function: catalytic activity (GO:0003824);; molecular function: binding (GO:0005488);; cellular component: membrane (GO:0016020);; cellular component: membrane part (GO:0044425)
AUR62012003	AUR62012003	1.04765	6.25125	0.835638	1.52981	4.6195	1.9298	3.84782	4.17347	1.81162	0.508043	0.510289	1.31478	0.76125	0.320715	normal	0.000416265	2.04644	up	[RTKL]	General function prediction only;; Signal transduction mechanisms;; Transcription;; Replication, recombination and repair	Molecular Function: protein tyrosine kinase activity (GO:0004713);; Molecular Function: ATP binding (GO:0005524);; Biological Process: protein phosphorylation (GO:0006468);;	--	--	[T]	Signal transduction mechanisms	Protein tyrosine kinase;; Protein kinase domain	Probable protein kinase At2g41970 GN=At2g41970 OS=Arabidopsis thaliana (Mouse-ear cress) PE=2 SV=1	T	Signal transduction mechanisms	probable protein kinase At2g41970 [Chenopodium quinoa]	biological process: metabolic process (GO:0008152);; biological process: cellular process (GO:0009987);; molecular function: catalytic activity (GO:0003824);; molecular function: binding (GO:0005488)
AUR62022471	AUR62022471	26.5404	25.1147	24.2335	70.7111	63.0851	58.0145	20.7782	19.2518	20.7042	69.7289	58.1729	62.3207	0.00556955	-0.922469	normal	1.16761e-08	-1.29688	down	--	--	Molecular Function: transcription factor activity, sequence-specific DNA binding (GO:0003700);; Cellular Component: plasma membrane (GO:0005886);; Biological Process: regulation of transcription, DNA-templated (GO:0006355);; Biological Process: membrane fusion (GO:0006944);; Molecular Function: zinc ion binding (GO:0008270);; Molecular Function: actin filament binding (GO:0051015);; Biological Pr…	--	--	[TZ]	Signal transduction mechanisms;; Cytoskeleton	LIM domain	LIM domain-containing protein WLIM1 {ECO:0000305} OS=Arabidopsis thaliana (Mouse-ear cress) PE=1 SV=1	TZ	Signal transduction mechanisms;; Cytoskeleton	LIM domain-containing protein WLIM1-like [Chenopodium quinoa]	biological process: biological regulation (GO:0065007);; molecular function: nucleic acid binding transcription factor activity (GO:0001071);; cellular component: cell (GO:0005623);; cellular component: membrane (GO:0016020);; cellular component: cell part (GO:0044464);; molecular function: binding (GO:0005488);; biological process: cellular process (GO:0009987);; biological process: single-organ…
AUR62037832	AUR62037832	5.35464	3.94816	6.85223	10.7087	11.9818	8.56347	3.46304	2.15405	5.17606	23.497	14.6708	7.2313	0.292468	-0.53299	normal	0.000593197	-1.58884	down	--	--	--	--	--	--	--	WRKY DNA -binding domain;; Domain of unknown function (DUF4371);; hAT family C-terminal dimerisation region	WRKY transcription factor 44 GN=F3G5.5 OS=Arabidopsis thaliana (Mouse-ear cress) PE=1 SV=2	R	General function prediction only	PREDICTED: zinc finger MYM-type protein 1-like [Beta vulgaris subsp. vulgaris]	--
AUR62007267	AUR62007267	16.7624	9.43171	13.3702	34.3357	32.0478	30.3943	14.2369	14.0013	13.9754	42.8026	43.3745	33.264	0.0559741	-0.844469	normal	3.39409e-06	-1.14544	down	--	--	--	--	--	--	--	LSD1 zinc finger	Protein LSD1 GN=OsJ_26122 OS=Oryza sativa subsp. japonica (Rice) PE=2 SV=1	S	Function unknown	protein LOL1 [Chenopodium quinoa]	--
AUR62001964	AUR62001964	6.40229	3.72881	4.01106	11.3886	15.4465	12.3025	3.71956	7.13528	6.34067	17.6545	15.6914	13.1478	0.040379	-0.984113	normal	0.00335178	-1.05272	down	--	--	--	--	--	--	--	Myb-like DNA-binding domain	Transcription factor BOA GN=F2O15.230 OS=Arabidopsis thaliana (Mouse-ear cress) PE=2 SV=1	K	Transcription	transcription factor HHO5-like [Chenopodium quinoa]	--
AUR62019471	AUR62019471	2.56092	3.72881	2.17266	3.73953	3.17591	3.25653	2.56521	2.55793	1.16461	8.00167	8.54733	4.73322	0.904818	0.101251	normal	0.00394964	-1.32319	down	--	--	Biological Process: transcription, DNA-templated (GO:0006351);; Biological Process: regulation of cellular process (GO:0050794);;	--	--	--	--	AP2 domain	Ethylene-responsive transcription factor 8 GN=F12M16.6 OS=Arabidopsis thaliana (Mouse-ear cress) PE=2 SV=1	K	Transcription	ethylene-responsive transcription factor 11-like [Chenopodium quinoa]	biological process: metabolic process (GO:0008152);; biological process: cellular process (GO:0009987);; biological process: biological regulation (GO:0065007)
AUR62006627	AUR62006627	0.931242	1.97408	2.50691	2.88964	4.90822	2.53286	1.41087	1.34628	1.29401	5.33445	5.61317	3.15548	0.492094	-0.504405	normal	0.00781482	-1.33333	down	[RTKL]	General function prediction only;; Signal transduction mechanisms;; Transcription;; Replication, recombination and repair	--	--	--	--	--	Protein kinase domain;; Leucine Rich repeats (2 copies);; Leucine rich repeat;; Protein tyrosine kinase;; Leucine Rich Repeat;; Leucine rich repeat N-terminal domain;; Leucine Rich repeat	Receptor-like protein kinase (Precursor) GN=INRPK1 OS=Ipomoea nil (Japanese morning glory) PE=2 SV=2	T	Signal transduction mechanisms	receptor-like protein kinase [Chenopodium quinoa]	--
AUR62033961	AUR62033961	0.465621	0.877368	0.66851	2.20972	2.88719	1.80918	0.513043	0.403884	0.517606	3.30228	3.69959	2.49809	0.110304	-1.16186	normal	0.000773639	-2.02321	down	--	--	Biological Process: nuclear-transcribed mRNA catabolic process (GO:0000956);; Molecular Function: nucleic acid binding (GO:0003676);; Molecular Function: catalytic activity (GO:0003824);; Cellular Component: cytosol (GO:0005829);; Molecular Function: zinc ion binding (GO:0008270);;	--	--	[S]	Function unknown	Protein similar to CwfJ C-terminus 1;; Protein similar to CwfJ C-terminus 2;; Zinc finger C-x8-C-x5-C-x3-H type (and similar)	Zinc finger CCCH domain-containing protein 64 GN=At5g56900 OS=Arabidopsis thaliana (Mouse-ear cress) PE=2 SV=1	R	General function prediction only	zinc finger CCCH domain-containing protein 64-like isoform X1 [Chenopodium quinoa]	biological process: metabolic process (GO:0008152);; biological process: cellular process (GO:0009987);; biological process: biological regulation (GO:0065007);; molecular function: binding (GO:0005488);; molecular function: catalytic activity (GO:0003824);; cellular component: cell (GO:0005623);; cellular component: cell part (GO:0044464)
AUR62016637	AUR62016637	2.56092	1.09671	2.84117	2.71966	4.33078	4.10082	1.02609	1.61554	1.68222	6.85858	6.63375	2.89252	0.648084	-0.369197	normal	0.00560453	-1.42667	down	[RTKL]	General function prediction only;; Signal transduction mechanisms;; Transcription;; Replication, recombination and repair	Molecular Function: protein serine/threonine kinase activity (GO:0004674);; Molecular Function: ATP binding (GO:0005524);; Biological Process: protein phosphorylation (GO:0006468);;	K14498|0|cam:101489443|K14498 serine/threonine-protein kinase SRK2 [EC:2.7.11.1] | (RefSeq) serine/threonine-protein kinase SRK2E	Plant hormone signal transduction (ko04075)	[T]	Signal transduction mechanisms	Protein kinase domain;; Protein tyrosine kinase	Serine/threonine-protein kinase SRK2E GN=F17I5.140 OS=Arabidopsis thaliana (Mouse-ear cress) PE=1 SV=1	T	Signal transduction mechanisms	serine/threonine-protein kinase SRK2E-like isoform X1 [Chenopodium quinoa]	biological process: metabolic process (GO:0008152);; biological process: cellular process (GO:0009987);; molecular function: catalytic activity (GO:0003824);; molecular function: binding (GO:0005488)
AUR62017156	AUR62017156	3.37575	2.08375	3.0083	7.64904	7.07361	7.23674	2.05217	1.75016	2.32923	8.50972	6.12346	4.47026	0.0802636	-0.918997	normal	0.00813303	-1.21069	down	[RTKL]	General function prediction only;; Signal transduction mechanisms;; Transcription;; Replication, recombination and repair	Molecular Function: protein serine/threonine kinase activity (GO:0004674);; Molecular Function: ATP binding (GO:0005524);; Cellular Component: plasma membrane (GO:0005886);; Biological Process: protein phosphorylation (GO:0006468);; Cellular Component: integral component of membrane (GO:0016021);;	--	--	--	--	Leucine Rich repeats (2 copies);; Leucine rich repeat;; Protein kinase domain;; Leucine Rich Repeat;; Protein tyrosine kinase;; Leucine Rich repeat;; Leucine rich repeat N-terminal domain;; Leucine rich repeat	Probable LRR receptor-like serine/threonine-protein kinase At4g26540 (Precursor) GN=At4g26540 OS=Arabidopsis thaliana (Mouse-ear cress) PE=2 SV=1	T	Signal transduction mechanisms	LRR receptor-like serine/threonine-protein kinase [Chenopodium quinoa]	biological process: metabolic process (GO:0008152);; biological process: cellular process (GO:0009987);; molecular function: catalytic activity (GO:0003824);; molecular function: binding (GO:0005488);; cellular component: cell (GO:0005623);; cellular component: membrane (GO:0016020);; cellular component: cell part (GO:0044464);; cellular component: membrane part (GO:0044425)
AUR62000210	AUR62000210	0.814837	1.75474	1.16989	1.35983	6.64053	5.78939	1.53913	1.21165	1.42342	5.20744	6.37861	3.15548	0.0682828	-1.29464	normal	0.0071745	-1.34914	down	--	--	Molecular Function: DNA binding (GO:0003677);;	K09419|7.61828e-103|gmx:100806150|K09419 heat shock transcription factor, other eukaryote | (RefSeq) heat stress transcription factor B-4b-like	--	[K]	Transcription	HSF-type DNA-binding	Heat stress transcription factor B-4 GN=F2G19.8 OS=Arabidopsis thaliana (Mouse-ear cress) PE=2 SV=1	K	Transcription	heat stress transcription factor B-4-like [Chenopodium quinoa]	molecular function: binding (GO:0005488)
AUR62007913	AUR62007913	4.77262	1.42572	1.50415	3.56955	3.46463	4.9451	1.02609	1.88479	2.45863	18.6706	6.76132	3.94435	0.841579	-0.197	normal	0.000808986	-1.84937	down	[RTKL]	General function prediction only;; Signal transduction mechanisms;; Transcription;; Replication, recombination and repair	Biological Process: multicellular organism development (GO:0007275);; Molecular Function: transferase activity (GO:0016740);; Biological Process: anatomical structure development (GO:0048856);;	--	--	--	--	Protein kinase domain;; Protein tyrosine kinase;; Leucine rich repeat;; Leucine Rich repeats (2 copies);; Leucine rich repeat N-terminal domain;; Leucine Rich Repeat	LRR receptor-like serine/threonine-protein kinase RPK2 (Precursor) OS=Arabidopsis thaliana (Mouse-ear cress) PE=2 SV=1	T	Signal transduction mechanisms	LRR receptor-like serine/threonine-protein kinase RPK2 [Chenopodium quinoa]	biological process: multicellular organismal process (GO:0032501);; biological process: developmental process (GO:0032502);; biological process: single-organism process (GO:0044699);; molecular function: catalytic activity (GO:0003824)
AUR62040489	AUR62040489	10.4765	9.10269	8.18925	20.5674	22.3757	16.5239	9.23477	8.34694	6.98768	21.5918	22.4527	19.4588	0.102677	-0.662633	normal	0.000315713	-1.01673	down	--	--	--	K09422|2.94856e-65|pda:103710510|K09422 myb proto-oncogene protein, plant | (RefSeq) single myb histone 6-like	--	--	--	Myb-like DNA-binding domain;; Myb-like DNA-binding domain;; linker histone H1 and H5 family	Single myb histone 6 GN=SMH6 OS=Zea mays (Maize) PE=2 SV=1	B	Chromatin structure and dynamics	single myb histone 6-like [Chenopodium quinoa]	--
AUR62033266	AUR62033266	2.56092	1.86441	3.34255	8.15897	7.36233	9.28714	2.95	3.3657	4.39965	10.2879	9.44034	10.5183	0.0161452	-1.22881	normal	0.00275399	-1.11253	down	--	--	--	--	--	[R]	General function prediction only	--	Zinc finger CCCH domain-containing protein 49 GN=At4g29190 OS=Arabidopsis thaliana (Mouse-ear cress) PE=2 SV=1	R	General function prediction only	zinc finger CCCH domain-containing protein 20-like isoform X1 [Chenopodium quinoa]	--
AUR62011327	AUR62011327	3.84137	2.08375	1.33702	3.73953	5.05258	3.01531	1.66739	1.48091	1.29401	5.20744	5.61317	4.07583	0.806565	-0.212503	normal	0.00617941	-1.3019	down	[RTKL]	General function prediction only;; Signal transduction mechanisms;; Transcription;; Replication, recombination and repair	Molecular Function: protein serine/threonine kinase activity (GO:0004674);; Molecular Function: ATP binding (GO:0005524);; Biological Process: protein phosphorylation (GO:0006468);;	K04733|0|vvi:100852435|K04733 interleukin-1 receptor-associated kinase 4 [EC:2.7.11.1] | (RefSeq) probable receptor-like serine/threonine-protein kinase At4g34500	--	[T]	Signal transduction mechanisms	Protein kinase domain;; Protein tyrosine kinase	Probable receptor-like serine/threonine-protein kinase At4g34500 GN=At4g34500 OS=Arabidopsis thaliana (Mouse-ear cress) PE=2 SV=1	T	Signal transduction mechanisms	probable receptor-like serine/threonine-protein kinase At4g34500 [Chenopodium quinoa]	biological process: metabolic process (GO:0008152);; biological process: cellular process (GO:0009987);; molecular function: catalytic activity (GO:0003824);; molecular function: binding (GO:0005488)
AUR62012460	AUR62012460	2.56092	3.3998	2.33979	10.8786	11.9818	5.30694	3.46304	2.4233	1.68222	10.0338	11.7366	9.99235	0.0102316	-1.22818	normal	1.25275e-05	-1.65016	down	--	--	--	--	--	--	--	--	Zinc finger protein 3 GN=ZFP3 OS=Arabidopsis thaliana (Mouse-ear cress) PE=2 SV=1	R	General function prediction only	zinc finger protein 3-like [Chenopodium quinoa]	--
AUR62002136	AUR62002136	0.698432	0.548355	0.501383	3.90951	3.46463	1.32673	1.15435	1.61554	0.776409	4.31836	8.16462	3.94435	0.031125	-1.52652	normal	0.00106854	-1.68587	down	[KAD]	Transcription;; RNA processing and modification;; Cell cycle control, cell division, chromosome partitioning	--	K09422|3.9096e-57|gmx:100806975|K09422 myb proto-oncogene protein, plant | (RefSeq) GMMYB29A1; myb-related protein Myb4	--	[K]	Transcription	Myb-like DNA-binding domain;; Myb-like DNA-binding domain	Myb-related protein Myb4 GN=OSJNBa0073E02.6 OS=Oryza sativa subsp. japonica (Rice) PE=2 SV=2	K	Transcription	transcription factor MYB4-like [Chenopodium quinoa]	--
AUR62022147	AUR62022147	0.116405	3.72881	1.00277	0.339957	0.866157	0.241225	2.43695	5.38512	1.68222	0.635054	1.40329	1.1833	--	--	--	0.00654202	1.62057	up	[RTKL]	General function prediction only;; Signal transduction mechanisms;; Transcription;; Replication, recombination and repair	--	K20714|5.60328e-136|fve:101301834|K20714 serine/threonine-protein kinase OXI1 [EC:2.7.11.1] | (RefSeq) serine/threonine-protein kinase OXI1	--	[R]	General function prediction only	Protein kinase domain;; Protein tyrosine kinase	Serine/threonine-protein kinase OXI1 GN=At3g25250 OS=Arabidopsis thaliana (Mouse-ear cress) PE=1 SV=1	T	Signal transduction mechanisms	serine/threonine-protein kinase OXI1-like [Chenopodium quinoa]	--
AUR62041986	AUR62041986	0	0.329013	0.66851	1.69979	2.45411	1.56796	0.513043	0.134628	0	2.15918	1.78601	2.10365	0.0374997	-1.68279	normal	0.00323116	-2.15221	down	--	--	--	--	--	--	--	TCP family transcription factor	Transcription factor TCP11 GN=TCP11 OS=Arabidopsis thaliana (Mouse-ear cress) PE=2 SV=1	K	Transcription	transcription factor PCF1-like [Chenopodium quinoa]	--
AUR62014528	AUR62014528	2.91013	3.29013	2.67404	7.64904	10.3939	2.29163	2.18043	2.01942	2.32923	5.71548	8.29219	6.17948	0.329902	-0.646747	normal	0.00442856	-1.21437	down	[J]	Translation, ribosomal structure and biogenesis	--	K14431|2.62241e-26|pper:PRUPE_ppa007578mg|K14431 transcription factor TGA | (RefSeq) hypothetical protein	Plant hormone signal transduction (ko04075)	--	--	bZIP transcription factor;; Basic region leucine zipper	Transcription factor TGA1 GN=MQN23.15 OS=Arabidopsis thaliana (Mouse-ear cress) PE=1 SV=2	K	Transcription	transcription factor TGA4-like isoform X2 [Chenopodium quinoa]	--
AUR62025689	AUR62025689	18.8577	25.663	28.4117	18.5277	25.1185	6.15123	23.8565	19.1172	16.5634	8.89075	9.31277	8.94052	0.0608924	0.927449	normal	3.42794e-07	1.40829	up	--	--	--	--	--	--	--	MYB-CC type transfactor, LHEQLE motif;; Myb-like DNA-binding domain	Protein PHR1-LIKE 1 GN=PHL1 OS=Arabidopsis thaliana (Mouse-ear cress) PE=1 SV=1	S	Function unknown	myb family transcription factor PHL6-like isoform X1 [Chenopodium quinoa]	--
AUR62003913	AUR62003913	6.98432	8.00598	8.35638	5.43932	5.05258	3.73898	8.08042	9.1547	5.04666	2.79424	4.5926	4.47026	0.0137703	1.04065	normal	0.00491107	1.15427	up	--	--	Biological Process: transcription, DNA-templated (GO:0006351);;	K09286|8.72597e-55|sly:101268529|K09286 EREBP-like factor | (RefSeq) ethylene-responsive transcription factor RAP2-10	--	--	--	AP2 domain	Ethylene-responsive transcription factor ERF010 GN=ERF010 OS=Arabidopsis thaliana (Mouse-ear cress) PE=2 SV=1	K	Transcription	ethylene-responsive transcription factor ERF010-like [Chenopodium quinoa]	biological process: metabolic process (GO:0008152);; biological process: cellular process (GO:0009987)
AUR62011371	AUR62011371	0.232811	0.877368	0.167128	0.169979	0	0	1.41087	1.07702	1.03521	0	0	0	--	--	--	7.70612e-05	3.17438	up	[RTKL]	General function prediction only;; Signal transduction mechanisms;; Transcription;; Replication, recombination and repair	--	--	--	--	--	Leucine Rich repeats (2 copies);; Protein kinase domain;; Protein tyrosine kinase;; Leucine rich repeat;; Leucine Rich Repeat;; Leucine Rich repeat;; Leucine rich repeat N-terminal domain	Probable LRR receptor-like serine/threonine-protein kinase At3g47570 (Precursor) GN=At3g47570 OS=Arabidopsis thaliana (Mouse-ear cress) PE=2 SV=1	T	Signal transduction mechanisms	probable LRR receptor-like serine/threonine-protein kinase At3g47570 [Chenopodium quinoa]	--
AUR62019227	AUR62019227	1.62967	1.97408	2.00553	5.77927	5.48566	3.01531	1.28261	1.88479	2.84683	4.82641	8.29219	6.048	0.13947	-0.854066	normal	0.00978509	-1.22789	down	[RTKL]	General function prediction only;; Signal transduction mechanisms;; Transcription;; Replication, recombination and repair	--	--	--	--	--	Protein kinase domain;; Protein tyrosine kinase;; D-mannose binding lectin	G-type lectin S-receptor-like serine/threonine-protein kinase RLK1 (Precursor) GN=RLK1 OS=Arabidopsis thaliana (Mouse-ear cress) PE=2 SV=2	T	Signal transduction mechanisms	hypothetical protein SOVF_008980 [Spinacia oleracea]	--
AUR62007834	AUR62007834	0	0.219342	0	1.35983	1.87667	0.964898	0.128261	0	0	1.52413	1.27572	1.1833	--	--	--	0.00194625	-2.52518	down	--	--	Molecular Function: transcription factor activity, sequence-specific DNA binding (GO:0003700);; Biological Process: regulation of transcription, DNA-templated (GO:0006355);; Molecular Function: sequence-specific DNA binding (GO:0043565);;	--	--	--	--	bZIP transcription factor;; Basic region leucine zipper	Basic leucine zipper 43 GN=BZIP43 OS=Arabidopsis thaliana (Mouse-ear cress) PE=1 SV=1	K	Transcription	basic leucine zipper 43-like [Chenopodium quinoa]	biological process: biological regulation (GO:0065007);; molecular function: nucleic acid binding transcription factor activity (GO:0001071);; molecular function: binding (GO:0005488)
AUR62021283	AUR62021283	13.503	4.05783	7.85499	28.0465	18.9111	55.361	5.77173	3.3657	7.89349	57.0278	27.5556	15.383	0.0205493	-1.45801	normal	4.31883e-06	-2.03612	down	[RTKL]	General function prediction only;; Signal transduction mechanisms;; Transcription;; Replication, recombination and repair	--	--	--	[T]	Signal transduction mechanisms	Protein kinase domain;; Protein tyrosine kinase	Receptor-like serine/threonine-protein kinase At2g45590 GN=At2g45590 OS=Arabidopsis thaliana (Mouse-ear cress) PE=2 SV=1	T	Signal transduction mechanisms	receptor-like serine/threonine-protein kinase At2g45590 [Chenopodium quinoa]	--
AUR62030471	AUR62030471	5.93667	4.1675	2.33979	9.68878	6.64053	12.4231	3.20652	2.01942	2.07042	9.27178	7.7819	6.83687	0.238959	-0.757747	normal	0.0013552	-1.30325	down	[KAD]	Transcription;; RNA processing and modification;; Cell cycle control, cell division, chromosome partitioning	Molecular Function: binding (GO:0005488);; Biological Process: defense response (GO:0006952);; Biological Process: response to hormone (GO:0009725);; Biological Process: leaf morphogenesis (GO:0009965);; Biological Process: cellular process (GO:0009987);; Cellular Component: intracellular non-membrane-bounded organelle (GO:0043232);; Biological Process: regulation of biological process (GO:005078…	K09422|5.87048e-141|pop:POPTR_0006s08610g|K09422 myb proto-oncogene protein, plant | (RefSeq) POPTRDRAFT_652976; Myb-related protein 91	--	[K]	Transcription	Myb-like DNA-binding domain;; Myb-like DNA-binding domain	Transcription factor AS1 GN=F13M22.13 OS=Arabidopsis thaliana (Mouse-ear cress) PE=1 SV=1	K	Transcription	transcription factor AS1-like [Chenopodium quinoa]	molecular function: binding (GO:0005488);; biological process: response to stimulus (GO:0050896);; biological process: developmental process (GO:0032502);; biological process: cellular process (GO:0009987);; cellular component: cell (GO:0005623);; cellular component: organelle (GO:0043226);; cellular component: cell part (GO:0044464);; biological process: biological regulation (GO:0065007);; biol…
AUR62011862	AUR62011862	9.31242	26.1017	15.71	13.4283	24.9742	7.71918	34.6304	23.8292	21.7394	8.63673	11.4815	14.3311	0.390115	0.519863	normal	1.82519e-06	1.47337	up	[RTKL]	General function prediction only;; Signal transduction mechanisms;; Transcription;; Replication, recombination and repair	Molecular Function: protein kinase C activity (GO:0004697);; Molecular Function: ATP binding (GO:0005524);; Biological Process: protein phosphorylation (GO:0006468);;	--	--	[R]	General function prediction only	Protein kinase domain;; Protein tyrosine kinase;; Protein kinase C terminal domain	Probable serine/threonine protein kinase IRE {ECO:0000305} OS=Arabidopsis thaliana (Mouse-ear cress) PE=2 SV=1	T	Signal transduction mechanisms	serine/threonine-protein kinase tricorner-like isoform X1 [Chenopodium quinoa]	biological process: metabolic process (GO:0008152);; biological process: cellular process (GO:0009987);; molecular function: catalytic activity (GO:0003824);; molecular function: binding (GO:0005488)
AUR62010570	AUR62010570	6.05308	9.87039	7.01936	5.09936	5.77438	1.80918	9.87607	10.3664	6.47007	4.19135	5.23046	2.76104	0.0172511	1.1894	normal	0.000290486	1.37765	up	[RTKL]	General function prediction only;; Signal transduction mechanisms;; Transcription;; Replication, recombination and repair	Biological Process: activation of MAPKK activity (GO:0000186);; Molecular Function: MAP kinase kinase kinase activity (GO:0004709);; Molecular Function: ATP binding (GO:0005524);;	--	--	[T]	Signal transduction mechanisms	Protein kinase domain;; Protein tyrosine kinase	Pto-interacting protein 1 OS=Solanum lycopersicum (Tomato) PE=1 SV=2	T	Signal transduction mechanisms	pto-interacting protein 1-like [Chenopodium quinoa]	biological process: biological regulation (GO:0065007);; biological process: metabolic process (GO:0008152);; biological process: cellular process (GO:0009987);; biological process: signaling (GO:0023052);; biological process: single-organism process (GO:0044699);; biological process: response to stimulus (GO:0050896);; molecular function: catalytic activity (GO:0003824);; molecular function: sig…
AUR62002002	AUR62002002	7.44994	5.59322	3.67681	10.3687	9.9608	8.44286	3.97608	3.50033	4.52905	16.3844	13.7778	8.15165	0.581421	-0.340658	normal	0.000835545	-1.26935	down	[R]	General function prediction only	--	--	--	[S]	Function unknown	CG-1 domain;; Ankyrin repeats (3 copies);; Ankyrin repeats (many copies);; Ankyrin repeat;; IQ calmodulin-binding motif;; Ankyrin repeat;; IPT/TIG domain	Calmodulin-binding transcription activator 2 GN=MSJ1.6 OS=Arabidopsis thaliana (Mouse-ear cress) PE=1 SV=1	K	Transcription	calmodulin-binding transcription activator 3-like isoform X1 [Chenopodium quinoa]	--
AUR62019742	AUR62019742	2.56092	6.90927	4.01106	19.7175	16.7457	8.32225	6.41303	4.03884	4.52905	10.7959	14.2881	13.9367	0.0132787	-1.22796	normal	0.00387367	-1.01478	down	[RTKL]	General function prediction only;; Signal transduction mechanisms;; Transcription;; Replication, recombination and repair	Biological Process: MAPK cascade (GO:0000165);; Molecular Function: MAP kinase activity (GO:0004707);; Molecular Function: ATP binding (GO:0005524);; Biological Process: regulation of transcription, DNA-templated (GO:0006355);; Biological Process: protein phosphorylation (GO:0006468);; Biological Process: protein targeting to membrane (GO:0006612);; Biological Process: response to bacterium (GO:0…	K04464|1.85782e-71|vvi:100260441|K04464 mitogen-activated protein kinase 7 [EC:2.7.11.24] | (RefSeq) mitogen-activated protein kinase homolog MMK2	--	[T]	Signal transduction mechanisms	Protein kinase domain	Mitogen-activated protein kinase homolog MMK2 GN=MMK2 OS=Medicago sativa (Alfalfa) PE=2 SV=1	T	Signal transduction mechanisms	mitogen-activated protein kinase homolog MMK2-like [Chenopodium quinoa]	biological process: metabolic process (GO:0008152);; biological process: cellular process (GO:0009987);; biological process: signaling (GO:0023052);; biological process: single-organism process (GO:0044699);; biological process: response to stimulus (GO:0050896);; biological process: biological regulation (GO:0065007);; molecular function: catalytic activity (GO:0003824);; molecular function: sig…
AUR62002810	AUR62002810	0.465621	0.767697	0.835638	1.86976	1.87667	3.49776	0.513043	0.269256	1.03521	5.20744	5.23046	2.76104	0.0959022	-1.25268	normal	0.000161848	-2.16003	down	--	--	--	K14484|2.07878e-56|gmx:100777024|K14484 auxin-responsive protein IAA | (RefSeq) auxin-responsive protein IAA32-like	Plant hormone signal transduction (ko04075)	--	--	AUX/IAA family	Auxin-responsive protein IAA32 GN=IAA32 OS=Arabidopsis thaliana (Mouse-ear cress) PE=2 SV=2	K	Transcription	auxin-responsive protein IAA32-like [Chenopodium quinoa]	--
AUR62021832	AUR62021832	6.40229	8.335	7.85499	4.24947	6.0631	4.34204	11.6717	9.69322	9.70511	3.30228	4.72017	5.12765	0.0297521	0.943237	normal	1.21499e-05	1.48998	up	[RTKL]	General function prediction only;; Signal transduction mechanisms;; Transcription;; Replication, recombination and repair	Molecular Function: protein serine/threonine kinase activity (GO:0004674);; Molecular Function: ATP binding (GO:0005524);; Biological Process: protein phosphorylation (GO:0006468);; Biological Process: signal transduction (GO:0007165);;	--	--	[T]	Signal transduction mechanisms	Protein kinase domain;; Protein tyrosine kinase;; NAF domain;; Kinase-like	CBL-interacting serine/threonine-protein kinase 12 GN=F28A21.110 OS=Arabidopsis thaliana (Mouse-ear cress) PE=1 SV=1	T	Signal transduction mechanisms	CBL-interacting serine/threonine-protein kinase 12-like [Chenopodium quinoa]	biological process: metabolic process (GO:0008152);; biological process: cellular process (GO:0009987);; molecular function: catalytic activity (GO:0003824);; molecular function: binding (GO:0005488);; biological process: biological regulation (GO:0065007)
AUR62029468	AUR62029468	1.16405	0.877368	0.501383	6.28921	5.63002	4.22143	1.66739	1.07702	0.90581	5.71548	5.74075	4.60174	0.000465488	-1.95501	down	0.000541155	-1.65143	down	--	--	--	--	--	--	--	Helix-loop-helix DNA-binding domain	Transcription factor bHLH121 GN=MPN9.10 OS=Arabidopsis thaliana (Mouse-ear cress) PE=2 SV=1	K	Transcription	transcription factor bHLH121-like [Chenopodium quinoa]	--
AUR62006407	AUR62006407	20.6037	19.1924	21.8937	60.0025	54.4235	51.2602	20.5217	19.2518	18.8926	66.9346	51.1564	41.1527	0.00208817	-1.01333	down	4.64818e-05	-1.08412	down	--	--	--	--	--	--	--	No apical meristem (NAM) protein	NAC domain-containing protein 78 GN=T32M21.10 OS=Arabidopsis thaliana (Mouse-ear cress) PE=2 SV=2	S	Function unknown	NAC domain-containing protein 82-like [Chenopodium quinoa]	--
AUR62005085	AUR62005085	11.0585	7.5673	9.35914	4.07949	2.88719	2.77408	8.08042	7.94305	9.83451	3.81032	4.5926	2.62956	6.41291e-05	1.78071	up	5.25935e-05	1.47902	up	[RTKL]	General function prediction only;; Signal transduction mechanisms;; Transcription;; Replication, recombination and repair	Molecular Function: protein serine/threonine kinase activity (GO:0004674);; Molecular Function: ATP binding (GO:0005524);; Biological Process: protein phosphorylation (GO:0006468);;	K04733|5.48688e-172|pper:PRUPE_ppa005621mg|K04733 interleukin-1 receptor-associated kinase 4 [EC:2.7.11.1] | (RefSeq) hypothetical protein	--	[T]	Signal transduction mechanisms	Protein kinase domain;; Protein tyrosine kinase;; Phosphotransferase enzyme family	Serine/threonine-protein kinase CDL1 {ECO:0000305} OS=Arabidopsis thaliana (Mouse-ear cress) PE=1 SV=1	T	Signal transduction mechanisms	probable serine/threonine-protein kinase PBL7 [Chenopodium quinoa]	biological process: metabolic process (GO:0008152);; biological process: cellular process (GO:0009987);; molecular function: catalytic activity (GO:0003824);; molecular function: binding (GO:0005488)
AUR62012625	AUR62012625	1.04765	1.53539	1.33702	5.94925	8.66157	6.75429	2.05217	1.21165	1.55282	6.73157	8.16462	8.54608	0.000125001	-1.88518	down	1.51208e-05	-1.82024	down	[LKJ]	Replication, recombination and repair;; Transcription;; Translation, ribosomal structure and biogenesis	--	--	--	--	--	Thaumatin family;; Protein tyrosine kinase;; Protein kinase domain;; DEAD/DEAH box helicase;; Salt stress response/antifungal	Cysteine-rich receptor-like protein kinase 5 (Precursor) OS=Arabidopsis thaliana (Mouse-ear cress) PE=1 SV=1	T	Signal transduction mechanisms	cysteine-rich receptor-like protein kinase 25 isoform X1 [Chenopodium quinoa]	--
AUR62039078	AUR62039078	5.58745	6.90927	5.01383	22.4372	16.1683	14.5941	3.71956	5.38512	3.49384	19.1786	20.284	18.144	0.00438837	-1.1512	down	6.76047e-09	-1.79606	down	[KAD]	Transcription;; RNA processing and modification;; Cell cycle control, cell division, chromosome partitioning	--	K09422|1.57357e-69|fve:101306948|K09422 myb proto-oncogene protein, plant | (RefSeq) transcription factor MYB44-like	--	[K]	Transcription	Myb-like DNA-binding domain;; Myb-like DNA-binding domain	Transcription factor MYB44 GN=K8K14.2 OS=Arabidopsis thaliana (Mouse-ear cress) PE=2 SV=1	K	Transcription	transcription factor MYB44-like [Chenopodium quinoa]	--
AUR62033462	AUR62033462	1.86248	0.658026	1.16989	10.7087	8.37285	6.27184	1.15435	1.34628	1.03521	5.84249	10.7161	6.96835	7.29608e-05	-2.09709	down	1.22396e-06	-2.19726	down	[RTKL]	General function prediction only;; Signal transduction mechanisms;; Transcription;; Replication, recombination and repair	Molecular Function: protein kinase activity (GO:0004672);; Biological Process: phosphorylation (GO:0016310);;	--	--	[R]	General function prediction only	Protein kinase domain;; Early nodulin 93 ENOD93 protein;; Protein tyrosine kinase	Protein kinase PINOID GN=PID OS=Oryza sativa subsp. japonica (Rice) PE=2 SV=1	T	Signal transduction mechanisms	protein kinase PINOID 2 [Herrania umbratica]	biological process: metabolic process (GO:0008152);; biological process: cellular process (GO:0009987);; molecular function: catalytic activity (GO:0003824)
AUR62005011	AUR62005011	0.931242	1.53539	1.33702	7.47906	5.63002	12.3025	0.897825	0.67314	2.71743	11.304	15.4362	16.9607	0.000118744	-2.15309	down	3.43005e-10	-2.75627	down	[J]	Translation, ribosomal structure and biogenesis	Molecular Function: N-acetyltransferase activity (GO:0008080);;	--	--	--	--	Acetyltransferase (GNAT) domain;; Acetyltransferase (GNAT) domain;; Acetyltransferase (GNAT) family	--	R	General function prediction only	uncharacterized protein LOC110708494 [Chenopodium quinoa]	molecular function: catalytic activity (GO:0003824)
AUR62040660	AUR62040660	6.05308	5.70289	8.02212	4.07949	2.02103	0.723674	11.4152	9.28933	5.69366	2.54021	2.67901	3.024	0.00163187	1.75733	up	1.51121e-06	1.87061	up	--	--	Biological Process: transcription, DNA-templated (GO:0006351);; Biological Process: single-organism process (GO:0044699);; Biological Process: regulation of cellular process (GO:0050794);; Biological Process: response to stimulus (GO:0050896);;	--	--	--	--	GRAS domain family	Scarecrow-like transcription factor PAT1 GN=PAT1 OS=Arabidopsis thaliana (Mouse-ear cress) PE=2 SV=1	K	Transcription	scarecrow-like protein 21 [Chenopodium quinoa]	biological process: metabolic process (GO:0008152);; biological process: cellular process (GO:0009987);; biological process: single-organism process (GO:0044699);; biological process: biological regulation (GO:0065007);; biological process: response to stimulus (GO:0050896)
AUR62024721	AUR62024721	1.16405	0.987039	1.67128	9.85876	11.4044	10.252	2.56521	6.46214	2.19982	12.193	14.0329	13.0163	5.81822e-08	-2.46957	down	0.00106094	-1.38355	down	--	--	--	K14516|6.22817e-52|fve:101298592|K14516 ethylene-responsive transcription factor 1 | (RefSeq) ethylene-responsive transcription factor 1B	Plant hormone signal transduction (ko04075)	--	--	AP2 domain	Ethylene-responsive transcription factor 1B GN=K14B15.15 OS=Arabidopsis thaliana (Mouse-ear cress) PE=1 SV=2	K	Transcription	ethylene-responsive transcription factor 1B-like [Chenopodium quinoa]	--
AUR62005833	AUR62005833	15.9475	15.0249	17.5484	8.49893	11.26	7.59857	17.0587	13.0589	14.8812	9.65281	9.56791	7.2313	0.000987943	1.16812	up	0.000388041	1.05573	up	--	--	Biological Process: maltose metabolic process (GO:0000023);; Biological Process: phosphatidylglycerol biosynthetic process (GO:0006655);; Biological Process: aromatic amino acid family biosynthetic process (GO:0009073);; Cellular Component: chloroplast stroma (GO:0009570);; Biological Process: embryo development ending in seed dormancy (GO:0009793);; Biological Process: chloroplast relocation (GO…	K00592|0|tcc:TCM_011643|K00592 [ribulose-bisphosphate carboxylase]-lysine N-methyltransferase [EC:2.1.1.127] | (RefSeq) Rubisco methyltransferase family protein	--	[R]	General function prediction only	Rubisco LSMT substrate-binding;; SET domain	[Fructose-bisphosphate aldolase]-lysine N-methyltransferase, chloroplastic (Precursor) OS=Arabidopsis thaliana (Mouse-ear cress) PE=1 SV=1	R	General function prediction only	fructose-bisphosphate aldolase-lysine N-methyltransferase, chloroplastic-like [Chenopodium quinoa]	biological process: metabolic process (GO:0008152);; biological process: cellular process (GO:0009987);; biological process: single-organism process (GO:0044699);; cellular component: cell (GO:0005623);; cellular component: organelle (GO:0043226);; cellular component: organelle part (GO:0044422);; cellular component: cell part (GO:0044464);; biological process: reproduction (GO:0000003);; biologi…
AUR62037878	AUR62037878	24.5615	20.2891	23.565	8.49893	8.37285	6.15123	20.7782	20.4635	18.375	6.60456	8.80248	6.31095	2.80023e-08	1.88426	up	3.53315e-10	1.72679	up	--	--	--	--	--	--	--	Myb-like DNA-binding domain	Transcription activator GLK1 GN=F23N11.11 OS=Arabidopsis thaliana (Mouse-ear cress) PE=2 SV=2	K	Transcription	transcription activator GLK1-like [Chenopodium quinoa]	--
AUR62007236	AUR62007236	15.8311	12.2832	13.0359	2.54968	3.75335	2.77408	12.9543	10.0971	14.493	4.44537	5.4856	2.89252	1.25891e-09	2.40918	up	1.92003e-07	1.79035	up	--	--	Biological Process: signal transduction (GO:0007165);;	--	--	[K]	Transcription	Myb-like DNA-binding domain;; Response regulator receiver domain	Two-component response regulator-like APRR2 GN=T6K21.200 OS=Arabidopsis thaliana (Mouse-ear cress) PE=2 SV=2	K	Transcription	two-component response regulator-like APRR2 [Chenopodium quinoa]	biological process: cellular process (GO:0009987);; biological process: biological regulation (GO:0065007)
AUR62027097	AUR62027097	2.91013	2.52243	3.17542	9.34882	9.52772	7.71918	1.79565	2.55793	3.10563	13.8442	10.8436	10.3868	0.00941803	-1.16579	down	1.60453e-06	-1.79626	down	--	--	Molecular Function: binding (GO:0005488);;	--	--	[K]	Transcription	CCT motif;; GATA zinc finger;; tify domain	GATA transcription factor 24 GN=MXL8.2 OS=Arabidopsis thaliana (Mouse-ear cress) PE=2 SV=2	K	Transcription	GATA transcription factor 24-like [Chenopodium quinoa]	molecular function: binding (GO:0005488)
AUR62027727	AUR62027727	10.5929	10.1994	9.6934	36.7154	27.8614	24.9667	10.6456	9.55859	10.3521	34.2929	41.5885	27.3475	0.0022149	-1.1152	down	2.2312e-07	-1.38617	down	--	--	Molecular Function: DNA binding (GO:0003677);; Molecular Function: transcription factor activity, sequence-specific DNA binding (GO:0003700);; Cellular Component: nucleus (GO:0005634);; Biological Process: regulation of transcription, DNA-templated (GO:0006355);;	K09286|3.05222e-71|vvi:100245515|K09286 EREBP-like factor | (RefSeq) ethylene-responsive transcription factor RAP2-4	--	--	--	AP2 domain	Ethylene-responsive transcription factor RAP2-4 OS=Arabidopsis thaliana (Mouse-ear cress) PE=1 SV=1	K	Transcription	ethylene-responsive transcription factor RAP2-4-like, partial [Chenopodium quinoa]	molecular function: binding (GO:0005488);; biological process: biological regulation (GO:0065007);; molecular function: nucleic acid binding transcription factor activity (GO:0001071);; cellular component: cell (GO:0005623);; cellular component: organelle (GO:0043226);; cellular component: cell part (GO:0044464)
AUR62017283	AUR62017283	1.51327	2.74178	1.67128	9.68878	10.9713	6.03061	2.30869	2.69256	2.84683	11.431	9.82305	8.54608	0.000513811	-1.6183	down	4.99944e-05	-1.5114	down	[RTKL]	General function prediction only;; Signal transduction mechanisms;; Transcription;; Replication, recombination and repair	--	--	--	[T]	Signal transduction mechanisms	Protein tyrosine kinase;; Protein kinase domain;; PAS domain;; PAS fold;; PAS fold	Serine/threonine-protein kinase EDR1 GN=F22O13.20 OS=Arabidopsis thaliana (Mouse-ear cress) PE=1 SV=1	T	Signal transduction mechanisms	dual specificity protein kinase shkD-like isoform X2 [Chenopodium quinoa]	--
AUR62022678	AUR62022678	12.6882	14.0379	9.52627	4.24947	4.04206	1.68857	13.9804	11.8473	15.14	4.57239	6.88889	4.2073	4.81752e-07	2.14007	up	3.40576e-07	1.64452	up	--	--	--	--	--	--	--	Helix-loop-helix DNA-binding domain	Transcription factor bHLH57 GN=F11O4.13 OS=Arabidopsis thaliana (Mouse-ear cress) PE=2 SV=1	K	Transcription	transcription factor bHLH57-like isoform X2 [Chenopodium quinoa]	--
AUR62018879	AUR62018879	50.1707	56.5902	56.9905	35.6955	29.5937	24.4843	69.389	77.6803	56.2896	32.5147	35.2099	39.5749	6.06388e-05	1.20836	up	4.47784e-07	1.21325	up	--	--	Biological Process: transcription, DNA-templated (GO:0006351);;	K09286|4.02384e-72|pvu:PHAVU_002G055700g|K09286 EREBP-like factor | (RefSeq) hypothetical protein	--	--	--	AP2 domain	Ethylene-responsive transcription factor 1A OS=Arabidopsis thaliana (Mouse-ear cress) PE=1 SV=2	K	Transcription	ethylene-responsive transcription factor 1A-like [Chenopodium quinoa]	biological process: metabolic process (GO:0008152);; biological process: cellular process (GO:0009987)
AUR62020084	AUR62020084	16.0639	19.5214	24.0664	11.2186	16.3126	9.64898	23.9847	20.7327	19.5396	10.4149	9.31277	9.99235	0.00400707	1.02626	up	1.10879e-07	1.39336	up	[GEPR]	Carbohydrate transport and metabolism;; Amino acid transport and metabolism;; Inorganic ion transport and metabolism;; General function prediction only	Molecular Function: nucleotide binding (GO:0000166);; Molecular Function: protein kinase activity (GO:0004672);; Molecular Function: inorganic phosphate transmembrane transporter activity (GO:0005315);; Molecular Function: sugar:proton symporter activity (GO:0005351);; Molecular Function: organic anion transmembrane transporter activity (GO:0008514);; Cellular Component: plastid (GO:0009536);; Bi…	--	--	[G]	Carbohydrate transport and metabolism	Major Facilitator Superfamily;; Protein kinase domain;; Protein tyrosine kinase	Probable anion transporter 4, chloroplastic (Precursor) GN=F13I12.30 OS=Arabidopsis thaliana (Mouse-ear cress) PE=2 SV=1	G	Carbohydrate transport and metabolism	probable anion transporter 4, chloroplastic isoform X1 [Chenopodium quinoa]	molecular function: binding (GO:0005488);; biological process: metabolic process (GO:0008152);; biological process: cellular process (GO:0009987);; molecular function: catalytic activity (GO:0003824);; biological process: localization (GO:0051179);; molecular function: transporter activity (GO:0005215);; biological process: single-organism process (GO:0044699);; cellular component: cell (GO:00056…
AUR62004570	AUR62004570	206.503	105.833	139.886	50.3137	44.0296	37.7516	118.769	107.568	131.342	68.4588	47.3293	32.8696	7.36397e-08	2.06392	up	5.33413e-08	1.54643	up	--	--	Molecular Function: binding (GO:0005488);;	K12133|1.21783e-156|vvi:100250535|K12133 MYB-related transcription factor LHY | (RefSeq) protein LHY	Circadian rhythm - plant (ko04712)	[O]	Posttranslational modification, protein turnover, chaperones	Myb-like DNA-binding domain	Protein LHY GN=LHY OS=Arabidopsis thaliana (Mouse-ear cress) PE=1 SV=2	K	Transcription	protein LHY-like isoform X1 [Chenopodium quinoa]	molecular function: binding (GO:0005488)
AUR62004765	AUR62004765	51.3347	76.989	72.032	11.7285	8.22849	1.9298	84.6521	71.4875	61.2069	6.60456	10.9712	8.94052	2.32983e-13	3.31063	up	1.17879e-37	3.25796	up	--	--	--	--	--	[O]	Posttranslational modification, protein turnover, chaperones	Myb-like DNA-binding domain;; Myb-like DNA-binding domain	Protein REVEILLE 1 GN=RVE1 OS=Arabidopsis thaliana (Mouse-ear cress) PE=2 SV=1	K	Transcription	protein REVEILLE 1-like [Chenopodium quinoa]	--
AUR62007133	AUR62007133	44.0012	50.5583	55.9877	32.9759	16.457	19.298	59.8977	74.4493	50.7254	25.4021	28.0659	33.001	0.000282647	1.41317	up	7.88717e-08	1.37975	up	--	--	Biological Process: transcription, DNA-templated (GO:0006351);;	K09286|4.22588e-64|pvu:PHAVU_002G055700g|K09286 EREBP-like factor | (RefSeq) hypothetical protein	--	--	--	AP2 domain	Ethylene-responsive transcription factor 1A OS=Arabidopsis thaliana (Mouse-ear cress) PE=1 SV=2	K	Transcription	ethylene-responsive transcription factor 2-like [Chenopodium quinoa]	biological process: metabolic process (GO:0008152);; biological process: cellular process (GO:0009987)
AUR62016828	AUR62016828	6.40229	16.012	10.6962	5.77927	6.0631	2.05041	16.6739	18.9825	13.0695	3.04826	4.84774	4.47026	0.00196066	1.5249	up	7.1016e-12	2.19968	up	--	--	--	--	--	--	--	B-box zinc finger	B-box zinc finger protein 19 {ECO:0000303|PubMed:19920209} OS=Arabidopsis thaliana (Mouse-ear cress) PE=2 SV=1	S	Function unknown	B-box zinc finger protein 19-like isoform X1 [Chenopodium quinoa]	--
AUR62010390	AUR62010390	6.6351	10.9671	8.69063	4.24947	4.47514	2.29163	15.0065	12.3858	12.6813	2.03217	2.93416	4.2073	0.000265177	1.55123	up	2.02822e-11	2.32031	up	--	--	--	--	--	--	--	B-box zinc finger	B-box zinc finger protein 19 {ECO:0000303|PubMed:19920209} OS=Arabidopsis thaliana (Mouse-ear cress) PE=2 SV=1	S	Function unknown	B-box zinc finger protein 19-like isoform X1 [Chenopodium quinoa]	--
AUR62018764	AUR62018764	18.0428	14.8056	21.5595	7.1391	8.66157	5.66878	16.8022	15.7515	16.8222	11.304	9.82305	4.2073	4.50101e-06	1.65466	up	0.000689319	1.2328	up	--	--	Biological Process: signal transduction (GO:0007165);;	--	--	[K]	Transcription	Myb-like DNA-binding domain;; Response regulator receiver domain	Two-component response regulator-like APRR2 GN=T6K21.200 OS=Arabidopsis thaliana (Mouse-ear cress) PE=2 SV=2	K	Transcription	two-component response regulator-like APRR2 [Chenopodium quinoa]	biological process: cellular process (GO:0009987);; biological process: biological regulation (GO:0065007)
AUR62016009	AUR62016009	7.10072	8.00598	7.68787	2.03974	2.02103	1.20612	11.0304	7.40454	8.15229	1.1431	2.42387	0.788869	1.00378e-07	2.32644	up	1.33978e-10	2.7051	up	[K]	Transcription	Molecular Function: transcription factor activity, sequence-specific DNA binding (GO:0003700);; Cellular Component: nucleus (GO:0005634);; Biological Process: regulation of transcription, DNA-templated (GO:0006355);; Biological Process: response to heat (GO:0009408);; Molecular Function: sequence-specific DNA binding (GO:0043565);;	--	--	[K]	Transcription	HSF-type DNA-binding	Heat stress transcription factor B-2c OS=Oryza sativa subsp. japonica (Rice) PE=2 SV=1	K	Transcription	heat stress transcription factor B-2a-like [Chenopodium quinoa]	biological process: biological regulation (GO:0065007);; molecular function: nucleic acid binding transcription factor activity (GO:0001071);; cellular component: cell (GO:0005623);; cellular component: organelle (GO:0043226);; cellular component: cell part (GO:0044464);; biological process: response to stimulus (GO:0050896);; molecular function: binding (GO:0005488)
AUR62030640	AUR62030640	7.21713	9.87039	9.86053	37.3953	28.4388	15.9208	10.2609	13.3282	9.57571	35.69	36.9959	33.001	0.00507113	-1.13506	down	4.56718e-07	-1.31174	down	--	--	Molecular Function: double-stranded DNA binding (GO:0003690);; Molecular Function: transcription factor activity, sequence-specific DNA binding (GO:0003700);; Cellular Component: nucleus (GO:0005634);; Biological Process: regulation of transcription, DNA-templated (GO:0006355);; Biological Process: response to abscisic acid (GO:0009737);; Biological Process: gibberellic acid mediated signaling pa…	K16241|3.78648e-69|pper:PRUPE_ppa012064mg|K16241 transcription factor HY5 | (RefSeq) hypothetical protein	Circadian rhythm - plant (ko04712)	[K]	Transcription	bZIP transcription factor;; Basic region leucine zipper	Transcription factor HY5 GN=F2I11_150 OS=Arabidopsis thaliana (Mouse-ear cress) PE=1 SV=1	K	Transcription	transcription factor HY5-like [Chenopodium quinoa]	molecular function: binding (GO:0005488);; biological process: biological regulation (GO:0065007);; molecular function: nucleic acid binding transcription factor activity (GO:0001071);; cellular component: cell (GO:0005623);; cellular component: organelle (GO:0043226);; cellular component: cell part (GO:0044464);; biological process: response to stimulus (GO:0050896);; biological process: cellula…
AUR62016036	AUR62016036	7.91556	9.21236	7.85499	0	0	0	9.10651	11.4434	9.57571	0	0.510289	0	5.13063e-17	5.53372	up	2.1558e-20	5.05067	up	--	--	Biological Process: response to stress (GO:0006950);; Biological Process: response to abiotic stimulus (GO:0009628);;	--	--	--	--	AP2 domain	Dehydration-responsive element-binding protein 1A GN=At4g25480 OS=Arabidopsis thaliana (Mouse-ear cress) PE=1 SV=2	K	Transcription	dehydration-responsive element-binding protein 1A-like [Chenopodium quinoa]	biological process: response to stimulus (GO:0050896)
AUR62010308	AUR62010308	6.98432	10.5284	6.85223	35.6955	26.5621	24.1225	5.13043	6.05826	6.59947	32.6418	33.5515	35.2362	0.000215978	-1.37835	down	2.25543e-15	-2.11985	down	[KAD]	Transcription;; RNA processing and modification;; Cell cycle control, cell division, chromosome partitioning	--	K09422|2.44098e-69|fve:101306948|K09422 myb proto-oncogene protein, plant | (RefSeq) transcription factor MYB44-like	--	[K]	Transcription	Myb-like DNA-binding domain;; Myb-like DNA-binding domain	Transcription factor MYB44 GN=K8K14.2 OS=Arabidopsis thaliana (Mouse-ear cress) PE=2 SV=1	K	Transcription	transcription factor MYB44-like [Chenopodium quinoa]	--
AUR62030051	AUR62030051	25.4928	23.3599	25.7376	13.9382	15.7352	11.0963	27.3195	23.0214	24.5863	17.9085	14.4157	13.6737	0.000174898	1.22212	up	0.000133913	1.00081	up	[RTKL]	General function prediction only;; Signal transduction mechanisms;; Transcription;; Replication, recombination and repair	Biological Process: MAPK cascade (GO:0000165);; Molecular Function: MAP kinase activity (GO:0004707);; Molecular Function: ATP binding (GO:0005524);; Cellular Component: vacuole (GO:0005773);; Cellular Component: plasma membrane (GO:0005886);; Biological Process: protein phosphorylation (GO:0006468);;	--	--	[T]	Signal transduction mechanisms	Protein kinase domain;; Protein tyrosine kinase;; Lipopolysaccharide kinase (Kdo/WaaP) family	Mitogen-activated protein kinase 16 GN=MPK16 OS=Arabidopsis thaliana (Mouse-ear cress) PE=2 SV=2	T	Signal transduction mechanisms	mitogen-activated protein kinase 15-like [Chenopodium quinoa]	biological process: metabolic process (GO:0008152);; biological process: cellular process (GO:0009987);; biological process: signaling (GO:0023052);; biological process: single-organism process (GO:0044699);; biological process: response to stimulus (GO:0050896);; biological process: biological regulation (GO:0065007);; molecular function: catalytic activity (GO:0003824);; molecular function: sig…
AUR62031580	AUR62031580	1.86248	3.72881	3.0083	18.3577	19.3442	7.96041	3.84782	3.09644	2.32923	7.49363	14.0329	17.0922	3.62524e-05	-1.84504	down	8.29902e-05	-1.62806	down	--	--	Biological Process: transcription, DNA-templated (GO:0006351);;	--	--	--	--	AP2 domain	Ethylene-responsive transcription factor ERF003 GN=ERF003 OS=Arabidopsis thaliana (Mouse-ear cress) PE=2 SV=1	K	Transcription	ethylene-responsive transcription factor ERF003-like [Chenopodium quinoa]	biological process: metabolic process (GO:0008152);; biological process: cellular process (GO:0009987)
ONT.25503	--	1.62967	2.41276	2.00553	13.4283	10.6826	8.56347	1.28261	1.21165	2.07042	9.65281	11.4815	5.91652	1.15634e-05	-1.90159	down	2.66261e-06	-2.05209	down	--	--	--	K08065|1.13771e-14|tcc:TCM_030438|K08065 nuclear transcription Y subunit beta | (RefSeq) Nuclear transcription factor Y subunit B-3	--	[K]	Transcription	Histone-like transcription factor (CBF/NF-Y) and archaeal histone	Nuclear transcription factor Y subunit B-3 OS=Arabidopsis thaliana OX=3702 GN=NFYB3 PE=1 SV=1	B	Chromatin structure and dynamics	nuclear transcription factor Y subunit B-3-like [Chenopodium quinoa]	--
AUR62007975	AUR62007975	2.44451	2.30309	1.50415	18.3577	20.2103	8.8047	1.41087	2.96182	2.84683	10.9229	19.2634	16.5663	2.19228e-07	-2.27164	down	1.24445e-08	-2.21456	down	[K]	Transcription	--	K09338|2.87963e-81|tcc:TCM_000867|K09338 homeobox-leucine zipper protein | (RefSeq) Homeodomain-leucine zipper protein HD4	--	[K]	Transcription	Homeobox domain;; Homeobox associated leucine zipper	Homeobox-leucine zipper protein HAT22 GN=HAT22 OS=Arabidopsis thaliana (Mouse-ear cress) PE=1 SV=1	K	Transcription	homeobox-leucine zipper protein HAT22-like [Chenopodium quinoa]	--
AUR62016126	AUR62016126	0.349216	0.219342	0.334255	9.00887	11.1157	8.08102	0.384782	0.269256	0	7.87466	11.4815	10.3868	2.06921e-12	-3.86964	down	6.62066e-15	-4.28476	down	--	--	--	--	--	--	--	bZIP transcription factor;; Basic region leucine zipper	Ocs element-binding factor 1 GN=OBF1 OS=Zea mays (Maize) PE=2 SV=2	K	Transcription	bZIP transcription factor 53-like [Chenopodium quinoa]	--
AUR62034094	AUR62034094	2.2117	7.5673	3.0083	0.339957	1.58795	0.844286	12.4413	14.4052	7.76409	0.508043	0.765433	1.57774	0.000923174	2.13376	up	3.10114e-16	3.56512	up	--	--	--	--	--	--	--	Dof domain, zinc finger	Cyclic dof factor 1 OS=Arabidopsis thaliana (Mouse-ear cress) PE=1 SV=2	R	General function prediction only	cyclic dof factor 1-like [Chenopodium quinoa]	--
AUR62002328	AUR62002328	370.634	422.453	467.289	76.8303	70.7361	51.5014	482.517	480.487	409.944	40.8974	51.9219	55.2209	1.37769e-32	2.96581	up	2.12707e-62	3.46308	up	--	--	--	--	--	--	--	B-box zinc finger	B-box zinc finger protein 24 {ECO:0000303|PubMed:19920209} GN=At1g06040 OS=Arabidopsis thaliana (Mouse-ear cress) PE=1 SV=1	S	Function unknown	B-box zinc finger protein 25-like [Chenopodium quinoa]	--
AUR62000347	AUR62000347	8.7304	13.8185	12.3674	5.26934	8.22849	2.77408	11.9282	10.7702	9.0581	5.08043	5.86832	4.33878	0.000959041	1.4264	up	5.14115e-05	1.32167	up	[RTKL]	General function prediction only;; Signal transduction mechanisms;; Transcription;; Replication, recombination and repair	--	K04733|1.96587e-129|cic:CICLE_v10025130mg|K04733 interleukin-1 receptor-associated kinase 4 [EC:2.7.11.1] | (RefSeq) hypothetical protein	--	--	--	Protein kinase domain;; Protein tyrosine kinase;; R3H domain	Wall-associated receptor kinase-like 22 (Precursor) GN=F20B17_27 OS=Arabidopsis thaliana (Mouse-ear cress) PE=2 SV=1	T	Signal transduction mechanisms	wall-associated receptor kinase-like 8 [Chenopodium quinoa]	--
AUR62021242	AUR62021242	16.5296	13.2702	13.7045	0.169979	0.144359	0	16.6739	14.5398	16.434	0	0	0	2.03195e-22	5.72368	up	6.871e-27	6.48523	up	--	--	Biological Process: response to stress (GO:0006950);; Biological Process: response to abiotic stimulus (GO:0009628);;	--	--	--	--	AP2 domain	Dehydration-responsive element-binding protein 1A GN=At4g25480 OS=Arabidopsis thaliana (Mouse-ear cress) PE=1 SV=2	K	Transcription	dehydration-responsive element-binding protein 1A-like [Chenopodium quinoa]	biological process: response to stimulus (GO:0050896)
AUR62039930	AUR62039930	78.69	89.7109	105.792	33.8257	27.717	20.0216	83.7542	61.2557	87.346	21.3378	28.7037	20.5106	1.4657e-12	2.06316	up	7.24335e-16	1.99441	up	--	--	--	--	--	--	--	YABBY protein	Axial regulator YABBY 1 GN=F4L23.30 OS=Arabidopsis thaliana (Mouse-ear cress) PE=1 SV=1	R	General function prediction only	hypothetical protein SOVF_134890 [Spinacia oleracea]	--
AUR62004550	AUR62004550	13.6194	10.0897	10.529	41.3048	42.8748	23.3988	13.9804	10.7702	13.1989	47.629	48.2223	42.8619	0.00243232	-1.15832	down	2.3841e-10	-1.50934	down	[RTKL]	General function prediction only;; Signal transduction mechanisms;; Transcription;; Replication, recombination and repair	--	--	--	[T]	Signal transduction mechanisms	Protein kinase domain;; Protein tyrosine kinase;; NAF domain;; Kinase-like	CBL-interacting serine/threonine-protein kinase 9 OS=Arabidopsis thaliana (Mouse-ear cress) PE=1 SV=2	T	Signal transduction mechanisms	CBL-interacting serine/threonine-protein kinase 9-like [Chenopodium quinoa]	--
AUR62003152	AUR62003152	3.84137	3.72881	4.67957	21.5873	22.8088	9.76959	4.74565	6.19289	4.52905	15.4953	29.3416	22.2198	0.000104053	-1.61186	down	4.18934e-07	-1.70768	down	--	--	--	K09338|7.7596e-77|tcc:TCM_000867|K09338 homeobox-leucine zipper protein | (RefSeq) Homeodomain-leucine zipper protein HD4	--	[K]	Transcription	Homeobox associated leucine zipper;; Homeobox domain	Homeobox-leucine zipper protein HAT22 GN=HAT22 OS=Arabidopsis thaliana (Mouse-ear cress) PE=1 SV=1	K	Transcription	homeobox-leucine zipper protein HAT22-like [Chenopodium quinoa]	--
AUR62006688	AUR62006688	8.49759	13.4895	11.8661	0.679914	2.45411	0.120612	15.7761	11.9819	13.3283	0.889075	1.53087	1.05183	5.22773e-10	3.34385	up	7.55059e-22	3.62751	up	[RTKL]	General function prediction only;; Signal transduction mechanisms;; Transcription;; Replication, recombination and repair	--	K04733|0|mdm:103428814|K04733 interleukin-1 receptor-associated kinase 4 [EC:2.7.11.1] | (RefSeq) wall-associated receptor kinase 2-like	--	--	--	Protein kinase domain;; Protein tyrosine kinase;; Wall-associated receptor kinase galacturonan-binding;; Calcium-binding EGF domain;; Complement Clr-like EGF-like;; EGF-like domain;; EGF domain;; Human growth factor-like EGF	Wall-associated receptor kinase 2 (Precursor) GN=WAK2 OS=Arabidopsis thaliana (Mouse-ear cress) PE=1 SV=1	T	Signal transduction mechanisms	wall-associated receptor kinase-like 8 [Chenopodium quinoa]	--
AUR62005995	AUR62005995	122.458	92.5623	104.789	6.96912	5.48566	2.77408	88.7564	78.892	105.721	6.22352	4.33745	4.33878	2.35641e-38	4.55723	up	1.71041e-62	4.37833	up	[TK]	Signal transduction mechanisms;; Transcription	Biological Process: single-organism process (GO:0044699);; Biological Process: regulation of cellular process (GO:0050794);; Biological Process: response to stimulus (GO:0050896);;	K12130|9.25992e-156|vvi:100853219|K12130 pseudo-response regulator 5 | (RefSeq) two-component response regulator-like APRR5	Circadian rhythm - plant (ko04712)	[K]	Transcription	Response regulator receiver domain;; CCT motif	Two-component response regulator-like APRR5 GN=APRR5 OS=Arabidopsis thaliana (Mouse-ear cress) PE=1 SV=2	K	Transcription	two-component response regulator-like APRR5 isoform X1 [Chenopodium quinoa]	biological process: single-organism process (GO:0044699);; biological process: biological regulation (GO:0065007);; biological process: response to stimulus (GO:0050896)
AUR62001307	AUR62001307	21.3022	25.7727	23.3979	15.2981	16.0239	6.63367	25.9087	19.2518	17.8574	12.066	9.18519	9.59791	0.000881759	1.25674	up	5.10737e-06	1.30562	up	--	--	--	--	--	--	--	MYB-CC type transfactor, LHEQLE motif;; Myb-like DNA-binding domain	Protein PHR1-LIKE 1 GN=PHL1 OS=Arabidopsis thaliana (Mouse-ear cress) PE=1 SV=1	S	Function unknown	myb family transcription factor PHL6-like [Chenopodium quinoa]	--
AUR62032799	AUR62032799	14.7835	13.1605	19.2197	3.73953	2.02103	0.120612	16.4174	14.9437	16.3046	1.52413	3.57202	1.70922	1.30981e-07	2.99601	up	1.96833e-17	2.96608	up	--	--	--	--	--	--	--	Dof domain, zinc finger	Cyclic dof factor 2 GN=MIJ24.16 OS=Arabidopsis thaliana (Mouse-ear cress) PE=1 SV=2	R	General function prediction only	cyclic dof factor 1-like [Chenopodium quinoa]	--
AUR62034188	AUR62034188	2.56092	3.07079	3.17542	11.5585	12.2706	5.91	3.07826	3.50033	2.84683	12.8281	11.6091	12.8849	0.00586594	-1.24971	down	3.251e-06	-1.58761	down	--	--	--	--	--	[O]	Posttranslational modification, protein turnover, chaperones	Myb-like DNA-binding domain;; Myb-like DNA-binding domain	Transcription factor DIVARICATA GN=DIVARICATA OS=Antirrhinum majus (Garden snapdragon) PE=2 SV=1	K	Transcription	transcription factor SRM1-like [Chenopodium quinoa]	--
AUR62013547	AUR62013547	1.97889	1.86441	2.33979	10.3687	11.26	4.70388	2.69347	2.82719	1.81162	6.22352	7.65433	9.072	0.00174302	-1.52587	down	0.0030043	-1.24397	down	[RTKL]	General function prediction only;; Signal transduction mechanisms;; Transcription;; Replication, recombination and repair	--	--	--	[T]	Signal transduction mechanisms	Protein tyrosine kinase;; Protein kinase domain	Serine/threonine-protein kinase HT1 GN=HT1 OS=Arabidopsis thaliana (Mouse-ear cress) PE=1 SV=1	T	Signal transduction mechanisms	serine/threonine-protein kinase STY46-like [Chenopodium quinoa]	--
AUR62013338	AUR62013338	60.4144	63.9382	74.0375	26.1767	20.3547	23.2782	61.6934	48.4661	71.0414	22.8619	20.0288	16.8292	1.77981e-08	1.78813	up	7.59258e-14	1.87804	up	--	--	Molecular Function: transcription factor activity, sequence-specific DNA binding (GO:0003700);; Biological Process: chromatin assembly or disassembly (GO:0006333);; Biological Process: regulation of translation (GO:0006417);; Biological Process: plastid organization (GO:0009657);; Biological Process: leaf morphogenesis (GO:0009965);; Biological Process: cell differentiation (GO:0030154);; Biologi…	--	--	--	--	YABBY protein;; HMG-box domain	Axial regulator YABBY 5 GN=YAB5 OS=Arabidopsis thaliana (Mouse-ear cress) PE=2 SV=1	K	Transcription	axial regulator YABBY 5-like isoform X1 [Chenopodium quinoa]	biological process: biological regulation (GO:0065007);; molecular function: nucleic acid binding transcription factor activity (GO:0001071);; biological process: cellular process (GO:0009987);; biological process: cellular component organization or biogenesis (GO:0071840);; biological process: developmental process (GO:0032502);; biological process: single-organism process (GO:0044699)
AUR62018249	AUR62018249	16.2967	15.1346	17.5484	55.413	50.9589	40.8876	13.5956	14.6745	13.5871	58.933	43.7572	35.2362	0.000268307	-1.15871	down	9.05496e-07	-1.35088	down	[KR]	Transcription;; General function prediction only	Molecular Function: N-acetyltransferase activity (GO:0008080);; Biological Process: metabolic process (GO:0008152);;	--	--	--	--	Acetyltransferase (GNAT) family;; Acetyltransferase (GNAT) domain;; FR47-like protein;; Acetyltransferase (GNAT) domain	--	R	General function prediction only	uncharacterized protein LOC110735174 isoform X1 [Chenopodium quinoa]	molecular function: catalytic activity (GO:0003824);; biological process: metabolic process (GO:0008152)
AUR62023526	AUR62023526	2.91013	6.36092	3.50968	0	0	0.120612	6.15651	8.88545	7.50528	0.762064	0.510289	0.788869	5.02598e-10	4.33103	up	1.4522e-13	3.39651	up	--	--	Molecular Function: N-acetyltransferase activity (GO:0008080);;	--	--	--	--	Acetyltransferase (GNAT) family	--	R	General function prediction only	uncharacterized protein LOC110725217 isoform X1 [Chenopodium quinoa]	molecular function: catalytic activity (GO:0003824)
AUR62001422	AUR62001422	3.49216	2.74178	3.50968	12.0685	11.26	10.0108	3.84782	2.4233	2.07042	14.2252	11.7366	7.09982	0.00228848	-1.30756	down	0.000139984	-1.5542	down	--	--	Molecular Function: transcription factor activity, sequence-specific DNA binding (GO:0003700);; Biological Process: regulation of transcription, DNA-templated (GO:0006355);; Molecular Function: sequence-specific DNA binding (GO:0043565);;	K14432|6.66254e-61|bdi:100825896|K14432 ABA responsive element binding factor | (RefSeq) ABSCISIC ACID-INSENSITIVE 5-like protein 5	Plant hormone signal transduction (ko04075)	--	--	bZIP transcription factor;; Basic region leucine zipper;; bZIP Maf transcription factor	bZIP transcription factor TRAB1 OS=Oryza sativa subsp. japonica (Rice) PE=1 SV=1	K	Transcription	Basic-leucine zipper domain [Macleaya cordata]	biological process: biological regulation (GO:0065007);; molecular function: nucleic acid binding transcription factor activity (GO:0001071);; molecular function: binding (GO:0005488)
AUR62006685	AUR62006685	2.2117	1.75474	4.67957	0.169979	0.288719	0.120612	2.56521	4.3081	2.84683	0.508043	0.255144	0.394435	7.554e-06	3.1528	up	1.49676e-06	2.82797	up	[RTKL]	General function prediction only;; Signal transduction mechanisms;; Transcription;; Replication, recombination and repair	--	K04733|1.25884e-123|cic:CICLE_v10019288mg|K04733 interleukin-1 receptor-associated kinase 4 [EC:2.7.11.1] | (RefSeq) hypothetical protein	--	--	--	Protein kinase domain;; Protein tyrosine kinase	Putative wall-associated receptor kinase-like 11 (Precursor) GN=WAKL11 OS=Arabidopsis thaliana (Mouse-ear cress) PE=3 SV=2	T	Signal transduction mechanisms	wall-associated receptor kinase-like 8 [Chenopodium quinoa]	--
AUR62017943	AUR62017943	7.68275	11.2961	10.529	2.20972	4.04206	1.08551	13.5956	11.8473	11.7755	2.54021	3.06173	1.31478	6.36069e-07	2.24262	up	1.52063e-13	2.6041	up	--	--	--	--	--	--	--	AP2 domain	Ethylene-responsive transcription factor RAP2-6 GN=F1I21.18 OS=Arabidopsis thaliana (Mouse-ear cress) PE=2 SV=2	K	Transcription	ethylene-responsive transcription factor ERF110-like [Chenopodium quinoa]	--
AUR62026624	AUR62026624	1.04765	0	0.501383	8.15897	5.77438	5.78939	1.41087	0	1.42342	9.01776	7.01647	4.73322	3.20398e-05	-2.66119	down	5.65106e-05	-2.20932	down	--	--	Molecular Function: protein serine/threonine kinase activity (GO:0004674);; Molecular Function: ATP binding (GO:0005524);; Biological Process: protein phosphorylation (GO:0006468);; Cellular Component: integral component of membrane (GO:0016021);;	--	--	--	--	Protein tyrosine kinase;; Protein kinase domain	Probable LRR receptor-like serine/threonine-protein kinase At1g34110 (Precursor) GN=At1g34110 OS=Arabidopsis thaliana (Mouse-ear cress) PE=2 SV=2	T	Signal transduction mechanisms	probable LRR receptor-like serine/threonine-protein kinase At1g34110 [Chenopodium quinoa]	biological process: metabolic process (GO:0008152);; biological process: cellular process (GO:0009987);; molecular function: catalytic activity (GO:0003824);; molecular function: binding (GO:0005488);; cellular component: membrane (GO:0016020);; cellular component: membrane part (GO:0044425)
ONT.12211	--	0.465621	0.767697	0.501383	7.98899	7.36233	6.75429	0.513043	0.269256	0.776409	2.66722	2.2963	3.41843	4.7042e-08	-2.87744	down	0.00528237	-1.75638	down	--	--	Cellular Component: nucleus (GO:0005634);;	--	--	--	--	Myb/SANT-like DNA-binding domain	--	S	Function unknown	uncharacterized protein LOC110704305 [Chenopodium quinoa]	cellular component: cell (GO:0005623);; cellular component: organelle (GO:0043226);; cellular component: cell part (GO:0044464)
AUR62032870	AUR62032870	9.07961	10.9671	10.8633	5.09936	2.30975	0.964898	16.8022	12.5204	9.4463	3.42929	5.86832	3.94435	3.69881e-05	2.09226	up	4.43831e-07	1.77597	up	--	--	--	--	--	--	--	Helix-loop-helix DNA-binding domain	Transcription factor bHLH25 GN=T28I19.130 OS=Arabidopsis thaliana (Mouse-ear cress) PE=2 SV=2	K	Transcription	transcription factor bHLH18-like [Chenopodium quinoa]	--
AUR62041457	AUR62041457	15.1327	42.662	32.2556	4.7594	8.22849	5.18633	42.7108	37.0227	35.5854	6.09651	9.82305	7.88869	1.6228e-09	2.47714	up	1.62685e-22	2.52311	up	[T]	Signal transduction mechanisms	Molecular Function: phosphoprotein phosphatase activity (GO:0004721);;	--	--	[T]	Signal transduction mechanisms	Protein phosphatase 2C	Probable protein phosphatase 2C 27 OS=Oryza sativa subsp. japonica (Rice) PE=2 SV=1	T	Signal transduction mechanisms	probable protein phosphatase 2C 27 [Chenopodium quinoa]	biological process: metabolic process (GO:0008152);; biological process: cellular process (GO:0009987);; molecular function: catalytic activity (GO:0003824)
AUR62016940	AUR62016940	11.8733	10.8574	10.3619	5.77927	5.05258	3.01531	14.3652	12.5204	12.0343	9.39879	4.97531	4.60174	8.91394e-05	1.58047	up	0.000279509	1.2943	up	[KL]	Transcription;; Replication, recombination and repair	--	--	--	[KL]	Transcription;; Replication, recombination and repair	SNF2 family N-terminal domain;; Helicase conserved C-terminal domain;; Zinc finger, C3HC4 type (RING finger);; Zinc finger, C3HC4 type (RING finger)	Putative SWI/SNF-related matrix-associated actin-dependent regulator of chromatin subfamily A member 3-like 2 GN=At5g22750 OS=Arabidopsis thaliana (Mouse-ear cress) PE=2 SV=1	KL	Transcription;; Replication, recombination and repair	helicase-like transcription factor CHR28 [Chenopodium quinoa]	--
AUR62012195	AUR62012195	1.28046	0.877368	0.501383	3.05962	6.49617	4.22143	0.897825	0.942396	0.776409	4.57239	5.74075	4.2073	0.00674423	-1.66695	down	0.000136119	-1.92198	down	[RTKL]	General function prediction only;; Signal transduction mechanisms;; Transcription;; Replication, recombination and repair	--	--	--	--	--	Protein kinase domain;; Protein tyrosine kinase;; Leucine rich repeat;; Leucine Rich repeats (2 copies);; Leucine Rich Repeat	Probable leucine-rich repeat receptor-like protein kinase At5g49770 (Precursor) GN=At5g49770 OS=Arabidopsis thaliana (Mouse-ear cress) PE=2 SV=1	T	Signal transduction mechanisms	PREDICTED: probable leucine-rich repeat receptor-like protein kinase At5g49770 isoform X5 [Beta vulgaris subsp. vulgaris]	--
AUR62028451	AUR62028451	9.31242	12.1735	12.8688	40.2849	42.8748	26.8965	10.3891	11.7126	10.7403	41.7865	46.1811	34.3158	8.77957e-05	-1.24394	down	8.90014e-10	-1.52842	down	[RTKL]	General function prediction only;; Signal transduction mechanisms;; Transcription;; Replication, recombination and repair	--	K08856|1.22749e-154|mdm:103420361|K08856 serine/threonine kinase 16 [EC:2.7.11.1] | (RefSeq) serine/threonine-protein kinase 16-like	--	[KIT]	Transcription;; Lipid transport and metabolism;; Signal transduction mechanisms	Protein kinase domain;; Armadillo/beta-catenin-like repeat;; Protein tyrosine kinase	LRR receptor-like serine/threonine-protein kinase HSL2 (Precursor) GN=HSL2 OS=Arabidopsis thaliana (Mouse-ear cress) PE=2 SV=1	T	Signal transduction mechanisms	probable serine/threonine-protein kinase DDB_G0291350 [Chenopodium quinoa]	--
AUR62011607	AUR62011607	4.19059	3.50947	4.67957	38.9251	39.5545	19.1773	4.36086	5.25049	3.49384	18.9246	26.2799	31.6863	6.96188e-11	-2.41372	down	7.25079e-11	-2.13515	down	--	--	Biological Process: transcription, DNA-templated (GO:0006351);; Biological Process: regulation of cellular process (GO:0050794);;	--	--	--	--	AUX/IAA family	Auxin-induced protein AUX22 GN=AUX22 OS=Glycine max (Soybean) PE=2 SV=1	K	Transcription	auxin-induced protein IAA6-like [Chenopodium quinoa]	biological process: metabolic process (GO:0008152);; biological process: cellular process (GO:0009987);; biological process: biological regulation (GO:0065007)
AUR62003996	AUR62003996	6.40229	15.1346	6.35085	2.54968	2.02103	2.77408	9.36303	10.0971	7.11708	3.68331	5.74075	3.15548	5.79882e-05	2.02934	up	0.000342181	1.3322	up	--	--	Molecular Function: transcription cofactor activity (GO:0003712);; Molecular Function: histone acetyltransferase activity (GO:0004402);; Cellular Component: nucleus (GO:0005634);; Biological Process: regulation of transcription, DNA-templated (GO:0006355);; Molecular Function: zinc ion binding (GO:0008270);; Biological Process: histone acetylation (GO:0016573);;	--	--	[K]	Transcription	BTB/POZ domain;; TAZ zinc finger	BTB/POZ and TAZ domain-containing protein 4 GN=BT4 OS=Arabidopsis thaliana (Mouse-ear cress) PE=1 SV=1	K	Transcription	BTB/POZ and TAZ domain-containing protein 4-like [Chenopodium quinoa]	biological process: biological regulation (GO:0065007);; molecular function: transcription factor activity, protein binding (GO:0000988);; molecular function: catalytic activity (GO:0003824);; cellular component: cell (GO:0005623);; cellular component: organelle (GO:0043226);; cellular component: cell part (GO:0044464);; molecular function: binding (GO:0005488);; biological process: metabolic pro…
AUR62039129	AUR62039129	1.28046	4.1675	4.51244	14.9581	15.1577	30.2737	3.5913	4.57735	4.52905	26.0372	28.0659	16.6977	0.000120715	-2.08729	down	1.31035e-10	-2.05397	down	[K]	Transcription	--	K09419|3.40153e-150|tcc:TCM_037308|K09419 heat shock transcription factor, other eukaryote | (RefSeq) Heat shock transcription factor A2 isoform 1	--	[K]	Transcription	HSF-type DNA-binding	Heat shock factor protein HSF30 GN=HSF30 OS=Solanum peruvianum (Peruvian tomato) PE=2 SV=1	K	Transcription	heat shock factor protein HSF30-like isoform X1 [Chenopodium quinoa]	--
AUR62008000	AUR62008000	16.4131	17.4377	16.0442	10.7087	12.4149	6.63367	17.5717	13.7321	16.5634	11.1769	8.29219	7.75722	0.00195229	1.11257	up	0.000280506	1.09921	up	--	--	Molecular Function: binding (GO:0005488);;	--	--	[R]	General function prediction only	Zinc finger, C2H2 type;; Zinc-finger double-stranded RNA-binding;; C2H2-type zinc finger	Protein indeterminate-domain 1 {ECO:0000303|PubMed:16784536} OS=Arabidopsis thaliana (Mouse-ear cress) PE=1 SV=1	R	General function prediction only	hypothetical protein SOVF_181990 [Spinacia oleracea]	molecular function: binding (GO:0005488)
AUR62027409	AUR62027409	4.19059	5.48355	5.34808	1.86976	2.16539	1.68857	5.00217	6.19289	4.14085	2.54021	1.65844	1.57774	0.000794845	1.61666	up	0.000318908	1.59763	up	--	--	--	--	--	--	--	SCA7, zinc-binding domain	--	S	Function unknown	protein EFFECTOR OF TRANSCRIPTION 2 [Chenopodium quinoa]	--
AUR62023484	AUR62023484	3.60856	4.71585	4.67957	1.18985	1.01052	0.844286	4.74565	5.789	2.71743	0.762064	1.14815	1.1833	2.93163e-05	2.20092	up	1.83976e-05	2.15766	up	--	--	--	--	--	--	--	WRKY DNA -binding domain	Probable WRKY transcription factor 41 GN=WRKY41 OS=Arabidopsis thaliana (Mouse-ear cress) PE=2 SV=2	K	Transcription	probable WRKY transcription factor 41 [Chenopodium quinoa]	--
AUR62028298	AUR62028298	66.351	74.9053	71.3635	40.7949	40.9981	31.3592	65.5412	64.7561	67.5475	38.8653	41.4609	34.5788	4.11397e-06	1.25995	up	2.41107e-07	1.0913	up	--	--	--	K13464|1.75195e-49|sly:101247936|K13464 jasmonate ZIM domain-containing protein | (RefSeq) protein TIFY 10b-like	Plant hormone signal transduction (ko04075)	--	--	tify domain;; Divergent CCT motif	Protein TIFY 10B OS=Arabidopsis thaliana (Mouse-ear cress) PE=1 SV=1	S	Function unknown	protein TIFY 10B-like [Chenopodium quinoa]	--
AUR62026883	AUR62026883	7.56634	5.92223	9.86053	24.8169	21.2208	19.6598	7.1826	5.25049	6.08187	17.4005	18.2428	17.4866	0.00837978	-1.06449	down	0.000103689	-1.15807	down	--	--	--	--	--	[K]	Transcription	Myb/SANT-like DNA-binding domain	Trihelix transcription factor ASIL2 {ECO:0000305} OS=Arabidopsis thaliana (Mouse-ear cress) PE=2 SV=1	K	Transcription	trihelix transcription factor ASIL2-like [Chenopodium quinoa]	--
AUR62040530	AUR62040530	72.8697	64.4866	69.1908	6.45919	5.63002	4.10082	69.6456	70.4104	64.8301	3.30228	4.97531	3.28696	3.32607e-36	3.90136	up	9.33876e-64	4.33455	up	--	--	--	--	--	[O]	Posttranslational modification, protein turnover, chaperones	Myb-like DNA-binding domain	Protein REVEILLE 8 GN=F11F8.19 OS=Arabidopsis thaliana (Mouse-ear cress) PE=2 SV=1	K	Transcription	protein REVEILLE 8-like isoform X1 [Chenopodium quinoa]	--
AUR62002048	AUR62002048	3.95778	8.22533	6.35085	25.8367	30.0268	13.991	7.8239	9.02008	6.98768	17.6545	24.2387	24.7179	0.000409584	-1.42547	down	0.000232245	-1.1218	down	--	--	Molecular Function: DNA binding (GO:0003677);;	--	--	--	--	Homeobox domain	WUSCHEL-related homeobox 13 GN=WOX13 OS=Arabidopsis thaliana (Mouse-ear cress) PE=2 SV=1	K	Transcription	WUSCHEL-related homeobox 8-like [Chenopodium quinoa]	molecular function: binding (GO:0005488)
AUR62004650	AUR62004650	7.79916	10.4187	8.5235	4.24947	4.33078	4.9451	12.0565	17.5016	11.2579	5.71548	3.69959	11.3071	0.00345513	1.24894	up	0.00631256	1.19671	up	--	--	--	--	--	--	--	mTERF	--	S	Function unknown	uncharacterized protein LOC110714343 [Chenopodium quinoa]	--
AUR62026533	AUR62026533	6.98432	3.61914	7.85499	22.9471	27.1396	20.2629	5.64347	3.76958	4.65845	19.9407	17.605	17.2236	0.000727479	-1.43866	down	2.7125e-07	-1.57606	down	--	--	Molecular Function: binding (GO:0005488);; Biological Process: response to hormone (GO:0009725);; Biological Process: response to oxygen-containing compound (GO:1901700);;	--	--	--	--	Myb-like DNA-binding domain	Transcription factor MYB1R1 OS=Solanum tuberosum (Potato) PE=2 SV=1	K	Transcription	transcription factor KUA1-like [Chenopodium quinoa]	molecular function: binding (GO:0005488);; biological process: response to stimulus (GO:0050896)
AUR62004023	AUR62004023	0.582027	1.86441	0.66851	7.30908	10.1052	3.13592	1.53913	1.07702	0.90581	5.71548	12.5021	15.383	0.000939237	-1.96047	down	1.6209e-08	-2.65219	down	[RTKL]	General function prediction only;; Signal transduction mechanisms;; Transcription;; Replication, recombination and repair	Molecular Function: binding (GO:0005488);; Biological Process: signal transduction (GO:0007165);; Biological Process: response to hormone (GO:0009725);; Molecular Function: kinase activity (GO:0016301);; Biological Process: cellular metabolic process (GO:0044237);;	K12761|1.94092e-84|tcc:TCM_042270|K12761 carbon catabolite-derepressing protein kinase [EC:2.7.11.1] | (RefSeq) SOS3-interacting protein 4	--	[T]	Signal transduction mechanisms	Protein kinase domain;; Protein tyrosine kinase;; Kinase-like;; Lipopolysaccharide kinase (Kdo/WaaP) family	CBL-interacting serine/threonine-protein kinase 11 GN=At2g30360 OS=Arabidopsis thaliana (Mouse-ear cress) PE=1 SV=1	T	Signal transduction mechanisms	CBL-interacting serine/threonine-protein kinase 14-like [Chenopodium quinoa]	molecular function: binding (GO:0005488);; biological process: cellular process (GO:0009987);; biological process: biological regulation (GO:0065007);; biological process: response to stimulus (GO:0050896);; molecular function: catalytic activity (GO:0003824);; biological process: metabolic process (GO:0008152)
AUR62030805	AUR62030805	21.8842	24.2373	23.2307	224.202	202.536	223.012	25.5239	17.6363	17.728	163.082	111.243	142.785	1.63497e-21	-2.76796	down	2.56859e-21	-2.39306	down	--	--	--	--	--	[K]	Transcription	CCT motif;; B-box zinc finger	Zinc finger protein CONSTANS-LIKE 6 GN=COL6 OS=Arabidopsis thaliana (Mouse-ear cress) PE=2 SV=2	K	Transcription	zinc finger protein CONSTANS-LIKE 6-like [Chenopodium quinoa]	--
[truncated: 114 more rows]

## Sheet: TFs in both samples
TFs in DEGs of CSQ5 and CRQ64
[truncated: 188 more rows]
