# Supplementary material for: Full-Length Transcriptome Sequencing Reveals the Impact of Cold Stress on Alternative Splicing in Quinoa
Source: Int J Mol Sci. 2022 May 20;23(10):5724. doi: 10.3390/ijms23105724 (PMC9144462; doi:10.3390/ijms23105724)
Supplement: Supplementary file 1 [file ijms-23-05724-s001.zip › Table S6.xls]

## Sheet: LncRNA
All identified LncRNA transcripts in this transcriptome
Lncrna
ONT.13880
ONT.3203
ONT.26172
ONT.26528
ONT.1335
ONT.9655
ONT.16241
ONT.617
ONT.27729
ONT.5594
ONT.25
ONT.159
ONT.22745
ONT.25177
ONT.19710
ONT.23930
ONT.12909
ONT.27788
ONT.868
ONT.9458
ONT.18766
ONT.2934
ONT.21380
ONT.9672
ONT.8431
ONT.9615
ONT.9532
ONT.15090
ONT.21400
ONT.17510
ONT.26130
ONT.9014
ONT.19280
ONT.23044
ONT.21258
ONT.26662
ONT.376
ONT.26241
ONT.16137
ONT.30095
ONT.19175
ONT.3022
ONT.19771
ONT.26335
ONT.3017
ONT.12073
ONT.4369
ONT.3783
ONT.25297
ONT.11994
ONT.19204
ONT.18269
ONT.2506
ONT.6309
ONT.11419
ONT.13584
ONT.5705
ONT.12345
ONT.5093
ONT.19411
ONT.16624
ONT.613
ONT.22066
ONT.1867
ONT.29373
ONT.24658
ONT.25291
ONT.1746
ONT.14013
ONT.22551
ONT.26474
ONT.8234
ONT.3130
ONT.25741
ONT.16211
ONT.8880
ONT.9403
ONT.12848
ONT.28014
ONT.26599
ONT.26377
ONT.17317
ONT.16417
ONT.20183
ONT.6286
ONT.15434
ONT.17648
ONT.12676
ONT.14999
ONT.10676
ONT.19766
ONT.6988
ONT.8819
ONT.6339
ONT.26743
ONT.4916
ONT.12572
ONT.19704
ONT.25435
ONT.1227
ONT.28850
ONT.12221
ONT.3544
ONT.2898
ONT.19675
ONT.5603
ONT.11792
ONT.12720
ONT.6508
ONT.19929
ONT.9769
ONT.5508
ONT.13198
ONT.16844
ONT.11867
ONT.9240
ONT.25182
ONT.2730
ONT.27640
ONT.21302
ONT.9890
ONT.6317
ONT.9774
ONT.9860
ONT.16155
ONT.21142
ONT.27881
ONT.9726
ONT.29435
ONT.12453
ONT.997
ONT.2940
ONT.20526
ONT.28753
ONT.19363
ONT.24748
ONT.9331
ONT.950
ONT.26771
ONT.5607
ONT.6365
ONT.16102
ONT.11619
ONT.21419
ONT.9807
ONT.2750
ONT.27433
ONT.22418
ONT.12415
ONT.27309
ONT.27907
ONT.16185
ONT.16502
ONT.18523
ONT.11766
ONT.13100
ONT.25078
ONT.13992
ONT.27673
ONT.6292
ONT.9388
ONT.4308
ONT.11687
ONT.2698
ONT.12624
ONT.7522
ONT.13928
ONT.6654
ONT.27711
ONT.11782
ONT.19081
ONT.11628
ONT.17336
ONT.3134
ONT.103
ONT.3049
ONT.6723
ONT.9049
ONT.1240
ONT.19478
ONT.6291
ONT.14029
ONT.11748
ONT.12298
ONT.5556
ONT.19706
ONT.11933
ONT.18371
ONT.7864
ONT.23300
ONT.6741
ONT.29577
ONT.439
ONT.6602
ONT.9542
ONT.5485
ONT.26229
ONT.11775
ONT.4108
ONT.4775
ONT.29733
ONT.19101
ONT.4333
ONT.1281
ONT.9663
ONT.21736
ONT.12205
ONT.21315
ONT.27170
ONT.10349
ONT.24121
ONT.8679
ONT.6575
ONT.20316
ONT.26647
ONT.9516
ONT.1020
ONT.27672
ONT.19573
ONT.9861
ONT.5495
ONT.9607
ONT.3787
ONT.27554
ONT.20875
ONT.5830
ONT.28190
ONT.19621
ONT.28244
ONT.9250
ONT.19558
ONT.10445
ONT.205
ONT.14503
ONT.8245
ONT.1191
ONT.25247
ONT.5589
ONT.3172
ONT.4306
ONT.21246
ONT.9678
ONT.27628
ONT.23317
ONT.10286
ONT.4440
ONT.5226
ONT.17408
ONT.4882
ONT.6787
ONT.14355
ONT.1763
ONT.20075
ONT.12569
ONT.25508
ONT.23461
ONT.19559
ONT.8499
ONT.8658
ONT.27905
ONT.11162
ONT.12034
ONT.12479
ONT.10242
ONT.22868
ONT.6535
ONT.23716
ONT.23189
ONT.8500
ONT.6576
ONT.12031
ONT.20471
ONT.9179
ONT.8656
ONT.7258
ONT.13884
ONT.29969
ONT.11913
ONT.1610
ONT.21404
ONT.6447
ONT.13583
ONT.7378
ONT.19802
ONT.9818
ONT.19655
ONT.7573
ONT.6695
ONT.6564
ONT.11903
ONT.13678
ONT.12372
ONT.17146
ONT.19124
ONT.5239
ONT.22575
ONT.18199
ONT.6390
ONT.21190
ONT.26240
ONT.23024
ONT.23290
ONT.4005
ONT.19724
ONT.27979
ONT.12648
ONT.16414
ONT.21297
ONT.1730
ONT.18205
ONT.19933
ONT.8517
ONT.26886
ONT.6314
ONT.12633
ONT.11712
ONT.17872
ONT.19875
ONT.15237
ONT.12424
ONT.26400
ONT.11809
ONT.8421
ONT.685
ONT.26941
ONT.11244
ONT.18424
ONT.29342
ONT.1003
ONT.5227
ONT.23569
ONT.15546
ONT.15466
ONT.5435
ONT.8849
ONT.3406
ONT.768
ONT.15961
ONT.7760
ONT.25835
ONT.22995
ONT.12565
ONT.15656
ONT.1709
ONT.19860
ONT.22968
ONT.979
ONT.3245
ONT.14814
ONT.19632
ONT.2885
ONT.30041
ONT.26601
ONT.11891
ONT.23150
ONT.6863
ONT.16373
ONT.5192
ONT.11956
ONT.8532
ONT.751
ONT.15947
ONT.28305
ONT.27594
ONT.25748
ONT.3456
ONT.27698
ONT.26430
ONT.7507
ONT.15975
ONT.3102
ONT.1224
ONT.6825
ONT.27564
ONT.34
ONT.21037
ONT.16345
ONT.29371
ONT.2375
ONT.9965
ONT.6413
ONT.27358
ONT.26653
ONT.27685
ONT.23432
ONT.16000
ONT.7971
ONT.489
ONT.3366
ONT.21347
ONT.11998
ONT.3805
ONT.9509
ONT.6720
ONT.27780
ONT.27767
ONT.25628
ONT.15279
ONT.29993
ONT.4124
ONT.6907
ONT.15100
ONT.29581
ONT.5136
ONT.28884
ONT.29494
ONT.26149
ONT.19630
ONT.2929
ONT.6184
ONT.5224
ONT.1131
ONT.2630
ONT.12064
ONT.20443
ONT.1087
ONT.19528
ONT.30286
ONT.1507
ONT.10103
ONT.5361
ONT.11275
ONT.20862
ONT.579
ONT.28410
ONT.26002
ONT.356
ONT.27665
ONT.22709
ONT.16227
ONT.29389
ONT.5693
ONT.21087
ONT.25267
ONT.18351
ONT.15932
ONT.539
ONT.6356
ONT.13334
ONT.11978
ONT.16550
ONT.11799
ONT.16252
ONT.25281
ONT.19725
ONT.3156
ONT.27770
ONT.11866
ONT.19818
ONT.12623
ONT.26209
ONT.10478
ONT.407
ONT.21550
ONT.9694
ONT.9431
ONT.8970
ONT.18265
ONT.26489
ONT.27583
ONT.11855
ONT.19289
ONT.29296
ONT.15433
ONT.5350
ONT.3069
ONT.25405
ONT.16187
ONT.4494
ONT.25259
ONT.19647
ONT.11968
ONT.8724
ONT.976
ONT.13889
ONT.6862
ONT.21492
ONT.4335
ONT.16714
ONT.29499
ONT.6504
ONT.5271
ONT.20826
ONT.11964
ONT.12254
ONT.544
ONT.18170
ONT.9810
ONT.27308
ONT.12668
ONT.9837
ONT.5353
ONT.21784
ONT.19422
ONT.3264
ONT.22299
ONT.27774
ONT.19660
ONT.19697
ONT.19084
ONT.9731
ONT.1505
ONT.18120
ONT.25974
ONT.9905
ONT.11939
ONT.27756
ONT.11936
ONT.15067
ONT.19791
ONT.6547
ONT.788
ONT.18240
ONT.1206
ONT.9406
ONT.12188
ONT.9441
ONT.9580
ONT.12825
ONT.8407
ONT.13985
ONT.11826
ONT.4357
ONT.10312
ONT.10220
ONT.6212
ONT.2859
ONT.4774
ONT.14612
ONT.11445
ONT.14927
ONT.14321
ONT.22005
ONT.13599
ONT.19091
ONT.28783
ONT.16434
ONT.540
ONT.12407
ONT.4839
ONT.14249
ONT.25397
ONT.6814
ONT.3265
ONT.25521
ONT.4298
ONT.23311
ONT.3290
ONT.19604
ONT.6267
ONT.23304
ONT.17633
ONT.12071
ONT.30210
ONT.8582
ONT.2834
ONT.15414
ONT.29282
ONT.2878
ONT.26387
ONT.23754
ONT.26762
ONT.17227
ONT.21542
ONT.6398
ONT.9517
ONT.29116
ONT.19631
ONT.10503
ONT.23855
ONT.27758
ONT.17547
ONT.18549
ONT.17
ONT.24637
ONT.16915
ONT.19859
ONT.27800
ONT.12036
ONT.11806
ONT.6283
ONT.1091
ONT.19927
ONT.11530
ONT.2723
ONT.1999
ONT.9829
ONT.9733
ONT.12792
ONT.11850
ONT.74
ONT.18581
ONT.27713
ONT.23405
ONT.27625
ONT.25295
ONT.28602
ONT.3099
ONT.1824
ONT.22191
ONT.1704
ONT.9317
ONT.614
ONT.6565
ONT.25197
ONT.3039
ONT.8244
ONT.26320
ONT.6396
ONT.6480
ONT.11948
ONT.3122
ONT.6852
ONT.13593
ONT.21192
ONT.26633
ONT.22050
ONT.16356
ONT.23902
ONT.23430
ONT.21128
ONT.25951
ONT.25282
ONT.26673
ONT.26235
ONT.15830
ONT.23075
ONT.14262
ONT.19605
ONT.503
ONT.13269
ONT.3152
ONT.12049
ONT.26065
ONT.5033
ONT.5807
ONT.27471
ONT.21637
ONT.7660
ONT.26021
ONT.12098
ONT.27679
ONT.21951
ONT.8617
ONT.23947
ONT.1900
ONT.12313
ONT.6614
ONT.21259
ONT.25214
ONT.23034
ONT.19536
ONT.5212
ONT.4986
ONT.11510
ONT.11174
ONT.964
ONT.19402
ONT.5570
ONT.27574
ONT.29519
ONT.9162
ONT.25324
ONT.16157
ONT.1295
ONT.4324
ONT.25253
ONT.2736
ONT.8736
ONT.6497
ONT.4325
ONT.1036
ONT.5609
ONT.1149
ONT.4231
ONT.27902
ONT.8352
ONT.6044
ONT.19695
ONT.6503
ONT.23853
ONT.11343
ONT.27104
ONT.20124
ONT.21183
ONT.16406
ONT.14747
ONT.11684
ONT.1751
ONT.15486
ONT.28642
ONT.26510
ONT.14416
ONT.25420
ONT.22558
ONT.27880
ONT.12560
ONT.6230
ONT.9832
ONT.2820
ONT.3250
ONT.570
ONT.2528
ONT.3044
ONT.25299
ONT.27762
ONT.24667
ONT.21336
ONT.19470
ONT.6298
ONT.15073
ONT.29410
ONT.12887
ONT.9576
ONT.25191
ONT.23291
ONT.5228
ONT.11817
ONT.23333
ONT.11686
ONT.8780
ONT.546
ONT.10046
ONT.3157
ONT.30215
ONT.17007
ONT.25900
ONT.19601
ONT.29477
ONT.29321
ONT.21197
ONT.16663
ONT.7802
ONT.19541
ONT.15679
ONT.6762
ONT.13353
ONT.13498
ONT.1479
ONT.18382
ONT.20088
ONT.21571
ONT.637
ONT.16912
ONT.22769
ONT.8663
ONT.25358
ONT.6259
ONT.23165
ONT.26751
ONT.1235
ONT.6466
ONT.12077
ONT.97
ONT.2997
ONT.28250
ONT.10299
ONT.23129
ONT.26186
ONT.8390
ONT.10324
ONT.2716
ONT.24151
ONT.22500
ONT.22924
ONT.12861
ONT.29472
ONT.9853
ONT.26124
ONT.14529
ONT.2302
ONT.23099
ONT.27778
ONT.19781
ONT.25220
ONT.19877
ONT.8642
ONT.12384
ONT.19138
ONT.958
ONT.26432
ONT.19095
ONT.761
ONT.22987
ONT.22682
ONT.644
ONT.1243
ONT.19262
ONT.27909
ONT.12768
ONT.25522
ONT.13190
ONT.9882
ONT.1134
ONT.8826
ONT.26494
ONT.26466
ONT.27999
ONT.22389
ONT.1903
ONT.11800
ONT.18727
ONT.12556
ONT.26481
ONT.9186
ONT.2594
ONT.14305
ONT.11639
ONT.774
ONT.23254
ONT.618
ONT.12168
ONT.6246
ONT.26624
ONT.10163
ONT.8455
ONT.9216
ONT.28206
ONT.1321
ONT.1268
ONT.26343
ONT.23052
ONT.21658
ONT.11564
ONT.1833
ONT.8473
ONT.23182
ONT.12773
ONT.26341
ONT.1177
ONT.17411
ONT.6664
ONT.21618
ONT.16310
ONT.27940
ONT.4355
ONT.1431
ONT.9467
ONT.29305
ONT.26613
ONT.9175
ONT.641
ONT.10936
ONT.27799
ONT.12558
ONT.23147
ONT.10088
ONT.1040
ONT.4347
ONT.2679
ONT.19548
ONT.11859
ONT.23025
ONT.1966
ONT.11291
ONT.13003
ONT.5163
ONT.17154
ONT.6522
ONT.1979
ONT.29454
ONT.12361
ONT.4421
ONT.8176
ONT.25427
ONT.17557
ONT.29450
ONT.17020
ONT.24864
ONT.6826
ONT.21042
ONT.21379
ONT.29346
ONT.8477
ONT.27975
ONT.19108
ONT.17248
ONT.1569
ONT.20131
ONT.21586
ONT.11941
ONT.1053
ONT.10855
ONT.24026
ONT.14953
ONT.19679
ONT.27567
ONT.19345
ONT.1285
ONT.20008
ONT.26259
ONT.23003
ONT.19808
ONT.8341
ONT.11905
ONT.25142
ONT.11810
ONT.10692
ONT.19583
ONT.19564
ONT.11790
ONT.26397
ONT.5564
ONT.26854
ONT.3080
ONT.23323
ONT.15939
ONT.21144
ONT.13788
ONT.29348
ONT.3144
ONT.15521
ONT.27163
ONT.2979
ONT.1852
ONT.23110
ONT.6883
ONT.19594
ONT.6596
ONT.16477
ONT.27900
ONT.19043
ONT.4819
ONT.9449
ONT.9702
ONT.21688
ONT.23062
ONT.4212
ONT.27590
ONT.14244
ONT.12343
ONT.6655
ONT.26406
ONT.25092
ONT.21056
ONT.23356
ONT.27935
ONT.2894
ONT.27606
ONT.27755
ONT.8522
ONT.9377
ONT.12082
ONT.23523
ONT.1727
ONT.26181
ONT.25387
ONT.465
ONT.8132
ONT.11030
ONT.22786
ONT.11768
ONT.5458
ONT.11703
ONT.18200
ONT.26396
ONT.22512
ONT.30050
ONT.10900
ONT.5625
ONT.12724
ONT.22349
ONT.15997
ONT.6296
ONT.11620
ONT.12770
ONT.4887
ONT.622
ONT.22327
ONT.23091
ONT.28706
ONT.19667
ONT.28166
ONT.7284
ONT.4527
ONT.26471
ONT.8126
ONT.19829
ONT.11740
ONT.195
ONT.28386
ONT.7181
ONT.25034
ONT.23732
ONT.30170
ONT.963
ONT.9826
ONT.4185
ONT.11909
ONT.6685
ONT.6387
ONT.46
ONT.6432
ONT.19707
ONT.23779
ONT.6231
ONT.4952
ONT.12170
ONT.27980
ONT.9699
ONT.23312
ONT.9798
ONT.29868
ONT.10682
ONT.2970
ONT.12319
ONT.29482
ONT.11934
ONT.6538
ONT.29723
ONT.9915
ONT.26480
ONT.21383
ONT.22685
ONT.25153
ONT.26064
ONT.16288
ONT.1258
ONT.559
ONT.11889
ONT.25269
ONT.446
ONT.6789
ONT.15924
ONT.9862
ONT.5585
ONT.9657
ONT.17013
ONT.10135
ONT.9339
ONT.27591
ONT.6037
ONT.13218
ONT.26467
ONT.22026
ONT.2840
ONT.5499
ONT.1280
ONT.24619
ONT.26509
ONT.21416
ONT.21048
ONT.25292
ONT.1111
ONT.19960
ONT.19622
ONT.4300
ONT.9526
ONT.26639
ONT.17252
ONT.10841
ONT.3104
ONT.27864
ONT.18517
ONT.8992
ONT.23061
ONT.11877
ONT.9533
ONT.99
ONT.1260
ONT.12282
ONT.12787
ONT.24024
ONT.16070
ONT.12286
ONT.23365
ONT.6574
ONT.12028
ONT.3108
ONT.25365
ONT.16367
ONT.6306
ONT.4857
ONT.4402
ONT.18435
ONT.28333
ONT.19435
ONT.8723
ONT.24935
ONT.78
ONT.16325
ONT.12433
ONT.1250
ONT.19719
ONT.12697
ONT.1315
ONT.29918
ONT.6462
ONT.4068
ONT.18823
ONT.16970
ONT.2942
ONT.15559
ONT.10131
ONT.11878
ONT.14228
ONT.16626
ONT.20162
ONT.9344
ONT.413
ONT.9473
ONT.18143
ONT.22860
ONT.6341
ONT.23868
ONT.21274
ONT.16880
ONT.4461
ONT.29437
ONT.16433
ONT.26389
ONT.20893
ONT.16129
ONT.26508
ONT.27240
ONT.12156
ONT.19820
ONT.22074
ONT.21701
ONT.27725
ONT.9593
ONT.27592
ONT.11658
ONT.27823
ONT.19680
ONT.2802
ONT.4497
ONT.1256
ONT.12803
ONT.11778
ONT.21309
ONT.29558
ONT.9920
ONT.18795
ONT.14061
ONT.18674
ONT.27941
ONT.11865
ONT.16475
ONT.21494
ONT.19447
ONT.28546
ONT.12839
ONT.6609
ONT.4413
ONT.10649
ONT.25303
ONT.1292
ONT.6444
ONT.15725
ONT.21524
ONT.5233
ONT.11844
ONT.3096
ONT.6125
ONT.2660
ONT.19751
ONT.5439
ONT.748
ONT.2832
ONT.11872
ONT.20776
ONT.8336
ONT.7849
ONT.23096
ONT.22488
ONT.19525
ONT.24189
ONT.19709
ONT.20858
ONT.16589
ONT.21372
ONT.22815
ONT.17254
ONT.26296
ONT.20913
ONT.8349
ONT.27692
ONT.9760
ONT.9510
ONT.26413
ONT.983
ONT.7417
ONT.3281
ONT.25987
ONT.26468
ONT.11885
ONT.26623
ONT.22279
ONT.89
ONT.27794
ONT.4483
ONT.6420
ONT.11061
ONT.11497
ONT.25233
ONT.11967
ONT.24570
ONT.10992
ONT.28760
ONT.1466
ONT.27721
ONT.8534
ONT.9391
ONT.9827
ONT.3037
ONT.27989
ONT.25172
ONT.11629
ONT.19410
ONT.934
ONT.21954
ONT.11680
ONT.6553
ONT.11807
ONT.20711
ONT.1508
ONT.24353
ONT.15834
ONT.10038
ONT.12249
ONT.2597
ONT.11793
ONT.2778
ONT.26685
ONT.1058
ONT.27808
ONT.20389
ONT.4508
ONT.9875
ONT.19967
ONT.19950
ONT.1035
ONT.15695
ONT.19825
ONT.19211
ONT.6299
ONT.24611
ONT.26565
ONT.9719
ONT.4490
ONT.11837
ONT.93
ONT.27601
ONT.27801
ONT.26376
ONT.26433
ONT.29306
ONT.3035
ONT.11341
ONT.21794
ONT.26345
ONT.94
ONT.6500
ONT.9530
ONT.682
ONT.24568
ONT.2954
ONT.23058
ONT.27882
ONT.3897
ONT.21227
ONT.22767
ONT.20133
ONT.26483
ONT.28123
ONT.10644
ONT.9759
ONT.7003
ONT.3628
ONT.3143
ONT.22476
ONT.18904
ONT.25846
ONT.19348
ONT.6601
ONT.16463
ONT.11829
ONT.11795
ONT.6301
ONT.17255
ONT.19368
ONT.9208
ONT.5434
ONT.19259
ONT.28008
ONT.29913
ONT.6422
ONT.6502
ONT.12169
ONT.9820
ONT.12209
ONT.27656
ONT.7713
ONT.27976
ONT.16170
ONT.11560
ONT.1982
ONT.15717
ONT.28600
ONT.9687
ONT.26265
ONT.16246
ONT.9677
ONT.5295
ONT.23863
ONT.2864
ONT.3033
ONT.16181
ONT.12317
ONT.786
ONT.9418
ONT.11652
ONT.11700
ONT.26394
ONT.21497
ONT.25630
ONT.22420
ONT.525
ONT.19638
ONT.609
ONT.8596
ONT.17605
ONT.16235
ONT.11624
ONT.14948
ONT.26524
ONT.27553
ONT.13433
ONT.26478
ONT.16630
ONT.19639
ONT.9799
ONT.26126
ONT.1026
ONT.5599
ONT.27728
ONT.22717
ONT.12708
ONT.26032
ONT.11851
ONT.6581
ONT.6717
ONT.633
ONT.9428
ONT.5557
ONT.21398
ONT.7079
ONT.22328
ONT.29383
ONT.17045
ONT.12147
ONT.9633
ONT.19951
ONT.4391
ONT.1745
ONT.6440
ONT.11847
ONT.5486
ONT.11509
ONT.5616
ONT.15325
ONT.9429
ONT.26306
ONT.8996
ONT.18749
ONT.21484
ONT.6569
ONT.21482
ONT.25165
ONT.988
ONT.13582
ONT.11796
ONT.26390
ONT.3112
ONT.25067
ONT.9675
ONT.5638
ONT.28870
ONT.24802
ONT.669
ONT.12475
ONT.30063
ONT.24044
ONT.12027
ONT.3029
ONT.3424
ONT.27669
ONT.2851
ONT.5392
ONT.2792
ONT.1123
ONT.20823
ONT.104
ONT.23733
ONT.9834
ONT.24810
ONT.2486
ONT.12354
ONT.1124
ONT.4752
ONT.18539
ONT.12130
ONT.19617
ONT.2947
ONT.23362
ONT.14370
ONT.6258
ONT.6325
ONT.12176
ONT.15647
ONT.25505
ONT.30
ONT.27376
ONT.26554
ONT.23918
ONT.16634
ONT.6604
ONT.6636
ONT.6761
ONT.9223
ONT.24854
ONT.9332
ONT.9567
ONT.29369
ONT.6965
ONT.19665
ONT.29024
ONT.2642
ONT.6200
ONT.10037
ONT.26114
ONT.15357
ONT.12002
ONT.8684
ONT.25050
ONT.26308
ONT.15937
ONT.23101
ONT.11871
ONT.28699
ONT.15964
ONT.26311
ONT.8743
ONT.21334
ONT.12200
ONT.1297
ONT.4855
ONT.9904
ONT.21866
ONT.24303
ONT.19964
ONT.26338
ONT.22776
ONT.8606
ONT.24720
ONT.1314
ONT.1176
ONT.22199
ONT.2512
ONT.13461
ONT.6132
ONT.26596
ONT.9068
ONT.22067
ONT.26817
ONT.6493
ONT.10000
ONT.6194
ONT.14206
ONT.19694
ONT.22980
ONT.11947
ONT.25403
ONT.24252
ONT.28802
ONT.25432
ONT.27765
ONT.27689
ONT.8325
ONT.25926
ONT.3519
ONT.29347
ONT.28175
ONT.23120
ONT.9823
ONT.17299
ONT.25211
ONT.1255
ONT.19061
ONT.20495
ONT.20995
ONT.1102
ONT.9066
ONT.12621
ONT.9656
ONT.29295
ONT.17465
ONT.21
ONT.6768
ONT.20263
ONT.11743
ONT.405
ONT.4940
ONT.17332
ONT.16348
ONT.25398
ONT.1262
ONT.11824
ONT.26738
ONT.6892
ONT.10641
ONT.16396
ONT.5259
ONT.9754
ONT.18622
ONT.11132
ONT.11469
ONT.388
ONT.28148
ONT.12353
ONT.24686
ONT.24199
ONT.6776
ONT.23048
ONT.6880
ONT.21331
ONT.2827
ONT.17456
ONT.19834
ONT.1194
ONT.14269
ONT.11614
ONT.2988
ONT.26491
ONT.4974
ONT.19607
ONT.21077
ONT.23094
ONT.23814
ONT.11863
ONT.11710
ONT.5873
ONT.25268
ONT.21700
ONT.12432
ONT.5283
ONT.6579
ONT.4420
ONT.6561
ONT.21785
ONT.12144
ONT.29761
ONT.14453
ONT.19650
ONT.10050
ONT.27703
ONT.20276
ONT.13899
ONT.28648
ONT.8493
ONT.16113
ONT.26706
ONT.3150
ONT.25751
ONT.14277
ONT.25273
ONT.961
ONT.3071
ONT.25845
ONT.25483
ONT.692
ONT.11969
ONT.29614
ONT.18719
ONT.13390
ONT.19602
ONT.29423
ONT.4910
ONT.23125
ONT.21326
ONT.2971
ONT.24126
ONT.27585
ONT.11024
ONT.19711
ONT.28003
ONT.26973
ONT.23114
ONT.23350
ONT.10652
ONT.15295
ONT.17489
ONT.9922
ONT.27867
ONT.3719
ONT.19600
ONT.27906
ONT.26844
ONT.10414
ONT.6357
ONT.21723
ONT.5113
ONT.9392
ONT.27753
ONT.27722
ONT.1133
ONT.26404
ONT.19400
ONT.5404
ONT.11125
ONT.19762
ONT.11239
ONT.26644
ONT.13633
ONT.20953
ONT.29546
ONT.9755
ONT.6980
ONT.28408
ONT.9131
ONT.2499
ONT.24778
ONT.5362
ONT.11972
ONT.28132
ONT.10010
ONT.1764
ONT.933
ONT.20964
ONT.24569
ONT.29471
ONT.2780
ONT.5465
ONT.24866
ONT.1037
ONT.27676
ONT.691
ONT.2751
ONT.26679
ONT.486
ONT.18128
ONT.23111
ONT.19623
ONT.20588
ONT.18585
ONT.12707
ONT.19752
ONT.21647
ONT.18367
ONT.9681
ONT.16504
ONT.2629
ONT.21508
ONT.77
ONT.9213
ONT.4509
ONT.372
ONT.1034
ONT.11840
ONT.19164
ONT.2310
ONT.13800
ONT.3193
ONT.25465
ONT.30295
ONT.26970
ONT.12670
ONT.19754
ONT.15808
ONT.946

## Sheet: LncRNA in DEGs of CRQ64
									LncRNA in DEGs of CRQ64
#ID	Cq-5C-1_CPM	Cq-5C-2_CPM	Cq-5C-3_CPM	Cq-5N-1_CPM	Cq-5N-2_CPM	Cq-5N-3_CPM	Cq-64C-1_CPM	Cq-64C-2_CPM	Cq-64C-3_CPM	Cq-64N-1_CPM	Cq-64N-2_CPM	Cq-64N-3_CPM	Cq-5N-2_Cq-5N-1_Cq-5N-3_vs_Cq-5C-1_Cq-5C-2_Cq-5C-3_DESeq2_FDR	Cq-5N-2_Cq-5N-1_Cq-5N-3_vs_Cq-5C-1_Cq-5C-2_Cq-5C-3_DESeq2_log2FC	Cq-5N-2_Cq-5N-1_Cq-5N-3_vs_Cq-5C-1_Cq-5C-2_Cq-5C-3_DESeq2_(FDR_0.01_FC_2)_regulated	Cq-64N-1_Cq-64N-2_Cq-64N-3_vs_Cq-64C-3_Cq-64C-2_Cq-64C-1_DESeq2_FDR	Cq-64N-1_Cq-64N-2_Cq-64N-3_vs_Cq-64C-3_Cq-64C-2_Cq-64C-1_DESeq2_log2FC	Cq-64N-1_Cq-64N-2_Cq-64N-3_vs_Cq-64C-3_Cq-64C-2_Cq-64C-1_DESeq2_(FDR_0.01_FC_2)_regulated	COG_class	COG_class_annotation	GO_annotation	KEGG_annotation	KEGG_pathway_annotation	KOG_class	KOG_class_annotation	Pfam_annotation	Swiss-Prot_annotation	eggNOG_class	eggNOG_class_annotation	NR_annotation	GO_second_level_annotation
ONT.27823	1.62967	2.19342	2.84117	10.1987	8.22849	5.30694	1.79565	1.61554	1.55282	7.23961	9.56791	6.44243	0.00617998	-1.33789	down	2.34841e-05	-1.7667	down	--	--	--	K01733|4.45591e-12|bvg:104899204|K01733 threonine synthase [EC:4.2.3.1] | (RefSeq) threonine synthase, chloroplastic-like	Glycine, serine and threonine metabolism (ko00260);; Vitamin B6 metabolism (ko00750);; Biosynthesis of amino acids (ko01230)	--	--	--	Threonine synthase 2, chloroplastic OS=Arabidopsis thaliana OX=3702 GN=TS2 PE=1 SV=1	E	Amino acid transport and metabolism	threonine synthase, chloroplastic-like [Chenopodium quinoa]	--
ONT.23304	5.93667	7.01894	6.35085	26.8566	28.7275	23.0369	7.56738	5.38512	6.08187	21.9729	26.1523	20.3791	1.2506e-06	-1.57858	down	2.84427e-07	-1.47269	down	--	--	--	--	--	[L]	Replication, recombination and repair	--	Putative AC transposase OS=Zea mays OX=4577 PE=2 SV=2	S	Function unknown	hypothetical protein CRG98_030374 [Punica granatum]	--
ONT.19709	1.86248	0.658026	1.00277	5.09936	2.59847	3.61837	0.897825	0.269256	0.647007	6.09651	5.10289	4.60174	0.122789	-1.08966	normal	3.27465e-06	-2.44783	down	--	--	--	--	--	--	--	--	--	--	--	--	--
ONT.6789	25.0271	16.7797	16.5456	43.5145	32.7696	47.0388	16.2891	17.2324	17.728	52.7094	58.0453	53.2487	0.182321	-0.668571	normal	4.6359e-09	-1.32457	down	--	--	--	--	--	--	--	--	--	--	--	--	--
ONT.15279	12.4554	13.3799	14.0387	54.5631	45.6176	33.4096	10.7739	10.6356	9.1875	47.756	45.6708	34.3158	5.66356e-05	-1.302	down	2.51316e-11	-1.68939	down	--	--	Molecular Function: protein histidine kinase activity (GO:0004673);; Biological Process: protein phosphorylation (GO:0006468);; Biological Process: response to stress (GO:0006950);; Biological Process: signal transduction (GO:0007165);; Biological Process: response to abiotic stimulus (GO:0009628);; Biological Process: tissue development (GO:0009888);; Cellular Component: membrane (GO:0016020);; …	K14489|4.65919e-14|vvi:100263145|K14489 arabidopsis histidine kinase 2/3/4 (cytokinin receptor) [EC:2.7.13.3] | (RefSeq) CYT1; histidine kinase 2	Plant hormone signal transduction (ko04075)	[T]	Signal transduction mechanisms	--	Probable histidine kinase 3 OS=Oryza sativa subsp. indica OX=39946 GN=HK3 PE=2 SV=1	T	Signal transduction mechanisms	histidine kinase 3-like [Chenopodium quinoa]	biological process: metabolic process (GO:0008152);; biological process: cellular process (GO:0009987);; molecular function: catalytic activity (GO:0003824);; biological process: response to stimulus (GO:0050896);; biological process: biological regulation (GO:0065007);; biological process: developmental process (GO:0032502);; cellular component: membrane (GO:0016020);; molecular function: bindin…
ONT.946	1.51327	1.64507	1.00277	4.7594	4.18642	3.49776	1.41087	0.942396	1.55282	5.46146	4.5926	3.94435	0.0792817	-1.04475	normal	0.00562363	-1.37392	down	--	--	--	--	--	--	--	--	--	--	--	LOW QUALITY PROTEIN: alpha-galactosidase 1-like [Chenopodium quinoa]	--
ONT.28699	0.232811	0.219342	0.334255	1.52981	1.58795	0.482449	0	0.134628	0.129401	1.65114	1.78601	1.97217	--	--	--	0.00056497	-2.63036	down	--	--	--	K11876|8.08228e-10|bvg:104904427|K11876 proteasome assembly chaperone 2 | (RefSeq) proteasome assembly chaperone 2	--	[S]	Function unknown	--	--	O	Posttranslational modification, protein turnover, chaperones	proteasome assembly chaperone 2-like [Chenopodium quinoa]	--
ONT.18170	1.62967	2.30309	3.0083	10.3687	7.50669	7.11612	1.53913	1.21165	1.29401	10.0338	12.5021	4.47026	0.00393372	-1.38319	down	3.25888e-06	-2.17997	down	--	--	--	--	--	--	--	--	--	--	--	--	--
ONT.1295	0	0.109671	0	0.509936	0.866157	2.17102	0.384782	0	0.258803	2.66722	2.04115	2.89252	--	--	--	0.000358582	-2.46113	down	--	--	--	--	--	--	--	--	--	--	--	--	--
ONT.26480	0	0.219342	0	0	0.288719	0.120612	1.92391	1.88479	2.07042	7.1126	7.27161	4.2073	--	--	--	0.00644375	-1.23123	down	--	--	--	--	--	--	--	--	--	--	--	--	--
ONT.19621	1.16405	4.27717	2.50691	23.967	21.7983	14.4735	4.48912	3.3657	2.71743	15.2413	19.7737	18.5384	1.08758e-07	-2.34695	down	2.73553e-09	-1.93246	down	--	--	--	--	--	--	--	--	--	--	--	uncharacterized protein LOC110714988 isoform X5 [Chenopodium quinoa]	--
ONT.11530	0.582027	0.658026	0.501383	5.43932	3.17591	3.9802	0.384782	0.134628	0.388204	4.19135	4.72017	4.73322	0.000663593	-2.09882	down	3.87917e-07	-2.96741	down	--	--	--	--	--	--	--	--	--	--	--	--	--
ONT.12028	4.4234	3.94816	5.34808	12.0685	9.239	6.63367	4.10434	4.57735	3.62324	9.27178	13.1399	11.5701	0.247741	-0.591689	normal	0.00221953	-1.09004	down	--	--	--	--	--	--	--	--	--	--	--	uncharacterized protein LOC110713369 isoform X1 [Chenopodium quinoa]	--
ONT.26771	8.38118	9.65105	9.35914	40.2849	37.6778	46.3151	10.2609	10.0971	8.54049	44.1997	43.247	43.9137	6.90168e-07	-1.7515	down	2.52445e-14	-1.81859	down	--	--	--	--	--	--	--	--	--	--	--	--	--
ONT.8723	0.698432	1.53539	1.00277	6.62917	6.78489	3.25653	0.769564	1.21165	1.42342	5.46146	7.90947	4.99617	0.00198801	-1.72476	down	6.50278e-05	-1.90368	down	--	--	--	K20222|8.37196e-06|bvg:104889842|K20222 importin-5 | (RefSeq) importin-5	--	--	--	--	--	--	--	uncharacterized protein LOC110727096 [Chenopodium quinoa]	--
ONT.21192	0.465621	1.20638	0.835638	7.47906	9.9608	6.8749	1.15435	0.67314	0.258803	5.33445	8.93005	7.49426	2.49974e-07	-2.58691	down	6.27534e-08	-2.71303	down	--	--	--	--	--	--	--	--	--	--	--	--	--
ONT.19470	1.86248	2.08375	2.17266	12.4084	11.9818	6.27184	1.41087	0.538512	1.16461	6.73157	7.01647	7.49426	8.06473e-05	-1.76878	down	1.15961e-06	-2.22567	down	--	--	--	--	--	--	--	--	--	--	--	--	--
ONT.15486	0.116405	0.767697	0.167128	1.69979	5.77438	4.22143	0.769564	2.15405	1.42342	4.44537	4.33745	12.2275	0.000825621	-2.38543	down	0.00189689	-1.72392	down	--	--	--	--	--	--	--	--	--	--	--	uncharacterized protein LOC110721203 isoform X3 [Chenopodium quinoa]	--
ONT.1982	0.814837	0.767697	0.835638	8.15897	5.05258	2.65347	0.641303	1.61554	1.42342	6.35054	5.74075	5.78504	0.00105172	-1.96903	down	0.000177275	-1.77811	down	--	--	Cellular Component: integral component of membrane (GO:0016021);;	--	--	--	--	--	--	S	Function unknown	hypothetical protein BVRB_8g182630 [Beta vulgaris subsp. vulgaris]	cellular component: membrane (GO:0016020);; cellular component: membrane part (GO:0044425)
ONT.27703	3.02654	4.38684	3.0083	12.9184	12.848	13.388	4.36086	4.44272	4.52905	11.685	10.7161	12.8849	0.000511248	-1.45127	down	0.00249219	-1.0371	down	--	--	Cellular Component: cytosol (GO:0005829);; Molecular Function: metal ion binding (GO:0046872);;	--	--	[O]	Posttranslational modification, protein turnover, chaperones	--	--	S	Function unknown	UBX domain-containing protein 1-like [Chenopodium quinoa]	cellular component: cell (GO:0005623);; cellular component: cell part (GO:0044464);; molecular function: binding (GO:0005488)
ONT.23024	3.49216	4.1675	6.18372	9.34882	11.1157	4.46265	3.5913	3.3657	3.10563	8.89075	11.0988	10.2553	0.499281	-0.406968	normal	0.000821231	-1.20418	down	--	--	--	--	--	--	--	--	--	--	--	--	--
ONT.2832	0.116405	0.219342	0.167128	1.69979	2.16539	0.844286	0	0	0.129401	2.28619	1.53087	1.70922	--	--	--	0.000164309	-2.92396	down	--	--	--	--	--	--	--	--	--	--	--	PREDICTED: uncharacterized protein LOC104902763 [Beta vulgaris subsp. vulgaris]	--
ONT.34	1.16405	0.548355	0.835638	1.52981	1.87667	2.05041	0.256521	0.67314	0.388204	3.17527	2.2963	1.97217	0.493171	-0.600064	normal	0.00668644	-1.78074	down	--	--	--	--	--	--	--	--	--	--	--	--	--
ONT.26662	3.02654	2.96112	4.01106	10.8786	12.5593	9.89021	3.46304	3.3657	3.10563	10.6689	10.7161	8.15165	0.00196892	-1.28767	down	0.00112479	-1.18536	down	--	--	--	--	--	--	--	--	--	--	--	uncharacterized protein LOC110735375 isoform X1 [Chenopodium quinoa]	--
ONT.10050	3.14294	3.18046	3.17542	11.2186	13.4254	9.64898	2.30869	3.09644	2.97623	8.76374	10.5885	8.28313	0.000681466	-1.37616	down	0.000510953	-1.31789	down	--	--	--	--	--	--	--	--	--	--	--	--	--
ONT.16102	0.232811	2.08375	0.501383	1.18985	2.16539	5.30694	1.79565	1.75016	1.16461	5.58847	4.97531	6.048	0.241272	-1.05096	normal	0.00277768	-1.38109	down	--	--	--	--	--	--	--	--	--	--	--	uncharacterized protein LOC110715995 [Chenopodium quinoa]	--
ONT.5458	1.28046	2.52243	1.50415	5.60929	3.17591	5.18633	1.53913	1.75016	1.68222	5.46146	6.25103	4.33878	0.138936	-0.940245	normal	0.00658639	-1.25646	down	--	--	--	--	--	--	--	--	--	--	--	uncharacterized protein LOC110727362 [Chenopodium quinoa]	--
ONT.25267	10.9421	10.8574	11.6989	47.764	42.4417	39.3196	9.23477	10.3664	10.4815	43.8187	43.247	33.3955	1.81931e-06	-1.51718	down	1.31568e-10	-1.6283	down	--	--	Cellular Component: integral component of membrane (GO:0016021);;	--	--	[TR]	Signal transduction mechanisms;; General function prediction only	--	--	U	Intracellular trafficking, secretion, and vesicular transport	uncharacterized protein LOC110719065 [Chenopodium quinoa]	cellular component: membrane (GO:0016020);; cellular component: membrane part (GO:0044425)
ONT.19525	3.49216	2.6321	4.01106	12.7484	9.38336	11.4582	3.5913	3.90421	3.36444	9.77982	11.8642	9.72939	0.00622027	-1.27711	down	0.00115586	-1.15027	down	--	--	--	--	--	--	--	--	--	--	--	--	--
ONT.16367	4.19059	6.58026	7.68787	21.0773	18.9111	24.2431	4.61738	4.84661	7.76409	23.1159	20.9218	20.905	0.000788159	-1.39334	down	1.56689e-06	-1.52131	down	--	--	--	--	--	--	--	--	--	--	--	--	--
ONT.25835	2.79373	4.05783	2.67404	8.49893	16.7457	12.4231	7.1826	7.40454	4.65845	14.0982	16.3292	29.0567	0.001048	-1.48535	down	0.00129138	-1.24772	down	--	--	--	--	--	--	--	--	--	--	--	--	--
ONT.6230	10.2437	8.335	9.02489	20.3974	17.6119	22.1927	9.49129	9.28933	12.5519	29.8475	31.1276	29.5826	0.111877	-0.723501	normal	1.69567e-05	-1.16937	down	--	--	--	--	--	--	--	--	--	--	--	--	--
ONT.1036	2.67732	2.85145	1.67128	10.5387	7.07361	18.0918	2.05217	3.90421	1.94102	12.32	12.2469	17.7496	0.00163693	-1.77038	down	3.67932e-07	-1.97594	down	--	--	--	K02949|2.45667e-10|aly:ARALYDRAFT_491674|K02949 small subunit ribosomal protein S11e | (RefSeq) 40S ribosomal protein S11	Ribosome (ko03010)	[J]	Translation, ribosomal structure and biogenesis	--	40S ribosomal protein S11 OS=Glycine max OX=3847 GN=RPS11 PE=2 SV=2	J	Translation, ribosomal structure and biogenesis	40S ribosomal protein S11-2 [Arabidopsis lyrata subsp. lyrata]	--
ONT.5585	2.44451	2.85145	2.84117	6.45919	7.36233	5.18633	3.20652	2.4233	2.58803	9.65281	7.14404	6.44243	0.124306	-0.778603	normal	0.00688099	-1.10568	down	--	--	--	K06268|7.55182e-06|bvg:104884222|K06268 serine/threonine-protein phosphatase 2B regulatory subunit | (RefSeq) calcineurin B-like protein 10	--	--	--	--	--	--	--	uncharacterized protein LOC110701677 [Chenopodium quinoa]	--
ONT.21785	19.0905	2.85145	10.529	66.9716	46.195	58.3763	7.8239	3.3657	9.4463	102.117	63.5309	34.4473	0.00440155	-1.72081	down	8.78833e-12	-2.73475	down	--	--	--	--	--	--	--	--	--	--	--	glycine-rich cell wall structural protein-like [Chenopodium quinoa]	--
ONT.2898	1.74608	2.30309	2.00553	5.77927	4.6195	3.01531	0.769564	2.15405	1.55282	6.47755	6.63375	6.83687	0.268603	-0.675251	normal	0.000259398	-1.67893	down	--	--	--	--	--	--	--	--	--	--	--	--	--
ONT.9807	2.32811	3.3998	2.00553	1.52981	8.80593	11.3376	2.56521	3.50033	4.91725	9.27178	8.54733	12.4904	0.190733	-0.987092	normal	0.00920023	-1.07173	down	--	--	--	--	--	--	--	--	--	--	--	pinin-like [Chenopodium quinoa]	--
ONT.19660	1.39686	1.20638	1.67128	6.45919	5.48566	5.30694	3.71956	2.01942	1.94102	7.87466	7.52676	6.70539	0.00430687	-1.49445	down	0.00770322	-1.12827	down	--	--	--	--	--	--	--	--	--	--	--	uncharacterized protein LOC110689162 isoform X1 [Chenopodium quinoa]	--
ONT.29733	0.931242	0.438684	0.835638	2.20972	3.17591	1.56796	0.513043	0.403884	0.517606	3.42929	3.82716	1.1833	0.173954	-1.02987	normal	0.00595944	-1.81176	down	--	--	--	--	--	--	--	--	--	--	--	--	--
ONT.11936	1.97889	2.96112	2.84117	13.4283	12.4149	10.1314	2.69347	4.44272	3.62324	12.32	12.6296	8.67756	2.38956e-05	-1.72497	down	0.000859493	-1.24563	down	--	--	--	--	--	--	--	--	--	--	--	--	--
ONT.19101	0.698432	2.6321	1.00277	10.8786	7.36233	7.47796	1.92391	2.28868	1.68222	6.09651	8.54733	8.28313	0.00031297	-1.95439	down	0.000247299	-1.528	down	--	--	--	--	--	--	--	--	--	S	Function unknown	uncharacterized protein LOC110712847 [Chenopodium quinoa]	--
ONT.1035	3.02654	2.96112	2.84117	8.32895	8.22849	4.22143	2.82174	2.15405	2.58803	6.60456	8.54733	7.36278	0.158106	-0.74834	normal	0.00363502	-1.17464	down	--	--	--	K01733|5.48758e-08|sot:102591826|K01733 threonine synthase [EC:4.2.3.1] | (RefSeq) threonine synthase, chloroplastic-like	Glycine, serine and threonine metabolism (ko00260);; Vitamin B6 metabolism (ko00750);; Biosynthesis of amino acids (ko01230)	--	--	--	Threonine synthase, chloroplastic OS=Solanum tuberosum OX=4113 PE=2 SV=1	E	Amino acid transport and metabolism	threonine synthase, chloroplastic-like [Chenopodium quinoa]	--
ONT.6317	0	0.219342	0	1.18985	2.30975	2.29163	0	0.538512	0	1.65114	2.16873	2.10365	0.00113611	-2.64834	down	0.00291521	-2.24094	down	--	--	--	--	--	--	--	--	--	--	--	--	--
ONT.5392	2.79373	3.94816	3.67681	11.5585	9.09464	10.1314	2.95	2.28868	2.97623	8.63673	9.44034	5.91652	0.0116555	-1.13433	normal	0.00495058	-1.14359	down	--	--	--	--	--	--	--	--	--	S	Function unknown	uncharacterized protein LOC110692816 isoform X2 [Chenopodium quinoa]	--
ONT.1727	1.86248	1.42572	2.33979	8.32895	7.93977	7.35735	1.92391	2.4233	1.94102	6.85858	6.25103	5.12765	0.000979967	-1.57265	down	0.00997093	-1.1284	down	--	--	--	--	--	--	--	--	--	--	--	--	--
ONT.27788	3.25935	1.42572	2.67404	8.49893	5.48566	5.54816	1.92391	1.75016	2.58803	9.14477	7.52676	5.65356	0.129692	-0.909441	normal	0.00105988	-1.39934	down	--	--	--	--	--	--	--	--	--	--	--	--	--
ONT.22769	1.74608	3.18046	1.50415	14.7881	16.1683	10.3727	1.79565	2.55793	1.81162	11.939	15.8189	15.2515	6.00818e-07	-2.10794	down	7.79879e-11	-2.3428	down	--	--	--	--	--	--	--	--	--	--	--	--	--
ONT.22685	0.931242	1.09671	1.8384	3.39957	6.20746	10.8551	2.05217	2.55793	2.71743	6.35054	7.14404	8.28313	0.00326482	-1.83505	down	0.00495085	-1.17004	down	--	--	Molecular Function: metal ion binding (GO:0046872);;	K12847|2.23808e-06|sly:101263781|K12847 U4/U6.U5 tri-snRNP-associated protein 2 | (RefSeq) U4/U6.U5 tri-snRNP-associated protein 2-like	Spliceosome (ko03040)	--	--	--	--	--	--	U4/U6.U5 tri-snRNP-associated protein 2-like isoform X1 [Chenopodium quinoa]	molecular function: binding (GO:0005488)
ONT.8341	0.698432	2.41276	2.84117	13.7683	13.8585	6.51306	1.15435	1.61554	2.32923	14.7332	17.2222	7.2313	0.000135643	-1.94101	down	2.83967e-08	-2.39222	down	--	--	--	K14406|1.46266e-06|bvg:104907925|K14406 cleavage stimulation factor subunit 1 | (RefSeq) cleavage stimulation factor subunit 50	mRNA surveillance pathway (ko03015)	--	--	--	--	--	--	cleavage stimulation factor subunit 50-like [Chenopodium quinoa]	--
ONT.25435	4.19059	4.49651	7.85499	20.7374	21.9426	14.2322	8.59347	6.86603	6.72887	50.5503	46.4363	9.59791	0.000823253	-1.33268	down	0.000150357	-1.75956	down	--	--	Molecular Function: kinase activity (GO:0016301);;	K13418|1.36832e-08|aly:ARALYDRAFT_681181|K13418 somatic embryogenesis receptor kinase 1 [EC:2.7.10.1 2.7.11.1] | (RefSeq) hypothetical protein	--	--	--	--	Somatic embryogenesis receptor kinase 2 OS=Arabidopsis thaliana OX=3702 GN=SERK2 PE=1 SV=1	T	Signal transduction mechanisms	inactive leucine-rich repeat receptor-like serine/threonine-protein kinase At5g24100 [Chenopodium quinoa]	molecular function: catalytic activity (GO:0003824)
ONT.8970	2.0953	2.52243	2.17266	6.79914	10.6826	5.91	2.69347	2.96182	2.84683	7.62064	10.0782	7.75722	0.00717055	-1.27342	down	0.00214213	-1.18678	down	--	--	--	--	--	--	--	--	--	--	--	uncharacterized protein LOC110726939 [Chenopodium quinoa]	--
ONT.12861	0.232811	0.109671	0.334255	2.88964	2.30975	3.9802	0.513043	0.67314	0.129401	9.5258	3.1893	4.60174	0.000234934	-2.63526	down	1.67996e-06	-2.8319	down	--	--	--	--	--	--	--	--	--	--	--	--	--
ONT.11866	2.0953	1.09671	3.34255	8.15897	5.48566	3.25653	2.18043	2.28868	2.71743	9.01776	7.27161	7.49426	0.191211	-0.861998	normal	0.000978073	-1.31741	down	--	--	Biological Process: intracellular protein transport (GO:0006886);; Biological Process: vesicle-mediated transport (GO:0016192);; Cellular Component: AP-3 adaptor complex (GO:0030123);;	K12397|6.24325e-22|bvg:104904184|K12397 AP-3 complex subunit beta | (RefSeq) AP3-complex subunit beta-A	--	[U]	Intracellular trafficking, secretion, and vesicular transport	--	AP3-complex subunit beta-A OS=Arabidopsis thaliana OX=3702 GN=AP3BA PE=2 SV=2	U	Intracellular trafficking, secretion, and vesicular transport	AP3-complex subunit beta-A-like [Chenopodium quinoa]	biological process: localization (GO:0051179);; cellular component: cell (GO:0005623);; cellular component: membrane (GO:0016020);; cellular component: macromolecular complex (GO:0032991);; cellular component: membrane part (GO:0044425);; cellular component: cell part (GO:0044464)
ONT.24935	0.582027	1.09671	1.33702	3.73953	5.3413	4.10082	1.15435	2.01942	1.68222	6.09651	6.25103	6.70539	0.00661821	-1.57786	down	0.000608637	-1.52346	down	--	--	--	--	--	--	--	--	--	--	--	protein FAR1-RELATED SEQUENCE 5-like [Chenopodium quinoa]	--
ONT.17020	0.698432	1.75474	2.00553	1.52981	4.18642	8.56347	2.69347	2.82719	3.10563	10.2879	8.93005	11.833	0.119085	-1.19099	normal	9.51233e-05	-1.44596	down	--	--	--	--	--	--	--	--	--	--	--	--	--
ONT.26240	0.465621	0.658026	1.00277	3.73953	5.48566	2.77408	1.28261	1.88479	1.81162	6.47755	6.12346	6.96835	0.0026309	-1.83273	down	0.000460895	-1.5297	down	--	--	--	--	--	--	--	--	--	--	--	--	--
ONT.22420	4.53981	4.9352	5.51521	19.8875	14.2916	13.6292	5.51521	4.98124	4.65845	16.7654	13.2675	11.0442	0.00214853	-1.23197	down	0.00156625	-1.06778	down	--	--	--	--	--	--	--	--	--	--	--	--	--
ONT.19781	7.21713	4.49651	7.35361	10.7087	11.9818	27.4996	5.89999	4.03884	8.7993	31.2446	21.0494	10.2553	0.111659	-0.983388	normal	0.00303948	-1.29957	down	--	--	--	--	--	[L]	Replication, recombination and repair	Domain of unknown function (DUF4413);; hAT family C-terminal dimerisation region	Zinc finger BED domain-containing protein RICESLEEPER 2 OS=Oryza sativa subsp. japonica OX=39947 GN=Os03g0733400 PE=2 SV=1	S	Function unknown	zinc finger BED domain-containing protein RICESLEEPER 2-like [Chenopodium quinoa]	--
ONT.9473	0.931242	1.53539	1.50415	7.30908	4.76386	5.66878	1.41087	1.07702	1.03521	5.08043	5.23046	6.57391	0.00247633	-1.62854	down	0.000182524	-1.76794	down	--	--	--	--	--	--	--	--	--	--	--	uncharacterized protein LOC110690668 [Chenopodium quinoa]	--
ONT.23716	9.42883	12.0638	8.35638	38.7551	32.1922	35.46	7.8239	10.6356	10.2227	40.1354	42.0988	29.1882	0.000103921	-1.40306	down	1.32245e-08	-1.57489	down	--	--	--	--	--	[O]	Posttranslational modification, protein turnover, chaperones	--	SKP1-like protein 20 OS=Arabidopsis thaliana OX=3702 GN=ASK20 PE=2 SV=1	O	Posttranslational modification, protein turnover, chaperones	PREDICTED: SKP1-like protein 21 isoform X4 [Ricinus communis]	--
ONT.25292	3.02654	3.3998	3.50968	15.1281	12.9923	9.16653	2.18043	2.4233	3.23504	10.5419	12.6296	8.80904	0.000479539	-1.42583	down	1.89919e-05	-1.60232	down	--	--	Molecular Function: threonine synthase activity (GO:0004795);; Biological Process: cellular amino acid metabolic process (GO:0006520);; Molecular Function: pyridoxal phosphate binding (GO:0030170);;	K01733|1.01575e-13|pvu:PHAVU_003G133700g|K01733 threonine synthase [EC:4.2.3.1] | (RefSeq) hypothetical protein	Glycine, serine and threonine metabolism (ko00260);; Vitamin B6 metabolism (ko00750);; Biosynthesis of amino acids (ko01230)	--	--	--	Threonine synthase, chloroplastic OS=Solanum tuberosum OX=4113 PE=2 SV=1	E	Amino acid transport and metabolism	threonine synthase, chloroplastic-like [Chenopodium quinoa]	molecular function: catalytic activity (GO:0003824);; biological process: metabolic process (GO:0008152);; biological process: cellular process (GO:0009987);; biological process: single-organism process (GO:0044699);; molecular function: binding (GO:0005488)
ONT.5136	1.16405	3.29013	2.67404	6.79914	13.1367	8.20163	3.20652	4.57735	4.39965	13.4631	17.605	23.0087	0.00352873	-1.4757	down	8.58629e-07	-1.73756	down	--	--	--	--	--	--	--	Family of unknown function (DUF5496);; BURP domain;; BURP domain	BURP domain-containing protein 5 OS=Oryza sativa subsp. japonica OX=39947 GN=BURP5 PE=2 SV=2	S	Function unknown	BURP domain-containing protein 9-like [Chenopodium quinoa]	--
ONT.6883	0.349216	1.75474	1.50415	4.41944	4.33078	3.37714	1.02609	0.403884	0.129401	3.17527	3.44445	4.07583	0.0577038	-1.22561	normal	0.000620201	-2.07265	down	--	--	--	--	--	--	--	--	--	--	--	--	--
ONT.21658	1.39686	2.6321	2.67404	20.5674	25.1185	16.6445	2.56521	2.28868	1.16461	25.2751	19.9013	22.2198	1.23227e-12	-2.6772	down	1.99488e-18	-3.00129	down	--	--	Cellular Component: cytosol (GO:0005829);;	K14786|7.94184e-20|bvg:104890205|K14786 protein KRI1 | (RefSeq) protein KRI1 homolog	--	--	--	KRI1-like family C-terminal	--	S	Function unknown	protein KRI1 homolog [Chenopodium quinoa]	cellular component: cell (GO:0005623);; cellular component: cell part (GO:0044464)
ONT.26235	5.23824	2.6321	3.50968	12.4084	11.9818	21.469	3.46304	3.23107	3.23504	21.8458	16.5844	10.3868	0.00532723	-1.50237	down	3.52294e-07	-1.86032	down	--	--	--	--	--	--	--	--	--	--	--	uncharacterized protein LOC110708979 [Chenopodium quinoa]	--
ONT.28175	5.93667	3.50947	5.34808	8.66891	7.93977	13.5086	2.82174	2.15405	2.97623	15.8763	12.5021	6.048	0.304738	-0.630694	normal	0.000109502	-1.65172	down	--	--	--	--	--	--	--	--	--	--	--	uncharacterized protein LOC110776087 [Spinacia oleracea]	--
ONT.23754	1.04765	0.767697	1.16989	4.7594	3.32027	5.18633	1.02609	1.07702	0.647007	6.73157	4.46502	2.49809	0.00902438	-1.58682	down	0.00168106	-1.74342	down	--	--	--	--	--	--	--	--	--	--	--	uncharacterized protein LOC110690590 [Chenopodium quinoa]	--
ONT.26613	0.582027	0.438684	1.00277	5.43932	6.0631	2.29163	0.641303	0.942396	0.90581	4.06434	3.31688	3.28696	0.00105159	-2.02206	down	0.00474529	-1.5629	down	--	--	--	--	--	--	--	--	--	--	--	--	--
ONT.12839	6.05308	2.85145	3.0083	14.2782	9.239	24.4843	4.61738	2.15405	4.14085	17.2735	13.6502	9.72939	0.01414	-1.47337	normal	0.00013363	-1.47821	down	--	--	--	--	--	--	--	--	--	--	--	uncharacterized protein LOC110716044 [Chenopodium quinoa]	--
ONT.6306	4.19059	1.75474	2.17266	6.11923	6.92925	9.89021	1.66739	0.538512	2.58803	13.5901	8.93005	3.41843	0.10979	-0.998656	normal	0.000960936	-1.83158	down	--	--	--	--	--	--	--	--	--	--	--	--	--
ONT.23052	2.91013	2.41276	3.34255	6.79914	7.21797	7.35735	1.53913	3.63496	2.84683	8.89075	8.29219	7.62574	0.086275	-0.876196	normal	0.00405923	-1.21624	down	--	--	--	--	--	--	--	--	--	--	--	--	--
ONT.26478	0.698432	0.438684	0.501383	2.03974	2.88719	1.08551	0.897825	0.538512	0.129401	3.5563	3.1893	2.23513	0.149829	-1.14282	normal	0.003616	-1.8345	down	--	--	--	--	--	--	--	--	--	--	--	--	--
ONT.19280	0.349216	2.08375	0.835638	16.4879	26.1291	16.2827	1.53913	1.07702	1.68222	63.1243	28.0659	21.0365	1.14777e-12	-3.38825	down	4.37934e-21	-3.99767	down	--	--	--	--	--	--	--	--	--	--	--	--	--
ONT.19435	3.14294	6.58026	4.34532	20.0575	22.9531	12.6643	4.87391	6.05826	5.95247	17.6545	23.0906	17.0922	0.000187667	-1.49591	down	5.07965e-06	-1.39411	down	--	--	--	--	--	--	--	--	--	--	--	--	--
ONT.89	3.84137	3.18046	3.84393	9.17885	7.50669	6.99551	3.46304	4.3081	4.65845	12.5741	7.7819	13.1478	0.172363	-0.693304	normal	0.0075951	-1.04971	down	--	--	--	--	--	--	--	--	--	S	Function unknown	protein FAR-RED IMPAIRED RESPONSE 1-like [Chenopodium quinoa]	--
ONT.19929	1.97889	1.97408	2.50691	6.11923	5.77438	3.61837	1.66739	1.21165	0.517606	5.58847	6.12346	4.07583	0.156184	-0.795834	normal	0.000725913	-1.70441	down	--	--	--	--	--	--	--	--	--	--	--	--	--
ONT.20953	1.04765	1.42572	1.00277	2.3797	3.32027	1.80918	0.769564	0.269256	0.647007	2.66722	4.33745	2.36661	0.424291	-0.604091	normal	0.00328602	-1.80573	down	--	--	--	--	--	--	--	--	--	--	--	--	--
ONT.6200	2.44451	1.64507	0.835638	12.5784	9.81644	10.4933	1.41087	2.15405	0.776409	12.32	9.95063	7.62574	2.33333e-05	-2.09458	down	1.19141e-07	-2.26998	down	--	--	--	--	--	--	--	--	--	--	--	--	--
ONT.13992	1.51327	1.86441	1.33702	6.45919	5.91874	1.9298	3.20652	3.90421	2.71743	8.76374	20.5391	6.83687	0.11571	-1.00775	normal	0.00186172	-1.41981	down	--	--	--	--	--	--	--	--	Protein EARLY RESPONSIVE TO DEHYDRATION 15 OS=Arabidopsis thaliana OX=3702 GN=ERD15 PE=1 SV=1	S	Function unknown	protein EARLY RESPONSIVE TO DEHYDRATION 15-like [Chenopodium quinoa]	--
ONT.14013	2.91013	4.60618	3.50968	12.0685	13.5698	19.4186	4.2326	4.44272	3.62324	14.6062	14.5432	14.9885	0.000621934	-1.58282	down	3.92538e-06	-1.46221	down	--	--	--	--	--	--	--	--	--	--	--	--	--
ONT.28014	5.93667	9.21236	7.68787	20.2275	24.5411	21.8308	9.36303	8.48156	9.57571	24.005	28.5762	21.431	0.0019993	-1.13275	down	0.000101149	-1.07305	down	--	--	--	--	--	--	--	--	--	--	--	--	--
ONT.26489	5.47105	10.9671	7.35361	27.0266	25.8403	18.9361	7.8239	7.40454	8.7993	28.8314	33.1688	24.7179	0.00243945	-1.15903	down	4.30027e-08	-1.47785	down	--	--	--	--	--	--	--	--	--	--	--	--	--
ONT.1256	0.814837	0.987039	1.67128	4.41944	3.32027	2.89469	1.02609	1.21165	1.03521	3.81032	4.20988	4.2073	0.0795071	-1.11553	normal	0.00572968	-1.4213	down	--	--	Cellular Component: integral component of membrane (GO:0016021);;	K14003|1.44447e-08|gra:105785320|K14003 prolactin regulatory element-binding protein | (RefSeq) SEC12-like protein 1	Protein processing in endoplasmic reticulum (ko04141)	[U]	Intracellular trafficking, secretion, and vesicular transport	--	SEC12-like protein 1 OS=Arabidopsis thaliana OX=3702 GN=PHF1 PE=1 SV=2	S	Function unknown	SEC12-like protein 1 [Chenopodium quinoa]	cellular component: membrane (GO:0016020);; cellular component: membrane part (GO:0044425)
ONT.14061	3.37575	1.42572	2.33979	11.3886	11.5488	10.3727	3.46304	0.942396	1.42342	21.9729	13.9054	6.048	0.000602816	-1.66424	down	6.50212e-06	-2.25393	down	--	--	--	--	--	--	--	--	--	--	--	--	--
ONT.5594	1.39686	5.81256	2.84117	13.9382	12.4149	13.2673	4.74565	3.63496	1.81162	7.23961	9.56791	14.1996	0.003915	-1.49703	down	0.00713225	-1.20537	down	--	--	--	--	--	--	--	--	--	--	--	uncharacterized protein LOC110713227 [Chenopodium quinoa]	--
ONT.5693	6.28589	7.01894	8.35638	33.1458	33.0583	30.5149	7.1826	7.26991	6.98768	68.4588	43.3745	31.8177	1.36927e-07	-1.72432	down	2.14009e-13	-2.31201	down	--	--	--	--	--	--	--	--	--	--	--	--	--
ONT.19411	1.86248	1.75474	1.67128	6.11923	7.36233	6.8749	1.41087	4.03884	1.81162	6.47755	5.10289	18.407	0.00361918	-1.4376	down	0.00594372	-1.53497	down	--	--	--	--	--	--	--	--	--	--	--	--	--
ONT.27672	9.42883	9.32204	9.02489	29.7463	30.3155	27.1378	8.72173	8.34694	8.15229	25.0211	27.428	20.905	0.000308536	-1.22089	down	1.48192e-05	-1.1791	down	--	--	--	--	--	--	--	--	--	--	--	uncharacterized protein LOC110714988 isoform X5 [Chenopodium quinoa]	--
ONT.9760	0.698432	0.329013	0	1.69979	1.01052	0.964898	0.513043	0.134628	0.258803	1.90516	2.2963	2.36661	--	--	--	0.00399374	-1.98771	down	--	--	--	--	--	--	--	--	--	--	--	--	--
ONT.3035	6.5187	2.85145	2.33979	13.5983	14.0029	27.7408	3.46304	3.23107	5.04666	33.0228	21.5597	15.2515	0.00510174	-1.65153	down	6.69052e-09	-2.11327	down	--	--	--	--	--	--	--	--	--	--	--	--	--
ONT.12792	1.39686	2.52243	3.34255	4.07949	6.92925	6.75429	2.05217	1.48091	2.07042	7.49363	7.27161	5.78504	0.135988	-0.883347	normal	0.000695971	-1.44051	down	--	--	--	--	--	--	--	--	--	--	--	--	--
ONT.9769	0	0.548355	0.334255	1.18985	2.30975	1.56796	0.256521	0.67314	0.517606	2.54021	2.55144	3.024	0.0605313	-1.58484	normal	0.00423769	-1.80563	down	--	--	Molecular Function: protein kinase activity (GO:0004672);; Molecular Function: ATP binding (GO:0005524);; Biological Process: protein phosphorylation (GO:0006468);; Cellular Component: integral component of membrane (GO:0016021);;	K04733|8.0947e-17|bvg:104896174|K04733 interleukin-1 receptor-associated kinase 4 [EC:2.7.11.1] | (RefSeq) lysM domain receptor-like kinase 4	--	--	--	--	Protein LYK5 OS=Arabidopsis thaliana OX=3702 GN=LYK5 PE=2 SV=1	T	Signal transduction mechanisms	lysM domain receptor-like kinase 4 [Chenopodium quinoa]	biological process: metabolic process (GO:0008152);; biological process: cellular process (GO:0009987);; molecular function: catalytic activity (GO:0003824);; molecular function: binding (GO:0005488);; cellular component: membrane (GO:0016020);; cellular component: membrane part (GO:0044425)
ONT.8421	2.56092	3.29013	3.0083	13.2583	11.26	16.5239	3.5913	3.3657	2.71743	10.0338	12.5021	13.1478	9.9806e-05	-1.74495	down	2.4613e-05	-1.48756	down	--	--	--	K16732|2.60112e-12|bvg:104888650|K16732 protein regulator of cytokinesis 1 | (RefSeq) 65-kDa microtubule-associated protein 3	--	--	--	--	65-kDa microtubule-associated protein 3 OS=Arabidopsis thaliana OX=3702 GN=MAP65-3 PE=1 SV=1	S	Function unknown	65-kDa microtubule-associated protein 3-like [Spinacia oleracea]	--
ONT.27758	4.77262	4.49651	5.18095	15.4681	16.6013	12.3025	5.51521	4.3081	4.14085	15.2413	15.1811	15.6459	0.00215777	-1.17018	down	1.63866e-05	-1.34837	down	--	--	--	--	--	--	--	--	--	--	--	--	--
ONT.17465	0.814837	2.30309	1.50415	7.64904	5.91874	4.82449	1.15435	1.61554	1.94102	5.46146	6.50618	5.12765	0.00750959	-1.4567	down	0.00224335	-1.4075	down	--	--	--	--	--	--	--	--	--	S	Function unknown	2-oxoglutarate-dependent dioxygenase mpl2-like isoform X1 [Chenopodium quinoa]	--
ONT.19802	0.814837	1.20638	0.501383	2.3797	3.60899	3.13592	0.897825	0.942396	0.258803	4.82641	6.37861	2.62956	0.065097	-1.2444	normal	0.000280688	-2.06494	down	--	--	--	--	--	--	--	--	--	--	--	--	--
ONT.12317	5.70386	3.94816	4.8467	14.4482	12.848	29.0676	3.20652	4.17347	3.49384	23.878	17.9877	21.6939	0.00588037	-1.48834	down	1.00377e-11	-2.13345	down	--	--	--	--	--	--	--	--	--	--	--	--	--
ONT.6493	11.0585	4.38684	5.84946	26.0067	21.5096	44.5059	4.74565	5.51975	7.89349	50.8043	33.5515	24.455	0.00486001	-1.57122	down	4.03873e-10	-2.13657	down	--	--	--	--	--	--	--	--	--	--	--	--	--
ONT.12169	7.44994	4.60618	7.18648	12.7484	11.6931	16.162	4.2326	7.13528	8.41109	18.2895	18.8807	17.3551	0.210219	-0.675047	normal	0.00168958	-1.08208	down	--	--	--	--	--	--	--	--	--	--	--	--	--
ONT.18674	1.97889	1.64507	2.33979	14.7881	12.9923	11.9406	0.641303	1.88479	1.81162	11.431	11.0988	8.28313	1.19686e-07	-2.20573	down	5.60654e-08	-2.30486	down	--	--	--	--	--	--	--	--	--	--	--	--	--
ONT.5807	1.86248	2.52243	2.17266	9.17885	8.51721	11.9406	2.82174	2.55793	2.58803	13.8442	13.3951	11.1756	0.000391056	-1.693	down	6.65047e-08	-1.85022	down	--	--	--	--	--	--	--	--	--	--	--	--	--
ONT.8658	5.82027	5.70289	7.85499	24.3069	16.7457	13.991	5.89999	5.11586	5.56426	25.6562	21.4321	25.3753	0.0107728	-1.06518	normal	8.07753e-10	-1.74672	down	--	--	--	--	--	--	--	--	--	--	--	--	--
ONT.6814	5.00543	4.9352	4.8467	21.2473	14.0029	15.3178	3.46304	4.3081	3.62324	16.2574	17.4774	17.6181	0.00140041	-1.31916	down	1.12381e-08	-1.77608	down	--	--	--	--	--	--	--	--	--	--	--	--	--
ONT.2894	4.65621	5.81256	5.68234	15.1281	14.4359	10.1314	6.02825	4.3081	6.59947	16.6384	16.9671	11.7016	0.0323447	-0.864556	normal	0.00217194	-1.04384	down	--	--	--	--	--	[R]	General function prediction only	--	Uncharacterized mitochondrial protein AtMg01250 OS=Arabidopsis thaliana OX=3702 GN=AtMg01250 PE=4 SV=1	E	Amino acid transport and metabolism	uncharacterized protein LOC110688776 [Chenopodium quinoa]	--
ONT.28802	2.44451	1.86441	2.50691	12.2385	7.93977	9.64898	2.18043	1.34628	1.03521	11.0499	9.44034	9.86087	0.000632044	-1.62425	down	2.1664e-08	-2.24868	down	--	--	--	--	--	--	--	--	--	--	--	--	--
ONT.637	4.19059	2.6321	3.17542	6.96912	5.63002	6.51306	2.95	1.34628	2.58803	8.63673	7.52676	4.99617	0.408323	-0.50913	normal	0.00839337	-1.19505	down	--	--	--	--	--	--	--	--	--	--	--	--	--
ONT.11806	14.6671	23.1406	14.0387	61.1923	57.5994	59.1	20.2652	26.5217	22.257	70.2369	63.6585	65.3447	0.000110387	-1.36075	down	6.978e-07	-1.17752	down	--	--	--	--	--	[R]	General function prediction only	Reverse transcriptase-like	--	S	Function unknown	uncharacterized protein LOC110787762 [Spinacia oleracea]	--
ONT.21144	4.07419	8.00598	5.51521	30.5962	26.4178	26.7759	6.41303	6.86603	6.85828	34.1659	37.2511	30.7659	1.24571e-06	-1.80051	down	1.94993e-14	-1.96029	down	--	--	--	--	--	--	--	--	--	--	--	--	--
ONT.25078	6.86791	4.82552	4.34532	13.2583	11.5488	17.3682	4.36086	6.7314	5.95247	16.3844	14.6708	14.3311	0.0646815	-0.956131	normal	0.00162601	-1.0433	down	--	--	--	--	--	--	--	--	--	--	--	--	--
ONT.28783	6.05308	6.25125	7.18648	29.5763	25.8403	21.7102	7.31086	7.40454	6.34067	22.6079	34.4445	38.9176	6.44805e-06	-1.53771	down	4.6412e-09	-1.79792	down	--	--	--	--	--	--	--	--	--	S	Function unknown	protein CASPARIAN STRIP INTEGRITY FACTOR 1-like [Chenopodium quinoa]	--
ONT.9875	2.2117	2.6321	2.84117	5.43932	4.6195	4.22143	2.05217	2.4233	2.32923	8.89075	7.14404	5.12765	0.427985	-0.483896	normal	0.00467342	-1.21979	down	--	--	--	--	--	--	--	--	--	--	--	--	--
ONT.26404	0.814837	0.438684	1.16989	2.3797	2.16539	3.25653	1.79565	0.942396	1.68222	5.84249	4.33745	4.47026	0.117361	-1.15466	normal	0.00941348	-1.27881	down	--	--	--	--	--	--	--	--	--	--	--	--	--
ONT.2528	1.51327	0.219342	1.33702	27.1966	27.5727	30.2737	1.02609	0.538512	0.258803	29.5935	31.6379	26.5586	3.39032e-16	-3.94518	down	2.17867e-32	-4.81552	down	--	--	--	--	--	--	--	--	--	--	--	--	--
ONT.2940	3.84137	4.60618	5.18095	16.3179	12.2706	8.08102	2.69347	3.50033	3.10563	17.2735	15.6914	10.5183	0.0300619	-0.971696	normal	3.25396e-07	-1.7997	down	--	--	--	--	--	--	--	--	--	--	--	--	--
ONT.6504	0.582027	0.438684	0.334255	3.22959	2.45411	2.89469	0.641303	0.269256	0.517606	3.17527	2.67901	2.49809	0.00669077	-1.85685	down	0.00295504	-1.85573	down	--	--	--	--	--	--	--	--	--	--	--	--	--
ONT.13100	0.931242	1.42572	0.66851	4.92938	3.46463	8.20163	0.769564	1.34628	1.03521	6.22352	4.33745	7.49426	0.00356753	-1.82741	down	5.45237e-05	-1.98229	down	--	--	--	--	--	--	--	--	--	--	--	--	--
ONT.8780	1.39686	1.75474	1.33702	4.7594	6.0631	4.22143	2.05217	2.28868	4.14085	15.6223	13.9054	8.02017	0.0235655	-1.22071	normal	4.36588e-05	-1.68501	down	[QV]	Secondary metabolites biosynthesis, transport and catabolism;; Defense mechanisms	Cellular Component: plastid (GO:0009536);; Molecular Function: oxidoreductase activity (GO:0016491);; Molecular Function: metal ion binding (GO:0046872);;	K09837|5.86211e-77|bvg:104898583|K09837 carotene epsilon-monooxygenase [EC:1.14.99.45] | (RefSeq) carotene epsilon-monooxygenase, chloroplastic	Carotenoid biosynthesis (ko00906)	[QI]	Secondary metabolites biosynthesis, transport and catabolism;; Lipid transport and metabolism	Cytochrome P450;; Cytochrome P450	Carotene epsilon-monooxygenase, chloroplastic OS=Arabidopsis thaliana OX=3702 GN=CYP97C1 PE=1 SV=1	Q	Secondary metabolites biosynthesis, transport and catabolism	carotene epsilon-monooxygenase, chloroplastic-like [Chenopodium quinoa]	cellular component: cell (GO:0005623);; cellular component: organelle (GO:0043226);; cellular component: cell part (GO:0044464);; molecular function: catalytic activity (GO:0003824);; molecular function: binding (GO:0005488)
ONT.9388	37.2497	34.2174	36.7681	103.177	81.5631	136.774	27.9608	32.7146	32.3504	98.8143	95.8067	98.2142	0.00547467	-1.17151	down	1.87975e-09	-1.30383	down	--	--	--	--	--	--	--	--	Glutathione reductase, chloroplastic (Fragment) OS=Spinacia oleracea OX=3562 PE=2 SV=1	--	--	--	--
ONT.12475	1.28046	0.767697	0.334255	1.86976	2.74283	3.01531	0.384782	0.67314	0.776409	1.90516	4.5926	2.49809	0.174736	-1.04402	normal	0.00910766	-1.6451	down	--	--	--	--	--	--	--	--	--	--	--	uncharacterized protein LOC110727362 [Chenopodium quinoa]	--
ONT.6601	0.116405	0.109671	0	0.509936	0.721797	1.9298	0	0.134628	0.129401	5.33445	1.14815	1.31478	--	--	--	0.000142528	-2.896	down	--	--	--	--	--	--	--	--	--	--	--	--	--
ONT.9798	2.2117	2.19342	2.17266	8.49893	6.35181	8.20163	1.66739	2.69256	2.71743	8.89075	8.6749	5.65356	0.00729315	-1.33461	down	0.00252903	-1.28877	down	--	--	--	--	--	--	--	--	--	--	--	--	--
ONT.1824	2.32811	2.52243	2.17266	17.6778	23.8193	9.16653	2.30869	2.4233	2.19982	11.685	14.0329	21.168	1.40699e-07	-2.23201	down	1.41079e-09	-2.2936	down	--	--	--	--	--	--	--	--	--	--	--	--	--
ONT.15414	1.74608	2.52243	1.67128	6.28921	9.239	11.0963	1.79565	2.15405	1.81162	7.87466	8.80248	9.59791	0.00113312	-1.65309	down	9.12789e-06	-1.75108	down	--	--	--	--	--	--	--	--	--	--	--	--	--
ONT.29348	1.16405	3.50947	2.33979	16.4879	16.8901	5.66878	3.5913	3.3657	2.71743	11.0499	14.0329	8.28313	0.000355165	-1.8528	down	0.00019296	-1.38192	down	--	--	--	--	--	--	--	--	--	--	--	--	--
ONT.622	0.698432	1.53539	0.835638	4.24947	1.58795	4.34204	0.641303	0.807768	0.388204	4.19135	2.93416	3.41843	0.104636	-1.18511	normal	0.00102035	-1.89745	down	--	--	--	--	--	--	--	--	--	--	--	--	--
ONT.19695	1.51327	2.08375	3.67681	5.60929	7.93977	5.66878	2.43695	2.4233	3.23504	7.62064	8.16462	8.41461	0.0736653	-0.970682	normal	0.0027504	-1.18263	down	--	--	--	--	--	--	--	--	--	--	--	--	--
ONT.1508	6.40229	1.53539	3.17542	7.64904	5.91874	7.59857	2.05217	1.75016	3.49384	21.3378	11.7366	4.07583	0.568242	-0.454011	normal	0.000660504	-1.78396	down	--	--	--	--	--	--	--	--	--	--	--	--	--
ONT.16235	0.349216	0.658026	0.167128	3.05962	4.33078	2.53286	0.128261	0.67314	0.388204	4.6994	6.12346	2.76104	0.00130625	-2.13868	down	8.23834e-06	-2.65028	down	--	--	--	--	--	--	--	--	--	--	--	--	--
ONT.5508	0.232811	0.767697	0.66851	2.88964	6.20746	6.39245	0.769564	0.807768	0.517606	3.68331	3.44445	3.81287	0.00010887	-2.4237	down	0.0011701	-1.80527	down	--	--	--	--	--	--	--	--	--	--	--	protein KAKU4-like [Chenopodium quinoa]	--
ONT.27601	1.74608	2.6321	1.50415	2.88964	9.239	14.3529	2.69347	2.96182	1.81162	15.7493	13.2675	14.1996	0.0140575	-1.59558	normal	1.28891e-09	-2.10238	down	--	--	--	--	--	--	--	--	--	--	--	--	--
ONT.9339	1.28046	1.53539	1.00277	6.11923	5.77438	4.46265	1.28261	1.21165	1.42342	5.20744	5.61317	4.07583	0.00395747	-1.52369	down	0.00240224	-1.45823	down	--	--	--	--	--	--	--	--	--	--	--	--	--
ONT.19617	10.9421	9.87039	10.3619	28.7264	23.2419	37.3898	9.61955	8.61619	10.4815	33.9119	30.107	28.5308	0.0124159	-1.11257	normal	3.72845e-07	-1.32588	down	--	--	--	--	--	--	--	--	--	--	--	--	--
ONT.24720	1.04765	0.548355	0.835638	7.30908	3.60899	4.82449	0.769564	1.21165	1.68222	5.20744	4.5926	3.41843	0.000886537	-1.99469	down	0.00897451	-1.36426	down	--	--	--	--	--	--	--	--	--	--	--	--	--
ONT.1764	1.28046	1.42572	0.66851	0.849893	2.30975	1.20612	1.15435	1.75016	2.07042	4.82641	5.4856	5.78504	0.96633	0.0488074	normal	0.00773253	-1.25645	down	--	--	Molecular Function: nucleotide binding (GO:0000166);; Molecular Function: aminoacyl-tRNA ligase activity (GO:0004812);; Biological Process: tRNA aminoacylation for protein translation (GO:0006418);;	K01885|2.73471e-18|bvg:104894457|K01885 glutamyl-tRNA synthetase [EC:6.1.1.17] | (RefSeq) glutamate--tRNA ligase, cytoplasmic-like	Porphyrin and chlorophyll metabolism (ko00860);; Aminoacyl-tRNA biosynthesis (ko00970)	[J]	Translation, ribosomal structure and biogenesis	--	Glutamate--tRNA ligase, cytoplasmic OS=Arabidopsis thaliana OX=3702 GN=At5g26710 PE=1 SV=1	J	Translation, ribosomal structure and biogenesis	glutamate--tRNA ligase, cytoplasmic-like [Chenopodium quinoa]	molecular function: binding (GO:0005488);; molecular function: catalytic activity (GO:0003824);; biological process: metabolic process (GO:0008152);; biological process: cellular process (GO:0009987);; biological process: single-organism process (GO:0044699)
ONT.1466	7.91556	10.5284	8.85776	26.5167	25.1185	15.4384	8.33694	8.21231	7.76409	35.055	26.7901	16.0403	0.0221494	-0.857466	normal	0.000126425	-1.29073	down	--	--	--	K10140|3.11321e-06|bvg:104902748|K10140 DNA damage-binding protein 2 | (RefSeq) protein DAMAGED DNA-BINDING 2	Nucleotide excision repair (ko03420);; Ubiquitin mediated proteolysis (ko04120)	--	--	--	--	--	--	uncharacterized protein LOC110694856 [Chenopodium quinoa]	--
ONT.12773	0.931242	0.877368	0.835638	3.73953	5.48566	4.22143	0.256521	0.67314	0.647007	5.84249	4.46502	3.15548	0.0025687	-1.72374	down	2.79249e-05	-2.36877	down	--	--	--	--	--	--	--	--	--	--	--	--	--
ONT.29346	1.39686	2.19342	3.0083	5.94925	5.05258	5.66878	2.30869	1.61554	0.90581	7.23961	6.63375	4.60174	0.100818	-0.924617	normal	0.00171135	-1.4777	down	--	--	--	--	--	--	--	--	--	--	--	--	--
ONT.18622	0	0.877368	0.334255	2.03974	4.47514	3.73898	0.641303	0.538512	0.90581	2.28619	5.74075	5.52209	0.00352443	-2.12812	down	0.000351375	-2.04302	down	--	--	--	--	--	--	--	--	--	--	--	--	--
ONT.20443	14.085	20.9472	12.2003	31.616	57.022	98.0578	18.5978	26.2525	21.7394	80.0167	62.5103	81.1221	0.00354819	-1.53106	down	1.15374e-07	-1.38682	down	--	--	--	--	--	--	--	--	--	--	--	--	--
ONT.8656	1.74608	1.53539	3.0083	6.62917	5.3413	4.82449	0.769564	0.942396	1.68222	6.22352	5.99589	2.10365	0.0827284	-0.971019	normal	0.00768659	-1.51706	down	--	--	--	--	--	--	--	--	--	--	--	--	--
ONT.22868	2.56092	4.05783	3.34255	25.1568	22.8088	18.8155	4.87391	3.76958	2.32923	20.0677	21.4321	15.7774	3.40208e-10	-2.2469	down	2.91123e-09	-1.96831	down	--	--	Cellular Component: intracellular (GO:0005622);; Biological Process: intracellular protein transport (GO:0006886);; Molecular Function: Ran GTPase binding (GO:0008536);;	--	--	[YU]	Nuclear structure;; Intracellular trafficking, secretion, and vesicular transport	Importin-beta N-terminal domain	--	O	Posttranslational modification, protein turnover, chaperones	importin-11-like [Chenopodium quinoa]	cellular component: cell (GO:0005623);; cellular component: cell part (GO:0044464);; biological process: localization (GO:0051179);; molecular function: binding (GO:0005488)
ONT.1999	5.93667	13.2702	12.3674	60.1724	56.5889	29.7912	12.313	11.9819	10.7403	21.8458	31.6379	40.3638	7.24212e-06	-1.72865	down	0.000923043	-1.06419	down	--	--	--	--	--	--	--	--	--	--	--	--	--
ONT.23855	0.698432	1.53539	0.835638	6.11923	7.36233	9.28714	3.46304	3.09644	1.55282	6.73157	8.80248	10.9127	2.55555e-05	-2.25573	down	0.00248484	-1.29834	down	--	--	--	--	--	--	--	--	--	--	--	--	--
ONT.10676	80.5525	41.1266	57.8261	76.1504	54.7122	111.928	37.5804	30.5606	48.7843	165.622	116.984	46.0174	0.914332	-0.0891161	normal	0.00874063	-1.08035	down	--	--	--	--	--	--	--	--	--	--	--	uncharacterized protein LOC110696071 [Chenopodium quinoa]	--
ONT.18435	1.74608	1.97408	2.84117	9.00887	9.67208	5.78939	2.05217	1.88479	1.81162	11.812	9.56791	7.2313	0.0025418	-1.40597	down	2.88821e-06	-1.86045	down	--	--	--	--	--	--	--	--	--	--	--	--	--
ONT.26338	7.10072	4.60618	3.50968	16.9979	10.6826	10.8551	5.38695	4.98124	5.82306	19.9407	16.3292	12.7534	0.113442	-0.851595	normal	0.000179977	-1.21919	down	--	--	--	--	--	--	--	--	--	--	--	--	--
ONT.25259	12.6882	12.0638	9.6934	61.7022	76.0774	39.5608	11.0304	15.4822	13.846	51.9474	58.9383	50.8821	1.67746e-08	-1.85117	down	4.56735e-11	-1.63219	down	--	--	--	--	--	--	--	--	--	--	--	--	--
ONT.19818	2.32811	7.78664	5.18095	9.85876	30.0268	18.4537	10.7739	19.7903	9.83451	33.1498	26.9177	62.3207	0.00877845	-1.41878	down	0.00317714	-1.21145	down	--	--	--	--	--	--	--	--	--	--	--	single-stranded DNA-binding protein, mitochondrial [Spinacia oleracea]	--
ONT.26396	3.37575	2.85145	2.17266	8.15897	6.49617	6.75429	2.69347	2.01942	2.71743	10.5419	8.54733	6.57391	0.0956519	-0.880038	normal	0.000660504	-1.37063	down	--	--	--	--	--	--	--	--	--	--	--	--	--
ONT.21492	4.4234	2.30309	4.17819	11.7285	10.3939	10.0108	3.07826	3.23107	3.36444	13.2091	14.6708	10.2553	0.0271862	-1.08797	normal	4.75742e-06	-1.57268	down	--	--	--	--	--	--	--	--	--	S	Function unknown	uncharacterized protein LOC110777576 [Spinacia oleracea]	--
ONT.12254	0.814837	1.64507	1.16989	5.77927	4.90822	2.53286	1.15435	0.67314	0.517606	3.68331	4.46502	4.33878	0.0344339	-1.28056	normal	0.000597902	-1.84517	down	--	--	--	--	--	--	--	--	--	--	--	--	--
ONT.1250	8.49759	15.1346	15.0415	73.4308	69.7256	66.4574	16.9304	15.213	15.787	75.4444	89.1729	67.4483	4.4106e-10	-2.00817	down	7.60414e-18	-1.90759	down	--	--	--	--	--	--	--	--	--	--	--	--	--
ONT.12572	0.582027	0.548355	0.66851	4.41944	6.49617	4.58327	0.897825	1.07702	0.517606	2.92125	6.50618	5.25913	2.97419e-05	-2.36658	down	0.000282583	-1.96538	down	--	--	--	--	--	--	--	--	--	--	--	--	--
ONT.6341	2.2117	0.329013	2.33979	4.41944	3.17591	4.46265	0.897825	1.21165	1.94102	8.63673	6.25103	2.23513	0.324849	-0.790838	normal	0.00686489	-1.5237	down	--	--	--	--	--	--	--	--	--	--	--	uncharacterized protein LOC110705312 [Chenopodium quinoa]	--
ONT.20263	0.814837	0.877368	1.16989	5.09936	5.3413	7.47796	0.897825	0.942396	1.16461	8.89075	5.99589	4.73322	0.000227099	-2.05437	down	8.28716e-06	-2.1445	down	--	--	--	--	--	--	--	--	--	--	--	--	--
ONT.24252	6.40229	3.72881	4.51244	7.98899	10.5382	11.6994	3.07826	1.75016	3.23504	11.431	7.01647	6.96835	0.282185	-0.617623	normal	0.00401225	-1.23951	down	--	--	Biological Process: cytokinesis by cell plate formation (GO:0000911);; Cellular Component: cytosol (GO:0005829);; Biological Process: tubulin complex assembly (GO:0007021);; Biological Process: post-chaperonin tubulin folding pathway (GO:0007023);; Molecular Function: beta-tubulin binding (GO:0048487);;	K17292|9.24778e-60|bvg:104886754|K17292 tubulin-specific chaperone A | (RefSeq) tubulin-folding cofactor A	--	[O]	Posttranslational modification, protein turnover, chaperones	Tubulin binding cofactor A	Tubulin-folding cofactor A OS=Arabidopsis thaliana OX=3702 GN=TFCA PE=1 SV=2	S	Function unknown	tubulin-folding cofactor A-like [Chenopodium quinoa]	biological process: cellular process (GO:0009987);; biological process: single-organism process (GO:0044699);; cellular component: cell (GO:0005623);; cellular component: cell part (GO:0044464);; biological process: cellular component organization or biogenesis (GO:0071840);; molecular function: binding (GO:0005488)
ONT.8684	13.7358	9.21236	12.0332	30.7661	24.2524	35.46	11.5435	9.02008	13.1989	35.055	33.2963	26.4271	0.0395539	-0.953696	normal	5.97523e-05	-1.12555	down	--	--	--	--	--	--	--	--	--	--	--	uncharacterized protein LOC110683090 isoform X1 [Chenopodium quinoa]	--
ONT.25269	8.14837	3.83849	4.51244	14.1082	7.93977	17.8506	4.10434	4.17347	5.82306	24.259	15.0535	7.62574	0.197441	-0.823806	normal	0.00293539	-1.2985	down	--	--	Cellular Component: integral component of membrane (GO:0016021);;	--	--	[TR]	Signal transduction mechanisms;; General function prediction only	--	--	U	Intracellular trafficking, secretion, and vesicular transport	uncharacterized protein LOC110719065 [Chenopodium quinoa]	cellular component: membrane (GO:0016020);; cellular component: membrane part (GO:0044425)
ONT.12848	11.8733	10.6381	10.8633	37.0553	29.0162	38.8371	8.97825	9.69322	10.6109	39.2463	30.2346	36.1565	0.00185218	-1.23149	down	2.96577e-08	-1.4837	down	--	--	--	--	--	--	--	--	--	--	--	--	--
ONT.25483	0.232811	0.109671	0	1.52981	1.15488	2.17102	0	0	0	1.90516	1.91358	2.10365	0.00828794	-2.209	down	1.64314e-05	-3.36577	down	--	--	Molecular Function: binding (GO:0005488);;	--	--	--	--	--	Protein SENSITIVE TO PROTON RHIZOTOXICITY 2 OS=Arabidopsis thaliana OX=3702 GN=STOP2 PE=2 SV=1	--	--	protein SENSITIVE TO PROTON RHIZOTOXICITY 2-like [Chenopodium quinoa]	molecular function: binding (GO:0005488)
ONT.11939	5.23824	2.52243	2.50691	15.1281	11.6931	19.5392	2.30869	1.61554	2.84683	24.6401	14.7984	8.54608	0.00218323	-1.62374	down	8.71921e-08	-2.29489	down	--	--	--	--	--	--	--	--	--	--	--	--	--
ONT.12768	4.53981	4.27717	2.67404	8.32895	11.6931	11.9406	2.82174	4.98124	5.56426	16.2574	16.3292	15.12	0.0431266	-1.01303	normal	3.41005e-05	-1.43487	down	--	--	--	--	--	--	--	--	--	--	--	--	--
ONT.13593	1.51327	1.53539	1.50415	5.77927	4.90822	4.58327	1.28261	0.942396	1.16461	5.58847	5.23046	5.52209	0.0220907	-1.23754	normal	0.000168663	-1.77205	down	--	--	--	--	--	--	--	--	--	--	--	uncharacterized protein LOC110714988 isoform X5 [Chenopodium quinoa]	--
ONT.3017	15.5983	14.2572	12.8688	47.594	44.7514	42.938	11.9282	11.578	15.14	43.3107	41.0782	42.5989	0.000315315	-1.2297	down	8.66368e-08	-1.35478	down	--	--	--	--	--	--	--	--	--	--	--	--	--
ONT.21586	21.8842	11.1864	13.0359	83.1195	53.8461	170.666	10.9022	8.88545	13.1989	129.297	107.416	93.3495	8.02104e-05	-2.15042	down	5.89822e-32	-2.91154	down	--	--	--	--	--	--	--	--	Metallothionein-like protein 3B OS=Oryza sativa subsp. japonica OX=39947 GN=MT3B PE=2 SV=1	--	--	hypothetical protein COLO4_27167 [Corchorus olitorius]	--
ONT.24026	0.814837	1.31605	2.33979	9.17885	6.78489	6.15123	1.53913	1.34628	0.647007	5.9695	5.99589	5.39061	0.000568883	-1.7873	down	0.000137511	-1.80017	down	--	--	--	--	--	--	--	--	--	--	--	--	--
ONT.9827	4.07419	6.58026	8.35638	16.4879	23.8193	23.3988	7.05434	6.86603	6.47007	24.132	24.749	31.6863	0.00165562	-1.33124	down	1.77895e-08	-1.60914	down	--	--	--	--	--	--	--	--	--	--	--	--	--
ONT.16348	0.814837	2.41276	1.00277	11.7285	9.67208	6.39245	1.02609	2.01942	0.647007	8.89075	11.4815	11.3071	4.44008e-05	-2.07626	down	2.33408e-09	-2.56046	down	--	--	--	--	--	--	--	--	--	--	--	--	--
ONT.4483	6.6351	6.47059	7.18648	16.6579	14.5803	17.0063	5.25869	4.17347	6.08187	16.6384	17.9877	13.6737	0.0466955	-0.848339	normal	8.56405e-05	-1.25789	down	--	--	--	--	--	--	--	--	--	--	--	--	--
ONT.6892	0.349216	0.109671	0.501383	3.05962	2.88719	1.20612	0.384782	1.21165	0.388204	3.42929	3.06173	4.86469	0.011135	-1.92677	normal	0.00139245	-1.88634	down	--	--	--	--	--	--	--	--	--	S	Function unknown	uncharacterized protein LOC110725740 isoform X2 [Chenopodium quinoa]	--
ONT.6880	2.79373	2.30309	2.33979	11.8985	8.22849	10.7345	2.30869	2.01942	4.14085	12.5741	11.3539	9.72939	0.000972395	-1.55491	down	5.89553e-05	-1.55975	down	--	--	--	--	--	--	--	--	--	--	--	--	--
ONT.18120	11.2913	9.98006	10.1948	25.1568	20.9321	22.5545	7.95216	6.46214	7.50528	28.1964	25.8971	15.7774	0.0826999	-0.71799	normal	4.99452e-05	-1.29015	down	--	--	--	--	--	--	--	--	--	--	--	--	--
ONT.1131	0.582027	0.438684	0	2.54968	2.74283	1.32673	0.256521	0.538512	0.129401	1.77815	2.67901	2.23513	0.0338208	-1.6604	normal	0.00393387	-1.99277	down	--	--	--	--	--	--	--	--	--	--	--	--	--
ONT.29471	6.86791	5.70289	7.68787	31.446	38.1109	13.0261	6.02825	5.789	7.50528	40.1354	28.9589	26.8216	0.000575052	-1.47707	down	6.42613e-11	-1.91226	down	--	--	--	--	--	--	--	--	--	--	--	uncharacterized protein LOC110708948 [Chenopodium quinoa]	--
ONT.28305	2.2117	2.6321	3.84393	7.81902	9.52772	9.04592	1.66739	2.28868	2.45863	13.8442	10.5885	8.28313	0.0125888	-1.17706	normal	1.34412e-06	-1.89361	down	--	--	--	--	--	--	--	--	--	--	--	--	--
ONT.8743	1.16405	1.20638	2.50691	8.66891	6.92925	5.06571	1.28261	1.61554	1.42342	4.44537	6.76132	6.44243	0.00270302	-1.56713	down	0.000745547	-1.56429	down	--	--	--	--	--	--	--	--	--	--	--	--	--
ONT.21197	2.44451	3.72881	1.33702	11.3886	13.2811	7.59857	3.71956	2.55793	2.97623	13.7172	15.3087	11.4386	0.00123965	-1.53437	down	4.4588e-07	-1.71773	down	--	--	--	--	--	--	--	--	--	--	--	--	--
ONT.11629	0.931242	1.64507	0.835638	6.96912	4.33078	6.51306	2.18043	1.48091	2.32923	9.39879	7.39918	6.048	0.00156276	-1.78756	down	0.000426008	-1.49199	down	--	--	--	--	--	--	--	--	--	--	--	--	--
ONT.13884	2.2117	2.19342	2.00553	6.79914	9.38336	4.46265	4.48912	4.17347	4.52905	13.2091	12.3745	12.096	0.0216342	-1.15688	normal	0.000495521	-1.14256	down	--	--	--	--	--	--	--	--	--	--	--	--	--
ONT.5556	1.97889	3.72881	3.0083	9.85876	9.09464	5.91	2.05217	1.61554	2.71743	8.50972	6.63375	7.75722	0.0293229	-1.04597	normal	0.00070088	-1.41619	down	--	--	--	--	--	--	--	--	Protein LOW PSII ACCUMULATION 3, chloroplastic OS=Arabidopsis thaliana OX=3702 GN=LPA3 PE=1 SV=1	S	Function unknown	protein LOW PSII ACCUMULATION 3, chloroplastic-like [Chenopodium quinoa]	--
ONT.19950	6.86791	4.71585	8.85776	14.2782	16.7457	7.23674	5.51521	6.86603	3.88204	16.1304	15.4362	14.1996	0.435558	-0.443939	normal	0.000708668	-1.12426	down	--	--	--	--	--	--	--	--	--	--	--	--	--
ONT.8724	6.40229	5.15454	4.67957	20.2275	17.3231	13.5086	4.48912	6.05826	7.11708	28.7044	26.4074	18.5384	0.00390613	-1.17484	down	1.67168e-07	-1.65602	down	--	--	--	--	--	--	--	--	--	--	--	uncharacterized protein LOC110727096 [Chenopodium quinoa]	--
ONT.11865	0.582027	0.767697	1.50415	2.71966	6.20746	3.49776	0.513043	0.942396	0.647007	4.31836	3.82716	3.54991	0.0149536	-1.53551	normal	0.000595668	-1.88521	down	--	--	--	--	--	--	--	--	--	--	--	--	--
ONT.9823	16.1803	12.3928	13.2031	35.0156	30.0268	34.9776	9.49129	10.6356	12.6813	54.4876	45.033	27.0845	0.0430531	-0.843896	normal	7.94458e-07	-1.54903	down	--	--	--	--	--	--	--	--	Histone-lysine N-methyltransferase ATX3 OS=Arabidopsis thaliana OX=3702 GN=ATX3 PE=2 SV=2	S	Function unknown	histone-lysine N-methyltransferase ATX5-like [Chenopodium quinoa]	--
ONT.1026	8.14837	9.76072	7.01936	22.4372	17.0344	36.4249	5.89999	7.6738	8.15229	19.0516	20.4115	23.929	0.0183936	-1.19705	normal	0.000131543	-1.17733	down	--	--	--	--	--	--	--	--	--	--	--	--	--
ONT.9702	6.98432	6.7996	3.50968	7.98899	19.9216	20.1422	7.69564	9.69322	10.3521	27.6883	23.856	21.2995	0.085319	-0.995546	normal	0.000431627	-1.03028	down	--	--	--	--	--	--	--	--	--	--	--	--	--
ONT.18749	0	0.219342	0.167128	0.339957	1.29923	2.89469	0.128261	0.403884	0.129401	2.28619	2.04115	5.12765	--	--	--	8.38999e-05	-2.6847	down	--	--	--	--	--	--	--	--	--	--	--	--	--
ONT.22995	11.9897	8.99302	10.1948	28.8964	24.2524	25.811	10.0043	9.55859	10.3521	31.2446	32.5309	18.9329	0.0253356	-0.913875	normal	0.000304195	-1.0962	down	--	--	--	--	--	--	--	--	--	--	--	--	--
ONT.1260	5.93667	6.14158	4.34532	21.7573	21.9426	29.7912	5.51521	7.53917	5.43486	21.7188	23.0906	22.8772	5.69939e-05	-1.69415	down	2.41107e-07	-1.49762	down	--	--	--	--	--	--	--	--	--	--	--	hypothetical protein SOVF_103940, partial [Spinacia oleracea]	--
ONT.983	0.116405	0.109671	0.66851	1.35983	1.44359	1.80918	0.128261	0.269256	0.129401	1.52413	1.65844	2.36661	0.0680641	-1.55826	normal	0.0026211	-2.22882	down	--	--	--	--	--	--	--	--	--	--	--	uncharacterized protein LOC110698741 [Chenopodium quinoa]	--
ONT.17255	23.2811	35.9721	30.2501	97.0578	87.7705	97.4547	24.3695	31.6376	32.868	79.6357	85.2182	105.971	0.000134347	-1.26542	down	1.89535e-06	-1.24963	down	--	--	Cellular Component: cytoplasm (GO:0005737);; Biological Process: protein folding (GO:0006457);; Cellular Component: integral component of membrane (GO:0016021);;	--	--	[O]	Posttranslational modification, protein turnover, chaperones	DnaJ domain	--	O	Posttranslational modification, protein turnover, chaperones	uncharacterized protein LOC110732952 isoform X3 [Chenopodium quinoa]	cellular component: cell (GO:0005623);; cellular component: cell part (GO:0044464);; biological process: cellular process (GO:0009987);; cellular component: membrane (GO:0016020);; cellular component: membrane part (GO:0044425)
ONT.22066	81.6001	23.5793	40.612	70.7111	53.5573	147.147	31.0391	18.1748	39.0792	151.778	96.317	38.7861	0.539739	-0.487249	normal	0.00398346	-1.2642	down	--	--	--	--	--	--	--	--	--	--	--	--	--
ONT.16137	3.25935	2.6321	3.17542	12.5784	6.49617	12.0612	4.36086	3.50033	5.04666	14.2252	10.9712	9.72939	0.0125761	-1.31246	normal	0.00360527	-1.05601	down	--	--	--	--	--	--	--	--	--	--	--	--	--
ONT.26623	2.79373	3.18046	5.01383	7.1391	8.95028	2.65347	3.97608	3.76958	4.78785	24.259	32.786	12.359	0.670122	-0.311032	normal	8.8616e-08	-2.00512	down	--	--	Molecular Function: microtubule motor activity (GO:0003777);; Molecular Function: ATP binding (GO:0005524);; Biological Process: microtubule-based movement (GO:0007018);; Molecular Function: microtubule binding (GO:0008017);;	K10400|1.324e-11|sind:105171152|K10400 kinesin family member 15 | (RefSeq) phragmoplast orienting kinesin 2	--	--	--	--	--	Z	Cytoskeleton	kinesin-like protein KIN-12E isoform X1 [Chenopodium quinoa]	molecular function: catalytic activity (GO:0003824);; molecular function: binding (GO:0005488);; biological process: cellular process (GO:0009987);; biological process: single-organism process (GO:0044699)
ONT.27989	5.12183	5.70289	6.35085	8.66891	13.7141	14.4735	5.89999	6.86603	7.11708	19.0516	19.5185	19.0643	0.153931	-0.711522	normal	5.96395e-05	-1.17089	down	--	--	--	--	--	--	--	--	--	--	--	--	--
ONT.8826	5.82027	8.99302	11.6989	26.8566	30.1711	22.5545	6.5413	7.40454	8.54049	28.1964	29.5967	22.7457	0.00144296	-1.17196	down	1.66661e-07	-1.46311	down	--	--	--	--	--	--	--	--	--	--	--	uncharacterized protein LOC110738495 [Chenopodium quinoa]	--
ONT.16356	24.0959	19.4118	17.3813	94.5081	71.7466	135.93	14.2369	20.1942	18.8926	104.784	82.1564	87.696	2.55776e-05	-1.83963	down	1.33117e-15	-1.98418	down	--	--	--	--	--	--	--	--	--	--	--	uncharacterized protein LOC110732193 [Chenopodium quinoa]	--
ONT.23569	0.814837	2.08375	0.835638	8.49893	6.49617	4.70388	2.05217	1.75016	1.81162	3.93733	7.65433	7.75722	0.00121097	-1.76974	down	0.00409476	-1.34467	down	--	--	--	--	--	--	--	--	--	--	--	--	--
ONT.3080	3.60856	7.34796	3.67681	6.96912	19.6329	27.2584	5.38695	8.88545	7.76409	30.2285	25.8971	28.2678	0.0201697	-1.39507	normal	1.48749e-07	-1.55476	down	--	--	--	--	--	--	--	--	--	--	--	--	--
ONT.20162	0.116405	0.877368	0.167128	7.30908	16.1683	16.8857	0.897825	1.34628	0.776409	7.49363	11.0988	17.2236	2.12902e-11	-3.91091	down	1.77915e-10	-2.94151	down	--	--	--	--	--	--	--	--	--	--	--	--	--
ONT.21647	1.28046	2.19342	1.8384	9.85876	12.1262	6.15123	3.5913	3.90421	3.36444	12.9551	13.2675	11.1756	5.66356e-05	-1.84182	down	2.83413e-05	-1.39633	down	--	--	--	--	--	--	--	--	--	--	--	--	--
ONT.788	1.74608	3.18046	4.01106	5.77927	12.9923	13.1467	3.33478	4.84661	3.62324	20.1947	17.605	17.881	0.0110911	-1.37791	normal	4.42213e-09	-1.8374	down	--	--	--	--	--	--	--	--	--	--	--	--	--
ONT.5465	2.56092	2.74178	2.84117	11.0486	10.3939	2.41225	2.43695	3.76958	2.32923	10.1609	8.93005	10.6497	0.120502	-0.968222	normal	0.000252466	-1.39907	down	--	--	--	--	--	--	--	--	--	--	--	hypothetical protein SOVF_054620 [Spinacia oleracea]	--
ONT.29913	7.33353	8.00598	8.69063	32.4659	29.305	16.8857	6.02825	5.51975	5.95247	23.37	28.7037	19.1958	0.000632044	-1.24439	down	1.67103e-08	-1.63843	down	--	--	--	--	--	--	--	--	--	--	--	--	--
ONT.24611	1.39686	1.09671	1.50415	5.43932	4.6195	4.58327	1.28261	1.48091	0.776409	5.20744	4.46502	5.78504	0.0150459	-1.35214	normal	0.000790509	-1.64107	down	--	--	--	--	--	--	--	--	--	--	--	--	--
ONT.27625	4.19059	2.85145	2.50691	8.15897	6.78489	6.15123	3.33478	3.09644	3.88204	9.39879	10.4609	8.02017	0.231348	-0.674365	normal	0.00475492	-1.05137	down	--	--	Molecular Function: damaged DNA binding (GO:0003684);; Molecular Function: DNA-directed DNA polymerase activity (GO:0003887);; Biological Process: DNA repair (GO:0006281);; Biological Process: DNA biosynthetic process (GO:0071897);;	K03511|1.72126e-16|bvg:104904866|K03511 DNA polymerase kappa [EC:2.7.7.7] | (RefSeq) DNA polymerase kappa	--	--	--	--	DNA polymerase kappa OS=Arabidopsis thaliana OX=3702 GN=POLK PE=1 SV=1	L	Replication, recombination and repair	uncharacterized protein LOC110730881 isoform X1 [Chenopodium quinoa]	molecular function: binding (GO:0005488);; biological process: metabolic process (GO:0008152);; biological process: cellular process (GO:0009987);; molecular function: catalytic activity (GO:0003824);; biological process: response to stimulus (GO:0050896)
ONT.16915	1.97889	7.78664	5.18095	6.28921	29.5937	15.8002	7.43912	8.07768	5.30546	26.4182	27.0453	22.7457	0.0481622	-1.24677	normal	1.10764e-07	-1.49991	down	--	--	--	--	--	[R]	General function prediction only	--	NAD(P)H:quinone oxidoreductase OS=Solanum tuberosum OX=4113 PE=2 SV=1	S	Function unknown	NADPH:quinone oxidoreductase [Chenopodium quinoa]	--
ONT.25522	17.3444	17.5474	17.5484	38.4152	30.3155	55.9641	16.0326	22.8868	24.5863	57.6629	53.963	56.5356	0.0685222	-0.873784	normal	0.000113125	-1.04654	down	--	--	--	--	--	[R]	General function prediction only	--	--	L	Replication, recombination and repair	uncharacterized protein LOC110787763 [Spinacia oleracea]	--
ONT.27358	0.116405	0	0	0.169979	0.577438	0.120612	2.69347	1.88479	1.94102	5.33445	7.7819	6.44243	--	--	--	0.00681888	-1.17577	down	--	--	--	--	--	--	--	--	--	--	--	--	--
ONT.21246	0.814837	0.658026	0.835638	3.22959	1.58795	1.20612	0.128261	0.67314	0.258803	1.52413	3.31688	2.23513	0.338539	-0.796632	normal	0.00619646	-1.90123	down	--	--	--	--	--	--	--	--	--	--	--	--	--
ONT.9429	1.97889	2.19342	3.17542	12.0685	11.4044	6.51306	2.95	2.4233	3.10563	7.36662	13.0124	10.2553	0.000744495	-1.52316	down	0.000241922	-1.43635	down	--	--	--	--	--	--	--	--	--	--	--	uncharacterized protein LOC110686930 [Chenopodium quinoa]	--
ONT.26601	0.698432	1.20638	0.835638	8.83889	5.63002	7.23674	0.897825	1.21165	1.16461	5.46146	4.5926	6.57391	1.10842e-05	-2.3266	down	0.000146945	-1.83332	down	--	--	--	--	--	--	--	--	--	--	--	--	--
ONT.18424	3.02654	4.60618	4.17819	12.0685	13.5698	6.75429	2.30869	2.69256	3.75264	8.89075	10.4609	6.17948	0.0277965	-0.985111	normal	0.00639535	-1.1339	down	--	--	--	K03671|7.17479e-08|bvg:104904386|K03671 thioredoxin 1 | (RefSeq) thioredoxin M3, chloroplastic	--	--	--	--	--	--	--	thioredoxin M3, chloroplastic-like [Chenopodium quinoa]	--
ONT.12887	4.19059	6.47059	6.35085	25.4968	26.2734	11.2169	7.56738	5.789	5.17606	18.2895	28.321	16.5663	0.000758623	-1.38828	down	2.36225e-05	-1.3826	down	--	--	Molecular Function: oxidoreductase activity (GO:0016491);;	--	--	[V]	Defense mechanisms	--	L-gulonolactone oxidase 3 OS=Arabidopsis thaliana OX=3702 GN=GULLO3 PE=1 SV=1	C	Energy production and conversion	L-gulonolactone oxidase 2-like [Chenopodium quinoa]	molecular function: catalytic activity (GO:0003824)
ONT.23432	2.67732	2.19342	3.17542	13.5983	10.6826	7.47796	2.56521	2.55793	2.19982	6.22352	9.18519	7.88869	0.00106945	-1.47435	down	0.00187092	-1.26405	down	--	--	--	--	--	--	--	--	--	--	--	--	--
ONT.2979	0.349216	0.109671	0.835638	0.169979	1.29923	3.73898	0.769564	0.67314	1.03521	3.42929	2.2963	4.99617	--	--	--	0.00770206	-1.5565	down	--	--	--	--	--	--	--	--	--	--	--	--	--
ONT.11967	8.8468	8.22533	8.18925	31.446	22.3757	31.2386	7.8239	9.28933	8.28169	30.4826	25.2593	16.9607	0.00113228	-1.32195	down	0.000304749	-1.14268	down	--	--	--	--	--	--	--	--	--	--	--	--	--
ONT.8431	6.16948	3.61914	4.51244	32.126	25.5516	33.0478	4.36086	5.51975	3.88204	28.9584	26.6626	28.5308	2.8456e-07	-2.13651	down	5.72069e-15	-2.2128	down	--	--	--	--	--	--	--	--	--	--	--	--	--
ONT.6286	3.95778	6.58026	5.18095	23.797	19.0554	12.0612	5.51521	3.3657	3.36444	15.2413	16.7119	13.8052	0.000985186	-1.33096	down	4.88051e-06	-1.51177	down	--	--	--	--	--	--	--	--	--	--	--	--	--
ONT.9467	0.931242	0.219342	0.501383	2.3797	1.73231	3.85959	0.128261	0.538512	0.388204	3.30228	2.55144	1.8407	0.0495191	-1.51841	normal	0.00226557	-2.03594	down	--	--	--	--	--	--	--	--	--	--	--	--	--
ONT.27765	4.77262	4.9352	5.84946	15.978	14.1472	13.2673	4.87391	3.50033	3.36444	15.2413	13.9054	8.80904	0.00803016	-1.05708	down	0.000398828	-1.29767	down	--	--	--	--	--	--	--	--	--	--	--	--	--
ONT.12676	1.39686	1.42572	0.835638	3.22959	5.19694	2.41225	0.513043	1.34628	1.42342	3.42929	5.10289	4.73322	0.131953	-0.980391	normal	0.00504827	-1.50087	down	--	--	--	K11844|1.15944e-07|bvg:104886507|K11844 ubiquitin carboxyl-terminal hydrolase 16/45 [EC:3.4.19.12] | (RefSeq) ubiquitin carboxyl-terminal hydrolase 2	--	[O]	Posttranslational modification, protein turnover, chaperones	--	Ubiquitin carboxyl-terminal hydrolase 2 OS=Arabidopsis thaliana OX=3702 GN=UBP2 PE=1 SV=2	O	Posttranslational modification, protein turnover, chaperones	ubiquitin carboxyl-terminal hydrolase 2 [Spinacia oleracea]	--
ONT.3805	2.0953	1.09671	1.00277	5.60929	3.32027	5.78939	1.28261	1.21165	2.19982	8.76374	4.84774	6.96835	0.0525855	-1.24548	normal	0.00042984	-1.65005	down	--	--	--	--	--	--	--	--	--	--	--	--	--
ONT.18727	2.67732	2.85145	2.33979	11.0486	11.8375	7.8398	2.82174	2.4233	3.10563	8.63673	14.2881	9.46643	0.000601674	-1.45627	down	6.09806e-05	-1.53257	down	--	--	--	--	--	--	--	--	--	--	--	--	--
ONT.18795	3.14294	5.04487	2.67404	30.0862	28.0057	10.4933	3.33478	2.55793	2.32923	20.5757	24.1111	23.2716	6.17175e-06	-2.04033	down	4.71453e-17	-2.6099	down	[P]	Inorganic ion transport and metabolism	Molecular Function: catalase activity (GO:0004096);; Biological Process: response to oxidative stress (GO:0006979);; Molecular Function: heme binding (GO:0020037);; Biological Process: hydrogen peroxide catabolic process (GO:0042744);; Molecular Function: metal ion binding (GO:0046872);; Biological Process: oxidation-reduction process (GO:0055114);; Biological Process: cellular oxidant detoxifica…	K03781|4.66234e-137|bvg:104905650|K03781 catalase [EC:1.11.1.6] | (RefSeq) catalase	Tryptophan metabolism (ko00380);; Glyoxylate and dicarboxylate metabolism (ko00630);; Carbon metabolism (ko01200);; Peroxisome (ko04146)	[P]	Inorganic ion transport and metabolism	--	Catalase-2 OS=Arabidopsis thaliana OX=3702 GN=CAT2 PE=1 SV=3	P	Inorganic ion transport and metabolism	catalase-like [Chenopodium quinoa]	biological process: metabolic process (GO:0008152);; biological process: cellular process (GO:0009987);; biological process: single-organism process (GO:0044699);; biological process: response to stimulus (GO:0050896);; biological process: detoxification (GO:0098754);; molecular function: catalytic activity (GO:0003824);; molecular function: antioxidant activity (GO:0016209);; molecular function:…
ONT.26433	4.77262	2.74178	3.17542	9.34882	8.22849	9.64898	1.92391	2.69256	2.32923	9.77982	10.8436	5.65356	0.0965366	-0.88793	normal	0.00041804	-1.47977	down	--	--	--	--	--	--	--	--	--	--	--	--	--
ONT.12453	9.19602	6.68993	9.19202	15.4681	17.1788	23.3988	7.8239	7.80842	6.98768	24.132	21.9424	15.6459	0.126774	-0.76391	normal	0.000364363	-1.08262	down	--	--	--	--	--	--	--	--	--	--	--	--	--
ONT.5227	3.49216	2.74178	4.51244	12.0685	12.2706	9.52837	4.61738	3.50033	3.23504	12.5741	9.05762	8.02017	0.00558126	-1.20182	down	0.00889155	-1.00753	down	--	--	--	--	--	--	--	--	--	--	--	--	--
ONT.11956	0.931242	1.86441	1.50415	4.07949	3.8977	4.34204	0.769564	0.269256	1.03521	4.57239	3.95474	3.94435	0.0821948	-1.05109	normal	0.000364088	-1.96808	down	--	--	--	--	--	--	--	--	--	--	--	--	--
ONT.4369	1.86248	3.29013	1.8384	14.4482	12.4149	13.5086	2.05217	2.15405	2.84683	16.5114	18.7531	18.8014	3.37717e-06	-2.00632	down	7.06999e-14	-2.48689	down	--	--	--	--	--	--	--	--	--	--	--	--	--
ONT.1034	0.931242	1.42572	2.33979	3.22959	4.04206	5.66878	1.66739	1.21165	1.29401	6.85858	5.74075	4.47026	0.11071	-1.03832	normal	0.000785351	-1.56307	down	--	--	--	--	--	--	--	--	--	--	--	--	--
ONT.17633	17.5772	17.4377	15.5429	55.923	45.4732	45.109	18.9826	17.6363	15.6576	47.629	51.4116	50.8821	0.00121727	-1.11187	down	3.4701e-07	-1.17403	down	--	--	--	K00972|4.84827e-16|bvg:104898351|K00972 UDP-N-acetylglucosamine/UDP-N-acetylgalactosamine diphosphorylase [EC:2.7.7.23 2.7.7.83] | (RefSeq) UDP-N-acetylglucosamine diphosphorylase 1-like	Amino sugar and nucleotide sugar metabolism (ko00520)	[M]	Cell wall/membrane/envelope biogenesis	--	UDP-N-acetylglucosamine diphosphorylase 2 OS=Arabidopsis thaliana OX=3702 GN=GLCNAC1PUT2 PE=1 SV=1	G	Carbohydrate transport and metabolism	UDP-N-acetylglucosamine diphosphorylase 1-like [Chenopodium quinoa]	--
ONT.9755	4.88902	6.03191	4.17819	13.4283	15.3021	15.559	5.89999	8.88545	5.56426	14.4792	15.1811	32.0807	0.00756822	-1.11832	down	0.00343737	-1.21197	down	--	--	--	--	--	--	--	--	--	--	--	--	--
ONT.4940	0.349216	0.219342	0.835638	2.3797	1.87667	2.53286	0.641303	0.942396	0.388204	3.42929	3.06173	3.28696	0.0347871	-1.59186	normal	0.00320991	-1.71941	down	--	--	--	--	--	--	--	--	--	--	--	--	--
ONT.23120	1.28046	0.877368	2.17266	3.05962	3.32027	1.32673	0.513043	0.942396	1.16461	3.5563	4.33745	3.15548	0.673917	-0.36766	normal	0.00569277	-1.53612	down	--	--	--	--	--	--	--	--	--	--	--	--	--
ONT.11941	2.0953	3.29013	3.0083	6.28921	9.239	10.4933	1.92391	1.88479	1.81162	11.558	9.69548	8.54608	0.0178983	-1.19914	normal	3.50661e-07	-1.95492	down	--	--	--	--	--	--	--	--	--	--	--	nitrogen regulatory protein P-II homolog [Chenopodium quinoa]	--
ONT.22418	0	0.219342	0.501383	0.679914	3.17591	1.56796	0.256521	0.403884	0.388204	1.52413	3.31688	2.89252	--	--	--	0.00218861	-2.0465	down	--	--	--	--	--	--	--	--	--	--	--	--	--
ONT.16000	1.28046	2.41276	1.67128	7.30908	8.51721	5.91	1.02609	2.15405	1.68222	5.9695	8.6749	7.09982	0.00185138	-1.49783	down	0.000136513	-1.69133	down	--	--	--	--	--	--	--	--	--	S	Function unknown	uncharacterized protein LOC110713920 isoform X2 [Chenopodium quinoa]	--
ONT.5435	0.814837	5.81256	2.33979	6.45919	7.50669	5.66878	3.07826	2.4233	2.84683	9.01776	9.18519	8.41461	0.344732	-0.688154	normal	0.000650042	-1.27741	down	--	--	--	K08869|5.16744e-32|bvg:104886700|K08869 aarF domain-containing kinase | (RefSeq) hypothetical protein isoform A	--	[R]	General function prediction only	--	--	S	Function unknown	uncharacterized protein LOC110739716 [Chenopodium quinoa]	--
ONT.9633	0.582027	0.438684	0.66851	4.41944	4.04206	3.49776	0.769564	0.538512	1.03521	4.19135	5.4856	3.41843	0.000554789	-2.09722	down	0.000399023	-1.89457	down	--	--	--	--	--	--	--	--	--	S	Function unknown	hypothetical protein SOVF_106180 [Spinacia oleracea]	--
ONT.16434	3.02654	3.72881	2.17266	13.4283	9.9608	8.08102	2.82174	4.17347	2.58803	10.0338	9.44034	9.33495	0.00447185	-1.30897	down	0.00148362	-1.2	down	--	--	--	--	--	--	--	--	--	--	--	--	--
ONT.9175	0.232811	0.329013	0.167128	4.07949	3.46463	2.17102	0.513043	0.538512	0.388204	4.31836	6.76132	2.49809	0.000181616	-2.57151	down	2.7274e-05	-2.45093	down	--	--	Cellular Component: Golgi membrane (GO:0000139);; Biological Process: protein glycosylation (GO:0006486);; Molecular Function: galactosyltransferase activity (GO:0008378);; Cellular Component: integral component of membrane (GO:0016021);;	K20855|1.124e-24|bvg:104891693|K20855 beta-1,3-galactosyltransferase 1/2/3/4/5/7/8 [EC:2.4.1.-] | (RefSeq) probable beta-1,3-galactosyltransferase 2	--	[G]	Carbohydrate transport and metabolism	--	Probable beta-1,3-galactosyltransferase 2 OS=Arabidopsis thaliana OX=3702 GN=B3GALT2 PE=2 SV=1	S	Function unknown	probable beta-1,3-galactosyltransferase 2 [Chenopodium quinoa]	cellular component: cell (GO:0005623);; cellular component: membrane (GO:0016020);; cellular component: organelle (GO:0043226);; cellular component: organelle part (GO:0044422);; cellular component: cell part (GO:0044464);; biological process: metabolic process (GO:0008152);; biological process: cellular process (GO:0009987);; biological process: single-organism process (GO:0044699);; molecular f…
ONT.23182	13.503	11.4058	12.7017	34.3357	34.935	33.289	10.9022	8.07768	10.8697	41.4055	31.1276	21.6939	0.00420402	-1.02559	down	5.75493e-05	-1.27765	down	--	--	--	--	--	--	--	--	--	--	--	uncharacterized protein LOC110698820 [Chenopodium quinoa]	--
ONT.18581	0.931242	1.20638	0.334255	3.73953	3.03155	2.65347	0.641303	0.807768	1.16461	4.19135	4.97531	3.81287	0.0604535	-1.27261	normal	0.00078022	-1.76183	down	--	--	--	--	--	--	--	--	--	--	--	--	--
ONT.6132	1.39686	2.08375	3.34255	5.94925	6.49617	6.99551	2.18043	3.09644	2.45863	10.2879	8.29219	6.83687	0.0438693	-1.09291	normal	0.00113699	-1.30652	down	--	--	--	--	--	--	--	--	--	L	Replication, recombination and repair	uncharacterized protein LOC110701670 [Chenopodium quinoa]	--
ONT.7181	1.28046	1.86441	3.67681	4.41944	2.88719	1.20612	1.92391	1.48091	1.03521	6.09651	6.76132	3.94435	0.95389	0.0609622	normal	0.00233936	-1.45615	down	--	--	--	--	--	--	--	--	--	--	--	--	--
ONT.14747	6.28589	8.335	7.52074	36.3754	42.2973	35.3394	7.95216	8.61619	9.0581	30.6096	31.2552	25.1123	5.76607e-10	-1.91808	down	1.32567e-07	-1.39484	down	--	--	--	--	--	--	--	--	--	--	--	uncharacterized protein LOC110732903 [Chenopodium quinoa]	--
ONT.525	10.1273	23.6889	12.5346	108.276	112.745	82.74	24.7543	30.4259	15.3988	66.4266	101.803	129.9	2.02281e-10	-2.22821	down	3.3729e-07	-1.68884	down	--	--	--	--	--	--	--	--	--	--	--	PREDICTED: uncharacterized protein LOC104901457 [Beta vulgaris subsp. vulgaris]	--
ONT.11978	0.349216	0.987039	0.167128	1.52981	3.46463	2.77408	0.897825	0.67314	0.776409	3.17527	3.95474	5.39061	0.0390978	-1.55811	normal	0.000722854	-1.84171	down	--	--	--	--	--	--	--	--	--	--	--	uncharacterized protein LOC110730881 isoform X1 [Chenopodium quinoa]	--
ONT.3157	2.91013	3.29013	2.67404	9.17885	8.37285	9.52837	2.56521	3.09644	4.27025	10.7959	8.03704	11.1756	0.0129297	-1.16002	normal	0.00240113	-1.19824	down	--	--	Cellular Component: membrane (GO:0016020);;	K17080|5.75332e-40|thj:104825303|K17080 prohibitin 1 | (RefSeq) prohibitin-3, mitochondrial	--	[O]	Posttranslational modification, protein turnover, chaperones	--	Prohibitin-3, mitochondrial OS=Arabidopsis thaliana OX=3702 GN=PHB3 PE=1 SV=1	O	Posttranslational modification, protein turnover, chaperones	prohibitin-3, mitochondrial-like [Chenopodium quinoa]	cellular component: membrane (GO:0016020)
ONT.22067	27.4717	7.89631	21.3923	41.1348	27.2839	147.026	10.5174	5.38512	16.1752	91.0667	58.5556	29.4511	0.055925	-1.37588	normal	2.99026e-06	-1.98212	down	--	--	--	--	--	--	--	--	--	--	--	--	--
ONT.26397	8.61399	13.9282	12.7017	39.945	59.9092	32.4447	8.72173	11.1741	9.70511	35.436	41.8437	31.0289	1.15415e-05	-1.45346	down	1.1409e-08	-1.49939	down	--	--	--	--	--	--	--	--	--	--	--	--	--
ONT.26343	3.25935	1.64507	3.84393	11.8985	13.1367	22.3133	2.05217	1.48091	4.01144	16.1304	14.0329	9.072	0.000298024	-1.90374	down	5.51766e-06	-1.8947	down	--	--	--	--	--	--	--	--	--	--	--	--	--
ONT.786	4.4234	5.26421	5.68234	11.5585	12.4149	10.6139	4.48912	2.96182	3.36444	10.7959	12.2469	10.3868	0.0719397	-0.762961	normal	0.000411701	-1.24394	down	--	--	--	--	--	--	--	--	--	--	--	--	--
ONT.19679	2.56092	3.72881	4.51244	8.49893	6.20746	6.99551	2.82174	3.63496	4.78785	11.812	9.44034	9.72939	0.257159	-0.620157	normal	0.00481973	-1.07452	down	--	--	--	--	--	--	--	--	--	--	--	--	--
ONT.10000	25.3764	9.65105	16.2114	3.39957	1.29923	5.78939	12.9543	12.2511	15.14	9.90684	7.14404	3.81287	0.000189931	2.22966	up	0.0010841	1.21863	up	--	--	--	--	--	--	--	--	--	--	--	uncharacterized protein LOC110682392 [Chenopodium quinoa]	--
ONT.3456	20.4873	23.2503	24.2335	13.7683	11.8375	13.7498	26.6782	21.5405	23.6805	11.558	10.7161	11.4386	0.00267588	1.08868	up	7.77385e-08	1.37684	up	--	--	--	--	--	--	--	--	--	--	--	--	--
ONT.6184	3.60856	3.3998	4.67957	1.18985	1.58795	0.844286	5.77173	7.00066	7.50528	2.54021	1.27572	1.31478	0.000633525	1.85701	up	4.96592e-07	2.1346	up	--	--	--	--	--	--	--	--	--	--	--	--	--
ONT.21048	45.1653	107.807	67.1853	31.1061	31.4704	11.82	114.28	117.934	59.5247	14.2252	17.8601	29.1882	1.01988e-05	1.84148	up	4.25704e-13	2.43283	up	--	--	Biological Process: response to cold (GO:0009409);; Biological Process: response to abscisic acid (GO:0009737);; Cellular Component: integral component of membrane (GO:0016021);; Biological Process: hyperosmotic salinity response (GO:0042538);;	--	--	[R]	General function prediction only	Proteolipid membrane potential modulator	Hydrophobic protein RCI2B OS=Arabidopsis thaliana OX=3702 GN=RCI2B PE=2 SV=1	S	Function unknown	hydrophobic protein RCI2B-like [Chenopodium quinoa]	biological process: response to stimulus (GO:0050896);; cellular component: membrane (GO:0016020);; cellular component: membrane part (GO:0044425)
ONT.9223	2.0953	18.5344	2.84117	1.69979	6.92925	4.34204	10.2609	17.7709	2.58803	0.762064	1.14815	2.89252	0.254716	0.950132	normal	8.07035e-06	2.54405	up	--	--	--	--	--	--	--	--	--	--	--	--	--
ONT.29306	9.66164	6.58026	6.85223	0.509936	0.721797	0.603061	9.10651	8.61619	11.2579	3.30228	1.78601	1.44626	1.6507e-11	3.51948	up	2.91377e-09	2.31556	up	--	--	--	--	--	--	--	--	--	--	--	--	--
ONT.9391	4.88902	6.7996	7.35361	4.24947	4.33078	1.9298	6.79782	6.32752	5.56426	2.92125	3.95474	3.54991	0.0137632	1.17633	normal	0.00474176	1.1012	up	--	--	--	--	--	--	--	--	--	--	--	--	--
ONT.27376	4.07419	13.9282	8.69063	4.7594	7.07361	8.20163	14.75	15.7515	14.3636	6.47755	6.50618	10.2553	0.30558	0.643661	normal	0.000184057	1.21621	up	[Q]	Secondary metabolites biosynthesis, transport and catabolism	Molecular Function: dioxygenase activity (GO:0051213);;	K09840|1.44103e-144|bvg:104893046|K09840 9-cis-epoxycarotenoid dioxygenase [EC:1.13.11.51] | (RefSeq) probable carotenoid cleavage dioxygenase 4, chloroplastic	Carotenoid biosynthesis (ko00906)	[Q]	Secondary metabolites biosynthesis, transport and catabolism	--	Probable carotenoid cleavage dioxygenase 4, chloroplastic OS=Arabidopsis thaliana OX=3702 GN=CCD4 PE=1 SV=1	Q	Secondary metabolites biosynthesis, transport and catabolism	probable carotenoid cleavage dioxygenase 4, chloroplastic [Chenopodium quinoa]	biological process: metabolic process (GO:0008152);; biological process: single-organism process (GO:0044699);; molecular function: catalytic activity (GO:0003824)
ONT.11132	9.42883	7.89631	7.85499	0.339957	0.288719	0.120612	5.38695	8.07768	8.15229	1.27011	0.382716	0.525913	1.90913e-15	4.51348	up	1.16883e-11	3.24442	up	--	--	--	--	--	--	--	--	--	S	Function unknown	uncharacterized protein LOC110709003 [Chenopodium quinoa]	--
ONT.3787	64.1393	49.9003	57.8261	5.77927	6.0631	7.35735	43.9934	39.7153	67.9357	12.5741	12.1194	10.5183	1.23625e-21	3.33236	up	1.26416e-16	2.35362	up	--	--	--	--	--	--	--	--	--	--	--	--	--
ONT.25741	2.32811	3.83849	2.67404	0.849893	1.44359	0.723674	3.71956	6.7314	3.75264	1.01609	1.65844	1.05183	0.00502017	1.69175	up	3.2336e-05	2.03342	up	--	--	--	--	--	--	--	--	--	--	--	--	--
ONT.6356	4.77262	12.0638	10.3619	8.83889	11.6931	6.39245	35.5282	27.868	16.5634	10.2879	16.2017	19.7217	0.533658	0.363533	normal	0.00460806	1.04567	up	--	--	--	--	--	--	--	--	--	--	--	--	--
ONT.7258	5.35464	2.52243	7.01936	1.52981	1.73231	0.482449	5.25869	4.71198	6.47007	1.01609	3.1893	2.89252	0.000432849	2.10487	up	0.00292318	1.40967	up	--	--	--	--	--	--	--	--	--	S	Function unknown	hypothetical protein BVRB_2g026160 [Beta vulgaris subsp. vulgaris]	--
ONT.6125	0.232811	3.07079	1.8384	0.169979	0.577438	0.723674	3.71956	2.69256	2.58803	1.65114	0.382716	1.31478	--	--	--	0.00797593	1.5199	up	--	--	--	--	--	[R]	General function prediction only	--	Retrovirus-related Pol polyprotein from transposon RE1 OS=Arabidopsis thaliana OX=3702 GN=RE1 PE=2 SV=1	L	Replication, recombination and repair	uncharacterized protein LOC110801294 [Spinacia oleracea]	--
ONT.29305	8.26478	5.92223	5.51521	1.35983	0.433078	0.603061	11.8	6.46214	11.6461	2.4132	1.91358	1.70922	2.40017e-08	3.01689	up	4.16873e-10	2.45665	up	--	--	--	--	--	--	--	--	--	--	--	--	--
ONT.19875	1.97889	2.30309	2.67404	0.339957	0.144359	0.241225	1.41087	1.21165	2.45863	0.254021	0.637861	0.394435	6.19389e-05	2.78166	up	0.00745788	1.84362	up	--	--	--	--	--	--	--	--	--	--	--	hypothetical protein SOVF_006450 [Spinacia oleracea]	--
ONT.3022	0.116405	1.09671	0.501383	0.169979	0.144359	0	2.30869	1.34628	1.55282	0.254021	0.255144	0.657391	--	--	--	0.00409476	1.96458	up	--	--	--	--	--	--	--	--	--	--	--	--	--
ONT.15679	1.16405	8.00598	2.67404	1.35983	0.866157	0	8.33694	6.59677	2.71743	0.508043	0.637861	0.394435	0.00504131	2.14989	up	1.06765e-09	3.28724	up	--	--	Biological Process: metabolic process (GO:0008152);; Molecular Function: transferase activity, transferring hexosyl groups (GO:0016758);;	K13691|1.5249e-22|bvg:104894470|K13691 pathogen-inducible salicylic acid glucosyltransferase [EC:2.4.1.-] | (RefSeq) UDP-glycosyltransferase 74E2-like	--	[GC]	Carbohydrate transport and metabolism;; Energy production and conversion	--	Indole-3-acetate beta-glucosyltransferase OS=Zea mays OX=4577 GN=IAGLU PE=1 SV=1	S	Function unknown	PREDICTED: UDP-glycosyltransferase 74G1 [Beta vulgaris subsp. vulgaris]	biological process: metabolic process (GO:0008152);; molecular function: catalytic activity (GO:0003824)
ONT.27881	3.72497	2.08375	3.67681	1.01987	1.87667	1.56796	4.36086	3.23107	4.65845	1.39712	1.14815	1.70922	0.0414456	1.27554	normal	0.000456974	1.68084	up	--	--	--	--	--	--	--	--	--	--	--	--	--
ONT.11889	1.86248	4.38684	2.17266	1.18985	0.577438	2.89469	5.64347	5.789	5.69366	1.90516	0.893005	3.81287	0.27922	0.883081	normal	0.00202571	1.52655	up	--	--	--	--	--	--	--	--	--	--	--	--	--
ONT.17336	23.7467	17.8764	22.8965	10.3687	8.08413	7.35735	26.8065	20.8673	28.0801	17.2735	12.8848	13.8052	1.13133e-05	1.62664	up	0.000119843	1.07623	up	--	--	--	--	--	--	--	--	--	--	--	--	--
ONT.11766	52.7316	51.9841	53.1466	34.3357	28.0057	29.9118	50.4065	53.9858	52.4076	26.4182	33.8066	30.24	0.000989068	1.09852	up	1.69542e-06	1.09637	up	--	--	--	--	--	--	--	--	--	--	--	zinc finger BED domain-containing protein RICESLEEPER 3-like [Chenopodium quinoa]	--
ONT.5295	13.0374	20.5085	19.7211	5.60929	3.60899	3.9802	51.9456	40.2538	39.4674	13.2091	14.6708	12.096	3.03135e-09	2.23192	up	2.49905e-17	1.99288	up	--	--	--	--	--	--	--	--	--	--	--	--	--
ONT.23930	20.7201	13.4895	29.7487	9.5188	10.5382	3.37714	17.8282	38.6382	26.2685	10.9229	13.7778	19.1958	0.000215394	1.74354	up	0.0016469	1.17479	up	--	--	Cellular Component: plasma membrane (GO:0005886);; Cellular Component: integral component of membrane (GO:0016021);;	--	--	--	--	Domain of unknown function (DUF588)	CASP-like protein XL3 OS=Gossypium hirsutum OX=3635 GN=XL3 PE=2 SV=1	S	Function unknown	CASP-like protein XL3 [Chenopodium quinoa]	cellular component: cell (GO:0005623);; cellular component: membrane (GO:0016020);; cellular component: cell part (GO:0044464);; cellular component: membrane part (GO:0044425)
ONT.2802	0.582027	4.1675	1.33702	1.69979	2.88719	1.56796	3.07826	4.44272	1.94102	0.635054	0.893005	0.920348	0.776226	0.289125	normal	0.000434922	1.97243	up	--	--	--	--	--	--	--	--	--	--	--	--	--
ONT.26126	3.60856	2.19342	1.50415	0.509936	0.433078	0.603061	3.46304	3.50033	4.01144	0.381032	0.637861	0.394435	0.00211466	2.11985	up	2.85209e-07	2.81838	up	--	--	--	--	--	--	--	--	--	--	--	--	--
ONT.23947	4.53981	11.2961	5.51521	2.20972	6.20746	1.44735	10.5174	11.0395	6.34067	2.15918	2.67901	7.09982	0.0207086	1.37252	normal	0.00341348	1.39713	up	--	--	--	--	--	--	--	--	--	--	--	MADS-box transcription factor 23-like isoform X1 [Chenopodium quinoa]	--
ONT.22005	13.503	24.4566	18.384	11.5585	9.9608	9.40776	22.4456	27.3295	24.8451	9.5258	14.9259	15.5144	0.00210023	1.16131	up	7.26063e-05	1.18352	up	--	--	--	--	--	--	--	--	--	--	--	--	--
ONT.104	0.465621	1.64507	1.8384	0	0.288719	0.241225	1.28261	1.75016	1.68222	0.127011	0.255144	0.657391	--	--	--	0.00612374	1.94305	up	--	--	--	--	--	--	--	--	--	--	--	--	--
ONT.23362	5.70386	7.89631	7.18648	1.01987	0.577438	0.844286	7.56738	5.51975	7.24648	0.508043	1.27572	1.44626	5.26407e-10	3.06947	up	1.29443e-09	2.71303	up	--	--	--	--	--	--	--	--	--	--	--	--	--
ONT.10682	1.51327	6.58026	5.34808	1.01987	1.29923	1.44735	3.46304	16.8285	3.23504	1.27011	1.65844	3.28696	0.00350962	1.82084	up	0.00140871	1.90851	up	--	--	--	--	--	--	--	--	--	--	--	--	--
ONT.2506	0.465621	1.20638	1.67128	0.169979	0.433078	1.44735	2.05217	1.34628	2.71743	0.635054	0.382716	0.788869	0.550075	0.631382	normal	0.00675388	1.73407	up	--	--	Molecular Function: hydrolase activity (GO:0016787);;	--	--	--	--	--	Pheophorbidase OS=Raphanus sativus OX=3726 GN=PPD PE=1 SV=1	S	Function unknown	methylesterase 17-like [Chenopodium quinoa]	molecular function: catalytic activity (GO:0003824)
ONT.19084	16.4131	155.733	24.0664	18.0177	113.033	79.4835	127.876	200.326	58.36	28.3234	28.321	63.241	0.92717	0.130819	normal	1.64129e-05	1.84375	up	--	--	--	--	--	--	--	--	--	--	--	keratin-associated protein 17-1-like isoform X2 [Chenopodium quinoa]	--
ONT.7378	51.8004	44.1974	54.4836	30.7661	26.5621	25.9316	49.6369	38.9075	49.6901	24.3861	32.0206	24.8494	0.000410604	1.18248	up	1.64428e-05	1.06756	up	--	--	--	--	--	--	--	--	--	--	--	--	--
ONT.12720	25.0271	24.5663	20.7238	10.7087	9.9608	14.4735	26.2934	23.2906	27.1743	16.0033	14.7984	10.5183	0.00244733	1.26156	up	1.14324e-05	1.18755	up	--	--	--	--	--	--	--	--	--	--	--	--	--
ONT.28760	12.921	15.683	15.5429	7.81902	7.93977	7.59857	18.3413	16.9631	16.0458	9.27178	6.50618	9.072	0.000654151	1.2231	up	7.25162e-06	1.31995	up	--	--	--	--	--	--	--	--	--	--	--	uncharacterized protein LOC110724023 [Chenopodium quinoa]	--
ONT.26265	15.5983	11.0768	10.8633	4.07949	3.75335	7.71918	8.84999	6.86603	9.70511	4.95342	5.74075	3.15548	0.00576094	1.44372	up	0.00236914	1.14485	up	--	--	--	--	--	--	--	--	--	--	--	--	--
ONT.4916	155.052	164.178	150.248	87.8789	77.521	65.1306	248.056	227.656	226.064	134.25	142.243	120.434	1.17649e-06	1.3682	up	1.66807e-09	1.13072	up	--	--	--	--	--	--	--	--	--	--	--	--	--
ONT.22717	30.8474	23.6889	27.4089	11.7285	7.79541	10.1314	23.9847	22.6175	26.9155	14.4792	13.5226	10.3868	7.8657e-06	1.73065	up	4.07868e-06	1.23103	up	--	--	--	--	--	--	--	--	--	--	--	--	--
ONT.17154	4.88902	3.18046	3.0083	0.339957	0.288719	0.120612	3.84782	2.96182	5.82306	0.889075	0.382716	0.920348	1.68229e-07	3.39819	up	3.00072e-06	2.49155	up	--	--	--	--	--	--	--	--	--	--	--	--	--
ONT.17252	1.97889	3.50947	1.8384	0	0.144359	0	2.18043	2.01942	2.19982	0.762064	0.510289	0.131478	9.74992e-07	3.66212	up	0.00121562	2.06601	up	--	--	--	--	--	--	--	--	--	--	--	--	--
ONT.25987	50.6363	123.161	65.1797	30.7661	51.1032	80.4484	94.1433	118.203	109.085	39.5003	62.7655	75.2055	0.200769	0.756611	normal	0.000133145	1.13875	up	--	--	--	--	--	--	--	--	--	S	Function unknown	uncharacterized protein LOC110798719 [Spinacia oleracea]	--
ONT.21380	2.56092	2.30309	2.33979	0.679914	0.433078	0.482449	2.18043	2.28868	2.07042	0.762064	0.510289	0.788869	0.00113228	2.12373	up	0.00487019	1.69693	up	--	--	--	--	--	--	--	--	--	--	--	--	--
ONT.14612	3.49216	3.50947	3.84393	0.509936	0.433078	0.964898	2.82174	3.63496	4.39965	0.762064	0.510289	1.31478	5.81586e-05	2.39098	up	8.68989e-05	2.10333	up	--	--	--	--	--	--	--	--	--	--	--	--	--
ONT.12668	5.23824	6.36092	5.34808	0.339957	1.58795	1.56796	5.51521	4.71198	4.78785	1.90516	1.91358	1.57774	2.00756e-05	2.29277	up	0.000100861	1.66872	up	--	--	--	--	--	--	--	--	--	--	--	--	--
ONT.26647	5.82027	8.66401	9.35914	3.56955	2.74283	1.9298	6.92608	8.88545	9.0581	4.19135	3.06173	3.81287	4.81817e-05	1.7805	up	0.000117549	1.41621	up	--	--	--	--	--	--	--	--	--	--	--	--	--
ONT.18823	1.04765	3.18046	2.50691	0.339957	0.433078	0.120612	3.71956	4.71198	4.01144	0	0.765433	0.394435	0.000468584	2.52351	up	2.87845e-08	3.15332	up	--	--	--	--	--	--	--	--	--	--	--	uncharacterized protein LOC110710143 isoform X2 [Chenopodium quinoa]	--
ONT.15695	4.19059	3.72881	3.0083	1.35983	1.44359	0.723674	2.43695	3.76958	4.39965	1.01609	1.40329	1.8407	0.00117836	1.82596	up	0.00476098	1.47422	up	--	--	--	--	--	--	--	--	--	--	--	--	--
ONT.24667	2.32811	1.86441	2.33979	0	0.433078	0	2.56521	1.75016	1.03521	0.127011	0.127572	0	3.9066e-05	3.05091	up	2.82076e-05	3.09048	up	--	--	--	--	--	--	--	--	--	--	--	--	--
ONT.20588	12.6882	92.4527	17.047	36.5454	60.631	67.0604	16.9304	25.9832	11.7755	7.74765	11.8642	12.8849	0.902061	-0.127193	normal	0.00775144	1.01494	up	--	--	--	--	--	--	--	--	--	--	--	--	--
ONT.21866	7.79916	4.05783	4.34532	1.69979	1.15488	1.44735	7.31086	5.11586	10.6109	3.30228	2.04115	2.62956	0.000242284	2.03963	up	4.61179e-05	1.72567	up	--	--	--	--	--	--	--	--	--	--	--	--	--
ONT.9731	47.1441	34.4367	28.2446	10.0287	12.1262	7.8398	34.8869	30.1567	56.8072	18.7976	12.6296	10.7812	3.54192e-09	2.1733	up	7.73415e-08	1.78055	up	--	--	--	--	--	--	--	--	--	--	--	--	--
ONT.29282	10.3601	5.92223	7.68787	2.3797	1.29923	1.9298	5.89999	3.50033	7.89349	0.889075	1.02058	0.394435	8.73847e-06	2.23154	up	1.43468e-08	2.86032	up	--	--	--	--	--	--	--	--	--	--	--	--	--
ONT.20088	19.4397	45.9522	36.9352	2.71966	11.26	3.37714	31.1673	55.8706	22.1276	3.30228	3.06173	6.31095	1.76967e-08	2.69222	up	1.33023e-16	3.19042	up	--	--	--	--	--	--	--	--	--	--	--	protein RESPONSE TO LOW SULFUR 1-like [Spinacia oleracea]	--
ONT.14948	5.12183	27.8564	4.51244	7.81902	11.5488	14.9559	12.4413	17.367	7.63468	2.66722	5.99589	5.78504	0.707841	0.342943	normal	0.000143939	1.57902	up	--	--	--	--	--	--	--	--	--	--	--	--	--
ONT.19043	134.914	1181.05	179.328	122.555	1004.89	831.863	1050.84	1632.23	596.282	348.771	377.869	674.746	0.96633	-0.0622803	normal	0.000158867	1.44715	up	--	--	--	--	--	--	--	--	--	--	--	keratin-associated protein 17-1-like [Chenopodium quinoa]	--
ONT.25508	3.72497	4.49651	3.50968	0.339957	0.288719	0.361837	4.36086	3.09644	3.36444	0.635054	0.765433	0.262956	1.08758e-07	3.22143	up	1.76417e-06	2.61134	up	[F]	Nucleotide transport and metabolism	Molecular Function: transferase activity (GO:0016740);; Molecular Function: hydrolase activity (GO:0016787);;	K00602|0|pmum:103336648|K00602 phosphoribosylaminoimidazolecarboxamide formyltransferase / IMP cyclohydrolase [EC:2.1.2.3 3.5.4.10] | (RefSeq) bifunctional purine biosynthesis protein PurH	Purine metabolism (ko00230);; One carbon pool by folate (ko00670)	[F]	Nucleotide transport and metabolism	MGS-like domain;; AICARFT/IMPCHase bienzyme	--	F	Nucleotide transport and metabolism	PREDICTED: bifunctional purine biosynthesis protein PurH [Prunus mume]	molecular function: catalytic activity (GO:0003824)
ONT.23902	97.4312	65.3639	81.7254	23.457	19.9216	43.541	63.2325	72.6991	90.0634	31.1176	31.1276	31.5548	0.000588623	1.65414	up	1.2444e-10	1.55903	up	--	--	Cellular Component: mitochondrion (GO:0005739);; Cellular Component: photosystem I (GO:0009522);; Biological Process: photosynthesis (GO:0015979);;	--	--	--	--	--	--	S	Function unknown	uncharacterized protein LOC110739988 [Chenopodium quinoa]	cellular component: cell (GO:0005623);; cellular component: organelle (GO:0043226);; cellular component: cell part (GO:0044464);; cellular component: membrane (GO:0016020);; cellular component: macromolecular complex (GO:0032991);; cellular component: membrane part (GO:0044425);; biological process: metabolic process (GO:0008152);; biological process: cellular process (GO:0009987)

## Sheet: LncRNA in DEGs of CSQ5
	LncRNA in DEGs of CSQ5
#ID	Cq-5C-1_CPM	Cq-5C-2_CPM	Cq-5C-3_CPM	Cq-5N-1_CPM	Cq-5N-2_CPM	Cq-5N-3_CPM	Cq-64C-1_CPM	Cq-64C-2_CPM	Cq-64C-3_CPM	Cq-64N-1_CPM	Cq-64N-2_CPM	Cq-64N-3_CPM	Cq-5N-2_Cq-5N-1_Cq-5N-3_vs_Cq-5C-1_Cq-5C-2_Cq-5C-3_DESeq2_FDR	Cq-5N-2_Cq-5N-1_Cq-5N-3_vs_Cq-5C-1_Cq-5C-2_Cq-5C-3_DESeq2_log2FC	Cq-5N-2_Cq-5N-1_Cq-5N-3_vs_Cq-5C-1_Cq-5C-2_Cq-5C-3_DESeq2_(FDR_0.01_FC_2)_regulated	Cq-64N-1_Cq-64N-2_Cq-64N-3_vs_Cq-64C-3_Cq-64C-2_Cq-64C-1_DESeq2_FDR	Cq-64N-1_Cq-64N-2_Cq-64N-3_vs_Cq-64C-3_Cq-64C-2_Cq-64C-1_DESeq2_log2FC	Cq-64N-1_Cq-64N-2_Cq-64N-3_vs_Cq-64C-3_Cq-64C-2_Cq-64C-1_DESeq2_(FDR_0.01_FC_2)_regulated	COG_class	COG_class_annotation	GO_annotation	KEGG_annotation	KEGG_pathway_annotation	KOG_class	KOG_class_annotation	Pfam_annotation	Swiss-Prot_annotation	eggNOG_class	eggNOG_class_annotation	NR_annotation	GO_second_level_annotation
ONT.27823	1.62967	2.19342	2.84117	10.1987	8.22849	5.30694	1.79565	1.61554	1.55282	7.23961	9.56791	6.44243	0.00617998	-1.33789	down	2.34841e-05	-1.7667	down	--	--	--	K01733|4.45591e-12|bvg:104899204|K01733 threonine synthase [EC:4.2.3.1] | (RefSeq) threonine synthase, chloroplastic-like	Glycine, serine and threonine metabolism (ko00260);; Vitamin B6 metabolism (ko00750);; Biosynthesis of amino acids (ko01230)	--	--	--	Threonine synthase 2, chloroplastic OS=Arabidopsis thaliana OX=3702 GN=TS2 PE=1 SV=1	E	Amino acid transport and metabolism	threonine synthase, chloroplastic-like [Chenopodium quinoa]	--
ONT.23304	5.93667	7.01894	6.35085	26.8566	28.7275	23.0369	7.56738	5.38512	6.08187	21.9729	26.1523	20.3791	1.2506e-06	-1.57858	down	2.84427e-07	-1.47269	down	--	--	--	--	--	[L]	Replication, recombination and repair	--	Putative AC transposase OS=Zea mays OX=4577 PE=2 SV=2	S	Function unknown	hypothetical protein CRG98_030374 [Punica granatum]	--
ONT.15279	12.4554	13.3799	14.0387	54.5631	45.6176	33.4096	10.7739	10.6356	9.1875	47.756	45.6708	34.3158	5.66356e-05	-1.302	down	2.51316e-11	-1.68939	down	--	--	Molecular Function: protein histidine kinase activity (GO:0004673);; Biological Process: protein phosphorylation (GO:0006468);; Biological Process: response to stress (GO:0006950);; Biological Process: signal transduction (GO:0007165);; Biological Process: response to abiotic stimulus (GO:0009628);; Biological Process: tissue development (GO:0009888);; Cellular Component: membrane (GO:0016020);; …	K14489|4.65919e-14|vvi:100263145|K14489 arabidopsis histidine kinase 2/3/4 (cytokinin receptor) [EC:2.7.13.3] | (RefSeq) CYT1; histidine kinase 2	Plant hormone signal transduction (ko04075)	[T]	Signal transduction mechanisms	--	Probable histidine kinase 3 OS=Oryza sativa subsp. indica OX=39946 GN=HK3 PE=2 SV=1	T	Signal transduction mechanisms	histidine kinase 3-like [Chenopodium quinoa]	biological process: metabolic process (GO:0008152);; biological process: cellular process (GO:0009987);; molecular function: catalytic activity (GO:0003824);; biological process: response to stimulus (GO:0050896);; biological process: biological regulation (GO:0065007);; biological process: developmental process (GO:0032502);; cellular component: membrane (GO:0016020);; molecular function: bindin…
ONT.18170	1.62967	2.30309	3.0083	10.3687	7.50669	7.11612	1.53913	1.21165	1.29401	10.0338	12.5021	4.47026	0.00393372	-1.38319	down	3.25888e-06	-2.17997	down	--	--	--	--	--	--	--	--	--	--	--	--	--
ONT.19621	1.16405	4.27717	2.50691	23.967	21.7983	14.4735	4.48912	3.3657	2.71743	15.2413	19.7737	18.5384	1.08758e-07	-2.34695	down	2.73553e-09	-1.93246	down	--	--	--	--	--	--	--	--	--	--	--	uncharacterized protein LOC110714988 isoform X5 [Chenopodium quinoa]	--
ONT.11530	0.582027	0.658026	0.501383	5.43932	3.17591	3.9802	0.384782	0.134628	0.388204	4.19135	4.72017	4.73322	0.000663593	-2.09882	down	3.87917e-07	-2.96741	down	--	--	--	--	--	--	--	--	--	--	--	--	--
ONT.27590	23.8631	41.8943	38.7736	102.667	105.96	99.7463	37.9652	57.6208	36.2324	55.5037	80.3704	115.043	0.000357115	-1.17085	down	0.119518	-0.586924	normal	--	--	--	--	--	--	--	--	--	--	--	--	--
ONT.26771	8.38118	9.65105	9.35914	40.2849	37.6778	46.3151	10.2609	10.0971	8.54049	44.1997	43.247	43.9137	6.90168e-07	-1.7515	down	2.52445e-14	-1.81859	down	--	--	--	--	--	--	--	--	--	--	--	--	--
ONT.8723	0.698432	1.53539	1.00277	6.62917	6.78489	3.25653	0.769564	1.21165	1.42342	5.46146	7.90947	4.99617	0.00198801	-1.72476	down	6.50278e-05	-1.90368	down	--	--	--	K20222|8.37196e-06|bvg:104889842|K20222 importin-5 | (RefSeq) importin-5	--	--	--	--	--	--	--	uncharacterized protein LOC110727096 [Chenopodium quinoa]	--
ONT.21192	0.465621	1.20638	0.835638	7.47906	9.9608	6.8749	1.15435	0.67314	0.258803	5.33445	8.93005	7.49426	2.49974e-07	-2.58691	down	6.27534e-08	-2.71303	down	--	--	--	--	--	--	--	--	--	--	--	--	--
ONT.19470	1.86248	2.08375	2.17266	12.4084	11.9818	6.27184	1.41087	0.538512	1.16461	6.73157	7.01647	7.49426	8.06473e-05	-1.76878	down	1.15961e-06	-2.22567	down	--	--	--	--	--	--	--	--	--	--	--	--	--
ONT.15486	0.116405	0.767697	0.167128	1.69979	5.77438	4.22143	0.769564	2.15405	1.42342	4.44537	4.33745	12.2275	0.000825621	-2.38543	down	0.00189689	-1.72392	down	--	--	--	--	--	--	--	--	--	--	--	uncharacterized protein LOC110721203 isoform X3 [Chenopodium quinoa]	--
ONT.1982	0.814837	0.767697	0.835638	8.15897	5.05258	2.65347	0.641303	1.61554	1.42342	6.35054	5.74075	5.78504	0.00105172	-1.96903	down	0.000177275	-1.77811	down	--	--	Cellular Component: integral component of membrane (GO:0016021);;	--	--	--	--	--	--	S	Function unknown	hypothetical protein BVRB_8g182630 [Beta vulgaris subsp. vulgaris]	cellular component: membrane (GO:0016020);; cellular component: membrane part (GO:0044425)
ONT.27703	3.02654	4.38684	3.0083	12.9184	12.848	13.388	4.36086	4.44272	4.52905	11.685	10.7161	12.8849	0.000511248	-1.45127	down	0.00249219	-1.0371	down	--	--	Cellular Component: cytosol (GO:0005829);; Molecular Function: metal ion binding (GO:0046872);;	--	--	[O]	Posttranslational modification, protein turnover, chaperones	--	--	S	Function unknown	UBX domain-containing protein 1-like [Chenopodium quinoa]	cellular component: cell (GO:0005623);; cellular component: cell part (GO:0044464);; molecular function: binding (GO:0005488)
ONT.26662	3.02654	2.96112	4.01106	10.8786	12.5593	9.89021	3.46304	3.3657	3.10563	10.6689	10.7161	8.15165	0.00196892	-1.28767	down	0.00112479	-1.18536	down	--	--	--	--	--	--	--	--	--	--	--	uncharacterized protein LOC110735375 isoform X1 [Chenopodium quinoa]	--
ONT.10050	3.14294	3.18046	3.17542	11.2186	13.4254	9.64898	2.30869	3.09644	2.97623	8.76374	10.5885	8.28313	0.000681466	-1.37616	down	0.000510953	-1.31789	down	--	--	--	--	--	--	--	--	--	--	--	--	--
ONT.21383	0.349216	0.219342	0.167128	2.20972	3.32027	1.08551	0.513043	0.403884	0.258803	2.03217	2.80659	1.70922	0.00968261	-2.00134	down	0.0106402	-1.73392	normal	--	--	--	--	--	--	--	--	--	--	--	--	--
ONT.3144	2.67732	3.94816	2.84117	11.7285	8.66157	15.3178	3.46304	1.61554	2.32923	4.44537	8.6749	8.54608	0.00318402	-1.46315	down	0.0164743	-1.13267	normal	--	--	--	--	--	--	--	--	--	--	--	aldehyde dehydrogenase family 3 member I1, chloroplastic-like [Chenopodium quinoa]	--
ONT.25267	10.9421	10.8574	11.6989	47.764	42.4417	39.3196	9.23477	10.3664	10.4815	43.8187	43.247	33.3955	1.81931e-06	-1.51718	down	1.31568e-10	-1.6283	down	--	--	Cellular Component: integral component of membrane (GO:0016021);;	--	--	[TR]	Signal transduction mechanisms;; General function prediction only	--	--	U	Intracellular trafficking, secretion, and vesicular transport	uncharacterized protein LOC110719065 [Chenopodium quinoa]	cellular component: membrane (GO:0016020);; cellular component: membrane part (GO:0044425)
ONT.19525	3.49216	2.6321	4.01106	12.7484	9.38336	11.4582	3.5913	3.90421	3.36444	9.77982	11.8642	9.72939	0.00622027	-1.27711	down	0.00115586	-1.15027	down	--	--	--	--	--	--	--	--	--	--	--	--	--
ONT.16367	4.19059	6.58026	7.68787	21.0773	18.9111	24.2431	4.61738	4.84661	7.76409	23.1159	20.9218	20.905	0.000788159	-1.39334	down	1.56689e-06	-1.52131	down	--	--	--	--	--	--	--	--	--	--	--	--	--
ONT.641	2.2117	3.50947	3.34255	13.0884	11.9818	8.20163	7.56738	8.88545	6.21127	10.6689	9.05762	12.096	0.000923975	-1.4012	down	0.707583	-0.165007	normal	--	--	--	--	--	--	--	--	--	--	--	--	--
ONT.25835	2.79373	4.05783	2.67404	8.49893	16.7457	12.4231	7.1826	7.40454	4.65845	14.0982	16.3292	29.0567	0.001048	-1.48535	down	0.00129138	-1.24772	down	--	--	--	--	--	--	--	--	--	--	--	--	--
ONT.19175	5.00543	6.68993	6.6851	27.3666	24.108	14.8353	6.79782	7.13528	7.63468	13.7172	17.4774	18.9329	0.000163756	-1.38596	down	0.00756042	-0.861625	normal	--	--	--	--	--	--	--	--	--	--	--	--	--
ONT.1036	2.67732	2.85145	1.67128	10.5387	7.07361	18.0918	2.05217	3.90421	1.94102	12.32	12.2469	17.7496	0.00163693	-1.77038	down	3.67932e-07	-1.97594	down	--	--	--	K02949|2.45667e-10|aly:ARALYDRAFT_491674|K02949 small subunit ribosomal protein S11e | (RefSeq) 40S ribosomal protein S11	Ribosome (ko03010)	[J]	Translation, ribosomal structure and biogenesis	--	40S ribosomal protein S11 OS=Glycine max OX=3847 GN=RPS11 PE=2 SV=2	J	Translation, ribosomal structure and biogenesis	40S ribosomal protein S11-2 [Arabidopsis lyrata subsp. lyrata]	--
ONT.21785	19.0905	2.85145	10.529	66.9716	46.195	58.3763	7.8239	3.3657	9.4463	102.117	63.5309	34.4473	0.00440155	-1.72081	down	8.78833e-12	-2.73475	down	--	--	--	--	--	--	--	--	--	--	--	glycine-rich cell wall structural protein-like [Chenopodium quinoa]	--
ONT.19660	1.39686	1.20638	1.67128	6.45919	5.48566	5.30694	3.71956	2.01942	1.94102	7.87466	7.52676	6.70539	0.00430687	-1.49445	down	0.00770322	-1.12827	down	--	--	--	--	--	--	--	--	--	--	--	uncharacterized protein LOC110689162 isoform X1 [Chenopodium quinoa]	--
ONT.11936	1.97889	2.96112	2.84117	13.4283	12.4149	10.1314	2.69347	4.44272	3.62324	12.32	12.6296	8.67756	2.38956e-05	-1.72497	down	0.000859493	-1.24563	down	--	--	--	--	--	--	--	--	--	--	--	--	--
ONT.19101	0.698432	2.6321	1.00277	10.8786	7.36233	7.47796	1.92391	2.28868	1.68222	6.09651	8.54733	8.28313	0.00031297	-1.95439	down	0.000247299	-1.528	down	--	--	--	--	--	--	--	--	--	S	Function unknown	uncharacterized protein LOC110712847 [Chenopodium quinoa]	--
ONT.6317	0	0.219342	0	1.18985	2.30975	2.29163	0	0.538512	0	1.65114	2.16873	2.10365	0.00113611	-2.64834	down	0.00291521	-2.24094	down	--	--	--	--	--	--	--	--	--	--	--	--	--
ONT.1727	1.86248	1.42572	2.33979	8.32895	7.93977	7.35735	1.92391	2.4233	1.94102	6.85858	6.25103	5.12765	0.000979967	-1.57265	down	0.00997093	-1.1284	down	--	--	--	--	--	--	--	--	--	--	--	--	--
ONT.27756	0.116405	0.438684	0.334255	2.88964	5.05258	3.49776	0.513043	0.942396	0.647007	3.68331	3.06173	1.44626	5.60009e-05	-2.65927	down	0.0315868	-1.37747	normal	--	--	--	--	--	--	--	--	--	--	--	--	--
ONT.22769	1.74608	3.18046	1.50415	14.7881	16.1683	10.3727	1.79565	2.55793	1.81162	11.939	15.8189	15.2515	6.00818e-07	-2.10794	down	7.79879e-11	-2.3428	down	--	--	--	--	--	--	--	--	--	--	--	--	--
ONT.22685	0.931242	1.09671	1.8384	3.39957	6.20746	10.8551	2.05217	2.55793	2.71743	6.35054	7.14404	8.28313	0.00326482	-1.83505	down	0.00495085	-1.17004	down	--	--	Molecular Function: metal ion binding (GO:0046872);;	K12847|2.23808e-06|sly:101263781|K12847 U4/U6.U5 tri-snRNP-associated protein 2 | (RefSeq) U4/U6.U5 tri-snRNP-associated protein 2-like	Spliceosome (ko03040)	--	--	--	--	--	--	U4/U6.U5 tri-snRNP-associated protein 2-like isoform X1 [Chenopodium quinoa]	molecular function: binding (GO:0005488)
ONT.8341	0.698432	2.41276	2.84117	13.7683	13.8585	6.51306	1.15435	1.61554	2.32923	14.7332	17.2222	7.2313	0.000135643	-1.94101	down	2.83967e-08	-2.39222	down	--	--	--	K14406|1.46266e-06|bvg:104907925|K14406 cleavage stimulation factor subunit 1 | (RefSeq) cleavage stimulation factor subunit 50	mRNA surveillance pathway (ko03015)	--	--	--	--	--	--	cleavage stimulation factor subunit 50-like [Chenopodium quinoa]	--
ONT.25435	4.19059	4.49651	7.85499	20.7374	21.9426	14.2322	8.59347	6.86603	6.72887	50.5503	46.4363	9.59791	0.000823253	-1.33268	down	0.000150357	-1.75956	down	--	--	Molecular Function: kinase activity (GO:0016301);;	K13418|1.36832e-08|aly:ARALYDRAFT_681181|K13418 somatic embryogenesis receptor kinase 1 [EC:2.7.10.1 2.7.11.1] | (RefSeq) hypothetical protein	--	--	--	--	Somatic embryogenesis receptor kinase 2 OS=Arabidopsis thaliana OX=3702 GN=SERK2 PE=1 SV=1	T	Signal transduction mechanisms	inactive leucine-rich repeat receptor-like serine/threonine-protein kinase At5g24100 [Chenopodium quinoa]	molecular function: catalytic activity (GO:0003824)
ONT.8970	2.0953	2.52243	2.17266	6.79914	10.6826	5.91	2.69347	2.96182	2.84683	7.62064	10.0782	7.75722	0.00717055	-1.27342	down	0.00214213	-1.18678	down	--	--	--	--	--	--	--	--	--	--	--	uncharacterized protein LOC110726939 [Chenopodium quinoa]	--
ONT.12861	0.232811	0.109671	0.334255	2.88964	2.30975	3.9802	0.513043	0.67314	0.129401	9.5258	3.1893	4.60174	0.000234934	-2.63526	down	1.67996e-06	-2.8319	down	--	--	--	--	--	--	--	--	--	--	--	--	--
ONT.24935	0.582027	1.09671	1.33702	3.73953	5.3413	4.10082	1.15435	2.01942	1.68222	6.09651	6.25103	6.70539	0.00661821	-1.57786	down	0.000608637	-1.52346	down	--	--	--	--	--	--	--	--	--	--	--	protein FAR1-RELATED SEQUENCE 5-like [Chenopodium quinoa]	--
ONT.26240	0.465621	0.658026	1.00277	3.73953	5.48566	2.77408	1.28261	1.88479	1.81162	6.47755	6.12346	6.96835	0.0026309	-1.83273	down	0.000460895	-1.5297	down	--	--	--	--	--	--	--	--	--	--	--	--	--
ONT.22420	4.53981	4.9352	5.51521	19.8875	14.2916	13.6292	5.51521	4.98124	4.65845	16.7654	13.2675	11.0442	0.00214853	-1.23197	down	0.00156625	-1.06778	down	--	--	--	--	--	--	--	--	--	--	--	--	--
ONT.9473	0.931242	1.53539	1.50415	7.30908	4.76386	5.66878	1.41087	1.07702	1.03521	5.08043	5.23046	6.57391	0.00247633	-1.62854	down	0.000182524	-1.76794	down	--	--	--	--	--	--	--	--	--	--	--	uncharacterized protein LOC110690668 [Chenopodium quinoa]	--
ONT.23716	9.42883	12.0638	8.35638	38.7551	32.1922	35.46	7.8239	10.6356	10.2227	40.1354	42.0988	29.1882	0.000103921	-1.40306	down	1.32245e-08	-1.57489	down	--	--	--	--	--	[O]	Posttranslational modification, protein turnover, chaperones	--	SKP1-like protein 20 OS=Arabidopsis thaliana OX=3702 GN=ASK20 PE=2 SV=1	O	Posttranslational modification, protein turnover, chaperones	PREDICTED: SKP1-like protein 21 isoform X4 [Ricinus communis]	--
ONT.25292	3.02654	3.3998	3.50968	15.1281	12.9923	9.16653	2.18043	2.4233	3.23504	10.5419	12.6296	8.80904	0.000479539	-1.42583	down	1.89919e-05	-1.60232	down	--	--	Molecular Function: threonine synthase activity (GO:0004795);; Biological Process: cellular amino acid metabolic process (GO:0006520);; Molecular Function: pyridoxal phosphate binding (GO:0030170);;	K01733|1.01575e-13|pvu:PHAVU_003G133700g|K01733 threonine synthase [EC:4.2.3.1] | (RefSeq) hypothetical protein	Glycine, serine and threonine metabolism (ko00260);; Vitamin B6 metabolism (ko00750);; Biosynthesis of amino acids (ko01230)	--	--	--	Threonine synthase, chloroplastic OS=Solanum tuberosum OX=4113 PE=2 SV=1	E	Amino acid transport and metabolism	threonine synthase, chloroplastic-like [Chenopodium quinoa]	molecular function: catalytic activity (GO:0003824);; biological process: metabolic process (GO:0008152);; biological process: cellular process (GO:0009987);; biological process: single-organism process (GO:0044699);; molecular function: binding (GO:0005488)
ONT.5136	1.16405	3.29013	2.67404	6.79914	13.1367	8.20163	3.20652	4.57735	4.39965	13.4631	17.605	23.0087	0.00352873	-1.4757	down	8.58629e-07	-1.73756	down	--	--	--	--	--	--	--	Family of unknown function (DUF5496);; BURP domain;; BURP domain	BURP domain-containing protein 5 OS=Oryza sativa subsp. japonica OX=39947 GN=BURP5 PE=2 SV=2	S	Function unknown	BURP domain-containing protein 9-like [Chenopodium quinoa]	--
ONT.21658	1.39686	2.6321	2.67404	20.5674	25.1185	16.6445	2.56521	2.28868	1.16461	25.2751	19.9013	22.2198	1.23227e-12	-2.6772	down	1.99488e-18	-3.00129	down	--	--	Cellular Component: cytosol (GO:0005829);;	K14786|7.94184e-20|bvg:104890205|K14786 protein KRI1 | (RefSeq) protein KRI1 homolog	--	--	--	KRI1-like family C-terminal	--	S	Function unknown	protein KRI1 homolog [Chenopodium quinoa]	cellular component: cell (GO:0005623);; cellular component: cell part (GO:0044464)
ONT.26235	5.23824	2.6321	3.50968	12.4084	11.9818	21.469	3.46304	3.23107	3.23504	21.8458	16.5844	10.3868	0.00532723	-1.50237	down	3.52294e-07	-1.86032	down	--	--	--	--	--	--	--	--	--	--	--	uncharacterized protein LOC110708979 [Chenopodium quinoa]	--
ONT.23754	1.04765	0.767697	1.16989	4.7594	3.32027	5.18633	1.02609	1.07702	0.647007	6.73157	4.46502	2.49809	0.00902438	-1.58682	down	0.00168106	-1.74342	down	--	--	--	--	--	--	--	--	--	--	--	uncharacterized protein LOC110690590 [Chenopodium quinoa]	--
ONT.26613	0.582027	0.438684	1.00277	5.43932	6.0631	2.29163	0.641303	0.942396	0.90581	4.06434	3.31688	3.28696	0.00105159	-2.02206	down	0.00474529	-1.5629	down	--	--	--	--	--	--	--	--	--	--	--	--	--
ONT.19280	0.349216	2.08375	0.835638	16.4879	26.1291	16.2827	1.53913	1.07702	1.68222	63.1243	28.0659	21.0365	1.14777e-12	-3.38825	down	4.37934e-21	-3.99767	down	--	--	--	--	--	--	--	--	--	--	--	--	--
ONT.19435	3.14294	6.58026	4.34532	20.0575	22.9531	12.6643	4.87391	6.05826	5.95247	17.6545	23.0906	17.0922	0.000187667	-1.49591	down	5.07965e-06	-1.39411	down	--	--	--	--	--	--	--	--	--	--	--	--	--
ONT.2971	0	0.109671	0.167128	1.69979	2.16539	1.68857	0.256521	0.269256	0.258803	0.762064	3.1893	2.23513	0.0012005	-2.6044	down	--	--	--	--	--	--	--	--	--	--	--	--	--	--	--	--
ONT.6200	2.44451	1.64507	0.835638	12.5784	9.81644	10.4933	1.41087	2.15405	0.776409	12.32	9.95063	7.62574	2.33333e-05	-2.09458	down	1.19141e-07	-2.26998	down	--	--	--	--	--	--	--	--	--	--	--	--	--
ONT.14013	2.91013	4.60618	3.50968	12.0685	13.5698	19.4186	4.2326	4.44272	3.62324	14.6062	14.5432	14.9885	0.000621934	-1.58282	down	3.92538e-06	-1.46221	down	--	--	--	--	--	--	--	--	--	--	--	--	--
ONT.28014	5.93667	9.21236	7.68787	20.2275	24.5411	21.8308	9.36303	8.48156	9.57571	24.005	28.5762	21.431	0.0019993	-1.13275	down	0.000101149	-1.07305	down	--	--	--	--	--	--	--	--	--	--	--	--	--
ONT.26489	5.47105	10.9671	7.35361	27.0266	25.8403	18.9361	7.8239	7.40454	8.7993	28.8314	33.1688	24.7179	0.00243945	-1.15903	down	4.30027e-08	-1.47785	down	--	--	--	--	--	--	--	--	--	--	--	--	--
ONT.23732	3.25935	7.12862	5.18095	20.5674	18.3336	14.2322	5.64347	4.57735	4.01144	10.9229	11.7366	13.8052	0.00108546	-1.32402	down	0.00424228	-0.995237	normal	--	--	--	--	--	--	--	--	--	--	--	--	--
ONT.14061	3.37575	1.42572	2.33979	11.3886	11.5488	10.3727	3.46304	0.942396	1.42342	21.9729	13.9054	6.048	0.000602816	-1.66424	down	6.50212e-06	-2.25393	down	--	--	--	--	--	--	--	--	--	--	--	--	--
ONT.5594	1.39686	5.81256	2.84117	13.9382	12.4149	13.2673	4.74565	3.63496	1.81162	7.23961	9.56791	14.1996	0.003915	-1.49703	down	0.00713225	-1.20537	down	--	--	--	--	--	--	--	--	--	--	--	uncharacterized protein LOC110713227 [Chenopodium quinoa]	--
ONT.5693	6.28589	7.01894	8.35638	33.1458	33.0583	30.5149	7.1826	7.26991	6.98768	68.4588	43.3745	31.8177	1.36927e-07	-1.72432	down	2.14009e-13	-2.31201	down	--	--	--	--	--	--	--	--	--	--	--	--	--
ONT.19411	1.86248	1.75474	1.67128	6.11923	7.36233	6.8749	1.41087	4.03884	1.81162	6.47755	5.10289	18.407	0.00361918	-1.4376	down	0.00594372	-1.53497	down	--	--	--	--	--	--	--	--	--	--	--	--	--
ONT.27672	9.42883	9.32204	9.02489	29.7463	30.3155	27.1378	8.72173	8.34694	8.15229	25.0211	27.428	20.905	0.000308536	-1.22089	down	1.48192e-05	-1.1791	down	--	--	--	--	--	--	--	--	--	--	--	uncharacterized protein LOC110714988 isoform X5 [Chenopodium quinoa]	--
ONT.3035	6.5187	2.85145	2.33979	13.5983	14.0029	27.7408	3.46304	3.23107	5.04666	33.0228	21.5597	15.2515	0.00510174	-1.65153	down	6.69052e-09	-2.11327	down	--	--	--	--	--	--	--	--	--	--	--	--	--
ONT.11810	0.465621	0.329013	0.334255	2.71966	4.6195	1.56796	0.769564	1.21165	0.776409	2.66722	4.72017	3.024	0.00427681	-2.01245	down	0.0144883	-1.3955	normal	--	--	--	--	--	--	--	--	--	--	--	--	--
ONT.22349	13.8522	13.9282	11.6989	39.2651	36.5229	48.4861	13.8522	13.3282	12.1637	28.9584	32.1482	34.4473	0.00167098	-1.2383	down	0.00031976	-0.93596	normal	--	--	--	--	--	--	--	--	--	S	Function unknown	acyl-coenzyme A:6-aminopenicillanic-acid-acyltransferase 40 kDa form-like isoform X2 [Chenopodium quinoa]	--
ONT.8421	2.56092	3.29013	3.0083	13.2583	11.26	16.5239	3.5913	3.3657	2.71743	10.0338	12.5021	13.1478	9.9806e-05	-1.74495	down	2.4613e-05	-1.48756	down	--	--	--	K16732|2.60112e-12|bvg:104888650|K16732 protein regulator of cytokinesis 1 | (RefSeq) 65-kDa microtubule-associated protein 3	--	--	--	--	65-kDa microtubule-associated protein 3 OS=Arabidopsis thaliana OX=3702 GN=MAP65-3 PE=1 SV=1	S	Function unknown	65-kDa microtubule-associated protein 3-like [Spinacia oleracea]	--
ONT.27758	4.77262	4.49651	5.18095	15.4681	16.6013	12.3025	5.51521	4.3081	4.14085	15.2413	15.1811	15.6459	0.00215777	-1.17018	down	1.63866e-05	-1.34837	down	--	--	--	--	--	--	--	--	--	--	--	--	--
ONT.12071	0.698432	0.767697	0.835638	5.09936	5.77438	3.37714	1.28261	0.942396	0.647007	3.81032	2.55144	2.62956	0.000523535	-1.95755	down	0.0498029	-1.16216	normal	--	--	--	--	--	--	--	--	--	--	--	uncharacterized acetyltransferase At3g50280-like [Chenopodium quinoa]	--
ONT.17465	0.814837	2.30309	1.50415	7.64904	5.91874	4.82449	1.15435	1.61554	1.94102	5.46146	6.50618	5.12765	0.00750959	-1.4567	down	0.00224335	-1.4075	down	--	--	--	--	--	--	--	--	--	S	Function unknown	2-oxoglutarate-dependent dioxygenase mpl2-like isoform X1 [Chenopodium quinoa]	--
ONT.12317	5.70386	3.94816	4.8467	14.4482	12.848	29.0676	3.20652	4.17347	3.49384	23.878	17.9877	21.6939	0.00588037	-1.48834	down	1.00377e-11	-2.13345	down	--	--	--	--	--	--	--	--	--	--	--	--	--
ONT.6493	11.0585	4.38684	5.84946	26.0067	21.5096	44.5059	4.74565	5.51975	7.89349	50.8043	33.5515	24.455	0.00486001	-1.57122	down	4.03873e-10	-2.13657	down	--	--	--	--	--	--	--	--	--	--	--	--	--
ONT.27656	0.116405	0.438684	0.66851	4.24947	3.46463	2.65347	1.79565	1.34628	1.16461	3.81032	2.42387	4.33878	0.000656155	-2.25978	down	0.120076	-0.87997	normal	--	--	--	--	--	--	--	--	--	--	--	uncharacterized protein LOC110687531 [Chenopodium quinoa]	--
ONT.18674	1.97889	1.64507	2.33979	14.7881	12.9923	11.9406	0.641303	1.88479	1.81162	11.431	11.0988	8.28313	1.19686e-07	-2.20573	down	5.60654e-08	-2.30486	down	--	--	--	--	--	--	--	--	--	--	--	--	--
ONT.5807	1.86248	2.52243	2.17266	9.17885	8.51721	11.9406	2.82174	2.55793	2.58803	13.8442	13.3951	11.1756	0.000391056	-1.693	down	6.65047e-08	-1.85022	down	--	--	--	--	--	--	--	--	--	--	--	--	--
ONT.6814	5.00543	4.9352	4.8467	21.2473	14.0029	15.3178	3.46304	4.3081	3.62324	16.2574	17.4774	17.6181	0.00140041	-1.31916	down	1.12381e-08	-1.77608	down	--	--	--	--	--	--	--	--	--	--	--	--	--
ONT.26149	4.07419	8.44467	6.85223	14.7881	24.3967	28.8263	12.8261	21.8097	8.7993	22.4809	24.6214	52.9857	0.00313804	-1.38861	down	0.0686736	-0.837469	normal	--	--	--	--	--	--	--	--	--	--	--	--	--
ONT.28802	2.44451	1.86441	2.50691	12.2385	7.93977	9.64898	2.18043	1.34628	1.03521	11.0499	9.44034	9.86087	0.000632044	-1.62425	down	2.1664e-08	-2.24868	down	--	--	--	--	--	--	--	--	--	--	--	--	--
ONT.11806	14.6671	23.1406	14.0387	61.1923	57.5994	59.1	20.2652	26.5217	22.257	70.2369	63.6585	65.3447	0.000110387	-1.36075	down	6.978e-07	-1.17752	down	--	--	--	--	--	[R]	General function prediction only	Reverse transcriptase-like	--	S	Function unknown	uncharacterized protein LOC110787762 [Spinacia oleracea]	--
ONT.21144	4.07419	8.00598	5.51521	30.5962	26.4178	26.7759	6.41303	6.86603	6.85828	34.1659	37.2511	30.7659	1.24571e-06	-1.80051	down	1.94993e-14	-1.96029	down	--	--	--	--	--	--	--	--	--	--	--	--	--
ONT.20858	9.42883	29.1725	22.7293	63.912	66.261	65.2512	66.5673	66.6409	24.3275	58.5519	104.992	158.037	0.00357015	-1.26581	down	0.149959	-0.679548	normal	--	--	--	--	--	--	--	--	--	--	--	--	--
ONT.26474	1.04765	2.85145	2.00553	13.5983	11.4044	5.18633	3.5913	2.01942	1.68222	7.36662	9.31277	4.07583	0.000620969	-1.76016	down	0.0244367	-1.08622	normal	--	--	--	--	--	--	--	--	--	--	--	hypothetical protein SOVF_063920 isoform B [Spinacia oleracea]	--
ONT.28783	6.05308	6.25125	7.18648	29.5763	25.8403	21.7102	7.31086	7.40454	6.34067	22.6079	34.4445	38.9176	6.44805e-06	-1.53771	down	4.6412e-09	-1.79792	down	--	--	--	--	--	--	--	--	--	S	Function unknown	protein CASPARIAN STRIP INTEGRITY FACTOR 1-like [Chenopodium quinoa]	--
ONT.2528	1.51327	0.219342	1.33702	27.1966	27.5727	30.2737	1.02609	0.538512	0.258803	29.5935	31.6379	26.5586	3.39032e-16	-3.94518	down	2.17867e-32	-4.81552	down	--	--	--	--	--	--	--	--	--	--	--	--	--
ONT.6504	0.582027	0.438684	0.334255	3.22959	2.45411	2.89469	0.641303	0.269256	0.517606	3.17527	2.67901	2.49809	0.00669077	-1.85685	down	0.00295504	-1.85573	down	--	--	--	--	--	--	--	--	--	--	--	--	--
ONT.13100	0.931242	1.42572	0.66851	4.92938	3.46463	8.20163	0.769564	1.34628	1.03521	6.22352	4.33745	7.49426	0.00356753	-1.82741	down	5.45237e-05	-1.98229	down	--	--	--	--	--	--	--	--	--	--	--	--	--
ONT.15947	1.86248	1.20638	1.67128	6.62917	5.91874	5.42755	2.05217	2.01942	1.29401	4.06434	3.57202	2.49809	0.00788889	-1.39621	down	0.353695	-0.539107	normal	--	--	--	--	--	--	--	--	--	--	--	formin-like protein 2 isoform X1 [Chenopodium quinoa]	--
ONT.21618	1.28046	0.658026	1.50415	4.7594	4.47514	7.96041	1.66739	1.21165	2.19982	5.33445	5.74075	4.60174	0.00404292	-1.74727	down	0.0117116	-1.19164	normal	--	--	--	--	--	--	--	FAR1 DNA-binding domain	--	--	--	protein FAR1-RELATED SEQUENCE 8-like [Chenopodium quinoa]	--
ONT.9388	37.2497	34.2174	36.7681	103.177	81.5631	136.774	27.9608	32.7146	32.3504	98.8143	95.8067	98.2142	0.00547467	-1.17151	down	1.87975e-09	-1.30383	down	--	--	--	--	--	--	--	--	Glutathione reductase, chloroplastic (Fragment) OS=Spinacia oleracea OX=3562 PE=2 SV=1	--	--	--	--
ONT.9798	2.2117	2.19342	2.17266	8.49893	6.35181	8.20163	1.66739	2.69256	2.71743	8.89075	8.6749	5.65356	0.00729315	-1.33461	down	0.00252903	-1.28877	down	--	--	--	--	--	--	--	--	--	--	--	--	--
ONT.1824	2.32811	2.52243	2.17266	17.6778	23.8193	9.16653	2.30869	2.4233	2.19982	11.685	14.0329	21.168	1.40699e-07	-2.23201	down	1.41079e-09	-2.2936	down	--	--	--	--	--	--	--	--	--	--	--	--	--
ONT.15414	1.74608	2.52243	1.67128	6.28921	9.239	11.0963	1.79565	2.15405	1.81162	7.87466	8.80248	9.59791	0.00113312	-1.65309	down	9.12789e-06	-1.75108	down	--	--	--	--	--	--	--	--	--	--	--	--	--
ONT.29348	1.16405	3.50947	2.33979	16.4879	16.8901	5.66878	3.5913	3.3657	2.71743	11.0499	14.0329	8.28313	0.000355165	-1.8528	down	0.00019296	-1.38192	down	--	--	--	--	--	--	--	--	--	--	--	--	--
ONT.25177	2.67732	3.50947	3.34255	10.8786	10.2495	12.7849	2.95	4.57735	3.88204	8.2557	9.69548	7.75722	0.00177765	-1.39266	down	0.0433349	-0.800659	normal	--	--	--	K10140|5.60767e-07|bvg:104902748|K10140 DNA damage-binding protein 2 | (RefSeq) protein DAMAGED DNA-BINDING 2	Nucleotide excision repair (ko03420);; Ubiquitin mediated proteolysis (ko04120)	--	--	--	--	--	--	uncharacterized protein LOC110697750 [Chenopodium quinoa]	--
ONT.16235	0.349216	0.658026	0.167128	3.05962	4.33078	2.53286	0.128261	0.67314	0.388204	4.6994	6.12346	2.76104	0.00130625	-2.13868	down	8.23834e-06	-2.65028	down	--	--	--	--	--	--	--	--	--	--	--	--	--
ONT.5508	0.232811	0.767697	0.66851	2.88964	6.20746	6.39245	0.769564	0.807768	0.517606	3.68331	3.44445	3.81287	0.00010887	-2.4237	down	0.0011701	-1.80527	down	--	--	--	--	--	--	--	--	--	--	--	protein KAKU4-like [Chenopodium quinoa]	--
ONT.9339	1.28046	1.53539	1.00277	6.11923	5.77438	4.46265	1.28261	1.21165	1.42342	5.20744	5.61317	4.07583	0.00395747	-1.52369	down	0.00240224	-1.45823	down	--	--	--	--	--	--	--	--	--	--	--	--	--
ONT.24720	1.04765	0.548355	0.835638	7.30908	3.60899	4.82449	0.769564	1.21165	1.68222	5.20744	4.5926	3.41843	0.000886537	-1.99469	down	0.00897451	-1.36426	down	--	--	--	--	--	--	--	--	--	--	--	--	--
ONT.3112	0.582027	0.658026	0.167128	3.73953	3.60899	3.9802	1.53913	0.403884	1.42342	2.79424	5.35803	2.36661	0.000768443	-2.15021	down	0.0659467	-1.13309	normal	--	--	--	--	--	--	--	--	--	--	--	--	--
ONT.12773	0.931242	0.877368	0.835638	3.73953	5.48566	4.22143	0.256521	0.67314	0.647007	5.84249	4.46502	3.15548	0.0025687	-1.72374	down	2.79249e-05	-2.36877	down	--	--	--	--	--	--	--	--	--	--	--	--	--
ONT.18622	0	0.877368	0.334255	2.03974	4.47514	3.73898	0.641303	0.538512	0.90581	2.28619	5.74075	5.52209	0.00352443	-2.12812	down	0.000351375	-2.04302	down	--	--	--	--	--	--	--	--	--	--	--	--	--
ONT.20443	14.085	20.9472	12.2003	31.616	57.022	98.0578	18.5978	26.2525	21.7394	80.0167	62.5103	81.1221	0.00354819	-1.53106	down	1.15374e-07	-1.38682	down	--	--	--	--	--	--	--	--	--	--	--	--	--
ONT.22868	2.56092	4.05783	3.34255	25.1568	22.8088	18.8155	4.87391	3.76958	2.32923	20.0677	21.4321	15.7774	3.40208e-10	-2.2469	down	2.91123e-09	-1.96831	down	--	--	Cellular Component: intracellular (GO:0005622);; Biological Process: intracellular protein transport (GO:0006886);; Molecular Function: Ran GTPase binding (GO:0008536);;	--	--	[YU]	Nuclear structure;; Intracellular trafficking, secretion, and vesicular transport	Importin-beta N-terminal domain	--	O	Posttranslational modification, protein turnover, chaperones	importin-11-like [Chenopodium quinoa]	cellular component: cell (GO:0005623);; cellular component: cell part (GO:0044464);; biological process: localization (GO:0051179);; molecular function: binding (GO:0005488)
ONT.1999	5.93667	13.2702	12.3674	60.1724	56.5889	29.7912	12.313	11.9819	10.7403	21.8458	31.6379	40.3638	7.24212e-06	-1.72865	down	0.000923043	-1.06419	down	--	--	--	--	--	--	--	--	--	--	--	--	--
ONT.23855	0.698432	1.53539	0.835638	6.11923	7.36233	9.28714	3.46304	3.09644	1.55282	6.73157	8.80248	10.9127	2.55555e-05	-2.25573	down	0.00248484	-1.29834	down	--	--	--	--	--	--	--	--	--	--	--	--	--
ONT.18435	1.74608	1.97408	2.84117	9.00887	9.67208	5.78939	2.05217	1.88479	1.81162	11.812	9.56791	7.2313	0.0025418	-1.40597	down	2.88821e-06	-1.86045	down	--	--	--	--	--	--	--	--	--	--	--	--	--
ONT.25259	12.6882	12.0638	9.6934	61.7022	76.0774	39.5608	11.0304	15.4822	13.846	51.9474	58.9383	50.8821	1.67746e-08	-1.85117	down	4.56735e-11	-1.63219	down	--	--	--	--	--	--	--	--	--	--	--	--	--
ONT.19818	2.32811	7.78664	5.18095	9.85876	30.0268	18.4537	10.7739	19.7903	9.83451	33.1498	26.9177	62.3207	0.00877845	-1.41878	down	0.00317714	-1.21145	down	--	--	--	--	--	--	--	--	--	--	--	single-stranded DNA-binding protein, mitochondrial [Spinacia oleracea]	--
ONT.609	2.2117	3.07079	3.34255	13.9382	22.5201	14.9559	3.97608	13.3282	6.08187	16.6384	15.8189	35.3676	9.9505e-08	-2.07061	down	0.0224203	-1.11929	normal	--	--	--	--	--	--	--	--	--	--	--	--	--
ONT.10010	0.465621	0.658026	0.835638	3.05962	5.19694	4.9451	0.769564	0.807768	0.776409	2.03217	2.2963	3.28696	0.000614199	-2.07686	down	0.0597823	-1.18135	normal	--	--	--	--	--	--	--	--	--	--	--	--	--
ONT.988	1.62967	2.6321	2.67404	15.978	14.7247	20.6247	0.384782	0.269256	0.388204	0.381032	1.40329	0.657391	4.99738e-08	-2.37618	down	--	--	--	--	--	--	--	--	--	--	--	--	--	--	uncharacterized protein LOC110697853 isoform X1 [Chenopodium quinoa]	--
ONT.1250	8.49759	15.1346	15.0415	73.4308	69.7256	66.4574	16.9304	15.213	15.787	75.4444	89.1729	67.4483	4.4106e-10	-2.00817	down	7.60414e-18	-1.90759	down	--	--	--	--	--	--	--	--	--	--	--	--	--
ONT.12572	0.582027	0.548355	0.66851	4.41944	6.49617	4.58327	0.897825	1.07702	0.517606	2.92125	6.50618	5.25913	2.97419e-05	-2.36658	down	0.000282583	-1.96538	down	--	--	--	--	--	--	--	--	--	--	--	--	--
ONT.27163	0.349216	0.658026	1.00277	4.41944	11.6931	2.05041	1.15435	2.28868	0.517606	2.79424	3.82716	6.57391	0.000620567	-2.25355	down	0.0376046	-1.24462	normal	--	--	--	--	--	--	--	--	--	--	--	--	--
ONT.20263	0.814837	0.877368	1.16989	5.09936	5.3413	7.47796	0.897825	0.942396	1.16461	8.89075	5.99589	4.73322	0.000227099	-2.05437	down	8.28716e-06	-2.1445	down	--	--	--	--	--	--	--	--	--	--	--	--	--
ONT.12624	1.62967	1.86441	1.8384	7.81902	8.37285	4.82449	3.07826	2.28868	2.97623	4.95342	8.80248	6.17948	0.00277782	-1.44494	down	0.0530467	-0.867157	normal	--	--	Molecular Function: oxidoreductase activity (GO:0016491);;	--	--	--	--	--	--	--	--	protein HOTHEAD-like [Spinacia oleracea]	molecular function: catalytic activity (GO:0003824)
ONT.16310	0	0	0	1.52981	1.01052	1.80918	0.256521	0.269256	0.129401	1.39712	1.53087	1.70922	0.000673471	-2.90284	down	0.0153319	-1.83842	normal	--	--	--	--	--	--	--	--	--	--	--	--	--
ONT.12848	11.8733	10.6381	10.8633	37.0553	29.0162	38.8371	8.97825	9.69322	10.6109	39.2463	30.2346	36.1565	0.00185218	-1.23149	down	2.96577e-08	-1.4837	down	--	--	--	--	--	--	--	--	--	--	--	--	--
ONT.25483	0.232811	0.109671	0	1.52981	1.15488	2.17102	0	0	0	1.90516	1.91358	2.10365	0.00828794	-2.209	down	1.64314e-05	-3.36577	down	--	--	Molecular Function: binding (GO:0005488);;	--	--	--	--	--	Protein SENSITIVE TO PROTON RHIZOTOXICITY 2 OS=Arabidopsis thaliana OX=3702 GN=STOP2 PE=2 SV=1	--	--	protein SENSITIVE TO PROTON RHIZOTOXICITY 2-like [Chenopodium quinoa]	molecular function: binding (GO:0005488)
ONT.11939	5.23824	2.52243	2.50691	15.1281	11.6931	19.5392	2.30869	1.61554	2.84683	24.6401	14.7984	8.54608	0.00218323	-1.62374	down	8.71921e-08	-2.29489	down	--	--	--	--	--	--	--	--	--	--	--	--	--
ONT.8606	1.97889	2.85145	3.84393	13.2583	9.9608	7.35735	4.36086	2.69256	3.36444	8.63673	6.76132	6.57391	0.00355037	-1.34778	down	0.0926847	-0.711973	normal	--	--	--	--	--	--	--	--	--	--	--	--	--
ONT.3017	15.5983	14.2572	12.8688	47.594	44.7514	42.938	11.9282	11.578	15.14	43.3107	41.0782	42.5989	0.000315315	-1.2297	down	8.66368e-08	-1.35478	down	--	--	--	--	--	--	--	--	--	--	--	--	--
ONT.21586	21.8842	11.1864	13.0359	83.1195	53.8461	170.666	10.9022	8.88545	13.1989	129.297	107.416	93.3495	8.02104e-05	-2.15042	down	5.89822e-32	-2.91154	down	--	--	--	--	--	--	--	--	Metallothionein-like protein 3B OS=Oryza sativa subsp. japonica OX=39947 GN=MT3B PE=2 SV=1	--	--	hypothetical protein COLO4_27167 [Corchorus olitorius]	--
ONT.24026	0.814837	1.31605	2.33979	9.17885	6.78489	6.15123	1.53913	1.34628	0.647007	5.9695	5.99589	5.39061	0.000568883	-1.7873	down	0.000137511	-1.80017	down	--	--	--	--	--	--	--	--	--	--	--	--	--
ONT.9827	4.07419	6.58026	8.35638	16.4879	23.8193	23.3988	7.05434	6.86603	6.47007	24.132	24.749	31.6863	0.00165562	-1.33124	down	1.77895e-08	-1.60914	down	--	--	--	--	--	--	--	--	--	--	--	--	--
ONT.16348	0.814837	2.41276	1.00277	11.7285	9.67208	6.39245	1.02609	2.01942	0.647007	8.89075	11.4815	11.3071	4.44008e-05	-2.07626	down	2.33408e-09	-2.56046	down	--	--	--	--	--	--	--	--	--	--	--	--	--
ONT.6880	2.79373	2.30309	2.33979	11.8985	8.22849	10.7345	2.30869	2.01942	4.14085	12.5741	11.3539	9.72939	0.000972395	-1.55491	down	5.89553e-05	-1.55975	down	--	--	--	--	--	--	--	--	--	--	--	--	--
ONT.11619	6.05308	9.54138	8.69063	24.4769	22.8088	21.7102	9.36303	8.88545	9.83451	21.8458	21.177	17.4866	0.00254316	-1.10197	down	0.00920127	-0.757911	normal	--	--	--	--	--	--	--	--	--	--	--	RHOMBOID-like protein 9, chloroplastic [Chenopodium quinoa]	--
ONT.29471	6.86791	5.70289	7.68787	31.446	38.1109	13.0261	6.02825	5.789	7.50528	40.1354	28.9589	26.8216	0.000575052	-1.47707	down	6.42613e-11	-1.91226	down	--	--	--	--	--	--	--	--	--	--	--	uncharacterized protein LOC110708948 [Chenopodium quinoa]	--
ONT.8743	1.16405	1.20638	2.50691	8.66891	6.92925	5.06571	1.28261	1.61554	1.42342	4.44537	6.76132	6.44243	0.00270302	-1.56713	down	0.000745547	-1.56429	down	--	--	--	--	--	--	--	--	--	--	--	--	--
ONT.21197	2.44451	3.72881	1.33702	11.3886	13.2811	7.59857	3.71956	2.55793	2.97623	13.7172	15.3087	11.4386	0.00123965	-1.53437	down	4.4588e-07	-1.71773	down	--	--	--	--	--	--	--	--	--	--	--	--	--
ONT.12708	4.307	6.36092	7.85499	18.1877	14.4359	25.0874	4.87391	7.94305	8.02289	12.193	14.4157	19.5903	0.00939005	-1.24587	down	0.0420413	-0.784996	normal	--	--	--	--	--	--	--	--	--	--	--	--	--
ONT.11629	0.931242	1.64507	0.835638	6.96912	4.33078	6.51306	2.18043	1.48091	2.32923	9.39879	7.39918	6.048	0.00156276	-1.78756	down	0.000426008	-1.49199	down	--	--	--	--	--	--	--	--	--	--	--	--	--
ONT.8724	6.40229	5.15454	4.67957	20.2275	17.3231	13.5086	4.48912	6.05826	7.11708	28.7044	26.4074	18.5384	0.00390613	-1.17484	down	1.67168e-07	-1.65602	down	--	--	--	--	--	--	--	--	--	--	--	uncharacterized protein LOC110727096 [Chenopodium quinoa]	--
ONT.22987	1.39686	1.53539	0.66851	7.1391	7.79541	6.39245	1.92391	1.34628	1.94102	5.33445	5.74075	3.68139	0.00012887	-1.93211	down	0.0265362	-1.0757	normal	--	--	--	--	--	--	--	--	--	--	--	--	--
ONT.1260	5.93667	6.14158	4.34532	21.7573	21.9426	29.7912	5.51521	7.53917	5.43486	21.7188	23.0906	22.8772	5.69939e-05	-1.69415	down	2.41107e-07	-1.49762	down	--	--	--	--	--	--	--	--	--	--	--	hypothetical protein SOVF_103940, partial [Spinacia oleracea]	--
ONT.17255	23.2811	35.9721	30.2501	97.0578	87.7705	97.4547	24.3695	31.6376	32.868	79.6357	85.2182	105.971	0.000134347	-1.26542	down	1.89535e-06	-1.24963	down	--	--	Cellular Component: cytoplasm (GO:0005737);; Biological Process: protein folding (GO:0006457);; Cellular Component: integral component of membrane (GO:0016021);;	--	--	[O]	Posttranslational modification, protein turnover, chaperones	DnaJ domain	--	O	Posttranslational modification, protein turnover, chaperones	uncharacterized protein LOC110732952 isoform X3 [Chenopodium quinoa]	cellular component: cell (GO:0005623);; cellular component: cell part (GO:0044464);; biological process: cellular process (GO:0009987);; cellular component: membrane (GO:0016020);; cellular component: membrane part (GO:0044425)
ONT.16396	3.25935	2.74178	3.34255	11.8985	10.827	7.59857	4.2326	4.57735	3.49384	10.2879	9.18519	9.33495	0.00570665	-1.21631	down	0.0180708	-0.864987	normal	--	--	Biological Process: obsolete protein import into nucleus, docking (GO:0000059);; Biological Process: protein import into nucleus, translocation (GO:0000060);; Cellular Component: cytoplasm (GO:0005737);; Biological Process: NLS-bearing protein import into nucleus (GO:0006607);; Biological Process: ribosomal protein import into nucleus (GO:0006610);; Molecular Function: nuclear localization sequen…	K20222|1.86619e-21|bvg:104889842|K20222 importin-5 | (RefSeq) importin-5	--	[YU]	Nuclear structure;; Intracellular trafficking, secretion, and vesicular transport	--	--	U	Intracellular trafficking, secretion, and vesicular transport	uncharacterized protein LOC110702857 [Chenopodium quinoa]	biological process: localization (GO:0051179);; cellular component: cell (GO:0005623);; cellular component: cell part (GO:0044464);; biological process: single-organism process (GO:0044699);; molecular function: binding (GO:0005488);; molecular function: transporter activity (GO:0005215);; cellular component: membrane (GO:0016020);; cellular component: organelle (GO:0043226);; cellular component:…
ONT.8826	5.82027	8.99302	11.6989	26.8566	30.1711	22.5545	6.5413	7.40454	8.54049	28.1964	29.5967	22.7457	0.00144296	-1.17196	down	1.66661e-07	-1.46311	down	--	--	--	--	--	--	--	--	--	--	--	uncharacterized protein LOC110738495 [Chenopodium quinoa]	--
ONT.16356	24.0959	19.4118	17.3813	94.5081	71.7466	135.93	14.2369	20.1942	18.8926	104.784	82.1564	87.696	2.55776e-05	-1.83963	down	1.33117e-15	-1.98418	down	--	--	--	--	--	--	--	--	--	--	--	uncharacterized protein LOC110732193 [Chenopodium quinoa]	--
ONT.23569	0.814837	2.08375	0.835638	8.49893	6.49617	4.70388	2.05217	1.75016	1.81162	3.93733	7.65433	7.75722	0.00121097	-1.76974	down	0.00409476	-1.34467	down	--	--	--	--	--	--	--	--	--	--	--	--	--
ONT.20162	0.116405	0.877368	0.167128	7.30908	16.1683	16.8857	0.897825	1.34628	0.776409	7.49363	11.0988	17.2236	2.12902e-11	-3.91091	down	1.77915e-10	-2.94151	down	--	--	--	--	--	--	--	--	--	--	--	--	--
ONT.21647	1.28046	2.19342	1.8384	9.85876	12.1262	6.15123	3.5913	3.90421	3.36444	12.9551	13.2675	11.1756	5.66356e-05	-1.84182	down	2.83413e-05	-1.39633	down	--	--	--	--	--	--	--	--	--	--	--	--	--
ONT.29913	7.33353	8.00598	8.69063	32.4659	29.305	16.8857	6.02825	5.51975	5.95247	23.37	28.7037	19.1958	0.000632044	-1.24439	down	1.67103e-08	-1.63843	down	--	--	--	--	--	--	--	--	--	--	--	--	--
ONT.9429	1.97889	2.19342	3.17542	12.0685	11.4044	6.51306	2.95	2.4233	3.10563	7.36662	13.0124	10.2553	0.000744495	-1.52316	down	0.000241922	-1.43635	down	--	--	--	--	--	--	--	--	--	--	--	uncharacterized protein LOC110686930 [Chenopodium quinoa]	--
ONT.26601	0.698432	1.20638	0.835638	8.83889	5.63002	7.23674	0.897825	1.21165	1.16461	5.46146	4.5926	6.57391	1.10842e-05	-2.3266	down	0.000146945	-1.83332	down	--	--	--	--	--	--	--	--	--	--	--	--	--
ONT.11968	3.49216	6.14158	5.84946	12.0685	18.9111	25.4492	8.20868	8.61619	7.89349	18.4166	23.4733	21.0365	0.00302616	-1.43907	down	0.000547996	-0.993059	normal	--	--	--	--	--	--	--	--	--	--	--	--	--
ONT.12887	4.19059	6.47059	6.35085	25.4968	26.2734	11.2169	7.56738	5.789	5.17606	18.2895	28.321	16.5663	0.000758623	-1.38828	down	2.36225e-05	-1.3826	down	--	--	Molecular Function: oxidoreductase activity (GO:0016491);;	--	--	[V]	Defense mechanisms	--	L-gulonolactone oxidase 3 OS=Arabidopsis thaliana OX=3702 GN=GULLO3 PE=1 SV=1	C	Energy production and conversion	L-gulonolactone oxidase 2-like [Chenopodium quinoa]	molecular function: catalytic activity (GO:0003824)
ONT.23432	2.67732	2.19342	3.17542	13.5983	10.6826	7.47796	2.56521	2.55793	2.19982	6.22352	9.18519	7.88869	0.00106945	-1.47435	down	0.00187092	-1.26405	down	--	--	--	--	--	--	--	--	--	--	--	--	--
ONT.11967	8.8468	8.22533	8.18925	31.446	22.3757	31.2386	7.8239	9.28933	8.28169	30.4826	25.2593	16.9607	0.00113228	-1.32195	down	0.000304749	-1.14268	down	--	--	--	--	--	--	--	--	--	--	--	--	--
ONT.8431	6.16948	3.61914	4.51244	32.126	25.5516	33.0478	4.36086	5.51975	3.88204	28.9584	26.6626	28.5308	2.8456e-07	-2.13651	down	5.72069e-15	-2.2128	down	--	--	--	--	--	--	--	--	--	--	--	--	--
ONT.6286	3.95778	6.58026	5.18095	23.797	19.0554	12.0612	5.51521	3.3657	3.36444	15.2413	16.7119	13.8052	0.000985186	-1.33096	down	4.88051e-06	-1.51177	down	--	--	--	--	--	--	--	--	--	--	--	--	--
ONT.27765	4.77262	4.9352	5.84946	15.978	14.1472	13.2673	4.87391	3.50033	3.36444	15.2413	13.9054	8.80904	0.00803016	-1.05708	down	0.000398828	-1.29767	down	--	--	--	--	--	--	--	--	--	--	--	--	--
ONT.18727	2.67732	2.85145	2.33979	11.0486	11.8375	7.8398	2.82174	2.4233	3.10563	8.63673	14.2881	9.46643	0.000601674	-1.45627	down	6.09806e-05	-1.53257	down	--	--	--	--	--	--	--	--	--	--	--	--	--
ONT.18795	3.14294	5.04487	2.67404	30.0862	28.0057	10.4933	3.33478	2.55793	2.32923	20.5757	24.1111	23.2716	6.17175e-06	-2.04033	down	4.71453e-17	-2.6099	down	[P]	Inorganic ion transport and metabolism	Molecular Function: catalase activity (GO:0004096);; Biological Process: response to oxidative stress (GO:0006979);; Molecular Function: heme binding (GO:0020037);; Biological Process: hydrogen peroxide catabolic process (GO:0042744);; Molecular Function: metal ion binding (GO:0046872);; Biological Process: oxidation-reduction process (GO:0055114);; Biological Process: cellular oxidant detoxifica…	K03781|4.66234e-137|bvg:104905650|K03781 catalase [EC:1.11.1.6] | (RefSeq) catalase	Tryptophan metabolism (ko00380);; Glyoxylate and dicarboxylate metabolism (ko00630);; Carbon metabolism (ko01200);; Peroxisome (ko04146)	[P]	Inorganic ion transport and metabolism	--	Catalase-2 OS=Arabidopsis thaliana OX=3702 GN=CAT2 PE=1 SV=3	P	Inorganic ion transport and metabolism	catalase-like [Chenopodium quinoa]	biological process: metabolic process (GO:0008152);; biological process: cellular process (GO:0009987);; biological process: single-organism process (GO:0044699);; biological process: response to stimulus (GO:0050896);; biological process: detoxification (GO:0098754);; molecular function: catalytic activity (GO:0003824);; molecular function: antioxidant activity (GO:0016209);; molecular function:…
ONT.5227	3.49216	2.74178	4.51244	12.0685	12.2706	9.52837	4.61738	3.50033	3.23504	12.5741	9.05762	8.02017	0.00558126	-1.20182	down	0.00889155	-1.00753	down	--	--	--	--	--	--	--	--	--	--	--	--	--
ONT.4369	1.86248	3.29013	1.8384	14.4482	12.4149	13.5086	2.05217	2.15405	2.84683	16.5114	18.7531	18.8014	3.37717e-06	-2.00632	down	7.06999e-14	-2.48689	down	--	--	--	--	--	--	--	--	--	--	--	--	--
ONT.12787	6.86791	8.335	8.18925	21.9272	23.8193	20.1422	10.1326	8.07768	10.2227	15.8763	17.8601	16.4348	0.00185757	-1.07817	down	0.136335	-0.479425	normal	--	--	--	--	--	--	--	--	--	--	--	--	--
ONT.17633	17.5772	17.4377	15.5429	55.923	45.4732	45.109	18.9826	17.6363	15.6576	47.629	51.4116	50.8821	0.00121727	-1.11187	down	3.4701e-07	-1.17403	down	--	--	--	K00972|4.84827e-16|bvg:104898351|K00972 UDP-N-acetylglucosamine/UDP-N-acetylgalactosamine diphosphorylase [EC:2.7.7.23 2.7.7.83] | (RefSeq) UDP-N-acetylglucosamine diphosphorylase 1-like	Amino sugar and nucleotide sugar metabolism (ko00520)	[M]	Cell wall/membrane/envelope biogenesis	--	UDP-N-acetylglucosamine diphosphorylase 2 OS=Arabidopsis thaliana OX=3702 GN=GLCNAC1PUT2 PE=1 SV=1	G	Carbohydrate transport and metabolism	UDP-N-acetylglucosamine diphosphorylase 1-like [Chenopodium quinoa]	--
ONT.9755	4.88902	6.03191	4.17819	13.4283	15.3021	15.559	5.89999	8.88545	5.56426	14.4792	15.1811	32.0807	0.00756822	-1.11832	down	0.00343737	-1.21197	down	--	--	--	--	--	--	--	--	--	--	--	--	--
ONT.16000	1.28046	2.41276	1.67128	7.30908	8.51721	5.91	1.02609	2.15405	1.68222	5.9695	8.6749	7.09982	0.00185138	-1.49783	down	0.000136513	-1.69133	down	--	--	--	--	--	--	--	--	--	S	Function unknown	uncharacterized protein LOC110713920 isoform X2 [Chenopodium quinoa]	--
ONT.9633	0.582027	0.438684	0.66851	4.41944	4.04206	3.49776	0.769564	0.538512	1.03521	4.19135	5.4856	3.41843	0.000554789	-2.09722	down	0.000399023	-1.89457	down	--	--	--	--	--	--	--	--	--	S	Function unknown	hypothetical protein SOVF_106180 [Spinacia oleracea]	--
ONT.16434	3.02654	3.72881	2.17266	13.4283	9.9608	8.08102	2.82174	4.17347	2.58803	10.0338	9.44034	9.33495	0.00447185	-1.30897	down	0.00148362	-1.2	down	--	--	--	--	--	--	--	--	--	--	--	--	--
ONT.4857	2.91013	2.08375	2.67404	9.17885	11.5488	7.96041	3.71956	2.4233	3.36444	8.50972	8.41976	6.96835	0.00172196	-1.39994	down	0.0169472	-0.949313	normal	--	--	--	--	--	--	--	--	--	--	--	uncharacterized protein LOC110714988 isoform X5 [Chenopodium quinoa]	--
ONT.9175	0.232811	0.329013	0.167128	4.07949	3.46463	2.17102	0.513043	0.538512	0.388204	4.31836	6.76132	2.49809	0.000181616	-2.57151	down	2.7274e-05	-2.45093	down	--	--	Cellular Component: Golgi membrane (GO:0000139);; Biological Process: protein glycosylation (GO:0006486);; Molecular Function: galactosyltransferase activity (GO:0008378);; Cellular Component: integral component of membrane (GO:0016021);;	K20855|1.124e-24|bvg:104891693|K20855 beta-1,3-galactosyltransferase 1/2/3/4/5/7/8 [EC:2.4.1.-] | (RefSeq) probable beta-1,3-galactosyltransferase 2	--	[G]	Carbohydrate transport and metabolism	--	Probable beta-1,3-galactosyltransferase 2 OS=Arabidopsis thaliana OX=3702 GN=B3GALT2 PE=2 SV=1	S	Function unknown	probable beta-1,3-galactosyltransferase 2 [Chenopodium quinoa]	cellular component: cell (GO:0005623);; cellular component: membrane (GO:0016020);; cellular component: organelle (GO:0043226);; cellular component: organelle part (GO:0044422);; cellular component: cell part (GO:0044464);; biological process: metabolic process (GO:0008152);; biological process: cellular process (GO:0009987);; biological process: single-organism process (GO:0044699);; molecular f…
ONT.23182	13.503	11.4058	12.7017	34.3357	34.935	33.289	10.9022	8.07768	10.8697	41.4055	31.1276	21.6939	0.00420402	-1.02559	down	5.75493e-05	-1.27765	down	--	--	--	--	--	--	--	--	--	--	--	uncharacterized protein LOC110698820 [Chenopodium quinoa]	--
ONT.8126	3.02654	7.12862	3.50968	14.4482	18.9111	19.298	13.3391	12.7897	12.6813	26.0372	36.7408	32.0807	0.00109459	-1.48674	down	0.000549095	-0.939097	normal	--	--	--	K12581|8.56785e-09|bvg:104883198|K12581 CCR4-NOT transcription complex subunit 7/8 | (RefSeq) probable CCR4-associated factor 1 homolog 7	RNA degradation (ko03018)	[A]	RNA processing and modification	--	Probable CCR4-associated factor 1 homolog 10 OS=Arabidopsis thaliana OX=3702 GN=CAF1-10 PE=2 SV=1	K	Transcription	PREDICTED: probable CCR4-associated factor 1 homolog 7 [Beta vulgaris subsp. vulgaris]	--
ONT.14747	6.28589	8.335	7.52074	36.3754	42.2973	35.3394	7.95216	8.61619	9.0581	30.6096	31.2552	25.1123	5.76607e-10	-1.91808	down	1.32567e-07	-1.39484	down	--	--	--	--	--	--	--	--	--	--	--	uncharacterized protein LOC110732903 [Chenopodium quinoa]	--
ONT.525	10.1273	23.6889	12.5346	108.276	112.745	82.74	24.7543	30.4259	15.3988	66.4266	101.803	129.9	2.02281e-10	-2.22821	down	3.3729e-07	-1.68884	down	--	--	--	--	--	--	--	--	--	--	--	PREDICTED: uncharacterized protein LOC104901457 [Beta vulgaris subsp. vulgaris]	--
ONT.26397	8.61399	13.9282	12.7017	39.945	59.9092	32.4447	8.72173	11.1741	9.70511	35.436	41.8437	31.0289	1.15415e-05	-1.45346	down	1.1409e-08	-1.49939	down	--	--	--	--	--	--	--	--	--	--	--	--	--
ONT.26343	3.25935	1.64507	3.84393	11.8985	13.1367	22.3133	2.05217	1.48091	4.01144	16.1304	14.0329	9.072	0.000298024	-1.90374	down	5.51766e-06	-1.8947	down	--	--	--	--	--	--	--	--	--	--	--	--	--
ONT.10000	25.3764	9.65105	16.2114	3.39957	1.29923	5.78939	12.9543	12.2511	15.14	9.90684	7.14404	3.81287	0.000189931	2.22966	up	0.0010841	1.21863	up	--	--	--	--	--	--	--	--	--	--	--	uncharacterized protein LOC110682392 [Chenopodium quinoa]	--
ONT.3456	20.4873	23.2503	24.2335	13.7683	11.8375	13.7498	26.6782	21.5405	23.6805	11.558	10.7161	11.4386	0.00267588	1.08868	up	7.77385e-08	1.37684	up	--	--	--	--	--	--	--	--	--	--	--	--	--
ONT.19650	12.4554	9.21236	21.2252	5.94925	6.35181	5.54816	11.2869	10.0971	12.6813	11.812	9.31277	7.88869	0.00069429	1.51467	up	0.124263	0.538615	normal	--	--	--	--	--	--	--	--	--	--	--	--	--
ONT.6184	3.60856	3.3998	4.67957	1.18985	1.58795	0.844286	5.77173	7.00066	7.50528	2.54021	1.27572	1.31478	0.000633525	1.85701	up	4.96592e-07	2.1346	up	--	--	--	--	--	--	--	--	--	--	--	--	--
ONT.21048	45.1653	107.807	67.1853	31.1061	31.4704	11.82	114.28	117.934	59.5247	14.2252	17.8601	29.1882	1.01988e-05	1.84148	up	4.25704e-13	2.43283	up	--	--	Biological Process: response to cold (GO:0009409);; Biological Process: response to abscisic acid (GO:0009737);; Cellular Component: integral component of membrane (GO:0016021);; Biological Process: hyperosmotic salinity response (GO:0042538);;	--	--	[R]	General function prediction only	Proteolipid membrane potential modulator	Hydrophobic protein RCI2B OS=Arabidopsis thaliana OX=3702 GN=RCI2B PE=2 SV=1	S	Function unknown	hydrophobic protein RCI2B-like [Chenopodium quinoa]	biological process: response to stimulus (GO:0050896);; cellular component: membrane (GO:0016020);; cellular component: membrane part (GO:0044425)
ONT.29306	9.66164	6.58026	6.85223	0.509936	0.721797	0.603061	9.10651	8.61619	11.2579	3.30228	1.78601	1.44626	1.6507e-11	3.51948	up	2.91377e-09	2.31556	up	--	--	--	--	--	--	--	--	--	--	--	--	--
ONT.11132	9.42883	7.89631	7.85499	0.339957	0.288719	0.120612	5.38695	8.07768	8.15229	1.27011	0.382716	0.525913	1.90913e-15	4.51348	up	1.16883e-11	3.24442	up	--	--	--	--	--	--	--	--	--	S	Function unknown	uncharacterized protein LOC110709003 [Chenopodium quinoa]	--
ONT.6980	3.02654	1.86441	2.67404	0.849893	1.29923	0.361837	2.43695	2.82719	3.23504	1.65114	1.02058	1.97217	0.00924595	1.7224	up	0.0515416	1.07014	normal	--	--	--	--	--	--	--	--	--	--	--	--	--
ONT.15647	4.65621	8.44467	8.85776	3.22959	4.76386	3.01531	7.31086	6.05826	4.91725	3.30228	3.95474	3.68139	0.0058883	1.26585	up	0.0117842	1.00268	normal	--	--	--	--	--	--	--	--	--	--	--	heat shock 70 kDa protein 17-like [Chenopodium quinoa]	--
ONT.3787	64.1393	49.9003	57.8261	5.77927	6.0631	7.35735	43.9934	39.7153	67.9357	12.5741	12.1194	10.5183	1.23625e-21	3.33236	up	1.26416e-16	2.35362	up	--	--	--	--	--	--	--	--	--	--	--	--	--
ONT.25741	2.32811	3.83849	2.67404	0.849893	1.44359	0.723674	3.71956	6.7314	3.75264	1.01609	1.65844	1.05183	0.00502017	1.69175	up	3.2336e-05	2.03342	up	--	--	--	--	--	--	--	--	--	--	--	--	--
ONT.7258	5.35464	2.52243	7.01936	1.52981	1.73231	0.482449	5.25869	4.71198	6.47007	1.01609	3.1893	2.89252	0.000432849	2.10487	up	0.00292318	1.40967	up	--	--	--	--	--	--	--	--	--	S	Function unknown	hypothetical protein BVRB_2g026160 [Beta vulgaris subsp. vulgaris]	--
ONT.29305	8.26478	5.92223	5.51521	1.35983	0.433078	0.603061	11.8	6.46214	11.6461	2.4132	1.91358	1.70922	2.40017e-08	3.01689	up	4.16873e-10	2.45665	up	--	--	--	--	--	--	--	--	--	--	--	--	--
ONT.19875	1.97889	2.30309	2.67404	0.339957	0.144359	0.241225	1.41087	1.21165	2.45863	0.254021	0.637861	0.394435	6.19389e-05	2.78166	up	0.00745788	1.84362	up	--	--	--	--	--	--	--	--	--	--	--	hypothetical protein SOVF_006450 [Spinacia oleracea]	--
ONT.15679	1.16405	8.00598	2.67404	1.35983	0.866157	0	8.33694	6.59677	2.71743	0.508043	0.637861	0.394435	0.00504131	2.14989	up	1.06765e-09	3.28724	up	--	--	Biological Process: metabolic process (GO:0008152);; Molecular Function: transferase activity, transferring hexosyl groups (GO:0016758);;	K13691|1.5249e-22|bvg:104894470|K13691 pathogen-inducible salicylic acid glucosyltransferase [EC:2.4.1.-] | (RefSeq) UDP-glycosyltransferase 74E2-like	--	[GC]	Carbohydrate transport and metabolism;; Energy production and conversion	--	Indole-3-acetate beta-glucosyltransferase OS=Zea mays OX=4577 GN=IAGLU PE=1 SV=1	S	Function unknown	PREDICTED: UDP-glycosyltransferase 74G1 [Beta vulgaris subsp. vulgaris]	biological process: metabolic process (GO:0008152);; molecular function: catalytic activity (GO:0003824)
ONT.26509	8.26478	8.55434	16.0442	4.07949	5.19694	4.10082	9.61955	7.00066	6.21127	5.84249	5.61317	3.54991	0.000467303	1.53959	up	0.0242704	0.880463	normal	--	--	--	--	--	--	--	--	--	--	--	--	--
ONT.4108	33.5247	29.0628	29.2473	19.7175	19.9216	17.4888	28.2174	29.2143	33.9032	24.3861	20.9218	16.0403	0.00276157	1.03034	up	0.00143098	0.879973	normal	--	--	--	--	--	--	--	--	--	--	--	--	--
ONT.17336	23.7467	17.8764	22.8965	10.3687	8.08413	7.35735	26.8065	20.8673	28.0801	17.2735	12.8848	13.8052	1.13133e-05	1.62664	up	0.000119843	1.07623	up	--	--	--	--	--	--	--	--	--	--	--	--	--
ONT.11766	52.7316	51.9841	53.1466	34.3357	28.0057	29.9118	50.4065	53.9858	52.4076	26.4182	33.8066	30.24	0.000989068	1.09852	up	1.69542e-06	1.09637	up	--	--	--	--	--	--	--	--	--	--	--	zinc finger BED domain-containing protein RICESLEEPER 3-like [Chenopodium quinoa]	--
ONT.5295	13.0374	20.5085	19.7211	5.60929	3.60899	3.9802	51.9456	40.2538	39.4674	13.2091	14.6708	12.096	3.03135e-09	2.23192	up	2.49905e-17	1.99288	up	--	--	--	--	--	--	--	--	--	--	--	--	--
ONT.23930	20.7201	13.4895	29.7487	9.5188	10.5382	3.37714	17.8282	38.6382	26.2685	10.9229	13.7778	19.1958	0.000215394	1.74354	up	0.0016469	1.17479	up	--	--	Cellular Component: plasma membrane (GO:0005886);; Cellular Component: integral component of membrane (GO:0016021);;	--	--	--	--	Domain of unknown function (DUF588)	CASP-like protein XL3 OS=Gossypium hirsutum OX=3635 GN=XL3 PE=2 SV=1	S	Function unknown	CASP-like protein XL3 [Chenopodium quinoa]	cellular component: cell (GO:0005623);; cellular component: membrane (GO:0016020);; cellular component: cell part (GO:0044464);; cellular component: membrane part (GO:0044425)
ONT.26126	3.60856	2.19342	1.50415	0.509936	0.433078	0.603061	3.46304	3.50033	4.01144	0.381032	0.637861	0.394435	0.00211466	2.11985	up	2.85209e-07	2.81838	up	--	--	--	--	--	--	--	--	--	--	--	--	--
ONT.22005	13.503	24.4566	18.384	11.5585	9.9608	9.40776	22.4456	27.3295	24.8451	9.5258	14.9259	15.5144	0.00210023	1.16131	up	7.26063e-05	1.18352	up	--	--	--	--	--	--	--	--	--	--	--	--	--
ONT.20823	31.8951	35.4237	33.4255	28.5564	17.0344	16.2827	30.526	24.233	33.9032	24.259	25.1317	22.2198	0.00691656	1.03269	up	0.0241708	0.619057	normal	--	--	--	--	--	--	--	Plant family of unknown function (DUF810);; PDGF/VEGF domain	--	--	--	--	--
ONT.23362	5.70386	7.89631	7.18648	1.01987	0.577438	0.844286	7.56738	5.51975	7.24648	0.508043	1.27572	1.44626	5.26407e-10	3.06947	up	1.29443e-09	2.71303	up	--	--	--	--	--	--	--	--	--	--	--	--	--
ONT.10682	1.51327	6.58026	5.34808	1.01987	1.29923	1.44735	3.46304	16.8285	3.23504	1.27011	1.65844	3.28696	0.00350962	1.82084	up	0.00140871	1.90851	up	--	--	--	--	--	--	--	--	--	--	--	--	--
ONT.7378	51.8004	44.1974	54.4836	30.7661	26.5621	25.9316	49.6369	38.9075	49.6901	24.3861	32.0206	24.8494	0.000410604	1.18248	up	1.64428e-05	1.06756	up	--	--	--	--	--	--	--	--	--	--	--	--	--
ONT.12720	25.0271	24.5663	20.7238	10.7087	9.9608	14.4735	26.2934	23.2906	27.1743	16.0033	14.7984	10.5183	0.00244733	1.26156	up	1.14324e-05	1.18755	up	--	--	--	--	--	--	--	--	--	--	--	--	--
ONT.28760	12.921	15.683	15.5429	7.81902	7.93977	7.59857	18.3413	16.9631	16.0458	9.27178	6.50618	9.072	0.000654151	1.2231	up	7.25162e-06	1.31995	up	--	--	--	--	--	--	--	--	--	--	--	uncharacterized protein LOC110724023 [Chenopodium quinoa]	--
ONT.26265	15.5983	11.0768	10.8633	4.07949	3.75335	7.71918	8.84999	6.86603	9.70511	4.95342	5.74075	3.15548	0.00576094	1.44372	up	0.00236914	1.14485	up	--	--	--	--	--	--	--	--	--	--	--	--	--
ONT.4916	155.052	164.178	150.248	87.8789	77.521	65.1306	248.056	227.656	226.064	134.25	142.243	120.434	1.17649e-06	1.3682	up	1.66807e-09	1.13072	up	--	--	--	--	--	--	--	--	--	--	--	--	--
ONT.22717	30.8474	23.6889	27.4089	11.7285	7.79541	10.1314	23.9847	22.6175	26.9155	14.4792	13.5226	10.3868	7.8657e-06	1.73065	up	4.07868e-06	1.23103	up	--	--	--	--	--	--	--	--	--	--	--	--	--
ONT.17154	4.88902	3.18046	3.0083	0.339957	0.288719	0.120612	3.84782	2.96182	5.82306	0.889075	0.382716	0.920348	1.68229e-07	3.39819	up	3.00072e-06	2.49155	up	--	--	--	--	--	--	--	--	--	--	--	--	--
ONT.17252	1.97889	3.50947	1.8384	0	0.144359	0	2.18043	2.01942	2.19982	0.762064	0.510289	0.131478	9.74992e-07	3.66212	up	0.00121562	2.06601	up	--	--	--	--	--	--	--	--	--	--	--	--	--
ONT.21380	2.56092	2.30309	2.33979	0.679914	0.433078	0.482449	2.18043	2.28868	2.07042	0.762064	0.510289	0.788869	0.00113228	2.12373	up	0.00487019	1.69693	up	--	--	--	--	--	--	--	--	--	--	--	--	--
ONT.14612	3.49216	3.50947	3.84393	0.509936	0.433078	0.964898	2.82174	3.63496	4.39965	0.762064	0.510289	1.31478	5.81586e-05	2.39098	up	8.68989e-05	2.10333	up	--	--	--	--	--	--	--	--	--	--	--	--	--
ONT.12668	5.23824	6.36092	5.34808	0.339957	1.58795	1.56796	5.51521	4.71198	4.78785	1.90516	1.91358	1.57774	2.00756e-05	2.29277	up	0.000100861	1.66872	up	--	--	--	--	--	--	--	--	--	--	--	--	--
ONT.26647	5.82027	8.66401	9.35914	3.56955	2.74283	1.9298	6.92608	8.88545	9.0581	4.19135	3.06173	3.81287	4.81817e-05	1.7805	up	0.000117549	1.41621	up	--	--	--	--	--	--	--	--	--	--	--	--	--
ONT.18823	1.04765	3.18046	2.50691	0.339957	0.433078	0.120612	3.71956	4.71198	4.01144	0	0.765433	0.394435	0.000468584	2.52351	up	2.87845e-08	3.15332	up	--	--	--	--	--	--	--	--	--	--	--	uncharacterized protein LOC110710143 isoform X2 [Chenopodium quinoa]	--
ONT.15695	4.19059	3.72881	3.0083	1.35983	1.44359	0.723674	2.43695	3.76958	4.39965	1.01609	1.40329	1.8407	0.00117836	1.82596	up	0.00476098	1.47422	up	--	--	--	--	--	--	--	--	--	--	--	--	--
ONT.24667	2.32811	1.86441	2.33979	0	0.433078	0	2.56521	1.75016	1.03521	0.127011	0.127572	0	3.9066e-05	3.05091	up	2.82076e-05	3.09048	up	--	--	--	--	--	--	--	--	--	--	--	--	--
ONT.11740	87.4204	58.2353	73.5361	43.5145	30.7486	41.9731	63.489	53.9858	66.3829	40.5164	45.1605	37.2083	0.00348647	1.20709	up	9.57895e-05	0.890513	normal	--	--	--	--	--	--	--	--	--	--	--	zinc finger BED domain-containing protein RICESLEEPER 2-like [Chenopodium quinoa]	--
ONT.21866	7.79916	4.05783	4.34532	1.69979	1.15488	1.44735	7.31086	5.11586	10.6109	3.30228	2.04115	2.62956	0.000242284	2.03963	up	4.61179e-05	1.72567	up	--	--	--	--	--	--	--	--	--	--	--	--	--
ONT.9731	47.1441	34.4367	28.2446	10.0287	12.1262	7.8398	34.8869	30.1567	56.8072	18.7976	12.6296	10.7812	3.54192e-09	2.1733	up	7.73415e-08	1.78055	up	--	--	--	--	--	--	--	--	--	--	--	--	--
ONT.29282	10.3601	5.92223	7.68787	2.3797	1.29923	1.9298	5.89999	3.50033	7.89349	0.889075	1.02058	0.394435	8.73847e-06	2.23154	up	1.43468e-08	2.86032	up	--	--	--	--	--	--	--	--	--	--	--	--	--
ONT.20088	19.4397	45.9522	36.9352	2.71966	11.26	3.37714	31.1673	55.8706	22.1276	3.30228	3.06173	6.31095	1.76967e-08	2.69222	up	1.33023e-16	3.19042	up	--	--	--	--	--	--	--	--	--	--	--	protein RESPONSE TO LOW SULFUR 1-like [Spinacia oleracea]	--
ONT.19631	8.03197	7.5673	11.8661	4.58942	5.3413	3.25653	6.28477	9.55859	9.57571	8.2557	7.90947	8.28313	0.00137571	1.35962	up	0.368755	0.367565	normal	--	--	--	--	--	[T]	Signal transduction mechanisms	--	Nudix hydrolase 2 OS=Arabidopsis thaliana OX=3702 GN=NUDT2 PE=1 SV=1	S	Function unknown	nudix hydrolase 10-like [Chenopodium quinoa]	--
ONT.5093	13.0374	9.32204	17.2141	7.64904	8.66157	5.42755	8.46521	10.3664	12.1637	12.447	11.7366	6.31095	0.00515576	1.19049	up	0.427152	0.343091	normal	--	--	--	--	--	--	--	--	--	--	--	--	--
ONT.25508	3.72497	4.49651	3.50968	0.339957	0.288719	0.361837	4.36086	3.09644	3.36444	0.635054	0.765433	0.262956	1.08758e-07	3.22143	up	1.76417e-06	2.61134	up	[F]	Nucleotide transport and metabolism	Molecular Function: transferase activity (GO:0016740);; Molecular Function: hydrolase activity (GO:0016787);;	K00602|0|pmum:103336648|K00602 phosphoribosylaminoimidazolecarboxamide formyltransferase / IMP cyclohydrolase [EC:2.1.2.3 3.5.4.10] | (RefSeq) bifunctional purine biosynthesis protein PurH	Purine metabolism (ko00230);; One carbon pool by folate (ko00670)	[F]	Nucleotide transport and metabolism	MGS-like domain;; AICARFT/IMPCHase bienzyme	--	F	Nucleotide transport and metabolism	PREDICTED: bifunctional purine biosynthesis protein PurH [Prunus mume]	molecular function: catalytic activity (GO:0003824)
ONT.29546	4.77262	3.18046	4.17819	1.52981	1.44359	0.482449	4.10434	3.63496	3.23504	2.03217	2.80659	1.70922	0.000515031	1.9885	up	0.04206	0.98512	normal	--	--	--	--	--	--	--	--	--	--	--	--	--
ONT.6231	25.26	35.5334	32.4227	18.0177	14.4359	19.4186	31.9369	33.7916	30.2799	14.2252	22.4527	23.6661	0.00322411	1.11919	up	0.000980973	0.960583	normal	--	--	Biological Process: DNA repair (GO:0006281);; Molecular Function: oxidoreductase activity (GO:0016491);; Biological Process: oxidation-reduction process (GO:0055114);;	--	--	[A]	RNA processing and modification	--	--	L	Replication, recombination and repair	uncharacterized protein LOC110703639 isoform X2 [Chenopodium quinoa]	biological process: metabolic process (GO:0008152);; biological process: cellular process (GO:0009987);; biological process: response to stimulus (GO:0050896);; molecular function: catalytic activity (GO:0003824);; biological process: single-organism process (GO:0044699)
ONT.23902	97.4312	65.3639	81.7254	23.457	19.9216	43.541	63.2325	72.6991	90.0634	31.1176	31.1276	31.5548	0.000588623	1.65414	up	1.2444e-10	1.55903	up	--	--	Cellular Component: mitochondrion (GO:0005739);; Cellular Component: photosystem I (GO:0009522);; Biological Process: photosynthesis (GO:0015979);;	--	--	--	--	--	--	S	Function unknown	uncharacterized protein LOC110739988 [Chenopodium quinoa]	cellular component: cell (GO:0005623);; cellular component: organelle (GO:0043226);; cellular component: cell part (GO:0044464);; cellular component: membrane (GO:0016020);; cellular component: macromolecular complex (GO:0032991);; cellular component: membrane part (GO:0044425);; biological process: metabolic process (GO:0008152);; biological process: cellular process (GO:0009987)
