# Supplementary material for: Full-Length Transcriptome Sequencing Reveals the Impact of Cold Stress on Alternative Splicing in Quinoa
Source: Int J Mol Sci. 2022 May 20;23(10):5724. doi: 10.3390/ijms23105724 (PMC9144462; doi:10.3390/ijms23105724)
Supplement: Supplementary file 1 [file ijms-23-05724-s001.zip › Table S7.xls]

## Sheet: Sheet1
List of primers used in this study for RT-PCR and real-time RT-qPCR analysis
Genes	primer-F	primer-R
ONT.1250	CGCCGCCCATATTACAGT	CCAGATCCACGATGCTTTC
ONT.3787	CACCGACCACCACAAGAGCA	CCGCCCATCATTCCCAAT
AUR62032383	ATTTGTTGCTCTTTGGCTTATCTTC	GGCTTTTCTGATTCCACCCT
AUR62040272	TTCAGCCGTTTTGTTTGG	GAGGGCAAGAATCCGTGA
AUR62040994	GCAAAGAGGCTGAACATGG	CTGGAAAGGCTGAGACGAG
AUR62042368	GAACCCCTTTAGCCTTACTTTT	CATCCTCTACCTGCTTCCCTAT
AUR62008434	ATACTTACCCAGCCGTGAGTTC	AGAGCGTGAGAAACAAGGGA
AUR62031179	ACTGGCGTGAGATGCGTAA	CTTCATCGCCGATCTTACCT
ONT.27993	TGGGTTCCACATCCACCT	GCTGCCGCTAATGAAGAGT
AUR62009867	TCGACCGTGAATACATGAAACC	GCATACATAACTAATGGACAGGAGC
AUR62011593	CCGATGCCAGTCAAAACG	CTTCCATCTAAAGAACCCCTTC
ONT.26179	ATTGAAGCTGTCGAATTGCC	TGTATGATTTTGCGGGTGG
ONT.633	TGGGACTTTCACTCTTCTCAA	CAAATTAGGGGCATTTGTAA
ONT. 28735	ATACTAAGTTTTTCAATATGAG	GAAAAAATTAAACTTGGATTGA
